# Supplementary material for: Single-cell RNA-sequencing data analysis reveals a highly correlated triphasic transcriptional response to SARS-CoV-2 infection
Source: Commun Biol. 2022 Nov 27;5:1302. doi: 10.1038/s42003-022-04253-4 (PMC9701238; doi:10.1038/s42003-022-04253-4)
Supplement: Supplementary file 4 — Supplementary Data 1 [file 42003_2022_4253_MOESM4_ESM.gz]

Archive with 9 entries (8 files):
- Suppl_Data_1
- Suppl_Data_1/._count_matrix_ileum.tbl
- Suppl_Data_1/count_matrix_ileum.tbl
- Suppl_Data_1/._SARS_CoV-2_HSapiens_DB.fna
- Suppl_Data_1/SARS_CoV-2_HSapiens_DB.fna
- Suppl_Data_1/._count_matrix_hBECs.tbl
- Suppl_Data_1/count_matrix_hBECs.tbl
- Suppl_Data_1/._count_matrix_colon.tbl
- Suppl_Data_1/count_matrix_colon.tbl
