# Supplementary material for: Single-cell RNA-sequencing data analysis reveals a highly correlated triphasic transcriptional response to SARS-CoV-2 infection
Source: Commun Biol. 2022 Nov 27;5:1302. doi: 10.1038/s42003-022-04253-4 (PMC9701238; doi:10.1038/s42003-022-04253-4)
Supplement: Supplementary file 5 — Supplementary Data 2 [file 42003_2022_4253_MOESM5_ESM.zip]

Archive with 1 entries (1 files):
- Suppl_Data_2.tar.gz
