# Supplementary material for: Single-cell RNA-sequencing data analysis reveals a highly correlated triphasic transcriptional response to SARS-CoV-2 infection
Source: Commun Biol. 2022 Nov 27;5:1302. doi: 10.1038/s42003-022-04253-4 (PMC9701238; doi:10.1038/s42003-022-04253-4)
Supplement: Supplementary file 6 — Supplementary Data 3 [file 42003_2022_4253_MOESM6_ESM.gz]

Archive with 11 entries (10 files):
- Suppl_Data_3
- Suppl_Data_3/._Gene_classification_and GO_annotation.xlsx
- Suppl_Data_3/Gene_classification_and GO_annotation.xlsx
- Suppl_Data_3/._supplementaryTable_ISGs.xlsx
- Suppl_Data_3/supplementaryTable_ISGs.xlsx
- Suppl_Data_3/._Supplementary_data_Fig1.xlsx
- Suppl_Data_3/Supplementary_data_Fig1.xlsx
- Suppl_Data_3/._SupplementaryTable_TFs.xlsx
- Suppl_Data_3/SupplementaryTable_TFs.xlsx
- Suppl_Data_3/._supplementaryTable_RBPs.xlsx
- Suppl_Data_3/supplementaryTable_RBPs.xlsx
