# Supplementary material for: Single-cell RNA-sequencing data analysis reveals a highly correlated triphasic transcriptional response to SARS-CoV-2 infection
Source: Commun Biol. 2022 Nov 27;5:1302. doi: 10.1038/s42003-022-04253-4 (PMC9701238; doi:10.1038/s42003-022-04253-4)
Supplement: Supplementary file 6 — Supplementary Data 3 [file 42003_2022_4253_MOESM6_ESM.gz › Suppl_Data_3/Gene_classification_and GO_annotation.xlsx]

## Sheet: response_table_hBECs
gene	initial_response	RMSD	isoforms	RMSD_class	response_class	is_outlier
A1BG	-1.216	0.058	1	normal	normal	FALSE
AAAS	-1.35	0.06	4	normal	normal	FALSE
AACS	-1.318	0.041	4	normal	normal	FALSE
AAGAB	-1.294	0.039	6	normal	normal	FALSE
AAK1	-1.338	0.04	3	normal	normal	FALSE
AAMDC	-1.286	0.052	17	normal	normal	FALSE
AAMP	-1.39	0.034	3	normal	normal	FALSE
AAR2	-1.252	0.054	5	normal	normal	FALSE
AARS1	-1.312	0.04	1	normal	normal	FALSE
AARS2	-1.258	0.053	4	normal	normal	FALSE
AASDH	-1.262	0.058	15	normal	normal	FALSE
AASDHPPT	-1.28	0.028	2	normal	normal	FALSE
AASS	-1.406	0.069	2	normal	normal	FALSE
AATF	-1.33	0.041	2	normal	normal	FALSE
ABCA12	-1.28	0.073	3	normal	normal	FALSE
ABCA13	-1.038	0.037	21	normal	up	TRUE
ABCA2	-1.356	0.061	2	normal	normal	FALSE
ABCA5	-1.29	0.034	2	normal	normal	FALSE
ABCB10	-1.246	0.053	3	normal	normal	FALSE
ABCB6	-1.408	0.05	2	normal	normal	FALSE
ABCB7	-1.336	0.043	0	normal	normal	FALSE
ABCB8	-1.278	0.068	3	normal	normal	FALSE
ABCC1	-1.31	0.035	1	normal	normal	FALSE
ABCC3	-1.516	0.068	2	normal	normal	FALSE
ABCC5	-1.322	0.033	11	normal	normal	FALSE
ABCC6	-1.172	0.049	10	normal	normal	FALSE
ABCC9	-1.58	0.07	9	normal	down	TRUE
ABCD3	-1.244	0.023	4	normal	normal	FALSE
ABCE1	-1.302	0.027	2	normal	normal	FALSE
ABCF1	-1.274	0.04	2	normal	normal	FALSE
ABCF2	-1.282	0.037	1	normal	normal	FALSE
ABCF3	-1.39	0.056	4	normal	normal	FALSE
ABCG1	-1.336	0.057	8	normal	normal	FALSE
ABHD10	-1.328	0.045	3	normal	normal	FALSE
ABHD11	-1.37	0.064	10	normal	normal	FALSE
ABHD12	-1.372	0.049	3	normal	normal	FALSE
ABHD12B	-1.238	0.058	6	normal	normal	FALSE
ABHD13	-1.27	0.031	2	normal	normal	FALSE
ABHD14A	-1.296	0.052	1	normal	normal	FALSE
ABHD14B	-1.346	0.029	3	normal	normal	FALSE
ABHD15	-1.246	0.052	1	normal	normal	FALSE
ABHD16A	-1.308	0.032	2	normal	normal	FALSE
ABHD17A	-1.312	0.034	3	normal	normal	FALSE
ABHD17B	-1.294	0.038	9	normal	normal	FALSE
ABHD17C	-1.364	0.029	1	normal	normal	FALSE
ABHD2	-1.042	0.021	10	normal	up	TRUE
ABHD3	-1.294	0.037	8	normal	normal	FALSE
ABHD4	-1.368	0.06	1	normal	normal	FALSE
ABHD5	-1.272	0.025	4	normal	normal	FALSE
ABHD6	-1.308	0.048	4	normal	normal	FALSE
ABHD8	-1.382	0.056	1	normal	normal	FALSE
ABI1	-1.594	0.067	22	normal	down	TRUE
ABITRAM	-1.236	0.034	2	normal	normal	FALSE
ABL1	-1.27	0.046	2	normal	normal	FALSE
ABL2	-1.264	0.044	10	normal	normal	FALSE
ABO	-1.262	0.026	0	normal	normal	FALSE
ABRACL	-1.118	0.022	2	normal	normal	FALSE
ABRAXAS1	-1.19	0.033	3	normal	normal	FALSE
ABRAXAS2	-1.298	0.046	2	normal	normal	FALSE
ABT1	-1.312	0.034	1	normal	normal	FALSE
ACAA1	-1.292	0.029	5	normal	normal	FALSE
ACAA2	-1.26	0.044	1	normal	normal	FALSE
ACACB	-1.162	0.074	7	normal	normal	FALSE
ACAD10	-1.378	0.077	2	normal	normal	FALSE
ACAD11	-1.272	0.052	1	normal	normal	FALSE
ACAD8	-1.286	0.063	13	normal	normal	FALSE
ACAD9	-1.332	0.049	3	normal	normal	FALSE
ACADM	-1.242	0.024	5	normal	normal	FALSE
ACADS	-1.41	0.059	2	normal	normal	FALSE
ACADSB	-1.288	0.046	2	normal	normal	FALSE
ACADVL	-1.25	0.02	8	normal	normal	FALSE
ACAP1	-1.262	0.034	2	normal	normal	FALSE
ACAP2	-1.308	0.036	11	normal	normal	FALSE
ACAP3	-1.31	0.055	9	normal	normal	FALSE
ACAT2	-1.306	0.038	2	normal	normal	FALSE
ACBD3	-1.348	0.028	1	normal	normal	FALSE
ACBD6	-1.312	0.033	1	normal	normal	FALSE
ACD	-1.348	0.054	3	normal	normal	FALSE
ACE2	-1.258	0.057	6	normal	normal	FALSE
ACER2	-1.246	0.058	5	normal	normal	FALSE
ACER3	-1.368	0.039	9	normal	normal	FALSE
ACIN1	-1.28	0.024	12	normal	normal	FALSE
ACKR3	-1.328	0.034	4	normal	normal	FALSE
ACKR4	-1.282	0.048	2	normal	normal	FALSE
ACLY	-1.276	0.037	4	normal	normal	FALSE
ACO1	-1.262	0.042	4	normal	normal	FALSE
ACO2	-1.254	0.022	3	normal	normal	FALSE
ACOT11	-1.548	0.076	2	normal	down	TRUE
ACOT13	-1.296	0.027	2	normal	normal	FALSE
ACOT7	-1.32	0.053	4	normal	normal	FALSE
ACOT8	-1.298	0.054	3	normal	normal	FALSE
ACOT9	-1.3	0.028	3	normal	normal	FALSE
ACOX1	-1.372	0.029	5	normal	normal	FALSE
ACP1	-1.328	0.024	0	normal	normal	FALSE
ACP2	-1.268	0.037	6	normal	normal	FALSE
ACP3	-1.362	0.043	5	normal	normal	FALSE
ACP5	-1.446	0.064	7	normal	normal	FALSE
ACP6	-1.32	0.047	5	normal	normal	FALSE
ACSBG1	-1.148	0.078	6	normal	normal	FALSE
ACSF2	-1.396	0.046	6	normal	normal	FALSE
ACSF3	-1.354	0.066	14	normal	normal	FALSE
ACSL3	-1.172	0.019	4	normal	normal	FALSE
ACSL4	-1.278	0.041	9	normal	normal	FALSE
ACSS1	-1.25	0.042	6	normal	normal	FALSE
ACSS2	-1.212	0.073	13	normal	normal	FALSE
ACTA2	-1.282	0.054	3	normal	normal	FALSE
ACTB	-0.344	0.043	1	normal	up	TRUE
ACTG1	-1.042	0.064	2	normal	up	TRUE
ACTL6A	-1.272	0.034	3	normal	normal	FALSE
ACTN4	-1.198	0.019	5	normal	normal	FALSE
ACTR10	-1.314	0.028	5	normal	normal	FALSE
ACTR1A	-1.27	0.03	1	normal	normal	FALSE
ACTR1B	-1.35	0.034	3	normal	normal	FALSE
ACTR2	-1.166	0.02	2	normal	normal	FALSE
ACTR3	-1.252	0.019	2	normal	normal	FALSE
ACTR3C	-1.32	0.044	21	normal	normal	FALSE
ACTR6	-1.318	0.026	1	normal	normal	FALSE
ACTR8	-1.354	0.041	3	normal	normal	FALSE
ACVR1	-1.296	0.033	7	normal	normal	FALSE
ACVR1B	-1.336	0.033	6	normal	normal	FALSE
ACVR2A	-1.304	0.048	3	normal	normal	FALSE
ACVR2B	-1.374	0.053	5	normal	normal	FALSE
ACYP1	-1.2	0.022	3	normal	normal	FALSE
ACYP2	-1.236	0.034	6	normal	normal	FALSE
ADA	-1.462	0.068	3	normal	normal	FALSE
ADA2	-1.208	0.062	8	normal	normal	FALSE
ADAL	-1.136	0.059	16	normal	normal	FALSE
ADAM10	-1.346	0.024	3	normal	normal	FALSE
ADAM12	-1.36	0.075	8	normal	normal	FALSE
ADAM15	-1.324	0.036	9	normal	normal	FALSE
ADAM17	-1.396	0.029	6	normal	normal	FALSE
ADAM20	-1.454	0.068	2	normal	normal	FALSE
ADAM8	-1.408	0.073	6	normal	normal	FALSE
ADAM9	-1.274	0.022	2	normal	normal	FALSE
ADAMTS1	-1.138	0.07	1	normal	normal	FALSE
ADAMTSL3	-1.282	0.063	9	normal	normal	FALSE
ADAMTSL5	-1.32	0.064	6	normal	normal	FALSE
ADAP1	-1.324	0.053	4	normal	normal	FALSE
ADAR	-1.206	0.058	12	normal	normal	FALSE
ADAT2	-1.438	0.062	9	normal	normal	FALSE
ADAT3	-1.238	0.056	2	normal	normal	FALSE
ADCK2	-1.348	0.045	3	normal	normal	FALSE
ADCK5	-1.378	0.052	6	normal	normal	FALSE
ADCY6	-1.288	0.033	5	normal	normal	FALSE
ADCY9	-1.268	0.049	3	normal	normal	FALSE
ADGB	-1.154	0.033	1	normal	normal	FALSE
ADGRA3	-1.252	0.053	3	normal	normal	FALSE
ADGRE5	-1.344	0.046	3	normal	normal	FALSE
ADGRF1	-1.112	0.017	6	normal	normal	FALSE
ADGRF4	-1.398	0.065	2	normal	normal	FALSE
ADGRG6	-1.404	0.036	10	normal	normal	FALSE
ADH1C	-1.07	0.051	1	normal	normal	FALSE
ADH5	-1.28	0.021	1	normal	normal	FALSE
ADH6	-1.192	0.052	2	normal	normal	FALSE
ADH7	-1.246	0.024	2	normal	normal	FALSE
ADI1	-1.282	0.03	2	normal	normal	FALSE
ADIPOR1	-1.32	0.023	6	normal	normal	FALSE
ADIPOR2	-1.308	0.03	6	normal	normal	FALSE
ADIRF	-1.018	0.022	1	normal	up	TRUE
ADK	-1.338	0.051	12	normal	normal	FALSE
ADM	-1.096	0.046	1	normal	normal	FALSE
ADNP	-1.324	0.023	9	normal	normal	FALSE
ADNP2	-1.328	0.041	3	normal	normal	FALSE
ADO	-1.252	0.059	1	normal	normal	FALSE
ADORA2B	-1.394	0.038	4	normal	normal	FALSE
ADPGK	-1.296	0.038	10	normal	normal	FALSE
ADPRM	-1.38	0.059	1	normal	normal	FALSE
ADPRS	-1.354	0.043	1	normal	normal	FALSE
ADRB1	-1.124	0.05	1	normal	normal	FALSE
ADRB2	-1.288	0.068	1	normal	normal	FALSE
ADRM1	-1.39	0.042	14	normal	normal	FALSE
ADSL	-1.298	0.043	12	normal	normal	FALSE
ADSS1	-1.408	0.053	5	normal	normal	FALSE
ADSS2	-1.23	0.018	3	normal	normal	FALSE
AEBP2	-1.33	0.029	6	normal	normal	FALSE
AEN	-1.296	0.079	7	normal	normal	FALSE
AFAP1	-1.338	0.043	6	normal	normal	FALSE
AFAP1L1	-1.254	0.062	6	normal	normal	FALSE
AFDN	-1.322	0.039	18	normal	normal	FALSE
AFF1	-1.336	0.072	11	normal	normal	FALSE
AFF4	-1.366	0.022	4	normal	normal	FALSE
AFG1L	-1.35	0.061	11	normal	normal	FALSE
AFG3L2	-1.34	0.039	2	normal	normal	FALSE
AFTPH	-1.342	0.026	8	normal	normal	FALSE
AGA	-1.344	0.046	2	normal	normal	FALSE
AGAP3	-1.294	0.038	10	normal	normal	FALSE
AGAP4	-1.292	0.069	4	normal	normal	FALSE
AGAP6	-1.482	0.073	1	normal	normal	FALSE
AGAP9	-1.392	0.073	1	normal	normal	FALSE
AGBL2	-1.184	0.059	19	normal	normal	FALSE
AGBL3	-1.218	0.055	25	normal	normal	FALSE
AGBL4	-1.25	0.049	11	normal	normal	FALSE
AGBL5	-1.216	0.046	6	normal	normal	FALSE
AGFG1	-1.362	0.028	4	normal	normal	FALSE
AGFG2	-1.282	0.053	5	normal	normal	FALSE
AGGF1	-1.266	0.025	1	normal	normal	FALSE
AGK	-1.29	0.043	4	normal	normal	FALSE
AGL	-1.312	0.025	7	normal	normal	FALSE
AGO1	-1.26	0.044	8	normal	normal	FALSE
AGO2	-1.322	0.028	5	normal	normal	FALSE
AGO3	-1.334	0.032	12	normal	normal	FALSE
AGO4	-1.31	0.035	6	normal	normal	FALSE
AGPAT1	-1.214	0.034	5	normal	normal	FALSE
AGPAT2	-1.37	0.028	2	normal	normal	FALSE
AGPAT4	-1.222	0.055	4	normal	normal	FALSE
AGPAT5	-1.228	0.048	2	normal	normal	FALSE
AGPS	-1.242	0.024	3	normal	normal	FALSE
AGR2	-0.452	0.037	2	normal	up	TRUE
AGR3	-0.574	0.03	3	normal	up	TRUE
AGRN	-1.248	0.023	5	normal	normal	FALSE
AGTRAP	-1.286	0.031	8	normal	normal	FALSE
AHCTF1	-1.288	0.028	6	normal	normal	FALSE
AHCY	-1.478	0.062	13	normal	normal	FALSE
AHCYL1	-1.344	0.024	5	normal	normal	FALSE
AHI1	-1.256	0.048	15	normal	normal	FALSE
AHNAK	-1.108	0.037	5	normal	normal	FALSE
AHNAK2	-1.308	0.023	3	normal	normal	FALSE
AHR	-1.194	0.019	1	normal	normal	FALSE
AHSA1	-1.14	0.025	2	normal	normal	FALSE
AIDA	-1.328	0.026	1	normal	normal	FALSE
AIFM1	-1.278	0.051	4	normal	normal	FALSE
AIFM2	-1.36	0.066	2	normal	normal	FALSE
AIFM3	-1.384	0.083	4	normal	normal	FALSE
AIG1	-1.302	0.06	24	normal	normal	FALSE
AIMP1	-1.376	0.023	5	normal	normal	FALSE
AIMP2	-1.296	0.046	9	normal	normal	FALSE
AIP	-1.404	0.047	4	normal	normal	FALSE
AJUBA	-1.3	0.038	3	normal	normal	FALSE
AK1	-0.92	0.021	6	normal	up	TRUE
AK2	-1.296	0.021	8	normal	normal	FALSE
AK3	-1.35	0.022	5	normal	normal	FALSE
AK4	-1.382	0.043	5	normal	normal	FALSE
AK6	-1.298	0.031	2	normal	normal	FALSE
AK7	-1.124	0.028	9	normal	normal	FALSE
AK9	-1.274	0.074	20	normal	normal	FALSE
AKAP10	-1.35	0.056	2	normal	normal	FALSE
AKAP13	-1.266	0.025	3	normal	normal	FALSE
AKAP14	-0.818	0.026	3	normal	up	TRUE
AKAP17A	-1.334	0.041	1	normal	normal	FALSE
AKAP6	-1.308	0.076	10	normal	normal	FALSE
AKAP8	-1.308	0.053	1	normal	normal	FALSE
AKAP8L	-1.392	0.032	2	normal	normal	FALSE
AKAP9	-1.3	0.064	3	normal	normal	FALSE
AKIP1	-1.414	0.046	6	normal	normal	FALSE
AKIRIN1	-1.294	0.02	2	normal	normal	FALSE
AKIRIN2	-1.412	0.035	1	normal	normal	FALSE
AKR1A1	-1.278	0.023	6	normal	normal	FALSE
AKR1B1	-1.26	0.037	4	normal	normal	FALSE
AKR1B10	-1.372	0.033	3	normal	normal	FALSE
AKR1C1	-1.2	0.026	2	normal	normal	FALSE
AKR1C2	-1.018	0.021	5	normal	up	TRUE
AKR1C3	-1.122	0.019	3	normal	normal	FALSE
AKR7A2	-1.078	0.021	2	normal	normal	FALSE
AKT1	-1.288	0.034	7	normal	normal	FALSE
AKT1S1	-1.292	0.054	5	normal	normal	FALSE
AKTIP	-1.348	0.056	10	normal	normal	FALSE
ALAD	-1.304	0.046	5	normal	normal	FALSE
ALAS1	-1.29	0.04	8	normal	normal	FALSE
ALCAM	-0.794	0.025	4	normal	up	TRUE
ALDH16A1	-1.21	0.039	4	normal	normal	FALSE
ALDH1A1	-0.506	0.035	1	normal	up	TRUE
ALDH1A3	-0.998	0.021	2	normal	up	TRUE
ALDH1L1	-1.284	0.038	8	normal	normal	FALSE
ALDH2	-1.282	0.02	2	normal	normal	FALSE
ALDH3A1	-0.746	0.026	8	normal	up	TRUE
ALDH3A2	-1.282	0.024	9	normal	normal	FALSE
ALDH3B1	-0.916	0.026	5	normal	up	TRUE
ALDH3B2	-1.184	0.047	5	normal	normal	FALSE
ALDH4A1	-1.296	0.07	4	normal	normal	FALSE
ALDH5A1	-1.238	0.035	3	normal	normal	FALSE
ALDH6A1	-1.354	0.057	4	normal	normal	FALSE
ALDH7A1	-1.372	0.03	3	normal	normal	FALSE
ALDH9A1	-1.314	0.027	1	normal	normal	FALSE
ALDOC	-1.36	0.066	3	normal	normal	FALSE
ALG1	-1.184	0.058	3	normal	normal	FALSE
ALG10	-1.312	0.051	3	normal	normal	FALSE
ALG10B	-1.23	0.062	3	normal	normal	FALSE
ALG12	-1.342	0.052	4	normal	normal	FALSE
ALG14	-1.286	0.045	4	normal	normal	FALSE
ALG2	-1.294	0.028	1	normal	normal	FALSE
ALG3	-1.244	0.037	2	normal	normal	FALSE
ALG5	-1.334	0.027	3	normal	normal	FALSE
ALG6	-1.316	0.059	1	normal	normal	FALSE
ALG8	-1.378	0.036	5	normal	normal	FALSE
ALKBH1	-1.336	0.083	1	normal	normal	FALSE
ALKBH2	-1.284	0.058	7	normal	normal	FALSE
ALKBH3	-1.322	0.053	1	normal	normal	FALSE
ALKBH4	-1.408	0.056	3	normal	normal	FALSE
ALKBH5	-1.322	0.026	1	normal	normal	FALSE
ALKBH6	-1.324	0.071	5	normal	normal	FALSE
ALKBH7	-1.322	0.022	3	normal	normal	FALSE
ALKBH8	-1.092	0.05	7	normal	normal	FALSE
ALMS1	-1.188	0.038	2	normal	normal	FALSE
ALOX15	-1.054	0.022	1	normal	up	TRUE
ALOX15B	-1.442	0.058	3	normal	normal	FALSE
ALOX5	-1.306	0.056	6	normal	normal	FALSE
ALPK1	-1.336	0.067	3	normal	normal	FALSE
ALPK3	-1.186	0.054	1	normal	normal	FALSE
ALS2	-1.234	0.057	9	normal	normal	FALSE
ALS2CL	-1.362	0.043	2	normal	normal	FALSE
ALYREF	-1.308	0.042	0	normal	normal	FALSE
AMACR	-1.266	0.06	3	normal	normal	FALSE
AMD1	-1.248	0.026	7	normal	normal	FALSE
AMDHD2	-1.412	0.089	8	normal	normal	FALSE
AMFR	-1.296	0.028	4	normal	normal	FALSE
AMIGO2	-1.418	0.06	3	normal	normal	FALSE
AMMECR1	-1.298	0.036	1	normal	normal	FALSE
AMMECR1L	-1.286	0.047	10	normal	normal	FALSE
AMN	-1.402	0.048	4	normal	normal	FALSE
AMN1	-1.326	0.061	6	normal	normal	FALSE
AMOT	-1.204	0.048	6	normal	normal	FALSE
AMOTL1	-1.434	0.039	7	normal	normal	FALSE
AMOTL2	-1.192	0.038	4	normal	normal	FALSE
AMPD2	-1.198	0.053	7	normal	normal	FALSE
AMPD3	-1.274	0.039	5	normal	normal	FALSE
AMT	-1.408	0.074	4	normal	normal	FALSE
ANAPC1	-1.292	0.039	9	normal	normal	FALSE
ANAPC13	-1.248	0.033	3	normal	normal	FALSE
ANAPC16	-0.884	0.024	5	normal	up	TRUE
ANAPC2	-1.484	0.064	1	normal	normal	FALSE
ANAPC4	-1.308	0.045	6	normal	normal	FALSE
ANAPC5	-1.16	0.024	5	normal	normal	FALSE
ANAPC7	-1.306	0.048	8	normal	normal	FALSE
ANG	-1.35	0.037	6	normal	normal	FALSE
ANGEL1	-1.26	0.048	4	normal	normal	FALSE
ANGEL2	-1.226	0.049	14	normal	normal	FALSE
ANGPTL4	-1.272	0.083	4	normal	normal	FALSE
ANK3	-1.332	0.059	5	normal	normal	FALSE
ANKDD1B	-1.312	0.068	7	normal	normal	FALSE
ANKEF1	-1.15	0.045	4	normal	normal	FALSE
ANKFN1	-1.316	0.043	17	normal	normal	FALSE
ANKFY1	-1.256	0.029	7	normal	normal	FALSE
ANKH	-1.524	0.04	2	normal	down	TRUE
ANKHD1	-1.326	0.038	4	normal	normal	FALSE
ANKIB1	-1.282	0.026	1	normal	normal	FALSE
ANKK1	-1.41	0.073	5	normal	normal	FALSE
ANKLE2	-1.382	0.033	4	normal	normal	FALSE
ANKMY1	-1.3	0.05	48	normal	normal	FALSE
ANKMY2	-1.358	0.04	2	normal	normal	FALSE
ANKRA2	-1.332	0.039	3	normal	normal	FALSE
ANKRD10	-1.378	0.033	6	normal	normal	FALSE
ANKRD12	-1.32	0.049	21	normal	normal	FALSE
ANKRD13C	-1.284	0.036	8	normal	normal	FALSE
ANKRD13D	-1.292	0.044	6	normal	normal	FALSE
ANKRD16	-1.302	0.071	3	normal	normal	FALSE
ANKRD17	-1.288	0.021	14	normal	normal	FALSE
ANKRD18A	-1.334	0.053	10	normal	normal	FALSE
ANKRD18B	-1.316	0.05	2	normal	normal	FALSE
ANKRD22	-1.362	0.056	1	normal	normal	FALSE
ANKRD26	-1.444	0.056	12	normal	normal	FALSE
ANKRD27	-1.292	0.037	1	normal	normal	FALSE
ANKRD28	-1.338	0.051	23	normal	normal	FALSE
ANKRD35	-1.248	0.036	2	normal	normal	FALSE
ANKRD36B	-1.51	0.067	26	normal	normal	FALSE
ANKRD36C	-1.006	0.034	2	normal	up	TRUE
ANKRD37	-0.898	0.064	2	normal	up	TRUE
ANKRD39	-1.28	0.045	1	normal	normal	FALSE
ANKRD40	-1.316	0.059	2	normal	normal	FALSE
ANKRD42	-1.206	0.036	6	normal	normal	FALSE
ANKRD44	-1.326	0.065	10	normal	normal	FALSE
ANKRD45	-1.284	0.053	8	normal	normal	FALSE
ANKRD46	-1.326	0.056	4	normal	normal	FALSE
ANKRD49	-1.356	0.043	2	normal	normal	FALSE
ANKRD50	-1.342	0.028	3	normal	normal	FALSE
ANKRD52	-1.236	0.058	4	normal	normal	FALSE
ANKRD54	-1.15	0.047	8	normal	normal	FALSE
ANKRD65	-1.238	0.028	9	normal	normal	FALSE
ANKRD66	-0.93	0.026	1	normal	up	TRUE
ANKRD9	-1.37	0.038	4	normal	normal	FALSE
ANKS1A	-1.216	0.038	12	normal	normal	FALSE
ANKS6	-1.254	0.04	9	normal	normal	FALSE
ANKUB1	-1.096	0.039	7	normal	normal	FALSE
ANKZF1	-1.334	0.041	7	normal	normal	FALSE
ANLN	-0.94	0.048	8	normal	up	TRUE
ANO6	-1.382	0.038	6	normal	normal	FALSE
ANO8	-1.362	0.045	2	normal	normal	FALSE
ANO9	-1.4	0.063	10	normal	normal	FALSE
ANOS1	-1.416	0.063	2	normal	normal	FALSE
ANP32A	-1.306	0.019	1	normal	normal	FALSE
ANP32B	-1.4	0.03	1	normal	normal	FALSE
ANP32E	-1.302	0.027	8	normal	normal	FALSE
ANTKMT	-1.298	0.047	2	normal	normal	FALSE
ANTXR1	-1.17	0.037	6	normal	normal	FALSE
ANTXR2	-1.384	0.049	5	normal	normal	FALSE
ANXA1	-0.604	0.055	3	normal	up	TRUE
ANXA10	-1.532	0.06	2	normal	down	TRUE
ANXA11	-0.872	0.021	9	normal	up	TRUE
ANXA2	-0.794	0.067	9	normal	up	TRUE
ANXA3	-1.054	0.023	1	normal	up	TRUE
ANXA4	-0.996	0.024	9	normal	up	TRUE
ANXA5	-1.158	0.02	2	normal	normal	FALSE
ANXA7	-1.15	0.021	6	normal	normal	FALSE
ANXA8	-1.54	0.053	4	normal	down	TRUE
AOPEP	-1.482	0.034	32	normal	normal	FALSE
AP1AR	-1.318	0.045	5	normal	normal	FALSE
AP1B1	-1.264	0.05	8	normal	normal	FALSE
AP1G1	-1.31	0.027	2	normal	normal	FALSE
AP1M1	-1.322	0.062	2	normal	normal	FALSE
AP1M2	-1.294	0.026	4	normal	normal	FALSE
AP1S1	-1.332	0.023	1	normal	normal	FALSE
AP1S2	-1.45	0.061	5	normal	normal	FALSE
AP1S3	-1.25	0.056	2	normal	normal	FALSE
AP2A1	-1.31	0.031	4	normal	normal	FALSE
AP2A2	-1.286	0.043	4	normal	normal	FALSE
AP2B1	-1.33	0.04	17	normal	normal	FALSE
AP2M1	-1.13	0.019	3	normal	normal	FALSE
AP2S1	-1.164	0.016	7	normal	normal	FALSE
AP3B1	-1.296	0.027	5	normal	normal	FALSE
AP3D1	-1.262	0.032	4	normal	normal	FALSE
AP3M1	-1.326	0.04	6	normal	normal	FALSE
AP3M2	-1.228	0.042	3	normal	normal	FALSE
AP3S1	-1.43	0.032	12	normal	normal	FALSE
AP4E1	-1.226	0.05	5	normal	normal	FALSE
AP4M1	-1.296	0.053	9	normal	normal	FALSE
AP4S1	-1.158	0.075	9	normal	normal	FALSE
AP5B1	-1.256	0.049	1	normal	normal	FALSE
AP5M1	-1.298	0.034	3	normal	normal	FALSE
AP5S1	-1.226	0.043	3	normal	normal	FALSE
AP5Z1	-1.408	0.058	2	normal	normal	FALSE
APAF1	-1.358	0.046	6	normal	normal	FALSE
APBA3	-1.546	0.071	3	normal	down	TRUE
APBB3	-1.376	0.064	4	normal	normal	FALSE
APCDD1	-1.252	0.047	2	normal	normal	FALSE
APEX1	-1.3	0.02	4	normal	normal	FALSE
APEX2	-1.224	0.045	2	normal	normal	FALSE
APH1A	-1.306	0.029	6	normal	normal	FALSE
APH1B	-1.204	0.053	5	normal	normal	FALSE
API5	-1.31	0.037	7	normal	normal	FALSE
APIP	-1.196	0.025	3	normal	normal	FALSE
APMAP	-1.346	0.04	2	normal	normal	FALSE
APOBEC3A	-1.036	0.044	2	normal	up	TRUE
APOBEC3C	-1.394	0.052	1	normal	normal	FALSE
APOBEC3F	-1.262	0.054	6	normal	normal	FALSE
APOBEC3G	-1.39	0.071	6	normal	normal	FALSE
APOBEC4	-1.106	0.054	1	normal	normal	FALSE
APOC1	-1.416	0.054	4	normal	normal	FALSE
APOD	-1.232	0.058	1	normal	normal	FALSE
APOL1	-1.296	0.042	6	normal	normal	FALSE
APOL2	-1.36	0.042	7	normal	normal	FALSE
APOL6	-1.274	0.027	2	normal	normal	FALSE
APOM	-1.352	0.059	3	normal	normal	FALSE
APOO	-1.13	0.034	7	normal	normal	FALSE
APOOL	-1.324	0.033	5	normal	normal	FALSE
APP	-1.406	0.125	12	up	normal	TRUE
APPBP2	-1.318	0.025	3	normal	normal	FALSE
APPL1	-1.32	0.022	2	normal	normal	FALSE
APPL2	-1.312	0.078	11	normal	normal	FALSE
APRT	-1	0.019	2	normal	up	TRUE
AQP3	-0.212	0.048	2	normal	up	TRUE
AQP4	-1.222	0.07	5	normal	normal	FALSE
AQP5	-0.578	0.027	2	normal	up	TRUE
AQR	-1.286	0.038	1	normal	normal	FALSE
ARAF	-1.342	0.05	3	normal	normal	FALSE
ARAP1	-1.338	0.045	4	normal	normal	FALSE
ARAP2	-1.34	0.025	5	normal	normal	FALSE
ARAP3	-1.336	0.059	7	normal	normal	FALSE
ARCN1	-1.368	0.026	3	normal	normal	FALSE
AREG	-1	0.021	1	normal	up	TRUE
AREL1	-1.234	0.043	6	normal	normal	FALSE
ARF1	-1.266	0.028	5	normal	normal	FALSE
ARF3	-1.162	0.021	4	normal	normal	FALSE
ARF4	-1.328	0.036	1	normal	normal	FALSE
ARF5	-1.082	0.016	1	normal	normal	FALSE
ARF6	-1.32	0.039	1	normal	normal	FALSE
ARFGAP1	-1.252	0.055	8	normal	normal	FALSE
ARFGAP3	-1.356	0.033	3	normal	normal	FALSE
ARFGEF1	-1.324	0.026	4	normal	normal	FALSE
ARFGEF2	-1.312	0.036	2	normal	normal	FALSE
ARFGEF3	-1.212	0.022	1	normal	normal	FALSE
ARFIP1	-1.39	0.053	6	normal	normal	FALSE
ARG2	-1.384	0.055	1	normal	normal	FALSE
ARGLU1	-1.32	0.02	1	normal	normal	FALSE
ARHGAP1	-1.298	0.032	3	normal	normal	FALSE
ARHGAP11A	-1.33	0.073	4	normal	normal	FALSE
ARHGAP12	-1.35	0.034	9	normal	normal	FALSE
ARHGAP18	-0.746	0.026	1	normal	up	TRUE
ARHGAP19	-1.348	0.064	1	normal	normal	FALSE
ARHGAP23	-1.31	0.033	10	normal	normal	FALSE
ARHGAP24	-1.356	0.043	8	normal	normal	FALSE
ARHGAP26	-1.238	0.055	13	normal	normal	FALSE
ARHGAP29	-1.378	0.032	6	normal	normal	FALSE
ARHGAP30	-1.468	0.095	8	up	normal	TRUE
ARHGAP32	-1.25	0.019	9	normal	normal	FALSE
ARHGAP35	-1.278	0.033	2	normal	normal	FALSE
ARHGAP39	-1.156	0.038	6	normal	normal	FALSE
ARHGAP42	-1.226	0.029	6	normal	normal	FALSE
ARHGAP5	-1.346	0.024	5	normal	normal	FALSE
ARHGDIA	-1.312	0.026	8	normal	normal	FALSE
ARHGDIB	-1.268	0.059	6	normal	normal	FALSE
ARHGEF1	-1.432	0.061	3	normal	normal	FALSE
ARHGEF11	-1.282	0.045	19	normal	normal	FALSE
ARHGEF12	-1.296	0.021	8	normal	normal	FALSE
ARHGEF16	-1.412	0.048	6	normal	normal	FALSE
ARHGEF17	-1.216	0.054	1	normal	normal	FALSE
ARHGEF19	-1.39	0.04	2	normal	normal	FALSE
ARHGEF26	-1.3	0.054	5	normal	normal	FALSE
ARHGEF28	-1.272	0.031	10	normal	normal	FALSE
ARHGEF35	-1.36	0.041	2	normal	normal	FALSE
ARHGEF37	-1.25	0.04	7	normal	normal	FALSE
ARHGEF38	-1.312	0.061	5	normal	normal	FALSE
ARHGEF40	-1.268	0.048	10	normal	normal	FALSE
ARHGEF5	-1.354	0.049	2	normal	normal	FALSE
ARID1A	-1.214	0.025	2	normal	normal	FALSE
ARID1B	-1.248	0.024	12	normal	normal	FALSE
ARID2	-1.368	0.031	4	normal	normal	FALSE
ARID3A	-1.39	0.06	6	normal	normal	FALSE
ARID3B	-1.404	0.073	2	normal	normal	FALSE
ARID4A	-1.354	0.063	13	normal	normal	FALSE
ARID4B	-1.276	0.021	8	normal	normal	FALSE
ARID5B	-1.264	0.024	1	normal	normal	FALSE
ARIH1	-1.342	0.027	1	normal	normal	FALSE
ARIH2	-1.26	0.049	38	normal	normal	FALSE
ARL1	-1.272	0.02	2	normal	normal	FALSE
ARL10	-1.376	0.06	6	normal	normal	FALSE
ARL14EP	-1.25	0.039	2	normal	normal	FALSE
ARL15	-1.274	0.056	3	normal	normal	FALSE
ARL16	-1.344	0.029	3	normal	normal	FALSE
ARL17A	-1.396	0.056	11	normal	normal	FALSE
ARL2	-1.294	0.026	2	normal	normal	FALSE
ARL2BP	-1.298	0.031	1	normal	normal	FALSE
ARL3	-0.976	0.022	2	normal	up	TRUE
ARL4A	-1.288	0.023	4	normal	normal	FALSE
ARL4C	-1.312	0.061	2	normal	normal	FALSE
ARL4D	-1.256	0.026	2	normal	normal	FALSE
ARL5A	-1.306	0.021	3	normal	normal	FALSE
ARL5B	-1.412	0.034	3	normal	normal	FALSE
ARL6	-1.216	0.044	7	normal	normal	FALSE
ARL6IP1	-1.136	0.02	2	normal	normal	FALSE
ARL6IP4	-0.946	0.019	6	normal	up	TRUE
ARL6IP5	-1.2	0.021	1	normal	normal	FALSE
ARL6IP6	-1.376	0.037	1	normal	normal	FALSE
ARL8A	-1.374	0.038	2	normal	normal	FALSE
ARL8B	-1.43	0.034	1	normal	normal	FALSE
ARMC1	-1.296	0.031	4	normal	normal	FALSE
ARMC10	-1.336	0.071	13	normal	normal	FALSE
ARMC2	-1.4	0.057	16	normal	normal	FALSE
ARMC3	-0.982	0.038	11	normal	up	TRUE
ARMC5	-1.432	0.063	7	normal	normal	FALSE
ARMC6	-1.314	0.061	5	normal	normal	FALSE
ARMC7	-1.334	0.068	4	normal	normal	FALSE
ARMC8	-1.286	0.069	18	normal	normal	FALSE
ARMC9	-1.286	0.044	9	normal	normal	FALSE
ARMCX3	-1.316	0.027	4	normal	normal	FALSE
ARMCX5	-1.394	0.061	6	normal	normal	FALSE
ARMCX6	-1.43	0.056	4	normal	normal	FALSE
ARMH3	-1.356	0.049	10	normal	normal	FALSE
ARMH4	-1.148	0.051	5	normal	normal	FALSE
ARMT1	-1.264	0.037	2	normal	normal	FALSE
ARNTL2	-1.544	0.07	15	normal	down	TRUE
ARPC1A	-1.1	0.027	2	normal	normal	FALSE
ARPC1B	-0.886	0.024	5	normal	up	TRUE
ARPC2	-0.828	0.029	6	normal	up	TRUE
ARPC3	-0.754	0.041	2	normal	up	TRUE
ARPC4	-1.314	0.031	4	normal	normal	FALSE
ARPC5	-1.204	0.022	2	normal	normal	FALSE
ARPC5L	-1.2	0.02	2	normal	normal	FALSE
ARPIN	-1.268	0.048	2	normal	normal	FALSE
ARPP19	-1.394	0.027	6	normal	normal	FALSE
ARRB1	-1.288	0.047	5	normal	normal	FALSE
ARRDC1	-1.332	0.03	9	normal	normal	FALSE
ARRDC2	-1.326	0.048	3	normal	normal	FALSE
ARRDC3	-1.312	0.028	4	normal	normal	FALSE
ARRDC4	-1.27	0.034	1	normal	normal	FALSE
ARSA	-1.358	0.043	9	normal	normal	FALSE
ARSD	-1.178	0.038	4	normal	normal	FALSE
ARSG	-1.392	0.066	20	normal	normal	FALSE
ARSK	-1.298	0.058	2	normal	normal	FALSE
ARTN	-1.274	0.038	3	normal	normal	FALSE
ARV1	-1.322	0.047	1	normal	normal	FALSE
ARVCF	-1.354	0.099	17	up	normal	TRUE
ASAH1	-1.204	0.019	5	normal	normal	FALSE
ASAH2B	-1.226	0.07	5	normal	normal	FALSE
ASAP3	-1.314	0.058	8	normal	normal	FALSE
ASB1	-1.378	0.042	2	normal	normal	FALSE
ASB13	-1.162	0.056	1	normal	normal	FALSE
ASB14	-1.264	0.086	4	normal	normal	FALSE
ASB3	-1.282	0.045	3	normal	normal	FALSE
ASB6	-1.324	0.054	3	normal	normal	FALSE
ASB7	-1.232	0.048	2	normal	normal	FALSE
ASB8	-1.28	0.035	7	normal	normal	FALSE
ASCC2	-1.444	0.054	54	normal	normal	FALSE
ASCC3	-1.318	0.023	9	normal	normal	FALSE
ASCL2	-1.398	0.06	1	normal	normal	FALSE
ASF1A	-1.27	0.035	1	normal	normal	FALSE
ASH1L	-1.28	0.024	13	normal	normal	FALSE
ASH2L	-1.278	0.052	8	normal	normal	FALSE
ASIC1	-1.194	0.062	5	normal	normal	FALSE
ASL	-1.37	0.048	4	normal	normal	FALSE
ASMTL	-1.44	0.062	9	normal	normal	FALSE
ASNS	-1.254	0.054	7	normal	normal	FALSE
ASNSD1	-1.314	0.041	2	normal	normal	FALSE
ASPH	-1.534	0.066	41	normal	down	TRUE
ASPM	-0.974	0.057	2	normal	up	TRUE
ASS1	-1.236	0.034	5	normal	normal	FALSE
ASTE1	-1.284	0.055	7	normal	normal	FALSE
ASTN2	-1.412	0.065	8	normal	normal	FALSE
ASXL1	-1.33	0.042	11	normal	normal	FALSE
ASXL2	-1.226	0.03	3	normal	normal	FALSE
ATAD2	-1.334	0.051	4	normal	normal	FALSE
ATAD2B	-1.374	0.045	17	normal	normal	FALSE
ATAD3A	-1.416	0.051	4	normal	normal	FALSE
ATAD3B	-1.292	0.06	5	normal	normal	FALSE
ATAD5	-1.368	0.075	5	normal	normal	FALSE
ATAT1	-1.426	0.057	2	normal	normal	FALSE
ATE1	-1.21	0.046	15	normal	normal	FALSE
ATF2	-1.372	0.037	6	normal	normal	FALSE
ATF3	-0.75	0.085	7	normal	up	TRUE
ATF4	-1.374	0.024	3	normal	normal	FALSE
ATF5	-1.344	0.049	4	normal	normal	FALSE
ATF6	-1.244	0.033	5	normal	normal	FALSE
ATF6B	-1.312	0.028	2	normal	normal	FALSE
ATF7	-1.266	0.036	10	normal	normal	FALSE
ATF7IP	-1.4	0.07	12	normal	normal	FALSE
ATG10	-1.372	0.054	8	normal	normal	FALSE
ATG101	-1.342	0.029	3	normal	normal	FALSE
ATG12	-1.366	0.036	0	normal	normal	FALSE
ATG14	-1.352	0.065	1	normal	normal	FALSE
ATG16L1	-1.246	0.051	9	normal	normal	FALSE
ATG16L2	-1.34	0.058	9	normal	normal	FALSE
ATG2A	-1.296	0.065	8	normal	normal	FALSE
ATG2B	-1.268	0.05	1	normal	normal	FALSE
ATG3	-1.314	0.033	3	normal	normal	FALSE
ATG4A	-1.292	0.045	8	normal	normal	FALSE
ATG4B	-1.278	0.065	9	normal	normal	FALSE
ATG4C	-1.298	0.044	2	normal	normal	FALSE
ATG4D	-1.39	0.057	3	normal	normal	FALSE
ATG5	-1.306	0.028	6	normal	normal	FALSE
ATG9A	-1.32	0.045	2	normal	normal	FALSE
ATIC	-1.318	0.033	3	normal	normal	FALSE
ATL1	-1.358	0.042	3	normal	normal	FALSE
ATL2	-1.398	0.054	7	normal	normal	FALSE
ATL3	-1.34	0.03	4	normal	normal	FALSE
ATM	-1.292	0.032	16	normal	normal	FALSE
ATMIN	-1.302	0.045	2	normal	normal	FALSE
ATN1	-1.302	0.04	2	normal	normal	FALSE
ATOH8	-1.362	0.057	3	normal	normal	FALSE
ATOX1	-0.942	0.028	1	normal	up	TRUE
ATP10B	-1.314	0.038	13	normal	normal	FALSE
ATP10D	-1.412	0.034	1	normal	normal	FALSE
ATP11A	-1.184	0.048	12	normal	normal	FALSE
ATP11B	-1.368	0.028	8	normal	normal	FALSE
ATP12A	-1.092	0.035	2	normal	normal	FALSE
ATP13A1	-1.244	0.045	0	normal	normal	FALSE
ATP13A3	-1.326	0.028	7	normal	normal	FALSE
ATP13A4	-1.362	0.052	4	normal	normal	FALSE
ATP1A1	-1.116	0.019	5	normal	normal	FALSE
ATP1B1	-0.996	0.035	1	normal	up	TRUE
ATP1B3	-1.15	0.049	1	normal	normal	FALSE
ATP23	-1.288	0.057	6	normal	normal	FALSE
ATP2A2	-1.206	0.021	2	normal	normal	FALSE
ATP2A3	-1.29	0.051	16	normal	normal	FALSE
ATP2B4	-1.392	0.023	4	normal	normal	FALSE
ATP2C1	-1.31	0.028	17	normal	normal	FALSE
ATP2C2	-1.242	0.031	5	normal	normal	FALSE
ATP5F1A	-1.014	0.022	6	normal	up	TRUE
ATP5F1B	-0.938	0.023	1	normal	up	TRUE
ATP5F1C	-1.132	0.02	4	normal	normal	FALSE
ATP5F1D	-0.864	0.025	2	normal	up	TRUE
ATP5F1E	0.296	0.062	1	normal	up	TRUE
ATP5IF1	-0.078	0.041	3	normal	up	TRUE
ATP5MC1	-1.03	0.028	2	normal	up	TRUE
ATP5MC3	-0.658	0.03	3	normal	up	TRUE
ATP5ME	-0.76	0.025	1	normal	up	TRUE
ATP5MF	-0.548	0.028	4	normal	up	TRUE
ATP5MG	-0.376	0.039	1	normal	up	TRUE
ATP5MJ	-0.766	0.025	2	normal	up	TRUE
ATP5MK	-0.528	0.031	4	normal	up	TRUE
ATP5PB	-1.12	0.021	1	normal	normal	FALSE
ATP5PD	-1.006	0.019	2	normal	up	TRUE
ATP5PF	-0.534	0.035	7	normal	up	TRUE
ATP5PO	-1.012	0.019	1	normal	up	TRUE
ATP6AP1	-1.226	0.017	1	normal	normal	FALSE
ATP6AP2	-1.234	0.022	1	normal	normal	FALSE
ATP6V0A2	-1.242	0.047	4	normal	normal	FALSE
ATP6V0A4	-1.272	0.057	5	normal	normal	FALSE
ATP6V0B	-1.118	0.024	3	normal	normal	FALSE
ATP6V0C	-1.206	0.021	2	normal	normal	FALSE
ATP6V0D1	-1.232	0.023	4	normal	normal	FALSE
ATP6V0E1	-1	0.03	1	normal	up	TRUE
ATP6V1A	-1.23	0.026	1	normal	normal	FALSE
ATP6V1B2	-1.342	0.034	1	normal	normal	FALSE
ATP6V1C1	-1.288	0.03	1	normal	normal	FALSE
ATP6V1C2	-1.244	0.067	6	normal	normal	FALSE
ATP6V1D	-1.198	0.018	1	normal	normal	FALSE
ATP6V1E1	-1.332	0.029	3	normal	normal	FALSE
ATP6V1F	-1.002	0.023	2	normal	up	TRUE
ATP6V1G1	-0.69	0.032	1	normal	up	TRUE
ATP6V1H	-1.372	0.03	5	normal	normal	FALSE
ATP7A	-1.324	0.036	2	normal	normal	FALSE
ATP8B1	-1.314	0.023	4	normal	normal	FALSE
ATP9A	-1.238	0.022	1	normal	normal	FALSE
ATP9B	-1.434	0.047	25	normal	normal	FALSE
ATPAF1	-1.322	0.039	4	normal	normal	FALSE
ATPAF2	-1.406	0.056	5	normal	normal	FALSE
ATPSCKMT	-1.348	0.032	0	normal	normal	FALSE
ATR	-1.272	0.038	4	normal	normal	FALSE
ATRAID	-1.206	0.016	2	normal	normal	FALSE
ATRN	-1.274	0.028	4	normal	normal	FALSE
ATRX	-1.336	0.057	21	normal	normal	FALSE
ATXN1	-1.378	0.035	3	normal	normal	FALSE
ATXN10	-1.314	0.025	2	normal	normal	FALSE
ATXN1L	-1.286	0.039	1	normal	normal	FALSE
ATXN2	-1.242	0.029	4	normal	normal	FALSE
ATXN3	-1.446	0.056	12	normal	normal	FALSE
ATXN7	-1.322	0.029	5	normal	normal	FALSE
ATXN7L1	-1.222	0.038	5	normal	normal	FALSE
ATXN7L3	-1.332	0.056	9	normal	normal	FALSE
ATXN7L3B	-1.196	0.021	1	normal	normal	FALSE
AUH	-1.354	0.039	13	normal	normal	FALSE
AUP1	-1.274	0.029	1	normal	normal	FALSE
AURKAIP1	-0.95	0.021	5	normal	up	TRUE
AVEN	-1.344	0.052	4	normal	normal	FALSE
AVL9	-1.322	0.04	8	normal	normal	FALSE
AVPI1	-1.434	0.039	2	normal	normal	FALSE
AXIN1	-1.328	0.081	9	normal	normal	FALSE
AXIN2	-1.124	0.055	7	normal	normal	FALSE
AZGP1	-0.556	0.057	0	normal	up	TRUE
AZI2	-1.276	0.022	9	normal	normal	FALSE
B2M	0.164	0.05	2	normal	up	TRUE
B3GALNT2	-1.316	0.04	5	normal	normal	FALSE
B3GALT4	-1.276	0.038	1	normal	normal	FALSE
B3GALT6	-1.374	0.062	1	normal	normal	FALSE
B3GALT9	-1.162	0.057	1	normal	normal	FALSE
B3GAT3	-1.48	0.053	4	normal	normal	FALSE
B3GLCT	-1.176	0.054	5	normal	normal	FALSE
B3GNT2	-1.292	0.033	2	normal	normal	FALSE
B3GNT3	-1.242	0.047	2	normal	normal	FALSE
B3GNT5	-1.432	0.037	10	normal	normal	FALSE
B3GNT7	-1.206	0.026	2	normal	normal	FALSE
B3GNT8	-1.364	0.056	2	normal	normal	FALSE
B3GNT9	-1.25	0.072	1	normal	normal	FALSE
B3GNTL1	-1.304	0.058	7	normal	normal	FALSE
B4GALNT3	-1.318	0.072	1	normal	normal	FALSE
B4GALT1	-1.318	0.02	4	normal	normal	FALSE
B4GALT2	-1.296	0.035	5	normal	normal	FALSE
B4GALT3	-1.368	0.048	8	normal	normal	FALSE
B4GALT4	-1.448	0.058	13	normal	normal	FALSE
B4GALT5	-1.092	0.02	1	normal	normal	FALSE
B4GALT7	-1.334	0.056	3	normal	normal	FALSE
B4GAT1	-1.388	0.061	1	normal	normal	FALSE
B9D1	-1.048	0.035	10	normal	up	TRUE
B9D2	-1.22	0.053	3	normal	normal	FALSE
BAALC	-1.066	0.023	3	normal	normal	FALSE
BABAM1	-1.31	0.036	4	normal	normal	FALSE
BACE1	-1.324	0.039	6	normal	normal	FALSE
BACE2	-1.314	0.029	4	normal	normal	FALSE
BACH1	-1.33	0.031	2	normal	normal	FALSE
BAD	-1.338	0.022	2	normal	normal	FALSE
BAG1	-0.832	0.023	4	normal	up	TRUE
BAG2	-1.246	0.062	8	normal	normal	FALSE
BAG3	-1.304	0.023	2	normal	normal	FALSE
BAG4	-1.338	0.038	0	normal	normal	FALSE
BAG5	-1.328	0.026	3	normal	normal	FALSE
BAHCC1	-1.31	0.078	5	normal	normal	FALSE
BAHD1	-1.216	0.05	6	normal	normal	FALSE
BAIAP2	-1.428	0.072	44	normal	normal	FALSE
BAIAP2L1	-1.374	0.032	1	normal	normal	FALSE
BAIAP3	-1.194	0.043	9	normal	normal	FALSE
BAK1	-1.332	0.047	3	normal	normal	FALSE
BANF1	-1.122	0.019	4	normal	normal	FALSE
BAP1	-1.26	0.048	6	normal	normal	FALSE
BARD1	-1.364	0.039	7	normal	normal	FALSE
BARX2	-1.43	0.044	2	normal	normal	FALSE
BASP1	-0.526	0.045	2	normal	up	TRUE
BATF	-1.224	0.062	1	normal	normal	FALSE
BAX	-1.11	0.021	9	normal	normal	FALSE
BAZ1A	-1.302	0.023	6	normal	normal	FALSE
BAZ1B	-1.268	0.032	2	normal	normal	FALSE
BAZ2A	-1.354	0.029	11	normal	normal	FALSE
BAZ2B	-1.316	0.037	29	normal	normal	FALSE
BBC3	-1.298	0.048	6	normal	normal	FALSE
BBIP1	-1.178	0.025	5	normal	normal	FALSE
BBLN	-0.348	0.032	1	normal	up	TRUE
BBOF1	-1.06	0.029	17	normal	up	TRUE
BBOX1	-1.428	0.043	6	normal	normal	FALSE
BBS1	-1.286	0.045	1	normal	normal	FALSE
BBS10	-1.288	0.061	1	normal	normal	FALSE
BBS12	-1.174	0.07	4	normal	normal	FALSE
BBS2	-1.268	0.031	2	normal	normal	FALSE
BBS5	-1.226	0.059	1	normal	normal	FALSE
BBS7	-1.286	0.049	8	normal	normal	FALSE
BBS9	-1.604	0.098	24	up	down	TRUE
BCAM	-1.432	0.03	2	normal	normal	FALSE
BCAP31	-1.202	0.019	4	normal	normal	FALSE
BCAR1	-1.35	0.035	9	normal	normal	FALSE
BCAR3	-1.368	0.051	5	normal	normal	FALSE
BCAS1	-1.31	0.068	15	normal	normal	FALSE
BCAS2	-1.364	0.025	1	normal	normal	FALSE
BCAS4	-1.392	0.046	6	normal	normal	FALSE
BCAT1	-1.172	0.079	6	normal	normal	FALSE
BCAT2	-1.566	0.07	3	normal	down	TRUE
BCCIP	-1.254	0.03	0	normal	normal	FALSE
BCDIN3D	-1.35	0.071	1	normal	normal	FALSE
BCKDHA	-1.432	0.037	0	normal	normal	FALSE
BCKDHB	-1.504	0.051	7	normal	normal	FALSE
BCKDK	-1.344	0.047	4	normal	normal	FALSE
BCL10	-1.406	0.024	5	normal	normal	FALSE
BCL11A	-1.294	0.036	11	normal	normal	FALSE
BCL11B	-1.456	0.056	4	normal	normal	FALSE
BCL2	-1.416	0.081	4	normal	normal	FALSE
BCL2A1	-1.31	0.063	2	normal	normal	FALSE
BCL2L12	-1.332	0.05	9	normal	normal	FALSE
BCL2L13	-1.298	0.058	25	normal	normal	FALSE
BCL2L2	-1.314	0.03	2	normal	normal	FALSE
BCL3	-1.312	0.046	6	normal	normal	FALSE
BCL6	-1.27	0.017	5	normal	normal	FALSE
BCL7A	-1.258	0.024	2	normal	normal	FALSE
BCL7B	-1.248	0.032	3	normal	normal	FALSE
BCL7C	-1.364	0.025	7	normal	normal	FALSE
BCL9	-1.26	0.051	1	normal	normal	FALSE
BCL9L	-1.324	0.034	9	normal	normal	FALSE
BCLAF1	-1.376	0.03	17	normal	normal	FALSE
BCO2	-1.324	0.048	5	normal	normal	FALSE
BCR	-1.252	0.037	2	normal	normal	FALSE
BDH1	-1.322	0.063	14	normal	normal	FALSE
BDH2	-1.31	0.021	7	normal	normal	FALSE
BDKRB1	-1.338	0.065	2	normal	normal	FALSE
BDKRB2	-1.284	0.052	2	normal	normal	FALSE
BDP1	-1.274	0.029	8	normal	normal	FALSE
BECN1	-1.33	0.04	9	normal	normal	FALSE
BEND5	-1.456	0.069	9	normal	normal	FALSE
BEST1	-1.376	0.073	16	normal	normal	FALSE
BEST4	-1.23	0.05	4	normal	normal	FALSE
BET1	-1.326	0.033	2	normal	normal	FALSE
BET1L	-1.29	0.043	2	normal	normal	FALSE
BEX2	-1.274	0.057	4	normal	normal	FALSE
BEX3	-1.072	0.024	4	normal	normal	FALSE
BEX4	-1.304	0.027	2	normal	normal	FALSE
BFAR	-1.364	0.039	3	normal	normal	FALSE
BHLHE40	-1.226	0.045	2	normal	normal	FALSE
BHLHE41	-1.268	0.04	1	normal	normal	FALSE
BICC1	-1.166	0.056	9	normal	normal	FALSE
BICD1	-1.442	0.066	11	normal	normal	FALSE
BICD2	-1.334	0.03	3	normal	normal	FALSE
BICDL1	-1.396	0.061	8	normal	normal	FALSE
BICDL2	-1.262	0.022	4	normal	normal	FALSE
BICRA	-1.25	0.051	2	normal	normal	FALSE
BICRAL	-1.228	0.038	5	normal	normal	FALSE
BID	-1.272	0.031	7	normal	normal	FALSE
BIK	-1.268	0.025	1	normal	normal	FALSE
BIN3	-1.348	0.046	4	normal	normal	FALSE
BIRC2	-1.35	0.032	3	normal	normal	FALSE
BIRC3	-1.132	0.037	2	normal	normal	FALSE
BIRC6	-1.438	0.042	15	normal	normal	FALSE
BIVM	-1.236	0.038	2	normal	normal	FALSE
BLCAP	-1.364	0.022	8	normal	normal	FALSE
BLMH	-1.312	0.055	1	normal	normal	FALSE
BLNK	-1.334	0.04	5	normal	normal	FALSE
BLOC1S1	-0.792	0.023	0	normal	up	TRUE
BLOC1S2	-1.286	0.032	7	normal	normal	FALSE
BLOC1S3	-1.252	0.048	1	normal	normal	FALSE
BLOC1S4	-1.308	0.033	1	normal	normal	FALSE
BLOC1S5	-1.322	0.049	2	normal	normal	FALSE
BLOC1S6	-1.344	0.03	3	normal	normal	FALSE
BLVRA	-1.298	0.03	5	normal	normal	FALSE
BLVRB	-1.336	0.036	1	normal	normal	FALSE
BLZF1	-1.4	0.041	3	normal	normal	FALSE
BMERB1	-1.394	0.045	2	normal	normal	FALSE
BMF	-1.26	0.049	4	normal	normal	FALSE
BMP1	-1.468	0.05	2	normal	normal	FALSE
BMP2	-1.296	0.061	1	normal	normal	FALSE
BMP2K	-1.262	0.033	6	normal	normal	FALSE
BMP3	-1.282	0.031	2	normal	normal	FALSE
BMP4	-1.194	0.056	9	normal	normal	FALSE
BMP7	-1.388	0.033	1	normal	normal	FALSE
BMPR1A	-1.29	0.044	3	normal	normal	FALSE
BMPR1B	-1.268	0.028	9	normal	normal	FALSE
BMPR2	-1.294	0.027	2	normal	normal	FALSE
BMS1	-1.262	0.026	5	normal	normal	FALSE
BMT2	-1.242	0.04	1	normal	normal	FALSE
BNC1	-1.438	0.051	4	normal	normal	FALSE
BNIP1	-1.42	0.07	2	normal	normal	FALSE
BNIP2	-1.39	0.022	8	normal	normal	FALSE
BNIP3	-1.204	0.038	1	normal	normal	FALSE
BNIP3L	-1.42	0.049	2	normal	normal	FALSE
BNIPL	-1.364	0.048	6	normal	normal	FALSE
BOD1	-1.356	0.04	3	normal	normal	FALSE
BOD1L1	-1.286	0.026	9	normal	normal	FALSE
BOK	-1.378	0.038	5	normal	normal	FALSE
BOLA1	-1.302	0.04	4	normal	normal	FALSE
BOLA2-SMG1P6	-1.324	0.033	6	normal	normal	FALSE
BOLA3	-1.14	0.027	2	normal	normal	FALSE
BOP1	-1.27	0.06	1	normal	normal	FALSE
BORCS5	-1.288	0.051	6	normal	normal	FALSE
BORCS6	-1.332	0.061	1	normal	normal	FALSE
BORCS7	-1.196	0.026	2	normal	normal	FALSE
BORCS8	-1.316	0.046	2	normal	normal	FALSE
BPGM	-1.25	0.043	4	normal	normal	FALSE
BPHL	-1.312	0.05	2	normal	normal	FALSE
BPIFA2	-0.996	0.071	2	normal	up	TRUE
BPIFB1	-0.154	0.044	2	normal	up	TRUE
BPNT2	-1.364	0.03	1	normal	normal	FALSE
BPTF	-1.252	0.067	25	normal	normal	FALSE
BRAF	-1.322	0.044	13	normal	normal	FALSE
BRAP	-1.292	0.049	7	normal	normal	FALSE
BRCA1	-1.24	0.053	5	normal	normal	FALSE
BRCA2	-1.288	0.076	1	normal	normal	FALSE
BRCC3	-1.29	0.032	5	normal	normal	FALSE
BRD1	-1.34	0.069	8	normal	normal	FALSE
BRD2	-1.292	0.023	5	normal	normal	FALSE
BRD3	-1.258	0.032	5	normal	normal	FALSE
BRD3OS	-1.162	0.033	1	normal	normal	FALSE
BRD4	-1.322	0.022	5	normal	normal	FALSE
BRD7	-1.244	0.025	10	normal	normal	FALSE
BRD8	-1.286	0.03	3	normal	normal	FALSE
BRF2	-1.362	0.074	1	normal	normal	FALSE
BRI3	-1.122	0.034	8	normal	normal	FALSE
BRI3BP	-1.232	0.027	2	normal	normal	FALSE
BRIX1	-1.334	0.043	1	normal	normal	FALSE
BRK1	-0.812	0.024	1	normal	up	TRUE
BRMS1	-1.324	0.046	4	normal	normal	FALSE
BRMS1L	-1.272	0.049	8	normal	normal	FALSE
BROX	-1.344	0.048	12	normal	normal	FALSE
BRPF3	-1.27	0.057	8	normal	normal	FALSE
BRWD1	-1.338	0.02	9	normal	normal	FALSE
BRWD3	-1.346	0.035	4	normal	normal	FALSE
BSCL2	-0.956	0.024	5	normal	up	TRUE
BSDC1	-1.294	0.04	7	normal	normal	FALSE
BSG	-1.222	0.021	6	normal	normal	FALSE
BSPRY	-1.322	0.042	4	normal	normal	FALSE
BST1	-1.316	0.061	8	normal	normal	FALSE
BST2	-1.164	0.062	1	normal	normal	FALSE
BTAF1	-1.396	0.041	5	normal	normal	FALSE
BTBD1	-1.316	0.036	2	normal	normal	FALSE
BTBD11	-1.322	0.041	7	normal	normal	FALSE
BTBD2	-1.374	0.048	1	normal	normal	FALSE
BTBD3	-1.232	0.037	6	normal	normal	FALSE
BTBD6	-1.308	0.038	2	normal	normal	FALSE
BTBD7	-1.236	0.036	5	normal	normal	FALSE
BTBD8	-1.332	0.048	3	normal	normal	FALSE
BTBD9	-1.276	0.044	9	normal	normal	FALSE
BTC	-1.148	0.046	4	normal	normal	FALSE
BTD	-1.338	0.046	8	normal	normal	FALSE
BTF3	-0.91	0.045	4	normal	up	TRUE
BTF3L4	-1.256	0.019	3	normal	normal	FALSE
BTG1	-1.156	0.044	1	normal	normal	FALSE
BTG2	-0.51	0.061	1	normal	up	TRUE
BTG3	-1.162	0.023	7	normal	normal	FALSE
BTG4	-1.278	0.062	14	normal	normal	FALSE
BTN2A1	-1.316	0.057	4	normal	normal	FALSE
BTN3A1	-1.294	0.053	7	normal	normal	FALSE
BTN3A3	-1.308	0.065	3	normal	normal	FALSE
BTRC	-1.26	0.045	9	normal	normal	FALSE
BUB3	-1.344	0.026	2	normal	normal	FALSE
BUD13	-1.354	0.071	3	normal	normal	FALSE
BUD23	-1.158	0.025	5	normal	normal	FALSE
BUD31	-1.17	0.021	7	normal	normal	FALSE
BYSL	-1.316	0.06	1	normal	normal	FALSE
BZW1	-1.41	0.036	9	normal	normal	FALSE
BZW2	-1.368	0.024	7	normal	normal	FALSE
C10orf143	-1.208	0.05	4	normal	normal	FALSE
C10orf67	-1.164	0.045	11	normal	normal	FALSE
C10orf88	-1.344	0.071	1	normal	normal	FALSE
C10orf95	-1.168	0.051	1	normal	normal	FALSE
C10orf99	-1.41	0.079	2	normal	normal	FALSE
C11orf1	-1.356	0.025	4	normal	normal	FALSE
C11orf16	-1.188	0.063	2	normal	normal	FALSE
C11orf24	-1.332	0.058	4	normal	normal	FALSE
C11orf49	-1.394	0.058	15	normal	normal	FALSE
C11orf52	-1.222	0.044	1	normal	normal	FALSE
C11orf53	-1.142	0.063	2	normal	normal	FALSE
C11orf54	-1.388	0.073	19	normal	normal	FALSE
C11orf58	-1.196	0.018	2	normal	normal	FALSE
C11orf68	-1.362	0.058	2	normal	normal	FALSE
C11orf71	-1.22	0.049	2	normal	normal	FALSE
C11orf80	-1.462	0.066	1	normal	normal	FALSE
C11orf96	-1.138	0.096	1	up	normal	TRUE
C11orf97	-0.746	0.03	1	normal	up	TRUE
C12orf29	-1.328	0.045	1	normal	normal	FALSE
C12orf4	-1.314	0.055	8	normal	normal	FALSE
C12orf43	-1.15	0.048	2	normal	normal	FALSE
C12orf50	-1.566	0.05	8	normal	down	TRUE
C12orf54	-1.41	0.063	4	normal	normal	FALSE
C12orf57	-1.292	0.024	5	normal	normal	FALSE
C12orf73	-1.34	0.052	4	normal	normal	FALSE
C12orf75	-0.538	0.031	1	normal	up	TRUE
C12orf76	-1.264	0.048	1	normal	normal	FALSE
C14orf119	-1.346	0.027	2	normal	normal	FALSE
C14orf132	-1.436	0.052	5	normal	normal	FALSE
C14orf28	-1.34	0.063	3	normal	normal	FALSE
C15orf39	-1.302	0.043	1	normal	normal	FALSE
C15orf40	-1.282	0.032	9	normal	normal	FALSE
C15orf48	-0.388	0.046	2	normal	up	TRUE
C15orf61	-1.284	0.031	1	normal	normal	FALSE
C15orf62	-1.374	0.093	1	up	normal	TRUE
C15orf65	-1.138	0.047	1	normal	normal	FALSE
C16orf46	-1.204	0.034	8	normal	normal	FALSE
C16orf54	-1.144	0.055	1	normal	normal	FALSE
C16orf72	-1.3	0.03	2	normal	normal	FALSE
C16orf74	-1.398	0.037	1	normal	normal	FALSE
C16orf87	-1.334	0.038	5	normal	normal	FALSE
C16orf91	-1.322	0.041	1	normal	normal	FALSE
C16orf95	-1.234	0.076	3	normal	normal	FALSE
C17orf100	-1.346	0.07	1	normal	normal	FALSE
C17orf49	-1.248	0.026	3	normal	normal	FALSE
C17orf58	-1.292	0.042	3	normal	normal	FALSE
C17orf75	-1.358	0.053	4	normal	normal	FALSE
C17orf80	-1.278	0.046	13	normal	normal	FALSE
C17orf97	-1.05	0.039	0	normal	up	TRUE
C18orf21	-1.318	0.062	5	normal	normal	FALSE
C18orf25	-1.264	0.03	4	normal	normal	FALSE
C18orf32	-1.256	0.037	2	normal	normal	FALSE
C19orf25	-1.402	0.049	3	normal	normal	FALSE
C19orf33	-0.61	0.029	0	normal	up	TRUE
C19orf44	-1.27	0.054	5	normal	normal	FALSE
C19orf53	-0.952	0.024	1	normal	up	TRUE
C1D	-1.32	0.026	4	normal	normal	FALSE
C1GALT1C1	-1.294	0.027	2	normal	normal	FALSE
C1QBP	-1.16	0.019	1	normal	normal	FALSE
C1QTNF12	-1.416	0.057	5	normal	normal	FALSE
C1QTNF4	-1.31	0.077	3	normal	normal	FALSE
C1R	-1.328	0.061	2	normal	normal	FALSE
C1RL	-1.34	0.04	4	normal	normal	FALSE
C1orf115	-1.172	0.049	1	normal	normal	FALSE
C1orf116	-1.216	0.029	5	normal	normal	FALSE
C1orf122	-1.236	0.023	2	normal	normal	FALSE
C1orf131	-1.302	0.037	2	normal	normal	FALSE
C1orf141	-1.154	0.048	11	normal	normal	FALSE
C1orf158	-1.078	0.042	2	normal	normal	FALSE
C1orf159	-1.256	0.078	3	normal	normal	FALSE
C1orf174	-1.298	0.042	3	normal	normal	FALSE
C1orf189	-1.012	0.041	1	normal	up	TRUE
C1orf194	-0.432	0.036	7	normal	up	TRUE
C1orf198	-1.282	0.072	3	normal	normal	FALSE
C1orf21	-1.392	0.036	1	normal	normal	FALSE
C1orf210	-1.254	0.06	3	normal	normal	FALSE
C1orf226	-1.192	0.059	2	normal	normal	FALSE
C1orf35	-1.368	0.045	1	normal	normal	FALSE
C1orf43	-1.308	0.023	8	normal	normal	FALSE
C1orf50	-1.346	0.049	1	normal	normal	FALSE
C1orf52	-1.33	0.03	2	normal	normal	FALSE
C1orf53	-1.224	0.04	1	normal	normal	FALSE
C1orf56	-1.292	0.032	1	normal	normal	FALSE
C1orf74	-1.488	0.052	1	normal	normal	FALSE
C1orf87	-1.188	0.042	3	normal	normal	FALSE
C20orf27	-1.362	0.053	4	normal	normal	FALSE
C20orf85	-0.106	0.044	1	normal	up	TRUE
C20orf96	-1.182	0.041	3	normal	normal	FALSE
C21orf58	-1.228	0.049	15	normal	normal	FALSE
C21orf91	-1.288	0.037	3	normal	normal	FALSE
C22orf15	-1.016	0.04	23	normal	up	TRUE
C22orf23	-1.158	0.065	6	normal	normal	FALSE
C22orf39	-1.29	0.026	2	normal	normal	FALSE
C2CD2	-1.276	0.034	7	normal	normal	FALSE
C2CD3	-1.276	0.061	2	normal	normal	FALSE
C2orf15	-1.25	0.06	2	normal	normal	FALSE
C2orf42	-1.224	0.051	8	normal	normal	FALSE
C2orf49	-1.32	0.036	5	normal	normal	FALSE
C2orf50	-1.146	0.038	5	normal	normal	FALSE
C2orf68	-1.222	0.033	3	normal	normal	FALSE
C2orf69	-1.256	0.058	1	normal	normal	FALSE
C2orf73	-0.982	0.029	8	normal	up	TRUE
C2orf74	-1.206	0.045	6	normal	normal	FALSE
C2orf76	-1.312	0.044	6	normal	normal	FALSE
C2orf81	-1.092	0.048	4	normal	normal	FALSE
C3	-0.624	0.038	1	normal	up	TRUE
C3orf14	-1.218	0.027	5	normal	normal	FALSE
C3orf38	-1.352	0.042	2	normal	normal	FALSE
C3orf52	-1.384	0.056	2	normal	normal	FALSE
C3orf62	-1.272	0.081	1	normal	normal	FALSE
C4orf19	-1.16	0.034	4	normal	normal	FALSE
C4orf3	-1.236	0.086	1	normal	normal	FALSE
C4orf33	-1.344	0.033	6	normal	normal	FALSE
C4orf46	-1.304	0.055	1	normal	normal	FALSE
C4orf47	-1.16	0.062	10	normal	normal	FALSE
C4orf48	-1.036	0.03	5	normal	up	TRUE
C5AR1	-1.18	0.054	2	normal	normal	FALSE
C5orf15	-1.262	0.027	1	normal	normal	FALSE
C5orf24	-1.23	0.023	6	normal	normal	FALSE
C5orf49	-0.458	0.033	2	normal	up	TRUE
C5orf51	-1.332	0.06	3	normal	normal	FALSE
C5orf63	-1.314	0.049	6	normal	normal	FALSE
C6orf118	-0.976	0.033	9	normal	up	TRUE
C6orf120	-1.294	0.054	2	normal	normal	FALSE
C6orf132	-1.312	0.029	1	normal	normal	FALSE
C6orf136	-1.35	0.05	4	normal	normal	FALSE
C6orf226	-1.302	0.043	1	normal	normal	FALSE
C6orf47	-1.362	0.055	1	normal	normal	FALSE
C6orf52	-1.256	0.058	6	normal	normal	FALSE
C6orf62	-1.302	0.024	3	normal	normal	FALSE
C6orf89	-1.276	0.027	9	normal	normal	FALSE
C7orf25	-1.334	0.062	5	normal	normal	FALSE
C7orf26	-1.248	0.056	6	normal	normal	FALSE
C7orf50	-1.318	0.032	16	normal	normal	FALSE
C7orf57	-1.076	0.028	9	normal	normal	FALSE
C8orf33	-1.26	0.045	2	normal	normal	FALSE
C8orf34	-1.258	0.077	9	normal	normal	FALSE
C8orf37	-1.222	0.065	0	normal	normal	FALSE
C8orf58	-1.462	0.078	3	normal	normal	FALSE
C8orf76	-1.232	0.031	1	normal	normal	FALSE
C8orf82	-1.402	0.052	1	normal	normal	FALSE
C9orf116	-0.408	0.035	0	normal	up	TRUE
C9orf135	-0.928	0.023	9	normal	up	TRUE
C9orf152	-1.202	0.037	1	normal	normal	FALSE
C9orf24	-0.028	0.045	8	normal	up	TRUE
C9orf64	-1.322	0.079	3	normal	normal	FALSE
C9orf72	-1.282	0.033	3	normal	normal	FALSE
C9orf78	-1.246	0.031	2	normal	normal	FALSE
C9orf85	-1.388	0.041	4	normal	normal	FALSE
CA11	-1.368	0.07	1	normal	normal	FALSE
CA12	-1.392	0.052	3	normal	normal	FALSE
CA13	-1.22	0.064	1	normal	normal	FALSE
CA2	-1.356	0.062	2	normal	normal	FALSE
CA5B	-1.314	0.063	1	normal	normal	FALSE
CA9	-1.186	0.196	1	up	normal	TRUE
CAAP1	-1.23	0.03	2	normal	normal	FALSE
CAB39	-1.302	0.024	4	normal	normal	FALSE
CAB39L	-1.292	0.064	12	normal	normal	FALSE
CABCOCO1	-0.818	0.027	7	normal	up	TRUE
CACHD1	-1.306	0.053	4	normal	normal	FALSE
CACNB3	-1.298	0.039	9	normal	normal	FALSE
CACNG4	-1.212	0.071	1	normal	normal	FALSE
CACTIN	-1.266	0.069	4	normal	normal	FALSE
CACUL1	-1.33	0.034	1	normal	normal	FALSE
CACYBP	-1.178	0.023	3	normal	normal	FALSE
CAD	-1.254	0.07	4	normal	normal	FALSE
CADM4	-1.322	0.055	2	normal	normal	FALSE
CALCOCO1	-1.27	0.026	9	normal	normal	FALSE
CALCOCO2	-1.354	0.032	5	normal	normal	FALSE
CALCRL	-1.258	0.086	6	normal	normal	FALSE
CALD1	-1.478	0.052	10	normal	normal	FALSE
CALM1	-0.06	0.045	3	normal	up	TRUE
CALM2	-0.228	0.04	4	normal	up	TRUE
CALM3	-1.114	0.018	7	normal	normal	FALSE
CALML3	-1.36	0.059	1	normal	normal	FALSE
CALML4	-0.802	0.027	4	normal	up	TRUE
CALR	-1.082	0.02	1	normal	normal	FALSE
CALU	-1.374	0.03	6	normal	normal	FALSE
CAMK1D	-1.262	0.023	12	normal	normal	FALSE
CAMK2N1	-1.012	0.101	1	up	up	TRUE
CAMKMT	-1.332	0.049	5	normal	normal	FALSE
CAMLG	-1.326	0.022	1	normal	normal	FALSE
CAMSAP1	-1.27	0.034	8	normal	normal	FALSE
CAMSAP2	-1.354	0.028	5	normal	normal	FALSE
CAMSAP3	-1.356	0.056	2	normal	normal	FALSE
CAMTA1	-1.292	0.024	43	normal	normal	FALSE
CAND1	-1.32	0.022	4	normal	normal	FALSE
CAP2	-1.22	0.054	3	normal	normal	FALSE
CAPG	-1.322	0.025	8	normal	normal	FALSE
CAPN1	-1.22	0.018	5	normal	normal	FALSE
CAPN10	-1.298	0.056	2	normal	normal	FALSE
CAPN12	-1.354	0.061	2	normal	normal	FALSE
CAPN13	-1.302	0.053	7	normal	normal	FALSE
CAPN2	-0.87	0.028	2	normal	up	TRUE
CAPN5	-1.234	0.033	3	normal	normal	FALSE
CAPN7	-1.314	0.041	10	normal	normal	FALSE
CAPN8	-1.426	0.069	4	normal	normal	FALSE
CAPN9	-1.258	0.051	11	normal	normal	FALSE
CAPNS1	-1.21	0.019	8	normal	normal	FALSE
CAPNS2	-1.448	0.048	1	normal	normal	FALSE
CAPRIN1	-1.256	0.02	2	normal	normal	FALSE
CAPS	-0.288	0.038	2	normal	up	TRUE
CAPSL	-0.522	0.033	4	normal	up	TRUE
CAPZA1	-1.396	0.024	2	normal	normal	FALSE
CAPZA2	-1.33	0.019	1	normal	normal	FALSE
CAPZB	-1.332	0.062	13	normal	normal	FALSE
CARD10	-1.426	0.066	1	normal	normal	FALSE
CARD16	-1.294	0.029	1	normal	normal	FALSE
CARD19	-1.338	0.032	3	normal	normal	FALSE
CARD6	-1.296	0.048	2	normal	normal	FALSE
CARM1	-1.252	0.042	4	normal	normal	FALSE
CARMIL1	-1.46	0.067	15	normal	normal	FALSE
CARNMT1	-1.376	0.048	6	normal	normal	FALSE
CARS1	-1.018	0.025	14	normal	up	TRUE
CARS2	-1.43	0.046	10	normal	normal	FALSE
CASC3	-1.29	0.028	1	normal	normal	FALSE
CASD1	-1.246	0.04	7	normal	normal	FALSE
CASKIN2	-1.27	0.062	2	normal	normal	FALSE
CASP1	-1.444	0.042	11	normal	normal	FALSE
CASP10	-1.226	0.08	10	normal	normal	FALSE
CASP2	-1.294	0.038	3	normal	normal	FALSE
CASP3	-1.35	0.032	9	normal	normal	FALSE
CASP4	-1.27	0.026	4	normal	normal	FALSE
CASP6	-1.348	0.041	2	normal	normal	FALSE
CASP8	-1.234	0.063	10	normal	normal	FALSE
CASP8AP2	-1.324	0.031	3	normal	normal	FALSE
CASP9	-1.404	0.071	3	normal	normal	FALSE
CAST	-1.362	0.04	22	normal	normal	FALSE
CASTOR1	-1.408	0.063	0	normal	normal	FALSE
CASTOR2	-1.256	0.063	2	normal	normal	FALSE
CASZ1	-1.17	0.03	7	normal	normal	FALSE
CAT	-1.266	0.021	1	normal	normal	FALSE
CATIP	-1.256	0.051	8	normal	normal	FALSE
CATSPER2	-1.32	0.081	3	normal	normal	FALSE
CATSPERD	-1.064	0.03	12	normal	normal	FALSE
CAV1	-1.228	0.025	4	normal	normal	FALSE
CAV2	-1.292	0.023	4	normal	normal	FALSE
CAVIN1	-1.418	0.042	2	normal	normal	FALSE
CAVIN2	-1.232	0.04	1	normal	normal	FALSE
CAVIN3	-1.388	0.044	1	normal	normal	FALSE
CBFA2T2	-1.536	0.066	3	normal	down	TRUE
CBFB	-1.336	0.032	6	normal	normal	FALSE
CBL	-1.3	0.049	1	normal	normal	FALSE
CBLC	-1.41	0.054	6	normal	normal	FALSE
CBLL1	-1.362	0.076	10	normal	normal	FALSE
CBR1	-1.226	0.024	2	normal	normal	FALSE
CBR3	-1.292	0.054	2	normal	normal	FALSE
CBR4	-1.302	0.04	9	normal	normal	FALSE
CBWD1	-1.368	0.067	8	normal	normal	FALSE
CBWD2	-1.328	0.028	9	normal	normal	FALSE
CBX1	-1.298	0.032	2	normal	normal	FALSE
CBX3	-1.286	0.019	3	normal	normal	FALSE
CBX4	-1.314	0.037	2	normal	normal	FALSE
CBX5	-1.246	0.022	3	normal	normal	FALSE
CBX6	-1.21	0.029	2	normal	normal	FALSE
CBX7	-1.272	0.059	3	normal	normal	FALSE
CBX8	-1.268	0.066	1	normal	normal	FALSE
CBY1	-1.136	0.024	2	normal	normal	FALSE
CC2D1A	-1.374	0.046	7	normal	normal	FALSE
CC2D1B	-1.318	0.064	2	normal	normal	FALSE
CC2D2A	-0.882	0.028	7	normal	up	TRUE
CCAR1	-1.26	0.025	3	normal	normal	FALSE
CCAR2	-1.276	0.049	5	normal	normal	FALSE
CCDC102A	-1.242	0.065	2	normal	normal	FALSE
CCDC103	-1.172	0.057	6	normal	normal	FALSE
CCDC106	-1.322	0.06	6	normal	normal	FALSE
CCDC107	-1.26	0.029	5	normal	normal	FALSE
CCDC112	-1.232	0.047	6	normal	normal	FALSE
CCDC113	-0.91	0.025	9	normal	up	TRUE
CCDC115	-1.38	0.036	3	normal	normal	FALSE
CCDC117	-1.248	0.047	4	normal	normal	FALSE
CCDC12	-1.274	0.027	1	normal	normal	FALSE
CCDC120	-1.308	0.049	6	normal	normal	FALSE
CCDC121	-1.23	0.069	2	normal	normal	FALSE
CCDC122	-1.218	0.055	12	normal	normal	FALSE
CCDC124	-1.358	0.03	2	normal	normal	FALSE
CCDC125	-1.216	0.044	24	normal	normal	FALSE
CCDC126	-1.294	0.053	4	normal	normal	FALSE
CCDC127	-1.438	0.053	1	normal	normal	FALSE
CCDC13	-1.286	0.053	8	normal	normal	FALSE
CCDC134	-1.27	0.047	3	normal	normal	FALSE
CCDC137	-1.312	0.046	3	normal	normal	FALSE
CCDC138	-1.16	0.068	26	normal	normal	FALSE
CCDC14	-1.468	0.05	17	normal	normal	FALSE
CCDC144A	-1.446	0.072	6	normal	normal	FALSE
CCDC146	-0.56	0.039	1	normal	up	TRUE
CCDC148	-1.146	0.055	3	normal	normal	FALSE
CCDC149	-1.424	0.055	7	normal	normal	FALSE
CCDC15	-1.126	0.061	9	normal	normal	FALSE
CCDC153	-0.888	0.033	1	normal	up	TRUE
CCDC157	-1.192	0.044	14	normal	normal	FALSE
CCDC160	-1.106	0.038	3	normal	normal	FALSE
CCDC167	-1.234	0.037	1	normal	normal	FALSE
CCDC170	-0.598	0.031	3	normal	up	TRUE
CCDC173	-1.016	0.026	3	normal	up	TRUE
CCDC174	-1.33	0.053	3	normal	normal	FALSE
CCDC180	-1.138	0.051	2	normal	normal	FALSE
CCDC181	-1.12	0.043	9	normal	normal	FALSE
CCDC184	-1.106	0.086	1	normal	normal	FALSE
CCDC186	-1.278	0.023	5	normal	normal	FALSE
CCDC187	-1.144	0.036	6	normal	normal	FALSE
CCDC189	-1.272	0.072	16	normal	normal	FALSE
CCDC190	-0.896	0.026	2	normal	up	TRUE
CCDC191	-1.3	0.08	11	normal	normal	FALSE
CCDC22	-1.336	0.06	2	normal	normal	FALSE
CCDC24	-1.218	0.045	4	normal	normal	FALSE
CCDC25	-1.236	0.026	6	normal	normal	FALSE
CCDC28A	-1.274	0.031	2	normal	normal	FALSE
CCDC28B	-1.302	0.065	7	normal	normal	FALSE
CCDC3	-1.634	0.054	2	normal	down	TRUE
CCDC30	-1.214	0.065	11	normal	normal	FALSE
CCDC32	-1.284	0.051	13	normal	normal	FALSE
CCDC33	-1.202	0.046	20	normal	normal	FALSE
CCDC34	-1.174	0.025	2	normal	normal	FALSE
CCDC39	-0.826	0.031	1	normal	up	TRUE
CCDC40	-1.122	0.034	3	normal	normal	FALSE
CCDC43	-1.26	0.047	2	normal	normal	FALSE
CCDC47	-1.324	0.019	2	normal	normal	FALSE
CCDC50	-1.356	0.033	3	normal	normal	FALSE
CCDC51	-1.392	0.052	8	normal	normal	FALSE
CCDC57	-1.278	0.028	29	normal	normal	FALSE
CCDC59	-1.322	0.029	0	normal	normal	FALSE
CCDC6	-1.188	0.019	1	normal	normal	FALSE
CCDC60	-1.22	0.051	7	normal	normal	FALSE
CCDC61	-1.386	0.058	4	normal	normal	FALSE
CCDC65	-1.02	0.033	2	normal	up	TRUE
CCDC66	-1.346	0.092	37	up	normal	TRUE
CCDC68	-1.33	0.07	11	normal	normal	FALSE
CCDC69	-1.138	0.032	1	normal	normal	FALSE
CCDC71	-1.276	0.055	1	normal	normal	FALSE
CCDC71L	-1.296	0.07	1	normal	normal	FALSE
CCDC74B	-1.016	0.029	10	normal	up	TRUE
CCDC77	-1.33	0.08	4	normal	normal	FALSE
CCDC78	-0.914	0.028	26	normal	up	TRUE
CCDC80	-1.028	0.027	2	normal	up	TRUE
CCDC81	-1.14	0.054	5	normal	normal	FALSE
CCDC82	-1.464	0.077	16	normal	normal	FALSE
CCDC85B	-1.266	0.028	1	normal	normal	FALSE
CCDC85C	-1.266	0.057	4	normal	normal	FALSE
CCDC86	-1.452	0.085	0	normal	normal	FALSE
CCDC88A	-1.316	0.055	4	normal	normal	FALSE
CCDC88B	-1.26	0.048	9	normal	normal	FALSE
CCDC88C	-1.224	0.024	6	normal	normal	FALSE
CCDC89	-1.202	0.05	1	normal	normal	FALSE
CCDC9	-1.398	0.082	2	normal	normal	FALSE
CCDC90B	-1.34	0.065	11	normal	normal	FALSE
CCDC93	-1.334	0.044	3	normal	normal	FALSE
CCDC96	-1.05	0.038	1	normal	up	TRUE
CCDC97	-1.296	0.043	3	normal	normal	FALSE
CCDC9B	-1.282	0.056	1	normal	normal	FALSE
CCL14	-1.262	0.075	2	normal	normal	FALSE
CCL15	-0.97	0.029	1	normal	up	TRUE
CCL20	-0.422	0.042	2	normal	up	TRUE
CCL28	-1.198	0.042	4	normal	normal	FALSE
CCN1	-0.852	0.051	1	normal	up	TRUE
CCN2	-0.018	0.076	1	normal	up	TRUE
CCNA1	-0.77	0.056	7	normal	up	TRUE
CCNB1	-1.096	0.053	3	normal	normal	FALSE
CCNB1IP1	-1.412	0.033	3	normal	normal	FALSE
CCNC	-1.37	0.034	5	normal	normal	FALSE
CCND1	-0.896	0.032	1	normal	up	TRUE
CCND2	-1.302	0.044	1	normal	normal	FALSE
CCND3	-1.294	0.037	8	normal	normal	FALSE
CCNDBP1	-1.292	0.025	3	normal	normal	FALSE
CCNG1	-1.362	0.034	9	normal	normal	FALSE
CCNG2	-1.446	0.035	3	normal	normal	FALSE
CCNH	-1.344	0.05	7	normal	normal	FALSE
CCNI	-1.37	0.044	10	normal	normal	FALSE
CCNK	-1.32	0.029	3	normal	normal	FALSE
CCNL1	-1.382	0.025	10	normal	normal	FALSE
CCNL2	-1.43	0.045	12	normal	normal	FALSE
CCNO	-0.624	0.034	1	normal	up	TRUE
CCNQ	-1.25	0.051	6	normal	normal	FALSE
CCNT1	-1.314	0.047	3	normal	normal	FALSE
CCNT2	-1.426	0.053	15	normal	normal	FALSE
CCNY	-1.482	0.036	5	normal	normal	FALSE
CCNYL1	-1.338	0.061	3	normal	normal	FALSE
CCP110	-1.192	0.045	11	normal	normal	FALSE
CCPG1	-1.22	0.024	4	normal	normal	FALSE
CCS	-1.354	0.038	1	normal	normal	FALSE
CCSAP	-1.28	0.055	2	normal	normal	FALSE
CCT2	-1.14	0.021	2	normal	normal	FALSE
CCT3	-1.16	0.02	2	normal	normal	FALSE
CCT4	-1.32	0.021	2	normal	normal	FALSE
CCT5	-1.19	0.021	5	normal	normal	FALSE
CCT6A	-1.192	0.016	2	normal	normal	FALSE
CCT6B	-1.18	0.083	6	normal	normal	FALSE
CCT7	-1.24	0.019	6	normal	normal	FALSE
CCT8	-1.338	0.02	4	normal	normal	FALSE
CCZ1	-1.29	0.035	1	normal	normal	FALSE
CD109	-1.378	0.03	0	normal	normal	FALSE
CD14	-1.39	0.064	4	normal	normal	FALSE
CD151	-1.33	0.022	5	normal	normal	FALSE
CD164	-1.232	0.022	6	normal	normal	FALSE
CD164L2	-1.114	0.03	3	normal	normal	FALSE
CD24	-0.016	0.045	6	normal	up	TRUE
CD276	-1.404	0.052	7	normal	normal	FALSE
CD2AP	-1.302	0.028	4	normal	normal	FALSE
CD2BP2	-1.306	0.025	2	normal	normal	FALSE
CD320	-1.436	0.07	2	normal	normal	FALSE
CD38	-1.224	0.06	1	normal	normal	FALSE
CD4	-1.232	0.072	9	normal	normal	FALSE
CD40	-1.438	0.052	10	normal	normal	FALSE
CD47	-1.168	0.021	5	normal	normal	FALSE
CD55	-1.136	0.028	6	normal	normal	FALSE
CD58	-1.386	0.032	3	normal	normal	FALSE
CD59	-0.46	0.03	8	normal	up	TRUE
CD63	-0.43	0.042	7	normal	up	TRUE
CD68	-1.424	0.045	2	normal	normal	FALSE
CD74	-0.412	0.038	5	normal	up	TRUE
CD81	-1.008	0.018	3	normal	up	TRUE
CD82	-1.282	0.026	4	normal	normal	FALSE
CD9	-0.362	0.041	3	normal	up	TRUE
CD99	-1.362	0.031	6	normal	normal	FALSE
CD99L2	-1.258	0.062	8	normal	normal	FALSE
CDADC1	-1.292	0.075	15	normal	normal	FALSE
CDAN1	-1.378	0.073	5	normal	normal	FALSE
CDC123	-1.346	0.03	2	normal	normal	FALSE
CDC14A	-1.158	0.039	6	normal	normal	FALSE
CDC16	-1.162	0.038	13	normal	normal	FALSE
CDC20	-1.138	0.102	1	up	normal	TRUE
CDC20B	-0.552	0.057	4	normal	up	TRUE
CDC23	-1.3	0.053	0	normal	normal	FALSE
CDC26	-1.144	0.023	4	normal	normal	FALSE
CDC34	-1.378	0.038	3	normal	normal	FALSE
CDC37	-1.364	0.027	2	normal	normal	FALSE
CDC37L1	-1.29	0.033	1	normal	normal	FALSE
CDC40	-1.314	0.026	0	normal	normal	FALSE
CDC42	-0.94	0.026	3	normal	up	TRUE
CDC42BPB	-1.242	0.023	6	normal	normal	FALSE
CDC42BPG	-1.3	0.029	12	normal	normal	FALSE
CDC42EP1	-1.354	0.043	1	normal	normal	FALSE
CDC42EP2	-1.41	0.067	1	normal	normal	FALSE
CDC42EP3	-1.144	0.025	7	normal	normal	FALSE
CDC42EP4	-1.236	0.026	2	normal	normal	FALSE
CDC42EP5	-1.098	0.03	1	normal	normal	FALSE
CDC42SE1	-1.29	0.024	3	normal	normal	FALSE
CDC42SE2	-1.3	0.026	5	normal	normal	FALSE
CDC5L	-1.322	0.03	1	normal	normal	FALSE
CDC73	-1.318	0.028	2	normal	normal	FALSE
CDCA4	-1.396	0.048	2	normal	normal	FALSE
CDCP1	-1.4	0.037	5	normal	normal	FALSE
CDH1	-1.246	0.021	4	normal	normal	FALSE
CDH13	-1.468	0.074	9	normal	normal	FALSE
CDH26	-1.128	0.035	14	normal	normal	FALSE
CDH3	-1.35	0.036	4	normal	normal	FALSE
CDH6	-1.512	0.048	4	normal	normal	FALSE
CDHR3	-1.128	0.028	18	normal	normal	FALSE
CDHR4	-1.152	0.04	9	normal	normal	FALSE
CDIP1	-1.338	0.069	4	normal	normal	FALSE
CDIPT	-1.312	0.033	4	normal	normal	FALSE
CDK1	-1.19	0.064	6	normal	normal	FALSE
CDK11A	-1.34	0.058	4	normal	normal	FALSE
CDK12	-1.284	0.026	27	normal	normal	FALSE
CDK13	-1.318	0.031	5	normal	normal	FALSE
CDK14	-1.452	0.063	4	normal	normal	FALSE
CDK16	-1.29	0.04	17	normal	normal	FALSE
CDK17	-1.368	0.044	5	normal	normal	FALSE
CDK18	-1.396	0.055	5	normal	normal	FALSE
CDK2	-1.436	0.082	4	normal	normal	FALSE
CDK20	-1.21	0.063	9	normal	normal	FALSE
CDK2AP1	-1.068	0.023	3	normal	normal	FALSE
CDK2AP2	-1.264	0.026	2	normal	normal	FALSE
CDK4	-1.344	0.026	1	normal	normal	FALSE
CDK5	-1.328	0.048	2	normal	normal	FALSE
CDK5RAP2	-1.294	0.047	10	normal	normal	FALSE
CDK5RAP3	-1.412	0.032	9	normal	normal	FALSE
CDK6	-1.282	0.02	3	normal	normal	FALSE
CDK8	-1.28	0.064	6	normal	normal	FALSE
CDK9	-1.338	0.046	1	normal	normal	FALSE
CDKAL1	-1.192	0.049	6	normal	normal	FALSE
CDKL1	-1.252	0.055	9	normal	normal	FALSE
CDKL2	-1.18	0.066	6	normal	normal	FALSE
CDKL3	-1.344	0.07	36	normal	normal	FALSE
CDKL5	-1.248	0.04	3	normal	normal	FALSE
CDKN1A	-1.348	0.083	10	normal	normal	FALSE
CDKN1B	-1.324	0.031	1	normal	normal	FALSE
CDKN1C	-1.064	0.025	5	normal	normal	FALSE
CDKN2A	-0.812	0.03	8	normal	up	TRUE
CDKN2AIP	-1.266	0.03	2	normal	normal	FALSE
CDKN2AIPNL	-1.426	0.051	2	normal	normal	FALSE
CDKN2B	-1.242	0.03	2	normal	normal	FALSE
CDKN2C	-1.344	0.06	2	normal	normal	FALSE
CDKN2D	-1.364	0.042	2	normal	normal	FALSE
CDON	-1.202	0.065	8	normal	normal	FALSE
CDPF1	-1.286	0.069	5	normal	normal	FALSE
CDR2	-1.294	0.066	2	normal	normal	FALSE
CDR2L	-1.312	0.057	2	normal	normal	FALSE
CDRT1	-1.194	0.078	2	normal	normal	FALSE
CDS1	-1.066	0.021	6	normal	normal	FALSE
CDS2	-1.344	0.039	4	normal	normal	FALSE
CDT1	-1.416	0.066	1	normal	normal	FALSE
CDV3	-1.35	0.03	17	normal	normal	FALSE
CDYL	-1.274	0.03	6	normal	normal	FALSE
CEACAM1	-1.3	0.043	7	normal	normal	FALSE
CEACAM5	-0.062	0.042	6	normal	up	TRUE
CEACAM6	0.002	0.046	2	normal	up	TRUE
CEACAM7	-0.914	0.08	2	normal	up	TRUE
CEBPA	-1.24	0.045	3	normal	normal	FALSE
CEBPB	-1.024	0.02	3	normal	up	TRUE
CEBPD	-0.972	0.033	1	normal	up	TRUE
CEBPG	-1.338	0.029	3	normal	normal	FALSE
CEBPZ	-1.29	0.025	1	normal	normal	FALSE
CEBPZOS	-1.318	0.027	8	normal	normal	FALSE
CELSR1	-1.308	0.033	5	normal	normal	FALSE
CELSR2	-1.27	0.03	1	normal	normal	FALSE
CEMIP	-1.394	0.058	3	normal	normal	FALSE
CEMIP2	-1.38	0.053	4	normal	normal	FALSE
CENATAC	-1.398	0.073	1	normal	normal	FALSE
CENPB	-1.288	0.034	1	normal	normal	FALSE
CENPBD1	-1.266	0.06	0	normal	normal	FALSE
CENPC	-1.36	0.03	3	normal	normal	FALSE
CENPE	-1.232	0.047	9	normal	normal	FALSE
CENPF	-0.904	0.038	3	normal	up	TRUE
CENPH	-1.326	0.07	1	normal	normal	FALSE
CENPJ	-1.358	0.071	4	normal	normal	FALSE
CENPM	-1.272	0.047	8	normal	normal	FALSE
CENPN	-1.326	0.067	7	normal	normal	FALSE
CENPQ	-1.298	0.054	2	normal	normal	FALSE
CENPS	-1.126	0.045	1	normal	normal	FALSE
CENPS-CORT	-1.23	0.067	4	normal	normal	FALSE
CENPT	-1.498	0.063	8	normal	normal	FALSE
CENPU	-1.256	0.078	1	normal	normal	FALSE
CENPV	-1.308	0.041	1	normal	normal	FALSE
CENPW	-0.948	0.025	4	normal	up	TRUE
CENPX	-1.26	0.027	5	normal	normal	FALSE
CEP104	-1.248	0.055	11	normal	normal	FALSE
CEP126	-0.932	0.029	2	normal	up	TRUE
CEP128	-1.284	0.054	8	normal	normal	FALSE
CEP135	-1.282	0.055	4	normal	normal	FALSE
CEP162	-1.154	0.026	8	normal	normal	FALSE
CEP170B	-1.264	0.036	10	normal	normal	FALSE
CEP19	-1.17	0.053	4	normal	normal	FALSE
CEP20	-1.406	0.033	0	normal	normal	FALSE
CEP350	-1.258	0.019	6	normal	normal	FALSE
CEP41	-1.18	0.053	7	normal	normal	FALSE
CEP43	-1.32	0.039	0	normal	normal	FALSE
CEP57	-1.312	0.039	10	normal	normal	FALSE
CEP63	-1.304	0.058	40	normal	normal	FALSE
CEP68	-1.354	0.043	6	normal	normal	FALSE
CEP70	-1.316	0.055	25	normal	normal	FALSE
CEP78	-1.214	0.036	10	normal	normal	FALSE
CEP83	-1.336	0.055	25	normal	normal	FALSE
CEP85	-1.402	0.061	7	normal	normal	FALSE
CEP89	-1.212	0.039	4	normal	normal	FALSE
CEP95	-1.396	0.035	9	normal	normal	FALSE
CEP97	-1.244	0.037	5	normal	normal	FALSE
CEPT1	-1.344	0.051	5	normal	normal	FALSE
CERK	-1.316	0.049	1	normal	normal	FALSE
CERKL	-1.124	0.049	5	normal	normal	FALSE
CERS2	-1.322	0.036	4	normal	normal	FALSE
CERS6	-1.286	0.024	6	normal	normal	FALSE
CERT1	-1.328	0.021	8	normal	normal	FALSE
CES2	-1.22	0.024	6	normal	normal	FALSE
CETN2	-0.814	0.027	1	normal	up	TRUE
CETN3	-1.276	0.039	3	normal	normal	FALSE
CFAP100	-1.156	0.038	8	normal	normal	FALSE
CFAP126	-0.714	0.027	0	normal	up	TRUE
CFAP157	-0.942	0.047	4	normal	up	TRUE
CFAP161	-1.198	0.041	4	normal	normal	FALSE
CFAP20	-1.218	0.029	1	normal	normal	FALSE
CFAP206	-0.958	0.035	1	normal	up	TRUE
CFAP221	-1.118	0.042	12	normal	normal	FALSE
CFAP251	-1.212	0.03	2	normal	normal	FALSE
CFAP298	-0.762	0.026	5	normal	up	TRUE
CFAP299	-1.118	0.034	10	normal	normal	FALSE
CFAP300	-0.754	0.029	4	normal	up	TRUE
CFAP36	-1.06	0.023	5	normal	up	TRUE
CFAP410	-1.338	0.032	8	normal	normal	FALSE
CFAP43	-1.328	0.068	1	normal	normal	FALSE
CFAP44	-1.092	0.028	2	normal	normal	FALSE
CFAP45	-0.868	0.027	1	normal	up	TRUE
CFAP46	-1.152	0.031	1	normal	normal	FALSE
CFAP47	-1.204	0.045	4	normal	normal	FALSE
CFAP52	-0.95	0.027	3	normal	up	TRUE
CFAP53	-0.806	0.022	2	normal	up	TRUE
CFAP54	-1.182	0.04	2	normal	normal	FALSE
CFAP58	-1.182	0.046	1	normal	normal	FALSE
CFAP65	-1.278	0.078	20	normal	normal	FALSE
CFAP69	-1.364	0.041	25	normal	normal	FALSE
CFAP70	-1.282	0.056	22	normal	normal	FALSE
CFAP73	-0.914	0.037	3	normal	up	TRUE
CFAP74	-1.262	0.06	1	normal	normal	FALSE
CFAP77	-1.074	0.027	5	normal	normal	FALSE
CFAP91	-1.112	0.036	4	normal	normal	FALSE
CFAP92	-1.25	0.061	19	normal	normal	FALSE
CFAP97	-1.3	0.025	6	normal	normal	FALSE
CFAP97D2	-1.078	0.031	1	normal	normal	FALSE
CFB	-0.504	0.047	1	normal	up	TRUE
CFD	-1.292	0.04	2	normal	normal	FALSE
CFDP1	-1.15	0.022	3	normal	normal	FALSE
CFH	-1.308	0.021	3	normal	normal	FALSE
CFI	-1.402	0.06	13	normal	normal	FALSE
CFL1	-0.544	0.035	1	normal	up	TRUE
CFL2	-1.27	0.035	4	normal	normal	FALSE
CFLAR	-1.372	0.034	20	normal	normal	FALSE
CFTR	-1.324	0.08	1	normal	normal	FALSE
CGAS	-1.3	0.067	1	normal	normal	FALSE
CGGBP1	-1.33	0.024	4	normal	normal	FALSE
CGN	-1.244	0.026	2	normal	normal	FALSE
CGRRF1	-1.256	0.045	4	normal	normal	FALSE
CH25H	-1.272	0.068	1	normal	normal	FALSE
CHAF1A	-1.238	0.054	4	normal	normal	FALSE
CHAMP1	-1.342	0.045	3	normal	normal	FALSE
CHCHD1	-1.118	0.019	1	normal	normal	FALSE
CHCHD10	-1.15	0.016	2	normal	normal	FALSE
CHCHD2	-0.606	0.04	2	normal	up	TRUE
CHCHD3	-1.288	0.037	3	normal	normal	FALSE
CHCHD4	-1.246	0.039	2	normal	normal	FALSE
CHCHD5	-1.172	0.02	6	normal	normal	FALSE
CHCHD6	-1.262	0.044	2	normal	normal	FALSE
CHCHD7	-1.32	0.032	8	normal	normal	FALSE
CHD1	-1.308	0.028	7	normal	normal	FALSE
CHD1L	-1.368	0.068	24	normal	normal	FALSE
CHD2	-1.346	0.031	2	normal	normal	FALSE
CHD4	-1.152	0.025	3	normal	normal	FALSE
CHD6	-1.318	0.03	11	normal	normal	FALSE
CHD7	-1.306	0.03	8	normal	normal	FALSE
CHD8	-1.248	0.031	2	normal	normal	FALSE
CHD9	-1.31	0.052	25	normal	normal	FALSE
CHEK1	-1.476	0.066	9	normal	normal	FALSE
CHERP	-1.266	0.043	1	normal	normal	FALSE
CHFR	-1.278	0.055	5	normal	normal	FALSE
CHI3L1	-1.544	0.088	1	normal	down	TRUE
CHIC1	-1.29	0.056	5	normal	normal	FALSE
CHIC2	-1.286	0.019	3	normal	normal	FALSE
CHKA	-1.336	0.035	7	normal	normal	FALSE
CHKB	-1.32	0.035	1	normal	normal	FALSE
CHM	-1.342	0.033	9	normal	normal	FALSE
CHMP1A	-1.336	0.04	3	normal	normal	FALSE
CHMP1B	-1.294	0.021	1	normal	normal	FALSE
CHMP2A	-0.952	0.02	4	normal	up	TRUE
CHMP2B	-1.232	0.021	3	normal	normal	FALSE
CHMP4A	-1.306	0.024	1	normal	normal	FALSE
CHMP4B	-1.226	0.041	1	normal	normal	FALSE
CHMP4C	-1.296	0.041	1	normal	normal	FALSE
CHMP5	-1.162	0.023	2	normal	normal	FALSE
CHMP6	-1.35	0.065	2	normal	normal	FALSE
CHMP7	-1.348	0.049	9	normal	normal	FALSE
CHORDC1	-1.194	0.038	4	normal	normal	FALSE
CHP1	-1.29	0.025	2	normal	normal	FALSE
CHP2	-1.24	0.033	1	normal	normal	FALSE
CHPF	-1.29	0.036	3	normal	normal	FALSE
CHPF2	-1.326	0.046	5	normal	normal	FALSE
CHPT1	-1.184	0.033	3	normal	normal	FALSE
CHRAC1	-1.37	0.031	1	normal	normal	FALSE
CHRNB1	-1.324	0.054	1	normal	normal	FALSE
CHST11	-1.332	0.059	2	normal	normal	FALSE
CHST12	-1.346	0.05	5	normal	normal	FALSE
CHST14	-1.328	0.064	1	normal	normal	FALSE
CHST15	-1.304	0.041	13	normal	normal	FALSE
CHST4	-1.188	0.056	2	normal	normal	FALSE
CHST6	-1.202	0.025	3	normal	normal	FALSE
CHST7	-1.306	0.067	1	normal	normal	FALSE
CHST9	-0.468	0.046	5	normal	up	TRUE
CHSY1	-1.284	0.05	3	normal	normal	FALSE
CHTOP	-1.284	0.029	5	normal	normal	FALSE
CHUK	-1.216	0.042	5	normal	normal	FALSE
CHURC1	-1.172	0.016	3	normal	normal	FALSE
CIAO1	-1.278	0.021	2	normal	normal	FALSE
CIAO2A	-1.236	0.028	3	normal	normal	FALSE
CIAO2B	-1.178	0.024	1	normal	normal	FALSE
CIAO3	-1.478	0.064	1	normal	normal	FALSE
CIAPIN1	-1.316	0.045	3	normal	normal	FALSE
CIB1	-0.638	0.044	3	normal	up	TRUE
CIB2	-1.316	0.053	7	normal	normal	FALSE
CIBAR1	-1.248	0.029	2	normal	normal	FALSE
CIBAR2	-0.648	0.03	4	normal	up	TRUE
CIDEB	-1.204	0.061	9	normal	normal	FALSE
CILK1	-1.128	0.059	13	normal	normal	FALSE
CINP	-1.396	0.05	2	normal	normal	FALSE
CIPC	-1.172	0.029	1	normal	normal	FALSE
CIR1	-1.196	0.024	1	normal	normal	FALSE
CIRBP	-1.226	0.017	6	normal	normal	FALSE
CISD1	-1.2	0.019	1	normal	normal	FALSE
CISD2	-1.258	0.025	1	normal	normal	FALSE
CISD3	-1.222	0.033	0	normal	normal	FALSE
CITED2	-1.042	0.055	3	normal	up	TRUE
CITED4	-0.96	0.03	1	normal	up	TRUE
CKAP2	-1.248	0.041	6	normal	normal	FALSE
CKAP4	-1.332	0.029	1	normal	normal	FALSE
CKAP5	-1.346	0.042	2	normal	normal	FALSE
CKB	-0.41	0.034	3	normal	up	TRUE
CKLF	-1.212	0.025	5	normal	normal	FALSE
CKMT1A	-1.384	0.06	9	normal	normal	FALSE
CKS1B	-1.276	0.025	1	normal	normal	FALSE
CKS2	-1.004	0.029	1	normal	up	TRUE
CLASRP	-1.45	0.051	4	normal	normal	FALSE
CLBA1	-1.228	0.052	3	normal	normal	FALSE
CLCA2	-1.256	0.025	2	normal	normal	FALSE
CLCA4	-0.906	0.038	1	normal	up	TRUE
CLCF1	-1.346	0.076	2	normal	normal	FALSE
CLCN3	-1.286	0.024	6	normal	normal	FALSE
CLCN4	-1.304	0.068	2	normal	normal	FALSE
CLCN5	-1.228	0.069	7	normal	normal	FALSE
CLCN6	-1.244	0.094	2	up	normal	TRUE
CLCN7	-1.268	0.041	3	normal	normal	FALSE
CLDN1	-1.28	0.022	1	normal	normal	FALSE
CLDN10	-1.074	0.023	7	normal	normal	FALSE
CLDN12	-1.334	0.03	3	normal	normal	FALSE
CLDN15	-1.242	0.057	2	normal	normal	FALSE
CLDN16	-1.248	0.048	3	normal	normal	FALSE
CLDN23	-1.158	0.047	1	normal	normal	FALSE
CLDN3	-0.886	0.029	1	normal	up	TRUE
CLDN4	-0.682	0.037	1	normal	up	TRUE
CLDN7	-0.894	0.038	3	normal	up	TRUE
CLDN8	-1.27	0.058	1	normal	normal	FALSE
CLDND1	-1.452	0.041	6	normal	normal	FALSE
CLEC16A	-1.144	0.045	20	normal	normal	FALSE
CLEC2B	-1.18	0.066	1	normal	normal	FALSE
CLEC2D	-1.44	0.063	5	normal	normal	FALSE
CLEC7A	-1.296	0.056	11	normal	normal	FALSE
CLHC1	-1.412	0.055	11	normal	normal	FALSE
CLIC1	-0.77	0.046	3	normal	up	TRUE
CLIC3	-1.168	0.035	3	normal	normal	FALSE
CLIC4	-1.37	0.036	1	normal	normal	FALSE
CLIC5	-1.138	0.064	7	normal	normal	FALSE
CLIC6	-1.194	0.028	3	normal	normal	FALSE
CLINT1	-1.128	0.043	6	normal	normal	FALSE
CLIP1	-1.45	0.057	13	normal	normal	FALSE
CLIP2	-1.426	0.06	2	normal	normal	FALSE
CLIP4	-1.356	0.025	11	normal	normal	FALSE
CLK1	-1.432	0.035	2	normal	normal	FALSE
CLK2	-1.426	0.06	5	normal	normal	FALSE
CLK3	-1.402	0.051	2	normal	normal	FALSE
CLK4	-1.388	0.049	1	normal	normal	FALSE
CLMN	-1.136	0.026	5	normal	normal	FALSE
CLN3	-1.312	0.036	6	normal	normal	FALSE
CLN5	-1.348	0.034	0	normal	normal	FALSE
CLN6	-1.318	0.068	1	normal	normal	FALSE
CLN8	-1.334	0.055	7	normal	normal	FALSE
CLNS1A	-1.364	0.02	5	normal	normal	FALSE
CLOCK	-1.296	0.025	9	normal	normal	FALSE
CLP1	-1.32	0.057	2	normal	normal	FALSE
CLPB	-1.318	0.043	6	normal	normal	FALSE
CLPP	-1.32	0.026	1	normal	normal	FALSE
CLPTM1	-1.308	0.038	2	normal	normal	FALSE
CLPTM1L	-1.266	0.027	4	normal	normal	FALSE
CLPX	-1.314	0.033	2	normal	normal	FALSE
CLSTN1	-1.21	0.017	3	normal	normal	FALSE
CLSTN3	-1.346	0.077	2	normal	normal	FALSE
CLTA	-1.334	0.034	13	normal	normal	FALSE
CLTB	-1.144	0.026	4	normal	normal	FALSE
CLTC	-1.218	0.023	2	normal	normal	FALSE
CLU	-0.716	0.029	1	normal	up	TRUE
CLUAP1	-0.946	0.024	5	normal	up	TRUE
CLUH	-1.328	0.053	8	normal	normal	FALSE
CMAS	-1.262	0.021	1	normal	normal	FALSE
CMBL	-1.312	0.03	1	normal	normal	FALSE
CMC1	-1.35	0.055	14	normal	normal	FALSE
CMC2	-1.304	0.033	6	normal	normal	FALSE
CMC4	-1.266	0.04	1	normal	normal	FALSE
CMIP	-1.34	0.023	8	normal	normal	FALSE
CMPK1	-1.172	0.021	3	normal	normal	FALSE
CMPK2	-1.002	0.085	3	normal	up	TRUE
CMSS1	-1.296	0.047	2	normal	normal	FALSE
CMTM3	-1.354	0.073	5	normal	normal	FALSE
CMTM4	-1.23	0.024	4	normal	normal	FALSE
CMTM6	-1.176	0.028	1	normal	normal	FALSE
CMTM7	-1.31	0.051	4	normal	normal	FALSE
CMTM8	-1.272	0.027	5	normal	normal	FALSE
CMTR1	-1.312	0.065	2	normal	normal	FALSE
CMTR2	-1.296	0.048	9	normal	normal	FALSE
CMYA5	-1.248	0.036	2	normal	normal	FALSE
CNBP	-1.382	0.03	6	normal	normal	FALSE
CNDP2	-1.162	0.029	6	normal	normal	FALSE
CNEP1R1	-1.296	0.057	2	normal	normal	FALSE
CNFN	-1.124	0.027	4	normal	normal	FALSE
CNGA1	-1.228	0.083	4	normal	normal	FALSE
CNGA4	-1.194	0.052	6	normal	normal	FALSE
CNIH1	-1.36	0.026	1	normal	normal	FALSE
CNIH2	-1.174	0.051	1	normal	normal	FALSE
CNIH4	-1.322	0.022	5	normal	normal	FALSE
CNKSR1	-1.308	0.052	3	normal	normal	FALSE
CNKSR3	-1.318	0.048	6	normal	normal	FALSE
CNN2	-1.406	0.026	4	normal	normal	FALSE
CNN3	-1.318	0.039	4	normal	normal	FALSE
CNNM2	-1.256	0.041	3	normal	normal	FALSE
CNNM3	-1.218	0.038	2	normal	normal	FALSE
CNNM4	-1.29	0.044	6	normal	normal	FALSE
CNOT1	-1.298	0.022	3	normal	normal	FALSE
CNOT11	-1.29	0.034	1	normal	normal	FALSE
CNOT3	-1.37	0.045	7	normal	normal	FALSE
CNOT4	-1.34	0.068	14	normal	normal	FALSE
CNOT6	-1.272	0.026	7	normal	normal	FALSE
CNOT7	-1.292	0.028	17	normal	normal	FALSE
CNOT9	-1.288	0.032	6	normal	normal	FALSE
CNP	-1.31	0.034	3	normal	normal	FALSE
CNPPD1	-1.368	0.049	4	normal	normal	FALSE
CNPY2	-1.142	0.024	2	normal	normal	FALSE
CNPY3	-1.314	0.042	5	normal	normal	FALSE
CNPY4	-1.254	0.069	1	normal	normal	FALSE
CNTD1	-1.228	0.067	7	normal	normal	FALSE
CNTLN	-1.27	0.078	17	normal	normal	FALSE
CNTNAP3	-1.28	0.038	2	normal	normal	FALSE
COA1	-1.342	0.049	51	normal	normal	FALSE
COA3	-1.074	0.021	1	normal	normal	FALSE
COA4	-1.21	0.025	3	normal	normal	FALSE
COA5	-1.22	0.024	1	normal	normal	FALSE
COA6	-1.298	0.021	2	normal	normal	FALSE
COA7	-1.252	0.052	1	normal	normal	FALSE
COA8	-1.33	0.029	4	normal	normal	FALSE
COASY	-1.27	0.026	5	normal	normal	FALSE
COBLL1	-1.334	0.035	10	normal	normal	FALSE
COG1	-1.304	0.051	0	normal	normal	FALSE
COG2	-1.256	0.034	2	normal	normal	FALSE
COG3	-1.358	0.048	3	normal	normal	FALSE
COG4	-1.326	0.042	3	normal	normal	FALSE
COG5	-1.272	0.038	10	normal	normal	FALSE
COG6	-1.282	0.033	3	normal	normal	FALSE
COG7	-1.262	0.027	2	normal	normal	FALSE
COG8	-1.308	0.065	0	normal	normal	FALSE
COIL	-1.296	0.038	1	normal	normal	FALSE
COL12A1	-1.53	0.06	6	normal	down	TRUE
COL17A1	-1.25	0.027	1	normal	normal	FALSE
COL18A1	-1.516	0.054	1	normal	normal	FALSE
COL1A1	-1.256	0.051	4	normal	normal	FALSE
COL21A1	-1.264	0.067	11	normal	normal	FALSE
COL27A1	-1.318	0.049	10	normal	normal	FALSE
COL28A1	-1.262	0.078	12	normal	normal	FALSE
COL4A5	-1.358	0.033	3	normal	normal	FALSE
COL4A6	-1.444	0.085	9	normal	normal	FALSE
COL5A2	-1.5	0.07	2	normal	normal	FALSE
COL7A1	-1.492	0.05	6	normal	normal	FALSE
COL8A1	-1.238	0.044	2	normal	normal	FALSE
COL9A2	-1.276	0.081	7	normal	normal	FALSE
COLCA2	-1.33	0.031	8	normal	normal	FALSE
COLGALT1	-1.338	0.055	4	normal	normal	FALSE
COMMD1	-1.208	0.025	6	normal	normal	FALSE
COMMD10	-1.368	0.047	2	normal	normal	FALSE
COMMD2	-1.344	0.036	1	normal	normal	FALSE
COMMD3	-1.248	0.022	1	normal	normal	FALSE
COMMD5	-1.25	0.047	4	normal	normal	FALSE
COMMD6	-0.486	0.032	5	normal	up	TRUE
COMMD7	-1.228	0.029	8	normal	normal	FALSE
COMMD8	-1.268	0.031	3	normal	normal	FALSE
COMMD9	-1.38	0.046	1	normal	normal	FALSE
COMT	-1.06	0.017	5	normal	up	TRUE
COMTD1	-1.372	0.034	2	normal	normal	FALSE
COP1	-1.294	0.042	28	normal	normal	FALSE
COPA	-1.264	0.018	2	normal	normal	FALSE
COPB1	-1.352	0.02	3	normal	normal	FALSE
COPB2	-1.238	0.02	3	normal	normal	FALSE
COPE	-1.23	0.021	5	normal	normal	FALSE
COPG1	-1.312	0.025	2	normal	normal	FALSE
COPG2	-1.302	0.049	2	normal	normal	FALSE
COPRS	-0.99	0.024	2	normal	up	TRUE
COPS2	-1.442	0.032	2	normal	normal	FALSE
COPS4	-1.36	0.03	3	normal	normal	FALSE
COPS5	-1.324	0.022	1	normal	normal	FALSE
COPS6	-1.306	0.023	1	normal	normal	FALSE
COPS7A	-1.28	0.031	5	normal	normal	FALSE
COPS8	-1.3	0.032	2	normal	normal	FALSE
COPS9	-0.804	0.024	2	normal	up	TRUE
COPZ1	-1.318	0.021	4	normal	normal	FALSE
COPZ2	-1.41	0.054	2	normal	normal	FALSE
COQ10A	-1.166	0.049	2	normal	normal	FALSE
COQ10B	-1.324	0.034	2	normal	normal	FALSE
COQ2	-1.232	0.036	2	normal	normal	FALSE
COQ3	-1.396	0.054	6	normal	normal	FALSE
COQ4	-1.186	0.029	4	normal	normal	FALSE
COQ5	-1.408	0.047	2	normal	normal	FALSE
COQ6	-1.302	0.062	10	normal	normal	FALSE
COQ7	-1.25	0.05	9	normal	normal	FALSE
COQ8A	-1.216	0.059	8	normal	normal	FALSE
COQ8B	-1.354	0.047	2	normal	normal	FALSE
COQ9	-1.366	0.04	1	normal	normal	FALSE
CORO1B	-1.348	0.028	2	normal	normal	FALSE
CORO2A	-1.346	0.022	3	normal	normal	FALSE
CORO7	-1.238	0.073	4	normal	normal	FALSE
COX10	-1.346	0.062	1	normal	normal	FALSE
COX11	-1.346	0.031	9	normal	normal	FALSE
COX14	-0.928	0.022	3	normal	up	TRUE
COX15	-1.314	0.055	12	normal	normal	FALSE
COX16	-1.338	0.046	2	normal	normal	FALSE
COX17	-0.944	0.022	3	normal	up	TRUE
COX18	-1.204	0.062	6	normal	normal	FALSE
COX19	-1.324	0.039	1	normal	normal	FALSE
COX20	-1.226	0.021	5	normal	normal	FALSE
COX4I1	-0.722	0.034	7	normal	up	TRUE
COX5A	-0.71	0.022	1	normal	up	TRUE
COX5B	-0.318	0.034	1	normal	up	TRUE
COX6A1	-0.498	0.03	0	normal	up	TRUE
COX6B1	-0.434	0.032	1	normal	up	TRUE
COX6B2	-1.284	0.057	4	normal	normal	FALSE
COX6C	-0.27	0.038	2	normal	up	TRUE
COX7A2	-0.358	0.039	4	normal	up	TRUE
COX7A2L	-1.396	0.023	5	normal	normal	FALSE
COX7B	-0.618	0.028	1	normal	up	TRUE
COX7C	-0.482	0.048	1	normal	up	TRUE
COX8A	-0.782	0.029	1	normal	up	TRUE
CP	-0.74	0.026	7	normal	up	TRUE
CPAMD8	-1.354	0.06	11	normal	normal	FALSE
CPD	-1.16	0.021	2	normal	normal	FALSE
CPE	-0.634	0.042	1	normal	up	TRUE
CPEB2	-1.356	0.051	12	normal	normal	FALSE
CPEB3	-1.25	0.074	17	normal	normal	FALSE
CPEB4	-1.344	0.021	8	normal	normal	FALSE
CPLANE1	-1.36	0.062	23	normal	normal	FALSE
CPM	-1.266	0.046	3	normal	normal	FALSE
CPNE1	-1.372	0.032	6	normal	normal	FALSE
CPNE2	-1.218	0.034	1	normal	normal	FALSE
CPNE3	-1.326	0.023	4	normal	normal	FALSE
CPNE8	-1.346	0.035	4	normal	normal	FALSE
CPOX	-1.356	0.039	2	normal	normal	FALSE
CPSF1	-1.358	0.059	6	normal	normal	FALSE
CPSF2	-1.26	0.03	4	normal	normal	FALSE
CPSF3	-1.402	0.041	5	normal	normal	FALSE
CPSF6	-1.344	0.03	4	normal	normal	FALSE
CPT1A	-1.232	0.028	5	normal	normal	FALSE
CPT1B	-1.494	0.068	6	normal	normal	FALSE
CPT2	-1.276	0.038	2	normal	normal	FALSE
CPTP	-1.31	0.053	4	normal	normal	FALSE
CRABP2	-1.208	0.031	2	normal	normal	FALSE
CRACDL	-1.254	0.035	11	normal	normal	FALSE
CRADD	-1.248	0.053	8	normal	normal	FALSE
CRAMP1	-1.29	0.048	1	normal	normal	FALSE
CRB3	-1.33	0.035	4	normal	normal	FALSE
CRBN	-1.324	0.031	4	normal	normal	FALSE
CRCP	-1.294	0.034	3	normal	normal	FALSE
CREB1	-1.322	0.033	11	normal	normal	FALSE
CREB3	-1.304	0.029	1	normal	normal	FALSE
CREB3L1	-1.15	0.038	2	normal	normal	FALSE
CREB3L2	-1.308	0.035	5	normal	normal	FALSE
CREB5	-1.468	0.088	11	normal	normal	FALSE
CREBBP	-1.296	0.027	8	normal	normal	FALSE
CREBL2	-1.262	0.03	1	normal	normal	FALSE
CREBRF	-1.354	0.029	6	normal	normal	FALSE
CREBZF	-1.434	0.028	7	normal	normal	FALSE
CREG1	-1.372	0.033	1	normal	normal	FALSE
CRELD1	-1.432	0.057	9	normal	normal	FALSE
CRELD2	-1.298	0.05	8	normal	normal	FALSE
CREM	-1.194	0.039	47	normal	normal	FALSE
CRIP1	-0.258	0.039	1	normal	up	TRUE
CRIP2	-1.316	0.028	5	normal	normal	FALSE
CRIPT	-1.282	0.023	1	normal	normal	FALSE
CRISPLD1	-1.174	0.065	3	normal	normal	FALSE
CRK	-1.32	0.029	2	normal	normal	FALSE
CRKL	-1.368	0.041	1	normal	normal	FALSE
CRLF1	-1.464	0.068	1	normal	normal	FALSE
CRLF3	-1.408	0.062	1	normal	normal	FALSE
CRLS1	-1.316	0.03	8	normal	normal	FALSE
CRNKL1	-1.358	0.038	5	normal	normal	FALSE
CROCC	-1.23	0.041	9	normal	normal	FALSE
CROCC2	-1.246	0.07	2	normal	normal	FALSE
CROT	-1.296	0.027	5	normal	normal	FALSE
CRTAP	-1.328	0.026	4	normal	normal	FALSE
CRTC1	-1.384	0.06	12	normal	normal	FALSE
CRTC2	-1.316	0.059	8	normal	normal	FALSE
CRTC3	-1.258	0.044	2	normal	normal	FALSE
CRY1	-1.228	0.057	4	normal	normal	FALSE
CRY2	-1.28	0.043	1	normal	normal	FALSE
CRYAB	-0.706	0.035	6	normal	up	TRUE
CRYBG1	-1.23	0.023	3	normal	normal	FALSE
CRYBG2	-1.422	0.055	4	normal	normal	FALSE
CRYBG3	-1.326	0.028	2	normal	normal	FALSE
CRYL1	-1.308	0.05	4	normal	normal	FALSE
CRYM	-1.124	0.081	2	normal	normal	FALSE
CRYZ	-1.296	0.062	8	normal	normal	FALSE
CRYZL1	-1.368	0.045	1	normal	normal	FALSE
CS	-1.284	0.03	1	normal	normal	FALSE
CSAD	-1.612	0.062	16	normal	down	TRUE
CSDE1	-1.148	0.032	6	normal	normal	FALSE
CSE1L	-1.318	0.039	3	normal	normal	FALSE
CSGALNACT2	-1.326	0.064	7	normal	normal	FALSE
CSKMT	-1.452	0.089	2	normal	normal	FALSE
CSNK1A1	-1.196	0.022	4	normal	normal	FALSE
CSNK1D	-1.328	0.025	4	normal	normal	FALSE
CSNK1G1	-1.242	0.026	4	normal	normal	FALSE
CSNK1G2	-1.262	0.032	7	normal	normal	FALSE
CSNK2A1	-1.376	0.026	5	normal	normal	FALSE
CSNK2A2	-1.394	0.047	4	normal	normal	FALSE
CSNK2B	-1.302	0.023	2	normal	normal	FALSE
CSRNP1	-1.322	0.075	4	normal	normal	FALSE
CSRP1	-1.368	0.045	4	normal	normal	FALSE
CSRP2	-1.428	0.049	2	normal	normal	FALSE
CST3	-0.208	0.033	2	normal	up	TRUE
CST6	-0.788	0.028	1	normal	up	TRUE
CSTA	-0.684	0.039	1	normal	up	TRUE
CSTB	-0.788	0.072	1	normal	up	TRUE
CSTF1	-1.274	0.048	4	normal	normal	FALSE
CSTF2	-1.326	0.064	3	normal	normal	FALSE
CSTF2T	-1.252	0.047	1	normal	normal	FALSE
CSTF3	-1.272	0.036	3	normal	normal	FALSE
CTBP2	-1.354	0.053	27	normal	normal	FALSE
CTBS	-1.334	0.029	1	normal	normal	FALSE
CTC1	-1.37	0.068	5	normal	normal	FALSE
CTCF	-1.26	0.028	5	normal	normal	FALSE
CTDNEP1	-1.282	0.022	2	normal	normal	FALSE
CTDP1	-1.288	0.049	6	normal	normal	FALSE
CTDSP1	-1.366	0.038	7	normal	normal	FALSE
CTDSP2	-1.296	0.026	2	normal	normal	FALSE
CTDSPL	-1.266	0.024	4	normal	normal	FALSE
CTDSPL2	-1.364	0.041	6	normal	normal	FALSE
CTF1	-1.272	0.058	4	normal	normal	FALSE
CTNNA1	-1.428	0.034	37	normal	normal	FALSE
CTNNAL1	-1.244	0.031	5	normal	normal	FALSE
CTNNBIP1	-1.282	0.024	5	normal	normal	FALSE
CTNNBL1	-1.348	0.05	4	normal	normal	FALSE
CTNND1	-1.602	0.071	22	normal	down	TRUE
CTPS1	-1.418	0.058	6	normal	normal	FALSE
CTPS2	-1.308	0.068	8	normal	normal	FALSE
CTR9	-1.276	0.03	2	normal	normal	FALSE
CTSA	-1.376	0.035	3	normal	normal	FALSE
CTSC	-0.54	0.044	3	normal	up	TRUE
CTSD	-0.936	0.022	1	normal	up	TRUE
CTSF	-1.422	0.071	2	normal	normal	FALSE
CTSH	-1.158	0.017	9	normal	normal	FALSE
CTSO	-1.206	0.049	1	normal	normal	FALSE
CTSS	-0.972	0.021	2	normal	up	TRUE
CTSV	-1.38	0.058	2	normal	normal	FALSE
CTSZ	-1.298	0.037	1	normal	normal	FALSE
CTTN	-1.206	0.021	6	normal	normal	FALSE
CTTNBP2NL	-1.318	0.025	3	normal	normal	FALSE
CTU1	-1.402	0.064	1	normal	normal	FALSE
CTU2	-1.488	0.062	5	normal	normal	FALSE
CTXN1	-0.736	0.028	1	normal	up	TRUE
CUEDC1	-1.256	0.035	5	normal	normal	FALSE
CUEDC2	-1.342	0.027	1	normal	normal	FALSE
CUL1	-1.28	0.029	6	normal	normal	FALSE
CUL2	-1.298	0.092	10	up	normal	TRUE
CUL3	-1.302	0.022	6	normal	normal	FALSE
CUL4A	-1.404	0.067	10	normal	normal	FALSE
CUL4B	-1.39	0.033	4	normal	normal	FALSE
CUL5	-1.272	0.025	6	normal	normal	FALSE
CUL9	-1.328	0.05	12	normal	normal	FALSE
CUTA	-1.208	0.02	5	normal	normal	FALSE
CUTC	-1.338	0.046	1	normal	normal	FALSE
CUX1	-1.232	0.031	13	normal	normal	FALSE
CWC15	-1.362	0.023	3	normal	normal	FALSE
CWC22	-1.298	0.038	5	normal	normal	FALSE
CWC25	-1.37	0.033	1	normal	normal	FALSE
CWC27	-1.304	0.033	7	normal	normal	FALSE
CWF19L1	-1.354	0.058	5	normal	normal	FALSE
CWF19L2	-1.386	0.064	2	normal	normal	FALSE
CWH43	-1.186	0.061	7	normal	normal	FALSE
CX3CL1	-1.17	0.033	2	normal	normal	FALSE
CXADR	-1.368	0.03	9	normal	normal	FALSE
CXCL1	-0.41	0.05	1	normal	up	TRUE
CXCL14	-0.8	0.112	1	up	up	TRUE
CXCL16	-1.222	0.025	2	normal	normal	FALSE
CXCL17	-0.49	0.029	1	normal	up	TRUE
CXCL2	-0.88	0.069	1	normal	up	TRUE
CXCL3	-0.756	0.062	1	normal	up	TRUE
CXCL6	-0.756	0.057	1	normal	up	TRUE
CXCL8	-0.38	0.039	2	normal	up	TRUE
CXXC1	-1.282	0.048	6	normal	normal	FALSE
CXXC4	-1.17	0.062	3	normal	normal	FALSE
CXorf38	-1.312	0.053	7	normal	normal	FALSE
[truncated: 7,911 more rows]

## Sheet: response_table_colon
gene	initial_response	RMSD	RMSD_class	response_class	is_outlier
AACS	-0.494	0.049	normal	normal	FALSE
AAGAB	-0.516	0.049	normal	normal	FALSE
AAK1	-0.68	0.036	normal	normal	FALSE
AAMP	-0.518	0.036	normal	normal	FALSE
AARS1	-0.584	0.061	normal	normal	FALSE
AASDHPPT	-0.454	0.072	normal	normal	FALSE
AATF	-0.534	0.052	normal	normal	FALSE
AATK	-0.582	0.054	normal	normal	FALSE
ABCA5	-0.71	0.061	normal	normal	FALSE
ABCB1	-0.716	0.088	normal	normal	FALSE
ABCB10	-0.528	0.079	normal	normal	FALSE
ABCB6	-0.518	0.061	normal	normal	FALSE
ABCB7	-0.464	0.064	normal	normal	FALSE
ABCB8	-0.526	0.049	normal	normal	FALSE
ABCC1	-0.572	0.086	normal	normal	FALSE
ABCC3	-0.754	0.043	normal	down	TRUE
ABCC5	-0.598	0.064	normal	normal	FALSE
ABCC9	-0.69	0.055	normal	normal	FALSE
ABCD3	-0.578	0.042	normal	normal	FALSE
ABCE1	-0.458	0.05	normal	normal	FALSE
ABCF1	-0.584	0.032	normal	normal	FALSE
ABCF2	-0.42	0.06	normal	normal	FALSE
ABCF3	-0.45	0.112	up	normal	TRUE
ABCG1	-0.58	0.072	normal	normal	FALSE
ABCG2	-0.688	0.097	normal	normal	FALSE
ABHD10	-0.464	0.069	normal	normal	FALSE
ABHD11	-0.542	0.051	normal	normal	FALSE
ABHD12	-0.582	0.041	normal	normal	FALSE
ABHD13	-0.484	0.053	normal	normal	FALSE
ABHD14A	-0.464	0.084	normal	normal	FALSE
ABHD14B	-0.448	0.046	normal	normal	FALSE
ABHD15	-0.508	0.085	normal	normal	FALSE
ABHD16A	-0.55	0.045	normal	normal	FALSE
ABHD17A	-0.516	0.055	normal	normal	FALSE
ABHD17B	-0.564	0.053	normal	normal	FALSE
ABHD17C	-0.516	0.047	normal	normal	FALSE
ABHD2	-0.634	0.052	normal	normal	FALSE
ABHD3	-0.726	0.041	normal	down	TRUE
ABHD5	-0.538	0.074	normal	normal	FALSE
ABHD6	-0.488	0.077	normal	normal	FALSE
ABITRAM	-0.43	0.1	normal	normal	FALSE
ABL1	-0.518	0.061	normal	normal	FALSE
ABL2	-0.548	0.088	normal	normal	FALSE
ABO	-0.608	0.054	normal	normal	FALSE
ABRACL	-0.554	0.05	normal	normal	FALSE
ABRAXAS1	-0.468	0.101	normal	normal	FALSE
ABRAXAS2	-0.462	0.068	normal	normal	FALSE
ABT1	-0.46	0.06	normal	normal	FALSE
ABTB2	-0.562	0.064	normal	normal	FALSE
ACAA1	-0.572	0.041	normal	normal	FALSE
ACAA2	-0.54	0.044	normal	normal	FALSE
ACAD10	-0.59	0.107	up	normal	TRUE
ACAD9	-0.5	0.091	normal	normal	FALSE
ACADM	-0.51	0.041	normal	normal	FALSE
ACADS	-0.536	0.049	normal	normal	FALSE
ACADSB	-0.486	0.1	normal	normal	FALSE
ACADVL	-0.67	0.044	normal	normal	FALSE
ACAP2	-0.592	0.093	normal	normal	FALSE
ACAP3	-0.588	0.079	normal	normal	FALSE
ACAT2	-0.408	0.037	normal	normal	FALSE
ACBD3	-0.538	0.038	normal	normal	FALSE
ACBD6	-0.548	0.04	normal	normal	FALSE
ACE2	-0.664	0.052	normal	normal	FALSE
ACER2	-0.752	0.048	normal	down	TRUE
ACER3	-0.628	0.045	normal	normal	FALSE
ACHE	-0.652	0.057	normal	normal	FALSE
ACIN1	-0.596	0.038	normal	normal	FALSE
ACLY	-0.382	0.037	normal	normal	FALSE
ACO1	-0.524	0.049	normal	normal	FALSE
ACO2	-0.536	0.04	normal	normal	FALSE
ACOT11	-0.562	0.055	normal	normal	FALSE
ACOT13	-0.574	0.045	normal	normal	FALSE
ACOT4	-0.45	0.125	up	normal	TRUE
ACOT7	-0.494	0.042	normal	normal	FALSE
ACOT8	-0.51	0.047	normal	normal	FALSE
ACOT9	-0.55	0.051	normal	normal	FALSE
ACOX1	-0.598	0.037	normal	normal	FALSE
ACOX2	-0.432	0.071	normal	normal	FALSE
ACP1	-0.564	0.038	normal	normal	FALSE
ACP2	-0.594	0.069	normal	normal	FALSE
ACP5	-0.526	0.057	normal	normal	FALSE
ACP6	-0.484	0.048	normal	normal	FALSE
ACSF2	-0.56	0.058	normal	normal	FALSE
ACSF3	-0.554	0.058	normal	normal	FALSE
ACSL3	-0.602	0.041	normal	normal	FALSE
ACSL4	-0.512	0.049	normal	normal	FALSE
ACSL5	-0.662	0.039	normal	normal	FALSE
ACSS1	-0.536	0.066	normal	normal	FALSE
ACSS2	-0.582	0.054	normal	normal	FALSE
ACTB	0.116	0.092	normal	up	TRUE
ACTG1	0.35	0.086	normal	up	TRUE
ACTL6A	-0.47	0.05	normal	normal	FALSE
ACTN4	-0.472	0.067	normal	normal	FALSE
ACTR10	-0.586	0.048	normal	normal	FALSE
ACTR1A	-0.486	0.052	normal	normal	FALSE
ACTR1B	-0.514	0.051	normal	normal	FALSE
ACTR2	-0.492	0.053	normal	normal	FALSE
ACTR3	-0.598	0.043	normal	normal	FALSE
ACTR3C	-0.606	0.062	normal	normal	FALSE
ACTR6	-0.508	0.05	normal	normal	FALSE
ACTR8	-0.488	0.065	normal	normal	FALSE
ACVR1B	-0.572	0.078	normal	normal	FALSE
ACVR2A	-0.554	0.073	normal	normal	FALSE
ACVRL1	-0.592	0.04	normal	normal	FALSE
ACY3	-0.452	0.07	normal	normal	FALSE
ACYP1	-0.476	0.078	normal	normal	FALSE
ADAM10	-0.726	0.053	normal	down	TRUE
ADAM15	-0.558	0.037	normal	normal	FALSE
ADAM17	-0.514	0.066	normal	normal	FALSE
ADAM9	-0.734	0.05	normal	down	TRUE
ADAP1	-0.616	0.039	normal	normal	FALSE
ADAR	-0.504	0.08	normal	normal	FALSE
ADAT2	-0.478	0.062	normal	normal	FALSE
ADCK2	-0.448	0.087	normal	normal	FALSE
ADCK5	-0.51	0.058	normal	normal	FALSE
ADCY6	-0.71	0.05	normal	normal	FALSE
ADGRA3	-0.55	0.078	normal	normal	FALSE
ADGRE5	-0.64	0.049	normal	normal	FALSE
ADGRF1	-0.668	0.058	normal	normal	FALSE
ADGRG6	-0.58	0.066	normal	normal	FALSE
ADGRG7	-0.63	0.067	normal	normal	FALSE
ADH1C	-0.614	0.058	normal	normal	FALSE
ADH5	-0.566	0.061	normal	normal	FALSE
ADI1	-0.604	0.05	normal	normal	FALSE
ADIPOR1	-0.484	0.047	normal	normal	FALSE
ADIPOR2	-0.632	0.045	normal	normal	FALSE
ADIRF	-0.562	0.057	normal	normal	FALSE
ADM	-0.548	0.051	normal	normal	FALSE
ADNP	-0.586	0.052	normal	normal	FALSE
ADNP2	-0.522	0.085	normal	normal	FALSE
ADORA2B	-0.514	0.054	normal	normal	FALSE
ADPGK	-0.526	0.11	up	normal	TRUE
ADPRS	-0.484	0.037	normal	normal	FALSE
ADRM1	-0.504	0.058	normal	normal	FALSE
ADSL	-0.494	0.047	normal	normal	FALSE
ADSS2	-0.462	0.037	normal	normal	FALSE
ADTRP	-0.654	0.041	normal	normal	FALSE
AEBP2	-0.49	0.07	normal	normal	FALSE
AFAP1	-0.506	0.079	normal	normal	FALSE
AFDN	-0.6	0.042	normal	normal	FALSE
AFF4	-0.6	0.045	normal	normal	FALSE
AFG3L2	-0.562	0.045	normal	normal	FALSE
AFTPH	-0.566	0.051	normal	normal	FALSE
AGA	-0.532	0.067	normal	normal	FALSE
AGAP1	-0.62	0.07	normal	normal	FALSE
AGAP3	-0.532	0.052	normal	normal	FALSE
AGFG1	-0.628	0.051	normal	normal	FALSE
AGFG2	-0.482	0.062	normal	normal	FALSE
AGGF1	-0.494	0.058	normal	normal	FALSE
AGL	-0.548	0.041	normal	normal	FALSE
AGMAT	-0.482	0.049	normal	normal	FALSE
AGO1	-0.538	0.065	normal	normal	FALSE
AGO2	-0.552	0.068	normal	normal	FALSE
AGO3	-0.604	0.073	normal	normal	FALSE
AGO4	-0.592	0.067	normal	normal	FALSE
AGPAT1	-0.462	0.054	normal	normal	FALSE
AGPAT2	-0.708	0.05	normal	normal	FALSE
AGPAT5	-0.554	0.044	normal	normal	FALSE
AGPS	-0.536	0.053	normal	normal	FALSE
AGR2	-0.23	0.079	normal	up	TRUE
AGR3	-0.656	0.04	normal	normal	FALSE
AGRN	-0.724	0.055	normal	down	TRUE
AGTRAP	-0.478	0.056	normal	normal	FALSE
AHCTF1	-0.548	0.04	normal	normal	FALSE
AHCYL1	-0.55	0.034	normal	normal	FALSE
AHI1	-0.59	0.044	normal	normal	FALSE
AHNAK	-0.464	0.087	normal	normal	FALSE
AHR	-0.588	0.047	normal	normal	FALSE
AHSA1	-0.522	0.043	normal	normal	FALSE
AIDA	-0.51	0.044	normal	normal	FALSE
AIFM1	-0.492	0.055	normal	normal	FALSE
AIFM2	-0.604	0.045	normal	normal	FALSE
AIG1	-0.516	0.075	normal	normal	FALSE
AIMP1	-0.562	0.033	normal	normal	FALSE
AIMP2	-0.538	0.042	normal	normal	FALSE
AIP	-0.512	0.059	normal	normal	FALSE
AJUBA	-0.642	0.044	normal	normal	FALSE
AK1	-0.53	0.043	normal	normal	FALSE
AK2	-0.588	0.041	normal	normal	FALSE
AK3	-0.498	0.052	normal	normal	FALSE
AK4	-0.572	0.038	normal	normal	FALSE
AK6	-0.53	0.036	normal	normal	FALSE
AKAP10	-0.498	0.056	normal	normal	FALSE
AKAP13	-0.73	0.06	normal	down	TRUE
AKAP17A	-0.526	0.036	normal	normal	FALSE
AKAP5	-0.508	0.074	normal	normal	FALSE
AKAP7	-0.486	0.052	normal	normal	FALSE
AKAP8	-0.512	0.048	normal	normal	FALSE
AKAP8L	-0.552	0.061	normal	normal	FALSE
AKAP9	-0.604	0.11	up	normal	TRUE
AKIP1	-0.422	0.072	normal	normal	FALSE
AKIRIN1	-0.57	0.033	normal	normal	FALSE
AKIRIN2	-0.516	0.064	normal	normal	FALSE
AKR1A1	-0.554	0.035	normal	normal	FALSE
AKR1B1	-0.452	0.067	normal	normal	FALSE
AKR1B10	-0.614	0.055	normal	normal	FALSE
AKR1C2	-0.538	0.064	normal	normal	FALSE
AKR1C3	-0.638	0.051	normal	normal	FALSE
AKR7A2	-0.556	0.039	normal	normal	FALSE
AKR7A3	-0.512	0.041	normal	normal	FALSE
AKR7L	-0.566	0.055	normal	normal	FALSE
AKT1	-0.538	0.041	normal	normal	FALSE
AKT1S1	-0.424	0.108	up	normal	TRUE
ALAD	-0.516	0.053	normal	normal	FALSE
ALAS1	-0.542	0.033	normal	normal	FALSE
ALCAM	-0.588	0.067	normal	normal	FALSE
ALDH16A1	-0.506	0.06	normal	normal	FALSE
ALDH1A1	-0.598	0.04	normal	normal	FALSE
ALDH1A3	-0.67	0.048	normal	normal	FALSE
ALDH1B1	-0.442	0.052	normal	normal	FALSE
ALDH2	-0.632	0.064	normal	normal	FALSE
ALDH3A1	-0.544	0.045	normal	normal	FALSE
ALDH3A2	-0.504	0.049	normal	normal	FALSE
ALDH3B1	-0.492	0.043	normal	normal	FALSE
ALDH6A1	-0.486	0.093	normal	normal	FALSE
ALDH7A1	-0.496	0.045	normal	normal	FALSE
ALDH9A1	-0.5	0.045	normal	normal	FALSE
ALDOB	-0.616	0.054	normal	normal	FALSE
ALDOC	-0.494	0.063	normal	normal	FALSE
ALG1	-0.484	0.071	normal	normal	FALSE
ALG12	-0.536	0.06	normal	normal	FALSE
ALG14	-0.514	0.054	normal	normal	FALSE
ALG2	-0.51	0.059	normal	normal	FALSE
ALG3	-0.51	0.079	normal	normal	FALSE
ALG5	-0.532	0.033	normal	normal	FALSE
ALG8	-0.518	0.083	normal	normal	FALSE
ALKBH3	-0.488	0.074	normal	normal	FALSE
ALKBH5	-0.504	0.039	normal	normal	FALSE
ALKBH7	-0.572	0.041	normal	normal	FALSE
ALMS1	-0.574	0.078	normal	normal	FALSE
ALOX5	-0.566	0.04	normal	normal	FALSE
ALPK1	-0.566	0.079	normal	normal	FALSE
ALS2	-0.534	0.063	normal	normal	FALSE
ALS2CL	-0.654	0.04	normal	normal	FALSE
ALYREF	-0.46	0.063	normal	normal	FALSE
AMACR	-0.536	0.056	normal	normal	FALSE
AMD1	-0.532	0.038	normal	normal	FALSE
AMFR	-0.508	0.087	normal	normal	FALSE
AMMECR1	-0.502	0.072	normal	normal	FALSE
AMMECR1L	-0.52	0.061	normal	normal	FALSE
AMN	-0.652	0.036	normal	normal	FALSE
AMN1	-0.514	0.076	normal	normal	FALSE
AMOT	-0.436	0.094	normal	normal	FALSE
AMOTL2	-0.538	0.056	normal	normal	FALSE
ANAPC1	-0.486	0.048	normal	normal	FALSE
ANAPC13	-0.474	0.046	normal	normal	FALSE
ANAPC16	-0.628	0.041	normal	normal	FALSE
ANAPC4	-0.544	0.063	normal	normal	FALSE
ANAPC5	-0.498	0.035	normal	normal	FALSE
ANAPC7	-0.568	0.047	normal	normal	FALSE
ANG	-0.55	0.046	normal	normal	FALSE
ANGPTL4	-0.614	0.048	normal	normal	FALSE
ANKFY1	-0.522	0.055	normal	normal	FALSE
ANKH	-0.594	0.043	normal	normal	FALSE
ANKHD1	-0.534	0.102	normal	normal	FALSE
ANKIB1	-0.598	0.045	normal	normal	FALSE
ANKLE2	-0.66	0.06	normal	normal	FALSE
ANKMY2	-0.486	0.052	normal	normal	FALSE
ANKRA2	-0.49	0.081	normal	normal	FALSE
ANKRD10	-0.704	0.045	normal	normal	FALSE
ANKRD11	-0.58	0.052	normal	normal	FALSE
ANKRD12	-0.638	0.068	normal	normal	FALSE
ANKRD13C	-0.526	0.081	normal	normal	FALSE
ANKRD13D	-0.49	0.071	normal	normal	FALSE
ANKRD17	-0.556	0.037	normal	normal	FALSE
ANKRD22	-0.48	0.048	normal	normal	FALSE
ANKRD29	-0.472	0.067	normal	normal	FALSE
ANKRD36C	-0.66	0.056	normal	normal	FALSE
ANKRD37	-0.576	0.064	normal	normal	FALSE
ANKRD39	-0.484	0.057	normal	normal	FALSE
ANKRD40	-0.484	0.062	normal	normal	FALSE
ANKRD40CL	-0.556	0.057	normal	normal	FALSE
ANKRD49	-0.5	0.052	normal	normal	FALSE
ANKRD52	-0.498	0.052	normal	normal	FALSE
ANKRD54	-0.502	0.067	normal	normal	FALSE
ANKRD9	-0.604	0.036	normal	normal	FALSE
ANKS1A	-0.524	0.074	normal	normal	FALSE
ANKS4B	-0.566	0.073	normal	normal	FALSE
ANKS6	-0.504	0.061	normal	normal	FALSE
ANKZF1	-0.514	0.062	normal	normal	FALSE
ANLN	-0.554	0.045	normal	normal	FALSE
ANO6	-0.596	0.048	normal	normal	FALSE
ANO9	-0.68	0.045	normal	normal	FALSE
ANP32A	-0.62	0.05	normal	normal	FALSE
ANP32B	-0.48	0.042	normal	normal	FALSE
ANP32E	-0.526	0.044	normal	normal	FALSE
ANPEP	-0.572	0.082	normal	normal	FALSE
ANTKMT	-0.532	0.036	normal	normal	FALSE
ANTXR2	-0.726	0.046	normal	down	TRUE
ANXA1	-0.672	0.068	normal	normal	FALSE
ANXA11	-0.676	0.056	normal	normal	FALSE
ANXA13	-0.586	0.059	normal	normal	FALSE
ANXA2	-0.21	0.085	normal	up	TRUE
ANXA3	-0.674	0.069	normal	normal	FALSE
ANXA4	-0.614	0.057	normal	normal	FALSE
ANXA5	-0.602	0.042	normal	normal	FALSE
ANXA7	-0.57	0.04	normal	normal	FALSE
AOAH	-0.626	0.058	normal	normal	FALSE
AOC1	-0.776	0.043	normal	down	TRUE
AOPEP	-0.542	0.072	normal	normal	FALSE
AP1AR	-0.656	0.052	normal	normal	FALSE
AP1B1	-0.55	0.053	normal	normal	FALSE
AP1G1	-0.558	0.053	normal	normal	FALSE
AP1M1	-0.51	0.075	normal	normal	FALSE
AP1M2	-0.534	0.034	normal	normal	FALSE
AP1S1	-0.536	0.039	normal	normal	FALSE
AP1S2	-0.478	0.059	normal	normal	FALSE
AP1S3	-0.538	0.073	normal	normal	FALSE
AP2A1	-0.504	0.035	normal	normal	FALSE
AP2A2	-0.578	0.055	normal	normal	FALSE
AP2B1	-0.498	0.045	normal	normal	FALSE
AP2M1	-0.54	0.055	normal	normal	FALSE
AP2S1	-0.454	0.049	normal	normal	FALSE
AP3B1	-0.594	0.041	normal	normal	FALSE
AP3D1	-0.572	0.046	normal	normal	FALSE
AP3M1	-0.508	0.061	normal	normal	FALSE
AP3M2	-0.454	0.059	normal	normal	FALSE
AP3S1	-0.512	0.048	normal	normal	FALSE
AP4E1	-0.546	0.071	normal	normal	FALSE
AP4M1	-0.506	0.124	up	normal	TRUE
AP5B1	-0.508	0.072	normal	normal	FALSE
AP5M1	-0.494	0.042	normal	normal	FALSE
AP5S1	-0.546	0.091	normal	normal	FALSE
AP5Z1	-0.55	0.06	normal	normal	FALSE
APAF1	-0.558	0.046	normal	normal	FALSE
APEX1	-0.484	0.052	normal	normal	FALSE
APEX2	-0.444	0.057	normal	normal	FALSE
APH1A	-0.536	0.042	normal	normal	FALSE
APH1B	-0.494	0.065	normal	normal	FALSE
API5	-0.496	0.045	normal	normal	FALSE
APIP	-0.536	0.036	normal	normal	FALSE
APMAP	-0.55	0.062	normal	normal	FALSE
APOBEC1	-0.54	0.04	normal	normal	FALSE
APOBEC3C	-0.506	0.06	normal	normal	FALSE
APOBR	-0.604	0.092	normal	normal	FALSE
APOL1	-0.69	0.084	normal	normal	FALSE
APOL2	-0.548	0.077	normal	normal	FALSE
APOL6	-0.752	0.041	normal	down	TRUE
APOO	-0.452	0.043	normal	normal	FALSE
APOOL	-0.472	0.074	normal	normal	FALSE
APP	-0.618	0.074	normal	normal	FALSE
APPBP2	-0.47	0.069	normal	normal	FALSE
APPL1	-0.53	0.054	normal	normal	FALSE
APPL2	-0.596	0.065	normal	normal	FALSE
APRT	-0.438	0.05	normal	normal	FALSE
AQP11	-0.538	0.084	normal	normal	FALSE
AQR	-0.514	0.044	normal	normal	FALSE
ARAF	-0.47	0.055	normal	normal	FALSE
ARAP1	-0.58	0.045	normal	normal	FALSE
ARAP2	-0.6	0.056	normal	normal	FALSE
ARCN1	-0.556	0.045	normal	normal	FALSE
AREG	-0.472	0.084	normal	normal	FALSE
AREL1	-0.54	0.073	normal	normal	FALSE
ARF1	-0.538	0.046	normal	normal	FALSE
ARF3	-0.6	0.041	normal	normal	FALSE
ARF4	-0.682	0.051	normal	normal	FALSE
ARF5	-0.546	0.038	normal	normal	FALSE
ARF6	-0.584	0.042	normal	normal	FALSE
ARFGAP1	-0.588	0.05	normal	normal	FALSE
ARFGAP3	-0.602	0.039	normal	normal	FALSE
ARFGEF1	-0.612	0.046	normal	normal	FALSE
ARFGEF2	-0.628	0.036	normal	normal	FALSE
ARFGEF3	-0.528	0.046	normal	normal	FALSE
ARFIP1	-0.5	0.075	normal	normal	FALSE
ARG2	-0.612	0.04	normal	normal	FALSE
ARGLU1	-0.652	0.043	normal	normal	FALSE
ARHGAP1	-0.518	0.068	normal	normal	FALSE
ARHGAP10	-0.51	0.068	normal	normal	FALSE
ARHGAP12	-0.598	0.056	normal	normal	FALSE
ARHGAP18	-0.54	0.038	normal	normal	FALSE
ARHGAP26	-0.656	0.038	normal	normal	FALSE
ARHGAP29	-0.574	0.043	normal	normal	FALSE
ARHGAP32	-0.604	0.053	normal	normal	FALSE
ARHGAP35	-0.676	0.043	normal	normal	FALSE
ARHGAP4	-0.526	0.056	normal	normal	FALSE
ARHGAP42	-0.588	0.052	normal	normal	FALSE
ARHGAP44	-0.436	0.082	normal	normal	FALSE
ARHGAP45	-0.624	0.046	normal	normal	FALSE
ARHGAP5	-0.676	0.04	normal	normal	FALSE
ARHGDIA	-0.544	0.032	normal	normal	FALSE
ARHGDIB	-0.464	0.061	normal	normal	FALSE
ARHGDIG	-0.53	0.053	normal	normal	FALSE
ARHGEF11	-0.588	0.06	normal	normal	FALSE
ARHGEF12	-0.672	0.059	normal	normal	FALSE
ARHGEF16	-0.536	0.039	normal	normal	FALSE
ARHGEF35	-0.63	0.037	normal	normal	FALSE
ARHGEF37	-0.572	0.054	normal	normal	FALSE
ARHGEF38	-0.58	0.05	normal	normal	FALSE
ARHGEF40	-0.52	0.05	normal	normal	FALSE
ARHGEF5	-0.62	0.046	normal	normal	FALSE
ARID1A	-0.584	0.045	normal	normal	FALSE
ARID1B	-0.522	0.083	normal	normal	FALSE
ARID2	-0.584	0.068	normal	normal	FALSE
ARID3A	-0.52	0.064	normal	normal	FALSE
ARID4B	-0.582	0.055	normal	normal	FALSE
ARID5B	-0.448	0.059	normal	normal	FALSE
ARIH1	-0.53	0.059	normal	normal	FALSE
ARIH2	-0.51	0.059	normal	normal	FALSE
ARL1	-0.582	0.041	normal	normal	FALSE
ARL14	-0.628	0.05	normal	normal	FALSE
ARL14EP	-0.47	0.076	normal	normal	FALSE
ARL15	-0.508	0.061	normal	normal	FALSE
ARL16	-0.534	0.043	normal	normal	FALSE
ARL2	-0.548	0.042	normal	normal	FALSE
ARL2BP	-0.468	0.059	normal	normal	FALSE
ARL3	-0.5	0.065	normal	normal	FALSE
ARL4A	-0.608	0.037	normal	normal	FALSE
ARL5A	-0.464	0.043	normal	normal	FALSE
ARL5B	-0.582	0.056	normal	normal	FALSE
ARL6IP1	-0.542	0.045	normal	normal	FALSE
ARL6IP4	-0.512	0.042	normal	normal	FALSE
ARL6IP5	-0.686	0.058	normal	normal	FALSE
ARL6IP6	-0.51	0.076	normal	normal	FALSE
ARL8A	-0.518	0.054	normal	normal	FALSE
ARL8B	-0.556	0.042	normal	normal	FALSE
ARMC1	-0.47	0.048	normal	normal	FALSE
ARMC7	-0.492	0.076	normal	normal	FALSE
ARMCX3	-0.584	0.068	normal	normal	FALSE
ARMCX6	-0.476	0.061	normal	normal	FALSE
ARMH3	-0.518	0.064	normal	normal	FALSE
ARMT1	-0.508	0.057	normal	normal	FALSE
ARPC1A	-0.622	0.047	normal	normal	FALSE
ARPC1B	-0.386	0.063	normal	normal	FALSE
ARPC2	0.056	0.073	normal	up	TRUE
ARPC3	-0.496	0.062	normal	normal	FALSE
ARPC4	-0.544	0.039	normal	normal	FALSE
ARPC5	-0.444	0.057	normal	normal	FALSE
ARPC5L	-0.572	0.035	normal	normal	FALSE
ARPIN	-0.534	0.097	normal	normal	FALSE
ARPP19	-0.542	0.043	normal	normal	FALSE
ARRB1	-0.506	0.083	normal	normal	FALSE
ARRDC1	-0.55	0.047	normal	normal	FALSE
ARRDC3	-0.484	0.095	normal	normal	FALSE
ARRDC4	-0.672	0.06	normal	normal	FALSE
ARSA	-0.582	0.036	normal	normal	FALSE
ARSD	-0.51	0.055	normal	normal	FALSE
ARSL	-0.496	0.061	normal	normal	FALSE
ARTN	-0.532	0.076	normal	normal	FALSE
ARV1	-0.514	0.078	normal	normal	FALSE
ASAH1	-0.646	0.047	normal	normal	FALSE
ASAP2	-0.526	0.07	normal	normal	FALSE
ASB13	-0.514	0.068	normal	normal	FALSE
ASB7	-0.458	0.077	normal	normal	FALSE
ASB8	-0.46	0.054	normal	normal	FALSE
ASCC2	-0.636	0.059	normal	normal	FALSE
ASCC3	-0.554	0.056	normal	normal	FALSE
ASCL2	-0.46	0.06	normal	normal	FALSE
ASF1A	-0.472	0.05	normal	normal	FALSE
ASH1L	-0.566	0.071	normal	normal	FALSE
ASH2L	-0.484	0.074	normal	normal	FALSE
ASL	-0.562	0.038	normal	normal	FALSE
ASNS	-0.778	0.051	normal	down	TRUE
ASNSD1	-0.458	0.056	normal	normal	FALSE
ASPH	-0.664	0.072	normal	normal	FALSE
ASPHD1	-0.454	0.056	normal	normal	FALSE
ASPM	-0.668	0.065	normal	normal	FALSE
ASRGL1	-0.472	0.059	normal	normal	FALSE
ASS1	-0.494	0.079	normal	normal	FALSE
ASTE1	-0.528	0.065	normal	normal	FALSE
ASXL1	-0.566	0.069	normal	normal	FALSE
ASXL2	-0.51	0.069	normal	normal	FALSE
ATAD2	-0.52	0.057	normal	normal	FALSE
ATAD2B	-0.71	0.072	normal	normal	FALSE
ATAD3A	-0.486	0.054	normal	normal	FALSE
ATAD3B	-0.53	0.057	normal	normal	FALSE
ATAD5	-0.514	0.141	up	normal	TRUE
ATE1	-0.47	0.088	normal	normal	FALSE
ATF2	-0.466	0.061	normal	normal	FALSE
ATF3	-0.69	0.104	normal	normal	FALSE
ATF4	-0.906	0.051	normal	down	TRUE
ATF5	-0.438	0.095	normal	normal	FALSE
ATF6	-0.576	0.061	normal	normal	FALSE
ATF6B	-0.566	0.059	normal	normal	FALSE
ATF7	-0.48	0.041	normal	normal	FALSE
ATG101	-0.508	0.055	normal	normal	FALSE
ATG12	-0.554	0.037	normal	normal	FALSE
ATG14	-0.568	0.056	normal	normal	FALSE
ATG16L1	-0.514	0.06	normal	normal	FALSE
ATG16L2	-0.564	0.136	up	normal	TRUE
ATG2A	-0.528	0.084	normal	normal	FALSE
ATG2B	-0.53	0.106	up	normal	TRUE
ATG3	-0.43	0.044	normal	normal	FALSE
ATG4A	-0.472	0.077	normal	normal	FALSE
ATG4D	-0.488	0.05	normal	normal	FALSE
ATG5	-0.55	0.033	normal	normal	FALSE
ATG9A	-0.544	0.063	normal	normal	FALSE
ATIC	-0.544	0.038	normal	normal	FALSE
ATL3	-0.584	0.046	normal	normal	FALSE
ATMIN	-0.512	0.067	normal	normal	FALSE
ATN1	-0.51	0.087	normal	normal	FALSE
ATOX1	-0.524	0.037	normal	normal	FALSE
ATP10B	-0.664	0.042	normal	normal	FALSE
ATP11A	-0.608	0.083	normal	normal	FALSE
ATP11B	-0.67	0.037	normal	normal	FALSE
ATP13A1	-0.568	0.07	normal	normal	FALSE
ATP13A3	-0.54	0.042	normal	normal	FALSE
ATP1A1	-0.53	0.072	normal	normal	FALSE
ATP1B1	-0.298	0.091	normal	up	TRUE
ATP1B3	-0.72	0.067	normal	down	TRUE
ATP2A2	-0.672	0.047	normal	normal	FALSE
ATP2A3	-0.612	0.045	normal	normal	FALSE
ATP2B4	-0.614	0.076	normal	normal	FALSE
ATP2C1	-0.556	0.04	normal	normal	FALSE
ATP2C2	-0.606	0.054	normal	normal	FALSE
ATP5F1A	-0.45	0.042	normal	normal	FALSE
ATP5F1B	-0.404	0.052	normal	normal	FALSE
ATP5F1C	-0.528	0.043	normal	normal	FALSE
ATP5F1D	-0.144	0.058	normal	up	TRUE
ATP5F1E	-0.086	0.061	normal	up	TRUE
ATP5IF1	-0.462	0.055	normal	normal	FALSE
ATP5MC1	-0.346	0.047	normal	up	TRUE
ATP5MC3	-0.08	0.058	normal	up	TRUE
ATP5ME	-0.35	0.044	normal	up	TRUE
ATP5MF	-0.382	0.049	normal	normal	FALSE
ATP5MG	-0.346	0.055	normal	up	TRUE
ATP5MJ	-0.376	0.048	normal	normal	FALSE
ATP5MK	-0.166	0.057	normal	up	TRUE
ATP5PB	-0.508	0.041	normal	normal	FALSE
ATP5PD	-0.526	0.048	normal	normal	FALSE
ATP5PF	-0.216	0.049	normal	up	TRUE
ATP5PO	-0.512	0.047	normal	normal	FALSE
ATP6AP1	-0.694	0.039	normal	normal	FALSE
ATP6AP2	-0.65	0.042	normal	normal	FALSE
ATP6V0A2	-0.534	0.094	normal	normal	FALSE
ATP6V0B	-0.576	0.056	normal	normal	FALSE
ATP6V0C	-0.506	0.057	normal	normal	FALSE
ATP6V0D1	-0.514	0.042	normal	normal	FALSE
ATP6V0E1	-0.542	0.055	normal	normal	FALSE
ATP6V1A	-0.502	0.051	normal	normal	FALSE
ATP6V1B2	-0.472	0.051	normal	normal	FALSE
ATP6V1C1	-0.514	0.046	normal	normal	FALSE
ATP6V1D	-0.572	0.044	normal	normal	FALSE
ATP6V1E1	-0.604	0.037	normal	normal	FALSE
ATP6V1F	-0.512	0.037	normal	normal	FALSE
ATP6V1G1	-0.484	0.046	normal	normal	FALSE
ATP6V1H	-0.504	0.041	normal	normal	FALSE
ATP7A	-0.584	0.132	up	normal	TRUE
ATP8A1	-0.698	0.04	normal	normal	FALSE
ATP8B1	-0.73	0.057	normal	down	TRUE
ATP9A	-0.642	0.075	normal	normal	FALSE
ATP9B	-0.666	0.058	normal	normal	FALSE
ATPAF1	-0.462	0.052	normal	normal	FALSE
ATPAF2	-0.468	0.066	normal	normal	FALSE
ATR	-0.496	0.072	normal	normal	FALSE
ATRAID	-0.55	0.047	normal	normal	FALSE
ATRN	-0.55	0.13	up	normal	TRUE
ATXN1	-0.612	0.045	normal	normal	FALSE
ATXN10	-0.512	0.042	normal	normal	FALSE
ATXN1L	-0.542	0.072	normal	normal	FALSE
ATXN2	-0.532	0.042	normal	normal	FALSE
ATXN7	-0.608	0.041	normal	normal	FALSE
ATXN7L3	-0.53	0.074	normal	normal	FALSE
ATXN7L3B	-0.526	0.045	normal	normal	FALSE
AUH	-0.528	0.056	normal	normal	FALSE
AUP1	-0.558	0.033	normal	normal	FALSE
AURKAIP1	-0.374	0.046	normal	normal	FALSE
AVEN	-0.506	0.047	normal	normal	FALSE
AVL9	-0.542	0.051	normal	normal	FALSE
AVPI1	-0.508	0.049	normal	normal	FALSE
AXDND1	-0.488	0.065	normal	normal	FALSE
AXIN1	-0.54	0.077	normal	normal	FALSE
AZGP1	-0.61	0.055	normal	normal	FALSE
AZI2	-0.506	0.044	normal	normal	FALSE
B2M	-0.374	0.099	normal	normal	FALSE
B3GALNT2	-0.566	0.062	normal	normal	FALSE
B3GALT1	-0.506	0.085	normal	normal	FALSE
B3GALT4	-0.534	0.058	normal	normal	FALSE
B3GALT5	-0.686	0.052	normal	normal	FALSE
B3GALT6	-0.466	0.079	normal	normal	FALSE
B3GAT3	-0.508	0.043	normal	normal	FALSE
B3GNT2	-0.518	0.06	normal	normal	FALSE
B3GNT3	-0.602	0.049	normal	normal	FALSE
B3GNT5	-0.698	0.05	normal	normal	FALSE
B3GNT8	-0.524	0.045	normal	normal	FALSE
B4GALNT3	-0.66	0.04	normal	normal	FALSE
B4GALT1	-0.724	0.054	normal	down	TRUE
B4GALT2	-0.498	0.063	normal	normal	FALSE
B4GALT3	-0.476	0.071	normal	normal	FALSE
B4GALT5	-0.566	0.038	normal	normal	FALSE
B4GALT7	-0.448	0.105	up	normal	TRUE
B4GAT1	-0.488	0.083	normal	normal	FALSE
BABAM1	-0.482	0.039	normal	normal	FALSE
BACE2	-0.572	0.046	normal	normal	FALSE
BACH1	-0.592	0.068	normal	normal	FALSE
BAD	-0.56	0.046	normal	normal	FALSE
BAG1	-0.49	0.036	normal	normal	FALSE
BAG2	-0.502	0.055	normal	normal	FALSE
BAG3	-0.452	0.066	normal	normal	FALSE
BAG4	-0.482	0.086	normal	normal	FALSE
BAG5	-0.464	0.066	normal	normal	FALSE
BAHD1	-0.472	0.075	normal	normal	FALSE
BAIAP2L1	-0.666	0.044	normal	normal	FALSE
BAK1	-0.498	0.048	normal	normal	FALSE
BANF1	-0.526	0.044	normal	normal	FALSE
BAP1	-0.54	0.074	normal	normal	FALSE
BARD1	-0.418	0.061	normal	normal	FALSE
BARX2	-0.488	0.078	normal	normal	FALSE
BATF2	-0.472	0.047	normal	normal	FALSE
BAX	-0.52	0.044	normal	normal	FALSE
BAZ1A	-0.578	0.057	normal	normal	FALSE
BAZ1B	-0.514	0.058	normal	normal	FALSE
BAZ2A	-0.552	0.056	normal	normal	FALSE
BAZ2B	-0.59	0.059	normal	normal	FALSE
BBC3	-0.592	0.045	normal	normal	FALSE
BBIP1	-0.494	0.056	normal	normal	FALSE
BBLN	-0.502	0.043	normal	normal	FALSE
BBS2	-0.454	0.061	normal	normal	FALSE
BBS7	-0.472	0.067	normal	normal	FALSE
BCAP31	-0.682	0.04	normal	normal	FALSE
BCAR1	-0.556	0.04	normal	normal	FALSE
BCAR3	-0.526	0.043	normal	normal	FALSE
BCAS1	-0.476	0.073	normal	normal	FALSE
BCAS2	-0.518	0.053	normal	normal	FALSE
BCCIP	-0.488	0.065	normal	normal	FALSE
BCKDHA	-0.456	0.067	normal	normal	FALSE
BCKDHB	-0.55	0.058	normal	normal	FALSE
BCKDK	-0.496	0.078	normal	normal	FALSE
BCL10	-0.654	0.041	normal	normal	FALSE
BCL11B	-0.562	0.073	normal	normal	FALSE
BCL2L12	-0.424	0.083	normal	normal	FALSE
BCL2L14	-0.482	0.049	normal	normal	FALSE
BCL2L15	-0.53	0.046	normal	normal	FALSE
BCL2L2	-0.578	0.046	normal	normal	FALSE
BCL3	-0.57	0.045	normal	normal	FALSE
BCL7A	-0.442	0.119	up	normal	TRUE
BCL7B	-0.506	0.04	normal	normal	FALSE
BCL7C	-0.464	0.042	normal	normal	FALSE
BCL9L	-0.538	0.066	normal	normal	FALSE
BCLAF1	-0.58	0.055	normal	normal	FALSE
BCR	-0.54	0.067	normal	normal	FALSE
BDH1	-0.58	0.075	normal	normal	FALSE
BDH2	-0.484	0.052	normal	normal	FALSE
BDKRB2	-0.552	0.067	normal	normal	FALSE
BDP1	-0.574	0.042	normal	normal	FALSE
BECN1	-0.422	0.083	normal	normal	FALSE
BEND7	-0.504	0.051	normal	normal	FALSE
BEST1	-0.616	0.064	normal	normal	FALSE
BET1	-0.494	0.047	normal	normal	FALSE
BET1L	-0.464	0.081	normal	normal	FALSE
BEX3	-0.546	0.04	normal	normal	FALSE
BFAR	-0.492	0.059	normal	normal	FALSE
BHLHE40	-0.54	0.063	normal	normal	FALSE
BHLHE41	-0.598	0.08	normal	normal	FALSE
BICDL2	-0.654	0.041	normal	normal	FALSE
BID	-0.554	0.043	normal	normal	FALSE
BIK	-0.55	0.033	normal	normal	FALSE
BIN3	-0.576	0.062	normal	normal	FALSE
BIRC2	-0.582	0.034	normal	normal	FALSE
BIRC3	-0.522	0.061	normal	normal	FALSE
BIRC5	-0.594	0.046	normal	normal	FALSE
BIRC6	-0.642	0.058	normal	normal	FALSE
BLCAP	-0.618	0.042	normal	normal	FALSE
BLMH	-0.43	0.09	normal	normal	FALSE
BLOC1S1	-0.612	0.061	normal	normal	FALSE
BLOC1S2	-0.518	0.056	normal	normal	FALSE
BLOC1S4	-0.452	0.045	normal	normal	FALSE
BLOC1S5	-0.446	0.091	normal	normal	FALSE
BLOC1S6	-0.524	0.032	normal	normal	FALSE
BLVRB	-0.612	0.05	normal	normal	FALSE
BLZF1	-0.53	0.053	normal	normal	FALSE
BMP1	-0.6	0.101	normal	normal	FALSE
BMP2	-0.544	0.071	normal	normal	FALSE
BMP2K	-0.53	0.059	normal	normal	FALSE
BMP4	-0.416	0.042	normal	normal	FALSE
BMP7	-0.468	0.058	normal	normal	FALSE
BMP8B	-0.528	0.113	up	normal	TRUE
BMPR1A	-0.47	0.052	normal	normal	FALSE
BMPR2	-0.59	0.06	normal	normal	FALSE
BMS1	-0.506	0.052	normal	normal	FALSE
BNIP2	-0.566	0.061	normal	normal	FALSE
BNIP3	-0.492	0.044	normal	normal	FALSE
BNIP3L	-0.562	0.054	normal	normal	FALSE
BNIP5	-0.688	0.073	normal	normal	FALSE
BOD1	-0.504	0.047	normal	normal	FALSE
BOD1L1	-0.692	0.038	normal	normal	FALSE
BOK	-0.456	0.1	normal	normal	FALSE
BOLA1	-0.412	0.077	normal	normal	FALSE
BOLA2-SMG1P6	-0.524	0.03	normal	normal	FALSE
BOLA3	-0.474	0.04	normal	normal	FALSE
BOP1	-0.48	0.05	normal	normal	FALSE
BORCS5	-0.516	0.087	normal	normal	FALSE
BORCS6	-0.482	0.052	normal	normal	FALSE
BORCS7	-0.504	0.044	normal	normal	FALSE
BORCS8	-0.476	0.055	normal	normal	FALSE
BPGM	-0.444	0.088	normal	normal	FALSE
BPHL	-0.518	0.056	normal	normal	FALSE
BPNT2	-0.59	0.037	normal	normal	FALSE
BRAF	-0.592	0.08	normal	normal	FALSE
BRAP	-0.498	0.053	normal	normal	FALSE
BRCA1	-0.558	0.06	normal	normal	FALSE
BRCA2	-0.612	0.065	normal	normal	FALSE
BRCC3	-0.51	0.04	normal	normal	FALSE
BRD2	-0.562	0.051	normal	normal	FALSE
BRD3	-0.52	0.043	normal	normal	FALSE
BRD4	-0.568	0.041	normal	normal	FALSE
BRD7	-0.544	0.042	normal	normal	FALSE
BRD8	-0.554	0.049	normal	normal	FALSE
BRI3	-0.54	0.062	normal	normal	FALSE
BRI3BP	-0.474	0.037	normal	normal	FALSE
BRIX1	-0.522	0.043	normal	normal	FALSE
BRK1	-0.482	0.042	normal	normal	FALSE
BRMS1	-0.52	0.052	normal	normal	FALSE
BROX	-0.466	0.083	normal	normal	FALSE
BRPF3	-0.536	0.058	normal	normal	FALSE
BRWD1	-0.642	0.029	normal	normal	FALSE
BRWD3	-0.602	0.051	normal	normal	FALSE
BSCL2	-0.49	0.047	normal	normal	FALSE
BSDC1	-0.576	0.041	normal	normal	FALSE
BSG	-0.712	0.059	normal	normal	FALSE
BSPRY	-0.502	0.068	normal	normal	FALSE
BST2	-0.588	0.058	normal	normal	FALSE
BTAF1	-0.572	0.052	normal	normal	FALSE
BTBD1	-0.526	0.049	normal	normal	FALSE
BTBD10	-0.472	0.088	normal	normal	FALSE
BTBD2	-0.466	0.096	normal	normal	FALSE
BTBD3	-0.478	0.052	normal	normal	FALSE
BTBD6	-0.564	0.046	normal	normal	FALSE
BTBD7	-0.594	0.051	normal	normal	FALSE
BTBD9	-0.578	0.065	normal	normal	FALSE
BTC	-0.502	0.057	normal	normal	FALSE
BTD	-0.554	0.071	normal	normal	FALSE
BTF3	-0.244	0.057	normal	up	TRUE
BTF3L4	-0.5	0.034	normal	normal	FALSE
BTG1	-0.682	0.053	normal	normal	FALSE
BTG2	-0.572	0.045	normal	normal	FALSE
BTG3	-0.606	0.04	normal	normal	FALSE
BTN2A1	-0.626	0.045	normal	normal	FALSE
BTN3A1	-0.564	0.053	normal	normal	FALSE
BTNL3	-0.738	0.035	normal	down	TRUE
BTNL8	-0.644	0.084	normal	normal	FALSE
BTRC	-0.47	0.089	normal	normal	FALSE
BUB1B	-0.54	0.087	normal	normal	FALSE
BUB3	-0.538	0.052	normal	normal	FALSE
BUD13	-0.478	0.083	normal	normal	FALSE
BUD23	-0.52	0.037	normal	normal	FALSE
BUD31	-0.656	0.034	normal	normal	FALSE
BZW1	-0.552	0.039	normal	normal	FALSE
BZW2	-0.47	0.046	normal	normal	FALSE
C10orf99	-0.586	0.038	normal	normal	FALSE
C11orf1	-0.486	0.043	normal	normal	FALSE
C11orf24	-0.468	0.076	normal	normal	FALSE
C11orf54	-0.612	0.072	normal	normal	FALSE
C11orf58	-0.638	0.033	normal	normal	FALSE
C11orf68	-0.446	0.062	normal	normal	FALSE
C11orf80	-0.53	0.092	normal	normal	FALSE
C11orf86	-0.638	0.053	normal	normal	FALSE
C12orf29	-0.474	0.059	normal	normal	FALSE
C12orf4	-0.504	0.077	normal	normal	FALSE
C12orf43	-0.474	0.075	normal	normal	FALSE
C12orf50	-0.712	0.052	normal	normal	FALSE
C12orf57	-0.582	0.041	normal	normal	FALSE
C12orf73	-0.508	0.065	normal	normal	FALSE
C12orf75	-0.242	0.071	normal	up	TRUE
C14orf119	-0.502	0.05	normal	normal	FALSE
C15orf39	-0.484	0.066	normal	normal	FALSE
C15orf40	-0.612	0.036	normal	normal	FALSE
C15orf48	-0.14	0.068	normal	up	TRUE
C15orf61	-0.468	0.068	normal	normal	FALSE
C16orf72	-0.582	0.058	normal	normal	FALSE
C16orf87	-0.46	0.07	normal	normal	FALSE
C16orf91	-0.466	0.037	normal	normal	FALSE
C17orf49	-0.49	0.04	normal	normal	FALSE
C17orf58	-0.446	0.069	normal	normal	FALSE
C17orf67	-0.562	0.066	normal	normal	FALSE
C17orf75	-0.48	0.061	normal	normal	FALSE
C18orf21	-0.45	0.057	normal	normal	FALSE
C18orf25	-0.494	0.067	normal	normal	FALSE
C18orf32	-0.458	0.076	normal	normal	FALSE
C19orf25	-0.5	0.065	normal	normal	FALSE
C19orf33	-0.456	0.066	normal	normal	FALSE
C19orf53	-0.474	0.042	normal	normal	FALSE
C1D	-0.534	0.035	normal	normal	FALSE
C1GALT1C1	-0.632	0.049	normal	normal	FALSE
C1QBP	-0.488	0.047	normal	normal	FALSE
C1QTNF12	-0.574	0.051	normal	normal	FALSE
C1RL	-0.616	0.112	up	normal	TRUE
C1orf115	-0.616	0.043	normal	normal	FALSE
C1orf116	-0.58	0.039	normal	normal	FALSE
C1orf122	-0.524	0.049	normal	normal	FALSE
C1orf131	-0.508	0.048	normal	normal	FALSE
C1orf174	-0.462	0.07	normal	normal	FALSE
C1orf198	-0.486	0.078	normal	normal	FALSE
C1orf21	-0.636	0.038	normal	normal	FALSE
C1orf210	-0.496	0.064	normal	normal	FALSE
C1orf226	-0.534	0.075	normal	normal	FALSE
C1orf35	-0.502	0.053	normal	normal	FALSE
C1orf43	-0.594	0.038	normal	normal	FALSE
C1orf50	-0.478	0.065	normal	normal	FALSE
C1orf52	-0.574	0.05	normal	normal	FALSE
C1orf53	-0.416	0.066	normal	normal	FALSE
C1orf56	-0.612	0.07	normal	normal	FALSE
C20orf27	-0.454	0.043	normal	normal	FALSE
C21orf58	-0.59	0.046	normal	normal	FALSE
C22orf39	-0.49	0.047	normal	normal	FALSE
C2CD2	-0.46	0.062	normal	normal	FALSE
C2orf49	-0.54	0.054	normal	normal	FALSE
C2orf68	-0.538	0.06	normal	normal	FALSE
C2orf69	-0.512	0.056	normal	normal	FALSE
C2orf72	-0.518	0.072	normal	normal	FALSE
C3orf14	-0.46	0.08	normal	normal	FALSE
C3orf38	-0.468	0.072	normal	normal	FALSE
C3orf52	-0.576	0.063	normal	normal	FALSE
C3orf85	-0.516	0.064	normal	normal	FALSE
C4BPB	-0.67	0.045	normal	normal	FALSE
C4orf19	-0.62	0.04	normal	normal	FALSE
C4orf3	-0.196	0.053	normal	up	TRUE
C4orf33	-0.504	0.074	normal	normal	FALSE
C4orf48	-0.586	0.045	normal	normal	FALSE
C5orf15	-0.572	0.057	normal	normal	FALSE
C5orf24	-0.502	0.033	normal	normal	FALSE
C5orf51	-0.408	0.048	normal	normal	FALSE
C5orf63	-0.544	0.072	normal	normal	FALSE
C6orf120	-0.502	0.064	normal	normal	FALSE
C6orf132	-0.694	0.073	normal	normal	FALSE
C6orf136	-0.516	0.058	normal	normal	FALSE
C6orf141	-0.49	0.084	normal	normal	FALSE
C6orf47	-0.496	0.069	normal	normal	FALSE
C6orf62	-0.57	0.048	normal	normal	FALSE
C6orf89	-0.564	0.073	normal	normal	FALSE
C7orf50	-0.508	0.056	normal	normal	FALSE
C8orf33	-0.58	0.043	normal	normal	FALSE
C8orf76	-0.524	0.042	normal	normal	FALSE
C8orf82	-0.514	0.059	normal	normal	FALSE
C9orf152	-0.534	0.043	normal	normal	FALSE
C9orf40	-0.47	0.05	normal	normal	FALSE
C9orf64	-0.388	0.081	normal	normal	FALSE
C9orf72	-0.574	0.057	normal	normal	FALSE
C9orf78	-0.486	0.031	normal	normal	FALSE
C9orf85	-0.51	0.064	normal	normal	FALSE
CA1	-0.646	0.074	normal	normal	FALSE
CA12	-0.604	0.067	normal	normal	FALSE
CA13	-0.526	0.043	normal	normal	FALSE
CA2	-0.64	0.047	normal	normal	FALSE
CA4	-0.604	0.082	normal	normal	FALSE
CA9	-0.628	0.06	normal	normal	FALSE
CAAP1	-0.472	0.057	normal	normal	FALSE
CAB39	-0.656	0.033	normal	normal	FALSE
CABLES1	-0.518	0.092	normal	normal	FALSE
CACNB3	-0.508	0.067	normal	normal	FALSE
CACUL1	-0.54	0.049	normal	normal	FALSE
CACYBP	-0.52	0.051	normal	normal	FALSE
CALCOCO1	-0.58	0.058	normal	normal	FALSE
CALCOCO2	-0.75	0.045	normal	down	TRUE
CALM1	0.034	0.078	normal	up	TRUE
CALM2	-0.43	0.073	normal	normal	FALSE
CALM3	-0.51	0.045	normal	normal	FALSE
CALML4	-0.538	0.055	normal	normal	FALSE
CALR	-0.162	0.063	normal	up	TRUE
CALU	-0.572	0.045	normal	normal	FALSE
CAMK1D	-0.504	0.072	normal	normal	FALSE
CAMK2N1	-0.508	0.069	normal	normal	FALSE
CAMKMT	-0.516	0.06	normal	normal	FALSE
CAMLG	-0.518	0.038	normal	normal	FALSE
CAMSAP1	-0.524	0.078	normal	normal	FALSE
CAMSAP2	-0.5	0.065	normal	normal	FALSE
CAMSAP3	-0.552	0.07	normal	normal	FALSE
CAMTA1	-0.528	0.039	normal	normal	FALSE
CAND1	-0.578	0.046	normal	normal	FALSE
CAPG	-0.674	0.051	normal	normal	FALSE
CAPN1	-0.6	0.035	normal	normal	FALSE
CAPN12	-0.516	0.071	normal	normal	FALSE
CAPN2	-0.658	0.048	normal	normal	FALSE
CAPN5	-0.604	0.039	normal	normal	FALSE
CAPN7	-0.54	0.055	normal	normal	FALSE
CAPN8	-0.632	0.048	normal	normal	FALSE
CAPNS1	-0.554	0.035	normal	normal	FALSE
CAPRIN1	-0.57	0.039	normal	normal	FALSE
CAPZA1	-0.556	0.04	normal	normal	FALSE
CAPZA2	-0.632	0.043	normal	normal	FALSE
CAPZB	-0.502	0.045	normal	normal	FALSE
CARD10	-0.578	0.048	normal	normal	FALSE
CARD16	-0.536	0.06	normal	normal	FALSE
CARD19	-0.502	0.039	normal	normal	FALSE
CARM1	-0.518	0.053	normal	normal	FALSE
CARNMT1	-0.482	0.066	normal	normal	FALSE
CARS2	-0.506	0.054	normal	normal	FALSE
CASC3	-0.528	0.053	normal	normal	FALSE
CASD1	-0.474	0.06	normal	normal	FALSE
CASK	-0.554	0.074	normal	normal	FALSE
CASKIN2	-0.548	0.058	normal	normal	FALSE
CASP10	-0.57	0.061	normal	normal	FALSE
CASP2	-0.596	0.101	normal	normal	FALSE
CASP3	-0.52	0.056	normal	normal	FALSE
CASP4	-0.542	0.056	normal	normal	FALSE
CASP5	-0.564	0.046	normal	normal	FALSE
CASP6	-0.482	0.067	normal	normal	FALSE
CASP7	-0.518	0.047	normal	normal	FALSE
CASP8AP2	-0.52	0.059	normal	normal	FALSE
CAST	-0.488	0.072	normal	normal	FALSE
CASZ1	-0.608	0.063	normal	normal	FALSE
CAT	-0.512	0.045	normal	normal	FALSE
CAV1	-0.514	0.044	normal	normal	FALSE
CAV2	-0.558	0.055	normal	normal	FALSE
CAVIN1	-0.606	0.048	normal	normal	FALSE
CAVIN3	-0.534	0.062	normal	normal	FALSE
CBFB	-0.502	0.089	normal	normal	FALSE
CBL	-0.534	0.064	normal	normal	FALSE
CBLC	-0.582	0.039	normal	normal	FALSE
CBLL1	-0.582	0.055	normal	normal	FALSE
CBR1	-0.496	0.046	normal	normal	FALSE
CBR4	-0.506	0.059	normal	normal	FALSE
CBWD2	-0.562	0.056	normal	normal	FALSE
CBX1	-0.494	0.06	normal	normal	FALSE
CBX3	-0.548	0.045	normal	normal	FALSE
CBX4	-0.522	0.063	normal	normal	FALSE
CBX5	-0.53	0.04	normal	normal	FALSE
CBX6	-0.64	0.054	normal	normal	FALSE
CBY1	-0.436	0.052	normal	normal	FALSE
CC2D1A	-0.576	0.032	normal	normal	FALSE
CC2D1B	-0.588	0.07	normal	normal	FALSE
CCAR1	-0.586	0.045	normal	normal	FALSE
CCAR2	-0.498	0.068	normal	normal	FALSE
CCDC107	-0.56	0.041	normal	normal	FALSE
CCDC112	-0.498	0.058	normal	normal	FALSE
CCDC115	-0.516	0.06	normal	normal	FALSE
CCDC117	-0.486	0.056	normal	normal	FALSE
CCDC12	-0.532	0.046	normal	normal	FALSE
CCDC120	-0.534	0.068	normal	normal	FALSE
CCDC124	-0.548	0.039	normal	normal	FALSE
CCDC125	-0.528	0.063	normal	normal	FALSE
CCDC127	-0.484	0.089	normal	normal	FALSE
CCDC137	-0.51	0.055	normal	normal	FALSE
CCDC14	-0.572	0.072	normal	normal	FALSE
CCDC144A	-0.632	0.072	normal	normal	FALSE
CCDC167	-0.474	0.046	normal	normal	FALSE
CCDC174	-0.488	0.043	normal	normal	FALSE
CCDC186	-0.65	0.046	normal	normal	FALSE
CCDC24	-0.486	0.046	normal	normal	FALSE
CCDC25	-0.5	0.037	normal	normal	FALSE
CCDC28A	-0.502	0.042	normal	normal	FALSE
CCDC32	-0.498	0.067	normal	normal	FALSE
CCDC34	-0.478	0.071	normal	normal	FALSE
CCDC43	-0.458	0.043	normal	normal	FALSE
CCDC47	-0.644	0.041	normal	normal	FALSE
CCDC50	-0.518	0.051	normal	normal	FALSE
CCDC51	-0.512	0.049	normal	normal	FALSE
CCDC57	-0.566	0.053	normal	normal	FALSE
CCDC59	-0.508	0.038	normal	normal	FALSE
CCDC6	-0.558	0.036	normal	normal	FALSE
CCDC68	-0.556	0.05	normal	normal	FALSE
CCDC71L	-0.502	0.042	normal	normal	FALSE
CCDC85B	-0.476	0.036	normal	normal	FALSE
CCDC85C	-0.616	0.072	normal	normal	FALSE
CCDC88B	-0.534	0.043	normal	normal	FALSE
CCDC88C	-0.586	0.047	normal	normal	FALSE
CCDC90B	-0.494	0.044	normal	normal	FALSE
CCDC93	-0.578	0.052	normal	normal	FALSE
CCDC97	-0.478	0.075	normal	normal	FALSE
CCDC9B	-0.602	0.069	normal	normal	FALSE
CCL15	-0.638	0.056	normal	normal	FALSE
CCL2	-0.466	0.084	normal	normal	FALSE
CCL20	-0.302	0.081	normal	up	TRUE
CCL28	-0.7	0.051	normal	normal	FALSE
CCN2	-0.666	0.043	normal	normal	FALSE
CCNA2	-0.526	0.064	normal	normal	FALSE
CCNB1	-0.664	0.059	normal	normal	FALSE
CCNB1IP1	-0.476	0.045	normal	normal	FALSE
CCNB2	-0.592	0.045	normal	normal	FALSE
CCNC	-0.54	0.044	normal	normal	FALSE
CCND1	-0.416	0.039	normal	normal	FALSE
CCND2	-0.33	0.046	normal	up	TRUE
CCND3	-0.546	0.054	normal	normal	FALSE
CCNDBP1	-0.57	0.058	normal	normal	FALSE
CCNG1	-0.548	0.035	normal	normal	FALSE
CCNG2	-0.572	0.046	normal	normal	FALSE
CCNH	-0.536	0.045	normal	normal	FALSE
CCNI	-0.472	0.04	normal	normal	FALSE
CCNJL	-0.558	0.131	up	normal	TRUE
CCNK	-0.504	0.053	normal	normal	FALSE
CCNL1	-0.694	0.047	normal	normal	FALSE
CCNL2	-0.598	0.045	normal	normal	FALSE
CCNO	-0.478	0.059	normal	normal	FALSE
CCNQ	-0.446	0.058	normal	normal	FALSE
CCNT1	-0.538	0.083	normal	normal	FALSE
CCNT2	-0.644	0.075	normal	normal	FALSE
CCNY	-0.58	0.043	normal	normal	FALSE
CCNYL1	-0.618	0.039	normal	normal	FALSE
CCPG1	-0.858	0.061	normal	down	TRUE
CCRL2	-0.554	0.094	normal	normal	FALSE
CCS	-0.526	0.087	normal	normal	FALSE
CCSER1	-0.626	0.068	normal	normal	FALSE
CCT2	-0.486	0.044	normal	normal	FALSE
CCT3	-0.484	0.037	normal	normal	FALSE
CCT4	-0.538	0.042	normal	normal	FALSE
CCT5	-0.502	0.053	normal	normal	FALSE
CCT6A	-0.43	0.045	normal	normal	FALSE
CCT7	-0.584	0.061	normal	normal	FALSE
CCT8	-0.544	0.033	normal	normal	FALSE
CCZ1	-0.492	0.053	normal	normal	FALSE
CCZ1B	-0.442	0.075	normal	normal	FALSE
CD151	-0.76	0.051	normal	down	TRUE
CD164	-0.834	0.067	normal	down	TRUE
CD24	-0.388	0.061	normal	normal	FALSE
CD276	-0.572	0.058	normal	normal	FALSE
CD2AP	-0.714	0.055	normal	normal	FALSE
CD2BP2	-0.498	0.051	normal	normal	FALSE
CD320	-0.558	0.047	normal	normal	FALSE
CD46	-0.546	0.087	normal	normal	FALSE
CD47	-0.694	0.054	normal	normal	FALSE
CD55	-0.768	0.061	normal	down	TRUE
CD58	-0.596	0.06	normal	normal	FALSE
CD59	-0.672	0.073	normal	normal	FALSE
CD63	-0.53	0.105	up	normal	TRUE
CD68	-0.65	0.048	normal	normal	FALSE
CD74	-0.51	0.046	normal	normal	FALSE
CD81	-0.738	0.038	normal	down	TRUE
CD82	-0.628	0.053	normal	normal	FALSE
CD9	-0.474	0.102	normal	normal	FALSE
CD99	-0.56	0.037	normal	normal	FALSE
CDA	-0.538	0.057	normal	normal	FALSE
CDC123	-0.53	0.045	normal	normal	FALSE
CDC14A	-0.572	0.061	normal	normal	FALSE
CDC16	-0.46	0.056	normal	normal	FALSE
CDC20	-0.604	0.059	normal	normal	FALSE
CDC23	-0.454	0.096	normal	normal	FALSE
CDC26	-0.474	0.058	normal	normal	FALSE
CDC34	-0.544	0.035	normal	normal	FALSE
CDC37	-0.532	0.041	normal	normal	FALSE
CDC37L1	-0.48	0.051	normal	normal	FALSE
CDC40	-0.516	0.051	normal	normal	FALSE
CDC42	-0.558	0.054	normal	normal	FALSE
CDC42BPB	-0.63	0.046	normal	normal	FALSE
CDC42BPG	-0.592	0.053	normal	normal	FALSE
CDC42EP1	-0.496	0.038	normal	normal	FALSE
CDC42EP2	-0.502	0.056	normal	normal	FALSE
CDC42EP3	-0.468	0.059	normal	normal	FALSE
CDC42EP4	-0.462	0.08	normal	normal	FALSE
CDC42EP5	-0.606	0.061	normal	normal	FALSE
CDC42SE1	-0.552	0.056	normal	normal	FALSE
CDC42SE2	-0.544	0.033	normal	normal	FALSE
CDC5L	-0.53	0.049	normal	normal	FALSE
CDC6	-0.484	0.075	normal	normal	FALSE
CDC73	-0.494	0.043	normal	normal	FALSE
CDCA3	-0.544	0.047	normal	normal	FALSE
CDCA7	-0.48	0.057	normal	normal	FALSE
CDCA7L	-0.462	0.066	normal	normal	FALSE
CDCA8	-0.584	0.048	normal	normal	FALSE
CDCP1	-0.678	0.04	normal	normal	FALSE
CDH1	-0.816	0.07	normal	down	TRUE
CDH17	-0.68	0.073	normal	normal	FALSE
CDH3	-0.572	0.083	normal	normal	FALSE
CDHR2	-0.734	0.054	normal	down	TRUE
CDHR5	-0.792	0.061	normal	down	TRUE
CDIPT	-0.552	0.054	normal	normal	FALSE
CDK1	-0.614	0.065	normal	normal	FALSE
CDK11A	-0.62	0.056	normal	normal	FALSE
CDK11B	-0.53	0.05	normal	normal	FALSE
CDK12	-0.55	0.091	normal	normal	FALSE
CDK13	-0.6	0.058	normal	normal	FALSE
CDK16	-0.476	0.062	normal	normal	FALSE
CDK17	-0.508	0.078	normal	normal	FALSE
CDK2AP1	-0.57	0.037	normal	normal	FALSE
CDK2AP2	-0.484	0.055	normal	normal	FALSE
CDK4	-0.518	0.05	normal	normal	FALSE
CDK5	-0.428	0.068	normal	normal	FALSE
CDK5RAP2	-0.582	0.061	normal	normal	FALSE
CDK5RAP3	-0.55	0.04	normal	normal	FALSE
CDK6	-0.452	0.042	normal	normal	FALSE
CDK8	-0.58	0.063	normal	normal	FALSE
CDK9	-0.506	0.053	normal	normal	FALSE
CDKAL1	-0.496	0.068	normal	normal	FALSE
CDKN1B	-0.488	0.05	normal	normal	FALSE
CDKN2A	-0.704	0.058	normal	normal	FALSE
CDKN2AIP	-0.54	0.032	normal	normal	FALSE
CDKN2AIPNL	-0.456	0.05	normal	normal	FALSE
CDKN2B	-0.724	0.044	normal	down	TRUE
CDKN2D	-0.466	0.064	normal	normal	FALSE
CDKN3	-0.536	0.06	normal	normal	FALSE
CDR2	-0.49	0.063	normal	normal	FALSE
CDR2L	-0.462	0.074	normal	normal	FALSE
CDS1	-0.61	0.039	normal	normal	FALSE
CDS2	-0.57	0.068	normal	normal	FALSE
CDV3	-0.592	0.049	normal	normal	FALSE
CDX1	-0.59	0.044	normal	normal	FALSE
CDX2	-0.626	0.035	normal	normal	FALSE
CDYL	-0.58	0.054	normal	normal	FALSE
CEACAM1	-0.59	0.059	normal	normal	FALSE
CEACAM5	-0.384	0.11	up	normal	TRUE
CEACAM6	-0.504	0.077	normal	normal	FALSE
CEACAM7	-0.456	0.089	normal	normal	FALSE
CEBPA	-0.528	0.05	normal	normal	FALSE
CEBPB	-0.572	0.053	normal	normal	FALSE
CEBPD	-0.504	0.049	normal	normal	FALSE
CEBPG	-0.688	0.043	normal	normal	FALSE
CEBPZ	-0.516	0.042	normal	normal	FALSE
CEBPZOS	-0.524	0.044	normal	normal	FALSE
CEMIP	-0.522	0.103	normal	normal	FALSE
CEMIP2	-0.678	0.04	normal	normal	FALSE
CENATAC	-0.542	0.096	normal	normal	FALSE
CENPB	-0.55	0.045	normal	normal	FALSE
CENPC	-0.54	0.054	normal	normal	FALSE
CENPE	-0.718	0.059	normal	down	TRUE
CENPF	-0.68	0.072	normal	normal	FALSE
CENPH	-0.392	0.109	up	normal	TRUE
CENPJ	-0.588	0.058	normal	normal	FALSE
CENPM	-0.504	0.064	normal	normal	FALSE
CENPN	-0.508	0.057	normal	normal	FALSE
CENPU	-0.546	0.062	normal	normal	FALSE
CENPV	-0.514	0.042	normal	normal	FALSE
CENPW	-0.514	0.042	normal	normal	FALSE
CENPX	-0.482	0.036	normal	normal	FALSE
CEP135	-0.522	0.096	normal	normal	FALSE
CEP162	-0.522	0.1	normal	normal	FALSE
CEP170B	-0.6	0.037	normal	normal	FALSE
CEP20	-0.484	0.088	normal	normal	FALSE
CEP350	-0.622	0.045	normal	normal	FALSE
CEP43	-0.538	0.062	normal	normal	FALSE
CEP55	-0.592	0.053	normal	normal	FALSE
CEP57	-0.486	0.055	normal	normal	FALSE
CEP68	-0.622	0.073	normal	normal	FALSE
CEP78	-0.43	0.087	normal	normal	FALSE
CEP89	-0.486	0.069	normal	normal	FALSE
CEP95	-0.636	0.067	normal	normal	FALSE
CEPT1	-0.598	0.063	normal	normal	FALSE
CERK	-0.534	0.064	normal	normal	FALSE
CERS2	-0.536	0.071	normal	normal	FALSE
CERS6	-0.57	0.041	normal	normal	FALSE
CERT1	-0.53	0.042	normal	normal	FALSE
CES2	-0.572	0.069	normal	normal	FALSE
CES3	-0.626	0.086	normal	normal	FALSE
CETN2	-0.52	0.042	normal	normal	FALSE
CFAP20	-0.44	0.093	normal	normal	FALSE
CFAP298	-0.534	0.04	normal	normal	FALSE
CFAP36	-0.482	0.066	normal	normal	FALSE
CFAP410	-0.476	0.057	normal	normal	FALSE
CFAP44	-0.666	0.069	normal	normal	FALSE
CFAP97	-0.51	0.039	normal	normal	FALSE
CFB	-0.666	0.057	normal	normal	FALSE
CFD	-0.512	0.052	normal	normal	FALSE
CFDP1	-0.63	0.039	normal	normal	FALSE
CFL1	-0.058	0.087	normal	up	TRUE
CFLAR	-0.628	0.04	normal	normal	FALSE
CFTR	-0.536	0.068	normal	normal	FALSE
CGGBP1	-0.538	0.045	normal	normal	FALSE
CGN	-0.738	0.046	normal	down	TRUE
CGRRF1	-0.452	0.066	normal	normal	FALSE
CHAC1	-0.612	0.057	normal	normal	FALSE
CHAC2	-0.394	0.062	normal	normal	FALSE
CHAF1A	-0.48	0.07	normal	normal	FALSE
CHAMP1	-0.464	0.104	normal	normal	FALSE
CHCHD1	-0.548	0.041	normal	normal	FALSE
CHCHD10	-0.19	0.054	normal	up	TRUE
CHCHD2	-0.352	0.071	normal	up	TRUE
CHCHD3	-0.52	0.043	normal	normal	FALSE
CHCHD4	-0.432	0.097	normal	normal	FALSE
CHCHD5	-0.52	0.041	normal	normal	FALSE
CHCHD6	-0.44	0.064	normal	normal	FALSE
CHCHD7	-0.522	0.043	normal	normal	FALSE
CHD1	-0.676	0.049	normal	normal	FALSE
CHD2	-0.672	0.064	normal	normal	FALSE
CHD4	-0.568	0.031	normal	normal	FALSE
CHD6	-0.55	0.053	normal	normal	FALSE
CHD7	-0.604	0.051	normal	normal	FALSE
CHD8	-0.552	0.068	normal	normal	FALSE
CHDH	-0.572	0.056	normal	normal	FALSE
CHEK1	-0.538	0.072	normal	normal	FALSE
CHERP	-0.46	0.095	normal	normal	FALSE
CHFR	-0.55	0.071	normal	normal	FALSE
CHIC2	-0.576	0.077	normal	normal	FALSE
CHKA	-0.652	0.038	normal	normal	FALSE
CHKB	-0.528	0.05	normal	normal	FALSE
CHM	-0.51	0.07	normal	normal	FALSE
CHMP1A	-0.544	0.044	normal	normal	FALSE
CHMP1B	-0.596	0.04	normal	normal	FALSE
CHMP2A	-0.636	0.042	normal	normal	FALSE
CHMP2B	-0.644	0.044	normal	normal	FALSE
CHMP4A	-0.578	0.028	normal	normal	FALSE
CHMP4B	-0.638	0.037	normal	normal	FALSE
CHMP4C	-0.51	0.036	normal	normal	FALSE
CHMP5	-0.688	0.047	normal	normal	FALSE
CHMP6	-0.494	0.069	normal	normal	FALSE
CHMP7	-0.508	0.059	normal	normal	FALSE
CHORDC1	-0.488	0.043	normal	normal	FALSE
CHP1	-0.58	0.043	normal	normal	FALSE
CHP2	-0.568	0.048	normal	normal	FALSE
CHPF	-0.506	0.044	normal	normal	FALSE
CHPF2	-0.542	0.083	normal	normal	FALSE
CHPT1	-0.57	0.042	normal	normal	FALSE
CHRAC1	-0.516	0.057	normal	normal	FALSE
CHRNB2	-0.628	0.041	normal	normal	FALSE
CHST5	-0.604	0.037	normal	normal	FALSE
CHTOP	-0.534	0.058	normal	normal	FALSE
CHUK	-0.474	0.062	normal	normal	FALSE
CHURC1	-0.512	0.038	normal	normal	FALSE
CIAO1	-0.532	0.049	normal	normal	FALSE
CIAO2A	-0.514	0.04	normal	normal	FALSE
CIAO2B	-0.56	0.042	normal	normal	FALSE
CIAO3	-0.508	0.062	normal	normal	FALSE
CIAPIN1	-0.512	0.044	normal	normal	FALSE
CIB1	-0.43	0.057	normal	normal	FALSE
CIB2	-0.426	0.06	normal	normal	FALSE
CIDEC	-0.562	0.058	normal	normal	FALSE
CINP	-0.44	0.048	normal	normal	FALSE
CIPC	-0.514	0.048	normal	normal	FALSE
CIR1	-0.562	0.035	normal	normal	FALSE
CIRBP	-0.61	0.041	normal	normal	FALSE
CISD1	-0.52	0.029	normal	normal	FALSE
CISD2	-0.532	0.036	normal	normal	FALSE
CISD3	-0.56	0.038	normal	normal	FALSE
CITED2	-0.518	0.045	normal	normal	FALSE
CITED4	-0.536	0.062	normal	normal	FALSE
CKAP2	-0.47	0.077	normal	normal	FALSE
CKAP4	-0.632	0.032	normal	normal	FALSE
CKAP5	-0.554	0.037	normal	normal	FALSE
CKB	0.074	0.07	normal	up	TRUE
CKLF	-0.522	0.059	normal	normal	FALSE
CKMT1A	-0.51	0.037	normal	normal	FALSE
CKMT1B	-0.512	0.035	normal	normal	FALSE
CKS1B	-0.558	0.054	normal	normal	FALSE
CKS2	-0.5	0.039	normal	normal	FALSE
CLASRP	-0.546	0.057	normal	normal	FALSE
CLCA4	-0.374	0.093	normal	normal	FALSE
CLCN2	-0.706	0.081	normal	normal	FALSE
CLCN3	-0.69	0.039	normal	normal	FALSE
CLCN5	-0.574	0.107	up	normal	TRUE
CLCN7	-0.616	0.06	normal	normal	FALSE
CLDN1	-0.678	0.041	normal	normal	FALSE
CLDN10	-0.46	0.069	normal	normal	FALSE
CLDN12	-0.688	0.057	normal	normal	FALSE
CLDN15	-0.5	0.089	normal	normal	FALSE
CLDN23	-0.75	0.044	normal	down	TRUE
CLDN3	-0.468	0.087	normal	normal	FALSE
CLDN4	-0.614	0.09	normal	normal	FALSE
CLDN7	-0.698	0.094	normal	normal	FALSE
CLDND1	-0.488	0.069	normal	normal	FALSE
CLEC16A	-0.528	0.085	normal	normal	FALSE
CLIC1	-0.484	0.071	normal	normal	FALSE
CLIC3	-0.44	0.051	normal	normal	FALSE
CLIC4	-0.598	0.056	normal	normal	FALSE
CLIC5	-0.608	0.036	normal	normal	FALSE
CLIC6	-0.56	0.06	normal	normal	FALSE
CLINT1	-0.524	0.038	normal	normal	FALSE
CLIP2	-0.608	0.051	normal	normal	FALSE
CLK1	-0.586	0.052	normal	normal	FALSE
CLK3	-0.5	0.062	normal	normal	FALSE
CLMN	-0.592	0.045	normal	normal	FALSE
CLN3	-0.548	0.049	normal	normal	FALSE
CLN5	-0.582	0.072	normal	normal	FALSE
CLN6	-0.498	0.061	normal	normal	FALSE
CLN8	-0.562	0.083	normal	normal	FALSE
CLNS1A	-0.532	0.04	normal	normal	FALSE
CLOCK	-0.542	0.07	normal	normal	FALSE
CLPB	-0.51	0.055	normal	normal	FALSE
CLPP	-0.536	0.038	normal	normal	FALSE
CLPTM1	-0.562	0.047	normal	normal	FALSE
CLPTM1L	-0.504	0.039	normal	normal	FALSE
CLPX	-0.5	0.064	normal	normal	FALSE
CLRN3	-0.676	0.054	normal	normal	FALSE
CLSPN	-0.528	0.055	normal	normal	FALSE
CLSTN1	-0.72	0.047	normal	down	TRUE
CLTA	-0.606	0.045	normal	normal	FALSE
CLTB	-0.522	0.059	normal	normal	FALSE
CLTC	-0.54	0.041	normal	normal	FALSE
CLU	-0.628	0.076	normal	normal	FALSE
CLUAP1	-0.444	0.06	normal	normal	FALSE
CLUH	-0.546	0.069	normal	normal	FALSE
CMAS	-0.432	0.054	normal	normal	FALSE
CMBL	-0.58	0.03	normal	normal	FALSE
CMC1	-0.53	0.064	normal	normal	FALSE
CMC2	-0.504	0.039	normal	normal	FALSE
CMC4	-0.448	0.092	normal	normal	FALSE
CMIP	-0.56	0.035	normal	normal	FALSE
CMPK1	-0.572	0.048	normal	normal	FALSE
CMPK2	-0.548	0.036	normal	normal	FALSE
CMSS1	-0.512	0.041	normal	normal	FALSE
CMTM4	-0.542	0.039	normal	normal	FALSE
CMTM6	-0.626	0.035	normal	normal	FALSE
CMTM7	-0.478	0.053	normal	normal	FALSE
CMTM8	-0.462	0.081	normal	normal	FALSE
CMTR1	-0.546	0.085	normal	normal	FALSE
CMTR2	-0.476	0.11	up	normal	TRUE
CNBP	-0.592	0.044	normal	normal	FALSE
CNDP2	-0.49	0.062	normal	normal	FALSE
CNEP1R1	-0.512	0.059	normal	normal	FALSE
CNGA1	-0.59	0.052	normal	normal	FALSE
CNIH1	-0.624	0.037	normal	normal	FALSE
CNIH4	-0.612	0.053	normal	normal	FALSE
CNKSR1	-0.564	0.068	normal	normal	FALSE
CNKSR3	-0.66	0.045	normal	normal	FALSE
CNN2	-0.526	0.037	normal	normal	FALSE
CNN3	-0.502	0.051	normal	normal	FALSE
CNNM3	-0.574	0.092	normal	normal	FALSE
CNNM4	-0.744	0.055	normal	down	TRUE
CNOT1	-0.588	0.038	normal	normal	FALSE
CNOT11	-0.478	0.066	normal	normal	FALSE
CNOT3	-0.506	0.062	normal	normal	FALSE
CNOT6	-0.516	0.041	normal	normal	FALSE
CNOT7	-0.486	0.066	normal	normal	FALSE
CNOT9	-0.494	0.06	normal	normal	FALSE
CNP	-0.468	0.065	normal	normal	FALSE
CNPPD1	-0.53	0.058	normal	normal	FALSE
CNPY2	-0.59	0.042	normal	normal	FALSE
CNPY3	-0.5	0.052	normal	normal	FALSE
COA3	-0.492	0.041	normal	normal	FALSE
COA4	-0.486	0.044	normal	normal	FALSE
COA5	-0.496	0.039	normal	normal	FALSE
COA6	-0.536	0.033	normal	normal	FALSE
COA7	-0.448	0.074	normal	normal	FALSE
COA8	-0.524	0.037	normal	normal	FALSE
COASY	-0.502	0.044	normal	normal	FALSE
COBL	-0.614	0.089	normal	normal	FALSE
COBLL1	-0.524	0.079	normal	normal	FALSE
COG1	-0.52	0.075	normal	normal	FALSE
COG2	-0.508	0.041	normal	normal	FALSE
COG3	-0.514	0.055	normal	normal	FALSE
COG4	-0.49	0.066	normal	normal	FALSE
COG5	-0.568	0.061	normal	normal	FALSE
COG6	-0.462	0.078	normal	normal	FALSE
COG7	-0.552	0.067	normal	normal	FALSE
COIL	-0.48	0.059	normal	normal	FALSE
COL17A1	-0.736	0.073	normal	down	TRUE
COL4A2	-0.466	0.115	up	normal	TRUE
COL5A3	-0.684	0.06	normal	normal	FALSE
COLGALT1	-0.532	0.088	normal	normal	FALSE
COMMD1	-0.506	0.038	normal	normal	FALSE
COMMD10	-0.478	0.059	normal	normal	FALSE
COMMD2	-0.442	0.08	normal	normal	FALSE
COMMD3	-0.5	0.049	normal	normal	FALSE
COMMD5	-0.472	0.044	normal	normal	FALSE
COMMD6	-0.542	0.048	normal	normal	FALSE
COMMD7	-0.484	0.043	normal	normal	FALSE
COMMD8	-0.5	0.049	normal	normal	FALSE
COMMD9	-0.422	0.059	normal	normal	FALSE
COMT	-0.568	0.045	normal	normal	FALSE
COMTD1	-0.594	0.036	normal	normal	FALSE
COP1	-0.472	0.064	normal	normal	FALSE
COPA	-0.576	0.032	normal	normal	FALSE
COPB1	-0.904	0.08	normal	down	TRUE
COPB2	-0.582	0.045	normal	normal	FALSE
COPE	-0.594	0.045	normal	normal	FALSE
COPG1	-0.524	0.049	normal	normal	FALSE
COPRS	-0.462	0.054	normal	normal	FALSE
COPS2	-0.524	0.042	normal	normal	FALSE
COPS4	-0.428	0.053	normal	normal	FALSE
COPS5	-0.492	0.038	normal	normal	FALSE
COPS6	-0.53	0.046	normal	normal	FALSE
COPS7A	-0.438	0.043	normal	normal	FALSE
COPS8	-0.484	0.059	normal	normal	FALSE
COPS9	-0.418	0.041	normal	normal	FALSE
COPZ1	-0.55	0.046	normal	normal	FALSE
COQ10B	-0.524	0.043	normal	normal	FALSE
COQ2	-0.454	0.085	normal	normal	FALSE
COQ3	-0.514	0.079	normal	normal	FALSE
COQ4	-0.506	0.04	normal	normal	FALSE
COQ5	-0.438	0.065	normal	normal	FALSE
COQ7	-0.496	0.048	normal	normal	FALSE
COQ8A	-0.49	0.059	normal	normal	FALSE
COQ9	-0.504	0.05	normal	normal	FALSE
CORO1B	-0.642	0.042	normal	normal	FALSE
CORO2A	-0.55	0.038	normal	normal	FALSE
COTL1	-0.54	0.048	normal	normal	FALSE
COX10	-0.478	0.068	normal	normal	FALSE
COX11	-0.508	0.036	normal	normal	FALSE
COX14	-0.538	0.04	normal	normal	FALSE
COX15	-0.502	0.092	normal	normal	FALSE
COX16	-0.448	0.067	normal	normal	FALSE
COX17	-0.558	0.04	normal	normal	FALSE
COX18	-0.472	0.075	normal	normal	FALSE
COX19	-0.544	0.035	normal	normal	FALSE
COX20	-0.448	0.036	normal	normal	FALSE
COX4I1	-0.342	0.065	normal	up	TRUE
COX5A	-0.268	0.052	normal	up	TRUE
COX5B	-0.192	0.063	normal	up	TRUE
COX6A1	-0.54	0.065	normal	normal	FALSE
COX6B1	-0.358	0.056	normal	normal	FALSE
COX6C	-0.316	0.059	normal	up	TRUE
COX7A2	0.02	0.063	normal	up	TRUE
COX7A2L	-0.654	0.044	normal	normal	FALSE
COX7B	-0.344	0.055	normal	up	TRUE
COX7C	0.262	0.063	normal	up	TRUE
COX8A	-0.312	0.054	normal	up	TRUE
CPD	-0.694	0.039	normal	normal	FALSE
CPE	-0.686	0.064	normal	normal	FALSE
CPEB2	-0.556	0.065	normal	normal	FALSE
CPEB4	-0.57	0.056	normal	normal	FALSE
CPM	-0.528	0.086	normal	normal	FALSE
CPNE1	-0.488	0.055	normal	normal	FALSE
CPNE2	-0.486	0.047	normal	normal	FALSE
CPNE3	-0.518	0.041	normal	normal	FALSE
CPOX	-0.518	0.058	normal	normal	FALSE
CPPED1	-0.502	0.064	normal	normal	FALSE
CPSF1	-0.478	0.064	normal	normal	FALSE
CPSF2	-0.488	0.052	normal	normal	FALSE
CPSF3	-0.496	0.068	normal	normal	FALSE
CPSF6	-0.54	0.034	normal	normal	FALSE
CPT1A	-0.654	0.037	normal	normal	FALSE
CPT2	-0.498	0.053	normal	normal	FALSE
CPTP	-0.538	0.051	normal	normal	FALSE
CRACDL	-0.548	0.044	normal	normal	FALSE
CRAMP1	-0.636	0.061	normal	normal	FALSE
CRB3	-0.574	0.038	normal	normal	FALSE
CRBN	-0.5	0.052	normal	normal	FALSE
CRCP	-0.52	0.052	normal	normal	FALSE
CREB1	-0.572	0.047	normal	normal	FALSE
CREB3	-0.52	0.043	normal	normal	FALSE
CREB3L1	-0.592	0.035	normal	normal	FALSE
CREB3L2	-0.522	0.045	normal	normal	FALSE
CREBBP	-0.6	0.082	normal	normal	FALSE
CREBL2	-0.51	0.081	normal	normal	FALSE
CREBRF	-0.582	0.048	normal	normal	FALSE
CREBZF	-0.618	0.054	normal	normal	FALSE
CREG1	-0.512	0.052	normal	normal	FALSE
CRELD1	-0.522	0.089	normal	normal	FALSE
CRELD2	-0.45	0.056	normal	normal	FALSE
CRIP1	-0.528	0.055	normal	normal	FALSE
CRIPT	-0.554	0.047	normal	normal	FALSE
CRK	-0.618	0.031	normal	normal	FALSE
CRKL	-0.524	0.04	normal	normal	FALSE
CRLF3	-0.486	0.076	normal	normal	FALSE
CRLS1	-0.512	0.046	normal	normal	FALSE
CRNKL1	-0.536	0.053	normal	normal	FALSE
CROT	-0.502	0.058	normal	normal	FALSE
CRTAP	-0.45	0.051	normal	normal	FALSE
CRYBG1	-0.614	0.041	normal	normal	FALSE
CRYBG2	-0.54	0.056	normal	normal	FALSE
CRYBG3	-0.566	0.08	normal	normal	FALSE
CRYL1	-0.548	0.039	normal	normal	FALSE
CRYZ	-0.42	0.11	up	normal	TRUE
CRYZL1	-0.498	0.052	normal	normal	FALSE
CS	-0.5	0.049	normal	normal	FALSE
CSAD	-0.544	0.069	normal	normal	FALSE
CSDE1	-0.58	0.045	normal	normal	FALSE
CSE1L	-0.458	0.094	normal	normal	FALSE
CSNK1A1	-0.65	0.044	normal	normal	FALSE
CSNK1D	-0.548	0.046	normal	normal	FALSE
CSNK1G1	-0.522	0.063	normal	normal	FALSE
CSNK1G2	-0.6	0.045	normal	normal	FALSE
CSNK2A1	-0.592	0.039	normal	normal	FALSE
CSNK2A2	-0.508	0.092	normal	normal	FALSE
CSNK2B	-0.602	0.036	normal	normal	FALSE
CSRNP1	-0.522	0.051	normal	normal	FALSE
CSRP1	-0.54	0.055	normal	normal	FALSE
CST3	-0.55	0.066	normal	normal	FALSE
CSTB	0.278	0.065	normal	up	TRUE
CSTF1	-0.434	0.089	normal	normal	FALSE
CSTF2	-0.476	0.049	normal	normal	FALSE
CSTF3	-0.498	0.057	normal	normal	FALSE
CTBP2	-0.588	0.05	normal	normal	FALSE
CTBS	-0.47	0.053	normal	normal	FALSE
CTCF	-0.5	0.047	normal	normal	FALSE
CTDNEP1	-0.514	0.043	normal	normal	FALSE
CTDP1	-0.542	0.056	normal	normal	FALSE
CTDSP1	-0.542	0.036	normal	normal	FALSE
CTDSP2	-0.578	0.051	normal	normal	FALSE
CTDSPL	-0.498	0.056	normal	normal	FALSE
CTDSPL2	-0.586	0.062	normal	normal	FALSE
CTH	-0.562	0.055	normal	normal	FALSE
CTNNA1	-0.632	0.053	normal	normal	FALSE
CTNNAL1	-0.512	0.045	normal	normal	FALSE
CTNNB1	-0.486	0.08	normal	normal	FALSE
CTNNBIP1	-0.48	0.054	normal	normal	FALSE
CTNNBL1	-0.518	0.043	normal	normal	FALSE
CTNND1	-0.646	0.079	normal	normal	FALSE
CTPS1	-0.452	0.046	normal	normal	FALSE
CTPS2	-0.508	0.087	normal	normal	FALSE
CTR9	-0.52	0.071	normal	normal	FALSE
CTSA	-0.776	0.06	normal	down	TRUE
CTSC	-0.596	0.067	normal	normal	FALSE
CTSD	-0.77	0.071	normal	down	TRUE
CTSE	-0.708	0.064	normal	normal	FALSE
CTSH	-0.568	0.042	normal	normal	FALSE
CTSS	-0.8	0.071	normal	down	TRUE
CTSZ	-0.674	0.054	normal	normal	FALSE
CTTN	-0.644	0.044	normal	normal	FALSE
CTTNBP2NL	-0.6	0.039	normal	normal	FALSE
CTU1	-0.4	0.074	normal	normal	FALSE
CUEDC2	-0.458	0.049	normal	normal	FALSE
CUL1	-0.5	0.049	normal	normal	FALSE
CUL2	-0.454	0.081	normal	normal	FALSE
CUL3	-0.618	0.037	normal	normal	FALSE
CUL4A	-0.522	0.092	normal	normal	FALSE
CUL4B	-0.51	0.052	normal	normal	FALSE
CUL5	-0.528	0.049	normal	normal	FALSE
CUTA	-0.576	0.043	normal	normal	FALSE
CUTC	-0.462	0.064	normal	normal	FALSE
CUX1	-0.546	0.041	normal	normal	FALSE
CWC15	-0.504	0.047	normal	normal	FALSE
CWC22	-0.476	0.047	normal	normal	FALSE
CWC25	-0.558	0.073	normal	normal	FALSE
CWC27	-0.528	0.075	normal	normal	FALSE
CWF19L2	-0.584	0.047	normal	normal	FALSE
CXADR	-0.706	0.064	normal	normal	FALSE
CXCL1	-0.466	0.074	normal	normal	FALSE
CXCL11	-0.528	0.057	normal	normal	FALSE
CXCL16	-0.618	0.043	normal	normal	FALSE
CXCL2	-0.568	0.076	normal	normal	FALSE
CXCL3	-0.59	0.075	normal	normal	FALSE
CXCL8	-0.566	0.072	normal	normal	FALSE
CXXC1	-0.496	0.077	normal	normal	FALSE
CXorf38	-0.502	0.035	normal	normal	FALSE
CYB561	-0.526	0.055	normal	normal	FALSE
CYB561A3	-0.49	0.053	normal	normal	FALSE
CYB561D2	-0.55	0.047	normal	normal	FALSE
CYB5A	-0.412	0.046	normal	normal	FALSE
CYB5B	-0.512	0.037	normal	normal	FALSE
CYB5D2	-0.504	0.071	normal	normal	FALSE
CYB5R3	-0.554	0.048	normal	normal	FALSE
CYB5R4	-0.482	0.04	normal	normal	FALSE
CYBA	-0.62	0.092	normal	normal	FALSE
CYBRD1	-0.626	0.056	normal	normal	FALSE
CYC1	-0.532	0.049	normal	normal	FALSE
CYCS	-0.342	0.055	normal	up	TRUE
CYFIP1	-0.54	0.037	normal	normal	FALSE
CYHR1	-0.468	0.078	normal	normal	FALSE
CYP1A1	-0.722	0.081	normal	down	TRUE
CYP20A1	-0.592	0.061	normal	normal	FALSE
CYP27A1	-0.544	0.07	normal	normal	FALSE
CYP2B6	-0.606	0.07	normal	normal	FALSE
CYP2J2	-0.584	0.053	normal	normal	FALSE
CYP2R1	-0.526	0.094	normal	normal	FALSE
CYP2S1	-0.652	0.041	normal	normal	FALSE
CYP3A5	-0.76	0.056	normal	down	TRUE
CYP4F12	-0.668	0.051	normal	normal	FALSE
CYP4F3	-0.608	0.059	normal	normal	FALSE
CYP4V2	-0.526	0.086	normal	normal	FALSE
CYP51A1	-0.286	0.084	normal	up	TRUE
CYSTM1	-0.258	0.079	normal	up	TRUE
CYTH2	-0.584	0.048	normal	normal	FALSE
CYTH3	-0.51	0.087	normal	normal	FALSE
CZIB	-0.446	0.043	normal	normal	FALSE
D2HGDH	-0.59	0.05	normal	normal	FALSE
DAAM1	-0.602	0.064	normal	normal	FALSE
DAB2	-0.522	0.045	normal	normal	FALSE
DAD1	-0.506	0.042	normal	normal	FALSE
DALRD3	-0.496	0.06	normal	normal	FALSE
DAP	-0.562	0.048	normal	normal	FALSE
DAPK1	-0.578	0.048	normal	normal	FALSE
DAPK2	-0.572	0.044	normal	normal	FALSE
DAPK3	-0.55	0.048	normal	normal	FALSE
DAPP1	-0.562	0.036	normal	normal	FALSE
DARS1	-0.506	0.042	normal	normal	FALSE
DARS2	-0.474	0.135	up	normal	TRUE
DAXX	-0.492	0.067	normal	normal	FALSE
DAZAP2	-0.588	0.04	normal	normal	FALSE
DBF4	-0.5	0.059	normal	normal	FALSE
DBI	-0.502	0.053	normal	normal	FALSE
DBNDD1	-0.448	0.043	normal	normal	FALSE
DBNDD2	-0.632	0.042	normal	normal	FALSE
DBNL	-0.594	0.056	normal	normal	FALSE
DBT	-0.49	0.082	normal	normal	FALSE
DCAF10	-0.5	0.051	normal	normal	FALSE
DCAF11	-0.512	0.07	normal	normal	FALSE
DCAF12	-0.482	0.047	normal	normal	FALSE
DCAF13	-0.526	0.055	normal	normal	FALSE
DCAF16	-0.492	0.07	normal	normal	FALSE
DCAF7	-0.51	0.042	normal	normal	FALSE
DCAF8	-0.538	0.065	normal	normal	FALSE
DCBLD1	-0.464	0.063	normal	normal	FALSE
DCBLD2	-0.546	0.074	normal	normal	FALSE
DCDC2	-0.496	0.063	normal	normal	FALSE
DCK	-0.34	0.11	up	up	TRUE
DCLRE1C	-0.576	0.091	normal	normal	FALSE
DCP1A	-0.502	0.05	normal	normal	FALSE
DCP2	-0.578	0.053	normal	normal	FALSE
DCPS	-0.472	0.061	normal	normal	FALSE
DCTN1	-0.564	0.033	normal	normal	FALSE
DCTN2	-0.54	0.031	normal	normal	FALSE
DCTN3	-0.526	0.038	normal	normal	FALSE
DCTN4	-0.48	0.049	normal	normal	FALSE
DCTN5	-0.58	0.077	normal	normal	FALSE
DCTN6	-0.518	0.056	normal	normal	FALSE
DCTPP1	-0.434	0.038	normal	normal	FALSE
DCUN1D1	-0.496	0.053	normal	normal	FALSE
DCUN1D5	-0.5	0.055	normal	normal	FALSE
DCXR	-0.468	0.047	normal	normal	FALSE
DDA1	-0.594	0.043	normal	normal	FALSE
DDAH1	-0.542	0.055	normal	normal	FALSE
DDAH2	-0.626	0.035	normal	normal	FALSE
DDB1	-0.514	0.054	normal	normal	FALSE
DDB2	-0.52	0.078	normal	normal	FALSE
DDC	-0.476	0.056	normal	normal	FALSE
DDHD2	-0.534	0.084	normal	normal	FALSE
DDI2	-0.544	0.061	normal	normal	FALSE
DDIT3	-0.586	0.095	normal	normal	FALSE
DDIT4	-0.708	0.051	normal	normal	FALSE
DDOST	-0.646	0.058	normal	normal	FALSE
DDRGK1	-0.624	0.043	normal	normal	FALSE
DDT	-0.228	0.047	normal	up	TRUE
DDX1	-0.514	0.033	normal	normal	FALSE
DDX10	-0.518	0.074	normal	normal	FALSE
DDX17	-0.738	0.046	normal	down	TRUE
DDX18	-0.506	0.044	normal	normal	FALSE
DDX19A	-0.46	0.089	normal	normal	FALSE
DDX19B	-0.518	0.06	normal	normal	FALSE
DDX20	-0.444	0.059	normal	normal	FALSE
DDX21	-0.566	0.041	normal	normal	FALSE
DDX23	-0.504	0.038	normal	normal	FALSE
DDX24	-0.558	0.033	normal	normal	FALSE
DDX27	-0.514	0.038	normal	normal	FALSE
DDX39A	-0.5	0.067	normal	normal	FALSE
DDX39B	-0.568	0.044	normal	normal	FALSE
DDX3X	-0.616	0.037	normal	normal	FALSE
DDX3Y	-0.498	0.068	normal	normal	FALSE
DDX41	-0.494	0.067	normal	normal	FALSE
DDX42	-0.538	0.043	normal	normal	FALSE
DDX46	-0.57	0.035	normal	normal	FALSE
DDX47	-0.51	0.058	normal	normal	FALSE
DDX49	-0.464	0.061	normal	normal	FALSE
DDX5	-0.752	0.052	normal	down	TRUE
DDX50	-0.47	0.043	normal	normal	FALSE
DDX52	-0.546	0.045	normal	normal	FALSE
DDX54	-0.5	0.058	normal	normal	FALSE
DDX56	-0.528	0.071	normal	normal	FALSE
DDX58	-0.554	0.056	normal	normal	FALSE
DDX6	-0.54	0.047	normal	normal	FALSE
DDX60	-0.578	0.067	normal	normal	FALSE
DEAF1	-0.48	0.091	normal	normal	FALSE
DECR1	-0.59	0.038	normal	normal	FALSE
DECR2	-0.554	0.038	normal	normal	FALSE
DEDD	-0.494	0.079	normal	normal	FALSE
DEDD2	-0.486	0.055	normal	normal	FALSE
DEF8	-0.482	0.059	normal	normal	FALSE
DEGS1	-0.606	0.076	normal	normal	FALSE
DEGS2	-0.51	0.065	normal	normal	FALSE
DEK	-0.486	0.052	normal	normal	FALSE
DELE1	-0.554	0.092	normal	normal	FALSE
DENND10	-0.506	0.055	normal	normal	FALSE
DENND11	-0.584	0.079	normal	normal	FALSE
DENND1A	-0.486	0.067	normal	normal	FALSE
DENND1B	-0.734	0.053	normal	down	TRUE
DENND2A	-0.44	0.046	normal	normal	FALSE
DENND6A	-0.516	0.061	normal	normal	FALSE
DENR	-0.51	0.03	normal	normal	FALSE
DEPDC1	-0.616	0.054	normal	normal	FALSE
DEPDC1B	-0.478	0.066	normal	normal	FALSE
DEPP1	-0.578	0.046	normal	normal	FALSE
DERA	-0.524	0.04	normal	normal	FALSE
DERL1	-0.572	0.05	normal	normal	FALSE
DERL2	-0.55	0.057	normal	normal	FALSE
DESI1	-0.546	0.037	normal	normal	FALSE
DESI2	-0.478	0.052	normal	normal	FALSE
DEXI	-0.464	0.048	normal	normal	FALSE
DFFA	-0.516	0.041	normal	normal	FALSE
DGAT1	-0.64	0.05	normal	normal	FALSE
DGCR2	-0.602	0.054	normal	normal	FALSE
DGCR6L	-0.44	0.046	normal	normal	FALSE
DGCR8	-0.608	0.052	normal	normal	FALSE
DGKE	-0.57	0.064	normal	normal	FALSE
DGKH	-0.67	0.047	normal	normal	FALSE
DGKQ	-0.596	0.053	normal	normal	FALSE
DGLUCY	-0.598	0.087	normal	normal	FALSE
DGUOK	-0.512	0.045	normal	normal	FALSE
DHCR24	-0.586	0.041	normal	normal	FALSE
DHCR7	-0.508	0.039	normal	normal	FALSE
DHDDS	-0.532	0.063	normal	normal	FALSE
DHFR	-0.556	0.044	normal	normal	FALSE
DHPS	-0.552	0.036	normal	normal	FALSE
DHRS1	-0.502	0.052	normal	normal	FALSE
DHRS11	-0.572	0.041	normal	normal	FALSE
DHRS12	-0.476	0.091	normal	normal	FALSE
DHRS3	-0.628	0.042	normal	normal	FALSE
DHRS4	-0.442	0.058	normal	normal	FALSE
DHRS4L2	-0.476	0.043	normal	normal	FALSE
DHRS7	-0.692	0.043	normal	normal	FALSE
DHRS7B	-0.53	0.055	normal	normal	FALSE
DHRS9	-0.68	0.054	normal	normal	FALSE
DHRSX	-0.502	0.043	normal	normal	FALSE
DHTKD1	-0.53	0.069	normal	normal	FALSE
DHX15	-0.51	0.041	normal	normal	FALSE
DHX16	-0.554	0.047	normal	normal	FALSE
DHX29	-0.468	0.043	normal	normal	FALSE
DHX30	-0.458	0.075	normal	normal	FALSE
DHX32	-0.542	0.048	normal	normal	FALSE
DHX33	-0.464	0.085	normal	normal	FALSE
DHX36	-0.524	0.037	normal	normal	FALSE
DHX38	-0.56	0.047	normal	normal	FALSE
DHX8	-0.516	0.064	normal	normal	FALSE
DHX9	-0.566	0.048	normal	normal	FALSE
DIABLO	-0.516	0.039	normal	normal	FALSE
DIAPH1	-0.666	0.044	normal	normal	FALSE
DIAPH2	-0.62	0.044	normal	normal	FALSE
DIAPH3	-0.494	0.056	normal	normal	FALSE
DICER1	-0.574	0.058	normal	normal	FALSE
DIDO1	-0.598	0.057	normal	normal	FALSE
DIMT1	-0.458	0.063	normal	normal	FALSE
DIP2A	-0.56	0.064	normal	normal	FALSE
DIP2B	-0.51	0.065	normal	normal	FALSE
DIPK1A	-0.442	0.074	normal	normal	FALSE
DIPK2A	-0.478	0.061	normal	normal	FALSE
DIS3	-0.538	0.049	normal	normal	FALSE
DIS3L2	-0.542	0.071	normal	normal	FALSE
DISP2	-0.506	0.093	normal	normal	FALSE
DKC1	-0.54	0.036	normal	normal	FALSE
DLD	-0.594	0.046	normal	normal	FALSE
DLG3	-0.542	0.078	normal	normal	FALSE
DLGAP5	-0.57	0.056	normal	normal	FALSE
DLST	-0.496	0.056	normal	normal	FALSE
DMAC1	-0.546	0.035	normal	normal	FALSE
DMAC2L	-0.506	0.058	normal	normal	FALSE
DMAP1	-0.512	0.061	normal	normal	FALSE
DMKN	-0.502	0.056	normal	normal	FALSE
DMWD	-0.512	0.089	normal	normal	FALSE
DMXL1	-0.496	0.076	normal	normal	FALSE
DMXL2	-0.574	0.113	up	normal	TRUE
DNAAF2	-0.436	0.063	normal	normal	FALSE
DNAAF4	-0.494	0.062	normal	normal	FALSE
DNAAF5	-0.478	0.055	normal	normal	FALSE
DNAJA1	-0.604	0.038	normal	normal	FALSE
DNAJA2	-0.552	0.057	normal	normal	FALSE
DNAJA3	-0.496	0.044	normal	normal	FALSE
DNAJA4	-0.474	0.063	normal	normal	FALSE
DNAJB1	-0.536	0.061	normal	normal	FALSE
DNAJB11	-0.578	0.038	normal	normal	FALSE
DNAJB12	-0.518	0.04	normal	normal	FALSE
DNAJB14	-0.606	0.036	normal	normal	FALSE
DNAJB2	-0.546	0.063	normal	normal	FALSE
DNAJB4	-0.462	0.082	normal	normal	FALSE
DNAJB6	-0.602	0.035	normal	normal	FALSE
DNAJB9	-0.512	0.116	up	normal	TRUE
DNAJC1	-0.63	0.041	normal	normal	FALSE
DNAJC10	-0.632	0.041	normal	normal	FALSE
DNAJC11	-0.518	0.073	normal	normal	FALSE
DNAJC13	-0.572	0.063	normal	normal	FALSE
DNAJC14	-0.506	0.048	normal	normal	FALSE
DNAJC15	-0.552	0.046	normal	normal	FALSE
DNAJC16	-0.514	0.056	normal	normal	FALSE
DNAJC17	-0.504	0.075	normal	normal	FALSE
DNAJC19	-0.53	0.039	normal	normal	FALSE
DNAJC2	-0.482	0.043	normal	normal	FALSE
DNAJC21	-0.508	0.038	normal	normal	FALSE
DNAJC22	-0.556	0.045	normal	normal	FALSE
DNAJC25	-0.426	0.053	normal	normal	FALSE
DNAJC3	-0.724	0.041	normal	down	TRUE
DNAJC30	-0.472	0.054	normal	normal	FALSE
DNAJC4	-0.478	0.052	normal	normal	FALSE
DNAJC5	-0.642	0.047	normal	normal	FALSE
DNAJC7	-0.584	0.04	normal	normal	FALSE
DNAJC8	-0.558	0.039	normal	normal	FALSE
DNAJC9	-0.494	0.033	normal	normal	FALSE
DNAL1	-0.448	0.076	normal	normal	FALSE
DNAL4	-0.464	0.064	normal	normal	FALSE
DNASE1L1	-0.522	0.08	normal	normal	FALSE
DNASE2	-0.606	0.053	normal	normal	FALSE
DNLZ	-0.46	0.05	normal	normal	FALSE
DNM2	-0.66	0.04	normal	normal	FALSE
DNMBP	-0.602	0.042	normal	normal	FALSE
DNMT1	-0.426	0.05	normal	normal	FALSE
DNPEP	-0.534	0.049	normal	normal	FALSE
DNPH1	-0.592	0.043	normal	normal	FALSE
DNTTIP1	-0.588	0.036	normal	normal	FALSE
DNTTIP2	-0.516	0.058	normal	normal	FALSE
DOCK5	-0.65	0.034	normal	normal	FALSE
DOCK6	-0.56	0.063	normal	normal	FALSE
DOCK7	-0.502	0.055	normal	normal	FALSE
DOHH	-0.464	0.067	normal	normal	FALSE
DOK4	-0.61	0.043	normal	normal	FALSE
DOLPP1	-0.58	0.086	normal	normal	FALSE
DOP1B	-0.55	0.031	normal	normal	FALSE
DOT1L	-0.564	0.075	normal	normal	FALSE
DPAGT1	-0.552	0.075	normal	normal	FALSE
DPCD	-0.494	0.045	normal	normal	FALSE
DPF2	-0.468	0.076	normal	normal	FALSE
DPH3	-0.534	0.046	normal	normal	FALSE
DPH5	-0.702	0.063	normal	normal	FALSE
DPH6	-0.49	0.053	normal	normal	FALSE
DPM1	-0.494	0.052	normal	normal	FALSE
DPM2	-0.476	0.042	normal	normal	FALSE
DPM3	-0.478	0.05	normal	normal	FALSE
DPP3	-0.534	0.047	normal	normal	FALSE
DPP4	-0.642	0.037	normal	normal	FALSE
DPP7	-0.514	0.035	normal	normal	FALSE
DPY19L1	-0.582	0.072	normal	normal	FALSE
DPY30	-0.576	0.04	normal	normal	FALSE
DPYSL2	-0.492	0.049	normal	normal	FALSE
DQX1	-0.66	0.091	normal	normal	FALSE
DR1	-0.58	0.046	normal	normal	FALSE
DRAM1	-0.522	0.065	normal	normal	FALSE
DRAP1	-0.626	0.043	normal	normal	FALSE
DRG1	-0.436	0.042	normal	normal	FALSE
DRG2	-0.488	0.05	normal	normal	FALSE
DSC2	-0.798	0.08	normal	down	TRUE
DSG2	-0.618	0.091	normal	normal	FALSE
DSP	-0.594	0.08	normal	normal	FALSE
DST	-0.79	0.056	normal	down	TRUE
DSTN	-0.394	0.062	normal	normal	FALSE
DSTYK	-0.514	0.096	normal	normal	FALSE
DTD1	-0.524	0.035	normal	normal	FALSE
DTNBP1	-0.51	0.078	normal	normal	FALSE
DTWD2	-0.444	0.07	normal	normal	FALSE
DTX3L	-0.512	0.054	normal	normal	FALSE
DTX4	-0.542	0.07	normal	normal	FALSE
DTYMK	-0.488	0.044	normal	normal	FALSE
DUOX2	-0.706	0.078	normal	normal	FALSE
DUOXA2	-0.718	0.075	normal	down	TRUE
DUS1L	-0.51	0.03	normal	normal	FALSE
DUSP1	-0.598	0.052	normal	normal	FALSE
DUSP11	-0.462	0.077	normal	normal	FALSE
DUSP12	-0.448	0.061	normal	normal	FALSE
DUSP14	-0.45	0.075	normal	normal	FALSE
DUSP16	-0.54	0.046	normal	normal	FALSE
DUSP18	-0.53	0.069	normal	normal	FALSE
DUSP22	-0.478	0.057	normal	normal	FALSE
DUSP23	-0.452	0.096	normal	normal	FALSE
DUSP3	-0.52	0.039	normal	normal	FALSE
DUSP4	-0.544	0.054	normal	normal	FALSE
DUSP5	-0.716	0.052	normal	normal	FALSE
DUSP6	-0.57	0.037	normal	normal	FALSE
DUSP8	-0.59	0.048	normal	normal	FALSE
DUT	-0.532	0.046	normal	normal	FALSE
DVL1	-0.594	0.043	normal	normal	FALSE
DVL2	-0.53	0.061	normal	normal	FALSE
DVL3	-0.562	0.055	normal	normal	FALSE
DYNC1H1	-0.738	0.051	normal	down	TRUE
DYNC1I2	-0.54	0.035	normal	normal	FALSE
DYNC1LI1	-0.51	0.055	normal	normal	FALSE
DYNC1LI2	-0.65	0.041	normal	normal	FALSE
DYNC2I1	-0.558	0.048	normal	normal	FALSE
DYNC2I2	-0.456	0.056	normal	normal	FALSE
DYNC2LI1	-0.462	0.064	normal	normal	FALSE
DYNLL1	0.056	0.07	normal	up	TRUE
DYNLL2	-0.538	0.047	normal	normal	FALSE
DYNLRB1	-0.666	0.05	normal	normal	FALSE
DYNLT1	-0.536	0.053	normal	normal	FALSE
DYNLT2B	-0.422	0.061	normal	normal	FALSE
DYNLT3	-0.592	0.04	normal	normal	FALSE
DYRK1A	-0.608	0.053	normal	normal	FALSE
DYRK2	-0.606	0.051	normal	normal	FALSE
DZIP3	-0.52	0.065	normal	normal	FALSE
E2F3	-0.514	0.06	normal	normal	FALSE
E2F4	-0.484	0.076	normal	normal	FALSE
E2F5	-0.428	0.079	normal	normal	FALSE
E2F6	-0.478	0.051	normal	normal	FALSE
EAF1	-0.524	0.067	normal	normal	FALSE
EAPP	-0.524	0.045	normal	normal	FALSE
EBAG9	-0.476	0.052	normal	normal	FALSE
EBNA1BP2	-0.546	0.045	normal	normal	FALSE
EBP	-0.532	0.048	normal	normal	FALSE
EBPL	-0.512	0.051	normal	normal	FALSE
ECD	-0.51	0.083	normal	normal	FALSE
ECE1	-0.764	0.045	normal	down	TRUE
ECH1	-0.622	0.038	normal	normal	FALSE
ECHDC2	-0.658	0.052	normal	normal	FALSE
ECHS1	-0.556	0.044	normal	normal	FALSE
ECI1	-0.696	0.043	normal	normal	FALSE
ECI2	-0.508	0.049	normal	normal	FALSE
ECPAS	-0.58	0.052	normal	normal	FALSE
ECSIT	-0.484	0.056	normal	normal	FALSE
ECT2	-0.44	0.07	normal	normal	FALSE
EDC3	-0.496	0.092	normal	normal	FALSE
EDC4	-0.536	0.051	normal	normal	FALSE
EDEM1	-0.58	0.079	normal	normal	FALSE
EDEM3	-0.618	0.05	normal	normal	FALSE
EDF1	-0.626	0.076	normal	normal	FALSE
EDN1	-0.658	0.077	normal	normal	FALSE
EDRF1	-0.534	0.05	normal	normal	FALSE
EEA1	-0.628	0.04	normal	normal	FALSE
EED	-0.516	0.057	normal	normal	FALSE
EEF1A1	0.27	0.087	normal	up	TRUE
EEF1AKMT2	-0.514	0.047	normal	normal	FALSE
EEF1AKNMT	-0.444	0.088	normal	normal	FALSE
EEF1B2	-0.208	0.062	normal	up	TRUE
EEF1E1	-0.484	0.044	normal	normal	FALSE
EEF1G	-0.176	0.065	normal	up	TRUE
EEF2	-0.166	0.06	normal	up	TRUE
EEF2K	-0.578	0.078	normal	normal	FALSE
EEF2KMT	-0.424	0.075	normal	normal	FALSE
EEPD1	-0.492	0.051	normal	normal	FALSE
EFCAB14	-0.508	0.044	normal	normal	FALSE
EFHD2	-0.506	0.05	normal	normal	FALSE
EFL1	-0.522	0.052	normal	normal	FALSE
EFNA1	-0.624	0.051	normal	normal	FALSE
EFNA2	-0.586	0.049	normal	normal	FALSE
EFNA4	-0.522	0.101	normal	normal	FALSE
EFNB1	-0.676	0.05	normal	normal	FALSE
EFNB2	-0.692	0.04	normal	normal	FALSE
EFR3A	-0.504	0.053	normal	normal	FALSE
EFTUD2	-0.486	0.066	normal	normal	FALSE
EGFR	-0.688	0.05	normal	normal	FALSE
EGLN1	-0.58	0.043	normal	normal	FALSE
EGLN2	-0.506	0.054	normal	normal	FALSE
EGLN3	-0.692	0.053	normal	normal	FALSE
EGR1	-0.644	0.062	normal	normal	FALSE
EHBP1L1	-0.62	0.063	normal	normal	FALSE
EHD1	-0.556	0.055	normal	normal	FALSE
EHD4	-0.566	0.039	normal	normal	FALSE
EHHADH	-0.472	0.052	normal	normal	FALSE
EHMT2	-0.482	0.052	normal	normal	FALSE
EI24	-0.444	0.031	normal	normal	FALSE
EID1	-0.47	0.04	normal	normal	FALSE
EID2	-0.452	0.063	normal	normal	FALSE
EIF1	-0.472	0.081	normal	normal	FALSE
EIF1AX	-0.526	0.035	normal	normal	FALSE
EIF1AY	-0.576	0.068	normal	normal	FALSE
EIF1B	-0.602	0.035	normal	normal	FALSE
EIF2A	-0.506	0.035	normal	normal	FALSE
EIF2AK1	-0.55	0.038	normal	normal	FALSE
EIF2AK2	-0.536	0.05	normal	normal	FALSE
EIF2AK3	-0.608	0.075	normal	normal	FALSE
EIF2AK4	-0.462	0.037	normal	normal	FALSE
EIF2B1	-0.492	0.069	normal	normal	FALSE
EIF2B2	-0.51	0.049	normal	normal	FALSE
EIF2B3	-0.486	0.055	normal	normal	FALSE
EIF2B5	-0.512	0.095	normal	normal	FALSE
EIF2D	-0.454	0.054	normal	normal	FALSE
EIF2S1	-0.47	0.045	normal	normal	FALSE
EIF2S2	-0.73	0.049	normal	down	TRUE
EIF2S3	-0.544	0.042	normal	normal	FALSE
EIF3A	-0.402	0.044	normal	normal	FALSE
EIF3B	-0.514	0.035	normal	normal	FALSE
EIF3D	-0.522	0.042	normal	normal	FALSE
EIF3E	-0.49	0.045	normal	normal	FALSE
EIF3F	-0.556	0.037	normal	normal	FALSE
EIF3G	-0.534	0.034	normal	normal	FALSE
EIF3H	-0.574	0.038	normal	normal	FALSE
EIF3I	-0.56	0.035	normal	normal	FALSE
EIF3J	-0.574	0.038	normal	normal	FALSE
EIF3K	-0.382	0.046	normal	normal	FALSE
EIF3L	-0.522	0.044	normal	normal	FALSE
EIF3M	-0.544	0.036	normal	normal	FALSE
EIF4A1	-0.378	0.051	normal	normal	FALSE
EIF4A2	-0.482	0.04	normal	normal	FALSE
EIF4A3	-0.558	0.036	normal	normal	FALSE
EIF4B	-0.57	0.037	normal	normal	FALSE
EIF4E	-0.528	0.047	normal	normal	FALSE
EIF4E2	-0.558	0.035	normal	normal	FALSE
EIF4E3	-0.554	0.078	normal	normal	FALSE
EIF4EBP1	-0.788	0.05	normal	down	TRUE
EIF4EBP2	-0.594	0.054	normal	normal	FALSE
EIF4G1	-0.592	0.036	normal	normal	FALSE
EIF4G2	-0.41	0.068	normal	normal	FALSE
EIF4G3	-0.516	0.084	normal	normal	FALSE
EIF4H	-0.586	0.036	normal	normal	FALSE
EIF5	-0.566	0.046	normal	normal	FALSE
EIF5A	-0.496	0.058	normal	normal	FALSE
EIF5AL1	-0.516	0.052	normal	normal	FALSE
EIF5B	-0.516	0.04	normal	normal	FALSE
EIF6	-0.62	0.043	normal	normal	FALSE
EIPR1	-0.444	0.048	normal	normal	FALSE
ELAVL1	-0.486	0.053	normal	normal	FALSE
ELF1	-0.582	0.038	normal	normal	FALSE
ELF3	-0.642	0.054	normal	normal	FALSE
ELF4	-0.5	0.053	normal	normal	FALSE
ELK1	-0.436	0.08	normal	normal	FALSE
ELK4	-0.538	0.064	normal	normal	FALSE
ELL2	-0.522	0.063	normal	normal	FALSE
ELMO3	-0.552	0.049	normal	normal	FALSE
ELMOD2	-0.6	0.055	normal	normal	FALSE
ELOA	-0.494	0.057	normal	normal	FALSE
ELOB	-0.326	0.063	normal	up	TRUE
ELOF1	-0.474	0.072	normal	normal	FALSE
ELOVL1	-0.638	0.035	normal	normal	FALSE
ELOVL5	-0.576	0.048	normal	normal	FALSE
ELOVL6	-0.532	0.055	normal	normal	FALSE
ELOVL7	-0.592	0.061	normal	normal	FALSE
ELP1	-0.498	0.069	normal	normal	FALSE
ELP4	-0.412	0.063	normal	normal	FALSE
ELP5	-0.512	0.052	normal	normal	FALSE
ELP6	-0.46	0.063	normal	normal	FALSE
EMC1	-0.57	0.075	normal	normal	FALSE
EMC10	-0.602	0.034	normal	normal	FALSE
EMC2	-0.534	0.045	normal	normal	FALSE
EMC3	-0.6	0.037	normal	normal	FALSE
EMC4	-0.534	0.036	normal	normal	FALSE
EMC6	-0.464	0.035	normal	normal	FALSE
EMC7	-0.638	0.037	normal	normal	FALSE
EMC8	-0.472	0.047	normal	normal	FALSE
EMC9	-0.48	0.047	normal	normal	FALSE
EMD	-0.484	0.07	normal	normal	FALSE
EME2	-0.65	0.078	normal	normal	FALSE
EMG1	-0.53	0.046	normal	normal	FALSE
EML4	-0.568	0.032	normal	normal	FALSE
EMP1	-0.074	0.097	normal	up	TRUE
EMP2	-0.656	0.037	normal	normal	FALSE
ENC1	-0.536	0.06	normal	normal	FALSE
ENDOD1	-0.584	0.04	normal	normal	FALSE
ENDOG	-0.526	0.041	normal	normal	FALSE
ENGASE	-0.538	0.098	normal	normal	FALSE
ENO1	-0.042	0.064	normal	up	TRUE
ENOPH1	-0.462	0.062	normal	normal	FALSE
ENOSF1	-0.622	0.086	normal	normal	FALSE
ENOX1	-0.732	0.069	normal	down	TRUE
ENPP1	-0.654	0.072	normal	normal	FALSE
ENPP3	-0.644	0.069	normal	normal	FALSE
ENPP4	-0.632	0.054	normal	normal	FALSE
ENPP5	-0.588	0.062	normal	normal	FALSE
ENSA	-0.55	0.039	normal	normal	FALSE
ENTPD2	-0.542	0.058	normal	normal	FALSE
ENTPD4	-0.65	0.066	normal	normal	FALSE
ENTPD7	-0.538	0.058	normal	normal	FALSE
ENTPD8	-0.71	0.044	normal	normal	FALSE
ENTR1	-0.454	0.055	normal	normal	FALSE
ENY2	-0.592	0.042	normal	normal	FALSE
EP300	-0.606	0.055	normal	normal	FALSE
EP400	-0.562	0.049	normal	normal	FALSE
EPAS1	-0.544	0.063	normal	normal	FALSE
EPB41	-0.588	0.091	normal	normal	FALSE
EPB41L4B	-0.548	0.078	normal	normal	FALSE
EPB41L5	-0.568	0.041	normal	normal	FALSE
EPC1	-0.546	0.094	normal	normal	FALSE
EPC2	-0.558	0.081	normal	normal	FALSE
EPCAM	-0.292	0.099	normal	up	TRUE
EPG5	-0.528	0.088	normal	normal	FALSE
EPHA1	-0.57	0.067	normal	normal	FALSE
EPHA2	-0.644	0.058	normal	normal	FALSE
EPHB2	-0.498	0.062	normal	normal	FALSE
EPHB4	-0.556	0.062	normal	normal	FALSE
EPHX2	-0.56	0.033	normal	normal	FALSE
EPM2AIP1	-0.512	0.056	normal	normal	FALSE
EPN1	-0.632	0.034	normal	normal	FALSE
[truncated: 5,583 more rows]

## Sheet: response_table_ileum
gene	initial_response	RMSD	RMSD_class	response_class	is_outlier
AAAS	-0.316	0.117	normal	normal	FALSE
AACS	-0.34	0.113	normal	normal	FALSE
AADAC	-0.466	0.145	normal	normal	FALSE
AAGAB	-0.384	0.101	normal	normal	FALSE
AAK1	-0.31	0.08	normal	normal	FALSE
AAMP	-0.32	0.073	normal	normal	FALSE
AAR2	-0.338	0.153	normal	normal	FALSE
AARS1	-0.358	0.108	normal	normal	FALSE
AARS2	-0.382	0.119	normal	normal	FALSE
AASDHPPT	-0.282	0.115	normal	normal	FALSE
AATF	-0.364	0.091	normal	normal	FALSE
AATK	-0.434	0.112	normal	normal	FALSE
ABCA5	-0.434	0.097	normal	normal	FALSE
ABCB1	-0.636	0.154	normal	down	TRUE
ABCB10	-0.37	0.146	normal	normal	FALSE
ABCB6	-0.354	0.129	normal	normal	FALSE
ABCB7	-0.306	0.143	normal	normal	FALSE
ABCB8	-0.382	0.121	normal	normal	FALSE
ABCC1	-0.466	0.094	normal	normal	FALSE
ABCC2	-0.666	0.106	normal	down	TRUE
ABCC3	-0.47	0.07	normal	normal	FALSE
ABCC4	-0.296	0.167	normal	normal	FALSE
ABCC5	-0.406	0.109	normal	normal	FALSE
ABCC6	-0.36	0.157	normal	normal	FALSE
ABCC9	-0.51	0.105	normal	normal	FALSE
ABCD3	-0.482	0.074	normal	normal	FALSE
ABCE1	-0.212	0.079	normal	normal	FALSE
ABCF1	-0.392	0.063	normal	normal	FALSE
ABCF2	-0.32	0.129	normal	normal	FALSE
ABCF3	-0.264	0.147	normal	normal	FALSE
ABCG2	-0.43	0.108	normal	normal	FALSE
ABHD10	-0.284	0.163	normal	normal	FALSE
ABHD11	-0.304	0.179	normal	normal	FALSE
ABHD12	-0.416	0.15	normal	normal	FALSE
ABHD13	-0.336	0.138	normal	normal	FALSE
ABHD14A	-0.284	0.105	normal	normal	FALSE
ABHD14B	-0.316	0.089	normal	normal	FALSE
ABHD15	-0.316	0.154	normal	normal	FALSE
ABHD16A	-0.34	0.132	normal	normal	FALSE
ABHD17A	-0.35	0.093	normal	normal	FALSE
ABHD17B	-0.39	0.102	normal	normal	FALSE
ABHD17C	-0.202	0.125	normal	normal	FALSE
ABHD2	-0.484	0.064	normal	normal	FALSE
ABHD3	-0.46	0.091	normal	normal	FALSE
ABHD4	-0.358	0.112	normal	normal	FALSE
ABHD5	-0.358	0.096	normal	normal	FALSE
ABHD6	-0.328	0.167	normal	normal	FALSE
ABI1	-0.49	0.125	normal	normal	FALSE
ABITRAM	-0.27	0.151	normal	normal	FALSE
ABL1	-0.366	0.133	normal	normal	FALSE
ABL2	-0.418	0.126	normal	normal	FALSE
ABO	-0.51	0.113	normal	normal	FALSE
ABR	-0.372	0.112	normal	normal	FALSE
ABRACL	-0.39	0.071	normal	normal	FALSE
ABRAXAS1	-0.304	0.188	normal	normal	FALSE
ABRAXAS2	-0.278	0.105	normal	normal	FALSE
ABT1	-0.278	0.104	normal	normal	FALSE
ABTB2	-0.358	0.133	normal	normal	FALSE
ACAA1	-0.38	0.062	normal	normal	FALSE
ACAA2	-0.316	0.068	normal	normal	FALSE
ACACB	-0.466	0.234	up	normal	TRUE
ACAD10	-0.398	0.136	normal	normal	FALSE
ACAD11	-0.388	0.112	normal	normal	FALSE
ACAD9	-0.324	0.17	normal	normal	FALSE
ACADM	-0.432	0.094	normal	normal	FALSE
ACADS	-0.41	0.107	normal	normal	FALSE
ACADSB	-0.352	0.124	normal	normal	FALSE
ACADVL	-0.496	0.084	normal	normal	FALSE
ACAP2	-0.324	0.103	normal	normal	FALSE
ACAP3	-0.442	0.123	normal	normal	FALSE
ACAT2	-0.352	0.064	normal	normal	FALSE
ACBD3	-0.474	0.052	normal	normal	FALSE
ACBD6	-0.382	0.077	normal	normal	FALSE
ACE	-0.664	0.117	normal	down	TRUE
ACE2	-0.658	0.114	normal	down	TRUE
ACER2	-0.406	0.123	normal	normal	FALSE
ACER3	-0.436	0.098	normal	normal	FALSE
ACHE	-0.414	0.157	normal	normal	FALSE
ACIN1	-0.402	0.056	normal	normal	FALSE
ACKR4	-0.374	0.146	normal	normal	FALSE
ACLY	-0.31	0.057	normal	normal	FALSE
ACO1	-0.386	0.078	normal	normal	FALSE
ACO2	-0.472	0.075	normal	normal	FALSE
ACOT11	-0.388	0.145	normal	normal	FALSE
ACOT13	-0.368	0.064	normal	normal	FALSE
ACOT4	-0.264	0.199	normal	normal	FALSE
ACOT7	-0.394	0.095	normal	normal	FALSE
ACOT8	-0.302	0.099	normal	normal	FALSE
ACOT9	-0.348	0.094	normal	normal	FALSE
ACOX1	-0.362	0.09	normal	normal	FALSE
ACOX2	-0.304	0.133	normal	normal	FALSE
ACP1	-0.356	0.054	normal	normal	FALSE
ACP2	-0.416	0.096	normal	normal	FALSE
ACP5	-0.362	0.098	normal	normal	FALSE
ACP6	-0.38	0.163	normal	normal	FALSE
ACSF2	-0.396	0.11	normal	normal	FALSE
ACSF3	-0.37	0.107	normal	normal	FALSE
ACSL3	-0.508	0.065	normal	normal	FALSE
ACSL4	-0.342	0.102	normal	normal	FALSE
ACSL5	-0.524	0.073	normal	normal	FALSE
ACSS1	-0.358	0.11	normal	normal	FALSE
ACSS2	-0.39	0.149	normal	normal	FALSE
ACTB	0.214	0.16	normal	up	TRUE
ACTG1	0.386	0.137	normal	up	TRUE
ACTL6A	-0.322	0.087	normal	normal	FALSE
ACTN4	-0.212	0.092	normal	normal	FALSE
ACTR10	-0.384	0.058	normal	normal	FALSE
ACTR1A	-0.326	0.1	normal	normal	FALSE
ACTR1B	-0.332	0.123	normal	normal	FALSE
ACTR2	-0.294	0.081	normal	normal	FALSE
ACTR3	-0.388	0.077	normal	normal	FALSE
ACTR3C	-0.464	0.103	normal	normal	FALSE
ACTR6	-0.354	0.142	normal	normal	FALSE
ACTR8	-0.388	0.168	normal	normal	FALSE
ACVR1B	-0.414	0.102	normal	normal	FALSE
ACVR2A	-0.334	0.106	normal	normal	FALSE
ACVRL1	-0.306	0.198	normal	normal	FALSE
ACY3	-0.408	0.126	normal	normal	FALSE
ACYP1	-0.272	0.183	normal	normal	FALSE
ACYP2	-0.318	0.158	normal	normal	FALSE
ADAL	-0.25	0.418	up	normal	TRUE
ADAM10	-0.522	0.07	normal	normal	FALSE
ADAM15	-0.364	0.087	normal	normal	FALSE
ADAM17	-0.42	0.144	normal	normal	FALSE
ADAM9	-0.494	0.077	normal	normal	FALSE
ADAP1	-0.388	0.052	normal	normal	FALSE
ADAR	-0.378	0.103	normal	normal	FALSE
ADAT2	-0.408	0.149	normal	normal	FALSE
ADCK2	-0.308	0.159	normal	normal	FALSE
ADCK5	-0.35	0.209	normal	normal	FALSE
ADCY6	-0.47	0.096	normal	normal	FALSE
ADGRA3	-0.424	0.135	normal	normal	FALSE
ADGRE5	-0.438	0.102	normal	normal	FALSE
ADGRF1	-0.358	0.073	normal	normal	FALSE
ADGRG6	-0.456	0.121	normal	normal	FALSE
ADGRG7	-0.512	0.071	normal	normal	FALSE
ADH1C	-0.408	0.085	normal	normal	FALSE
ADH5	-0.398	0.062	normal	normal	FALSE
ADH6	-0.344	0.184	normal	normal	FALSE
ADI1	-0.404	0.075	normal	normal	FALSE
ADIPOR1	-0.302	0.085	normal	normal	FALSE
ADIPOR2	-0.474	0.051	normal	normal	FALSE
ADIRF	-0.402	0.103	normal	normal	FALSE
ADK	-0.364	0.125	normal	normal	FALSE
ADM	-0.37	0.149	normal	normal	FALSE
ADNP	-0.37	0.085	normal	normal	FALSE
ADNP2	-0.392	0.111	normal	normal	FALSE
ADO	-0.264	0.145	normal	normal	FALSE
ADORA2B	-0.33	0.211	normal	normal	FALSE
ADPGK	-0.338	0.111	normal	normal	FALSE
ADPRS	-0.31	0.09	normal	normal	FALSE
ADRA2A	-0.292	0.145	normal	normal	FALSE
ADRB1	-0.412	0.1	normal	normal	FALSE
ADRB2	-0.218	0.141	normal	normal	FALSE
ADRM1	-0.274	0.104	normal	normal	FALSE
ADSL	-0.346	0.094	normal	normal	FALSE
ADSS2	-0.33	0.069	normal	normal	FALSE
ADTRP	-0.508	0.087	normal	normal	FALSE
AEBP2	-0.318	0.121	normal	normal	FALSE
AEN	-0.32	0.096	normal	normal	FALSE
AFAP1	-0.38	0.174	normal	normal	FALSE
AFDN	-0.384	0.084	normal	normal	FALSE
AFF4	-0.41	0.072	normal	normal	FALSE
AFG1L	-0.314	0.159	normal	normal	FALSE
AFG3L2	-0.344	0.049	normal	normal	FALSE
AFTPH	-0.398	0.072	normal	normal	FALSE
AGA	-0.378	0.106	normal	normal	FALSE
AGAP1	-0.514	0.117	normal	normal	FALSE
AGAP3	-0.308	0.149	normal	normal	FALSE
AGAP6	-0.44	0.103	normal	normal	FALSE
AGAP9	-0.56	0.11	normal	down	TRUE
AGFG1	-0.478	0.057	normal	normal	FALSE
AGFG2	-0.346	0.137	normal	normal	FALSE
AGGF1	-0.298	0.094	normal	normal	FALSE
AGK	-0.432	0.103	normal	normal	FALSE
AGL	-0.414	0.083	normal	normal	FALSE
AGMAT	-0.352	0.075	normal	normal	FALSE
AGO1	-0.424	0.114	normal	normal	FALSE
AGO2	-0.408	0.087	normal	normal	FALSE
AGO3	-0.44	0.117	normal	normal	FALSE
AGO4	-0.4	0.098	normal	normal	FALSE
AGPAT1	-0.346	0.099	normal	normal	FALSE
AGPAT2	-0.43	0.059	normal	normal	FALSE
AGPAT5	-0.358	0.105	normal	normal	FALSE
AGPS	-0.376	0.105	normal	normal	FALSE
AGR2	-0.186	0.148	normal	normal	FALSE
AGR3	-0.536	0.062	normal	normal	FALSE
AGRN	-0.466	0.092	normal	normal	FALSE
AGTRAP	-0.338	0.124	normal	normal	FALSE
AHCTF1	-0.362	0.083	normal	normal	FALSE
AHCY	-0.318	0.137	normal	normal	FALSE
AHCYL1	-0.364	0.058	normal	normal	FALSE
AHCYL2	-0.29	0.277	up	normal	TRUE
AHI1	-0.444	0.141	normal	normal	FALSE
AHNAK	-0.358	0.126	normal	normal	FALSE
AHR	-0.382	0.076	normal	normal	FALSE
AHSA1	-0.306	0.072	normal	normal	FALSE
AIDA	-0.338	0.135	normal	normal	FALSE
AIFM1	-0.356	0.069	normal	normal	FALSE
AIFM2	-0.38	0.066	normal	normal	FALSE
AIG1	-0.408	0.218	normal	normal	FALSE
AIMP1	-0.366	0.054	normal	normal	FALSE
AIMP2	-0.352	0.078	normal	normal	FALSE
AIP	-0.292	0.182	normal	normal	FALSE
AJUBA	-0.362	0.089	normal	normal	FALSE
AK1	-0.422	0.057	normal	normal	FALSE
AK2	-0.426	0.059	normal	normal	FALSE
AK3	-0.282	0.073	normal	normal	FALSE
AK4	-0.252	0.153	normal	normal	FALSE
AK6	-0.356	0.074	normal	normal	FALSE
AKAP10	-0.404	0.175	normal	normal	FALSE
AKAP12	-0.192	0.118	normal	normal	FALSE
AKAP13	-0.506	0.07	normal	normal	FALSE
AKAP17A	-0.388	0.153	normal	normal	FALSE
AKAP7	-0.348	0.174	normal	normal	FALSE
AKAP8	-0.386	0.096	normal	normal	FALSE
AKAP8L	-0.414	0.079	normal	normal	FALSE
AKAP9	-0.382	0.087	normal	normal	FALSE
AKIP1	-0.282	0.128	normal	normal	FALSE
AKIRIN1	-0.342	0.053	normal	normal	FALSE
AKIRIN2	-0.346	0.153	normal	normal	FALSE
AKR1A1	-0.548	0.076	normal	down	TRUE
AKR1B1	-0.332	0.212	normal	normal	FALSE
AKR1B10	-0.618	0.123	normal	down	TRUE
AKR1C1	-0.342	0.083	normal	normal	FALSE
AKR1C3	-0.396	0.091	normal	normal	FALSE
AKR7A2	-0.384	0.064	normal	normal	FALSE
AKR7A3	-0.388	0.069	normal	normal	FALSE
AKR7L	-0.448	0.122	normal	normal	FALSE
AKT1	-0.28	0.138	normal	normal	FALSE
AKT1S1	-0.32	0.095	normal	normal	FALSE
ALAD	-0.36	0.118	normal	normal	FALSE
ALAS1	-0.5	0.064	normal	normal	FALSE
ALCAM	-0.394	0.126	normal	normal	FALSE
ALDH16A1	-0.35	0.159	normal	normal	FALSE
ALDH18A1	-0.292	0.108	normal	normal	FALSE
ALDH1A1	-0.458	0.115	normal	normal	FALSE
ALDH1A3	-0.212	0.086	normal	normal	FALSE
ALDH1B1	-0.264	0.163	normal	normal	FALSE
ALDH1L1	-0.348	0.139	normal	normal	FALSE
ALDH2	-0.448	0.082	normal	normal	FALSE
ALDH3A1	-0.248	0.143	normal	normal	FALSE
ALDH3A2	-0.322	0.052	normal	normal	FALSE
ALDH3B1	-0.352	0.118	normal	normal	FALSE
ALDH5A1	-0.286	0.126	normal	normal	FALSE
ALDH6A1	-0.426	0.156	normal	normal	FALSE
ALDH7A1	-0.372	0.102	normal	normal	FALSE
ALDH9A1	-0.342	0.089	normal	normal	FALSE
ALDOB	-0.214	0.169	normal	normal	FALSE
ALDOC	-0.218	0.18	normal	normal	FALSE
ALG1	-0.346	0.128	normal	normal	FALSE
ALG12	-0.362	0.113	normal	normal	FALSE
ALG14	-0.362	0.141	normal	normal	FALSE
ALG2	-0.356	0.188	normal	normal	FALSE
ALG3	-0.346	0.071	normal	normal	FALSE
ALG5	-0.354	0.132	normal	normal	FALSE
ALG6	-0.348	0.195	normal	normal	FALSE
ALG8	-0.388	0.159	normal	normal	FALSE
ALKBH2	-0.256	0.143	normal	normal	FALSE
ALKBH3	-0.254	0.152	normal	normal	FALSE
ALKBH4	-0.32	0.214	normal	normal	FALSE
ALKBH5	-0.332	0.129	normal	normal	FALSE
ALKBH7	-0.4	0.056	normal	normal	FALSE
ALMS1	-0.346	0.137	normal	normal	FALSE
ALOX5	-0.376	0.133	normal	normal	FALSE
ALPI	-0.348	0.168	normal	normal	FALSE
ALPK1	-0.318	0.121	normal	normal	FALSE
ALS2	-0.378	0.089	normal	normal	FALSE
ALS2CL	-0.498	0.084	normal	normal	FALSE
ALYREF	-0.256	0.1	normal	normal	FALSE
AMACR	-0.326	0.135	normal	normal	FALSE
AMD1	-0.204	0.075	normal	normal	FALSE
AMDHD2	-0.354	0.129	normal	normal	FALSE
AMFR	-0.42	0.108	normal	normal	FALSE
AMMECR1	-0.324	0.124	normal	normal	FALSE
AMMECR1L	-0.374	0.182	normal	normal	FALSE
AMN	-0.526	0.063	normal	normal	FALSE
AMN1	-0.368	0.137	normal	normal	FALSE
AMOT	-0.314	0.174	normal	normal	FALSE
AMOTL2	-0.362	0.1	normal	normal	FALSE
AMPD2	-0.412	0.16	normal	normal	FALSE
AMT	-0.364	0.096	normal	normal	FALSE
ANAPC1	-0.364	0.131	normal	normal	FALSE
ANAPC13	-0.314	0.113	normal	normal	FALSE
ANAPC16	-0.404	0.065	normal	normal	FALSE
ANAPC4	-0.358	0.161	normal	normal	FALSE
ANAPC5	-0.344	0.051	normal	normal	FALSE
ANAPC7	-0.392	0.206	normal	normal	FALSE
ANG	-0.46	0.124	normal	normal	FALSE
ANGEL2	-0.29	0.093	normal	normal	FALSE
ANGPTL4	-0.234	0.13	normal	normal	FALSE
ANK3	-0.374	0.097	normal	normal	FALSE
ANKEF1	-0.312	0.213	normal	normal	FALSE
ANKFY1	-0.374	0.106	normal	normal	FALSE
ANKH	-0.356	0.124	normal	normal	FALSE
ANKHD1	-0.342	0.116	normal	normal	FALSE
ANKIB1	-0.352	0.127	normal	normal	FALSE
ANKLE2	-0.404	0.092	normal	normal	FALSE
ANKMY2	-0.332	0.127	normal	normal	FALSE
ANKRA2	-0.334	0.128	normal	normal	FALSE
ANKRD10	-0.518	0.089	normal	normal	FALSE
ANKRD11	-0.368	0.184	normal	normal	FALSE
ANKRD12	-0.4	0.092	normal	normal	FALSE
ANKRD13C	-0.296	0.074	normal	normal	FALSE
ANKRD13D	-0.31	0.21	normal	normal	FALSE
ANKRD16	-0.262	0.198	normal	normal	FALSE
ANKRD17	-0.426	0.067	normal	normal	FALSE
ANKRD22	-0.366	0.13	normal	normal	FALSE
ANKRD27	-0.282	0.312	up	normal	TRUE
ANKRD29	-0.332	0.084	normal	normal	FALSE
ANKRD36C	-0.524	0.127	normal	normal	FALSE
ANKRD37	-0.27	0.134	normal	normal	FALSE
ANKRD39	-0.312	0.102	normal	normal	FALSE
ANKRD40	-0.322	0.124	normal	normal	FALSE
ANKRD40CL	-0.344	0.109	normal	normal	FALSE
ANKRD42	-0.33	0.099	normal	normal	FALSE
ANKRD46	-0.324	0.28	up	normal	TRUE
ANKRD49	-0.278	0.144	normal	normal	FALSE
ANKRD52	-0.364	0.102	normal	normal	FALSE
ANKRD54	-0.292	0.141	normal	normal	FALSE
ANKRD9	-0.354	0.084	normal	normal	FALSE
ANKS1A	-0.404	0.159	normal	normal	FALSE
ANKS4B	-0.42	0.085	normal	normal	FALSE
ANKS6	-0.38	0.107	normal	normal	FALSE
ANKZF1	-0.36	0.154	normal	normal	FALSE
ANLN	-0.358	0.077	normal	normal	FALSE
ANO6	-0.408	0.083	normal	normal	FALSE
ANO9	-0.518	0.09	normal	normal	FALSE
ANP32A	-0.39	0.061	normal	normal	FALSE
ANP32B	-0.172	0.068	normal	up	TRUE
ANP32E	-0.324	0.059	normal	normal	FALSE
ANPEP	-0.488	0.166	normal	normal	FALSE
ANTKMT	-0.388	0.06	normal	normal	FALSE
ANTXR2	-0.498	0.074	normal	normal	FALSE
ANXA1	-0.262	0.112	normal	normal	FALSE
ANXA10	-0.44	0.109	normal	normal	FALSE
ANXA11	-0.368	0.085	normal	normal	FALSE
ANXA13	-0.51	0.115	normal	normal	FALSE
ANXA2	0.078	0.145	normal	up	TRUE
ANXA3	-0.272	0.109	normal	normal	FALSE
ANXA4	-0.172	0.125	normal	up	TRUE
ANXA5	-0.438	0.063	normal	normal	FALSE
ANXA7	-0.414	0.057	normal	normal	FALSE
ANXA9	-0.352	0.153	normal	normal	FALSE
AOC1	-0.534	0.093	normal	normal	FALSE
AOPEP	-0.52	0.093	normal	normal	FALSE
AP1AR	-0.37	0.069	normal	normal	FALSE
AP1B1	-0.384	0.109	normal	normal	FALSE
AP1G1	-0.414	0.076	normal	normal	FALSE
AP1M1	-0.34	0.069	normal	normal	FALSE
AP1M2	-0.366	0.072	normal	normal	FALSE
AP1S1	-0.206	0.068	normal	normal	FALSE
AP1S2	-0.27	0.15	normal	normal	FALSE
AP1S3	-0.396	0.083	normal	normal	FALSE
AP2A1	-0.344	0.127	normal	normal	FALSE
AP2A2	-0.366	0.173	normal	normal	FALSE
AP2B1	-0.364	0.08	normal	normal	FALSE
AP2M1	-0.306	0.066	normal	normal	FALSE
AP2S1	-0.254	0.064	normal	normal	FALSE
AP3B1	-0.466	0.069	normal	normal	FALSE
AP3D1	-0.368	0.059	normal	normal	FALSE
AP3M1	-0.332	0.091	normal	normal	FALSE
AP3M2	-0.384	0.111	normal	normal	FALSE
AP3S1	-0.452	0.072	normal	normal	FALSE
AP4E1	-0.386	0.157	normal	normal	FALSE
AP4M1	-0.374	0.263	up	normal	TRUE
AP5B1	-0.386	0.154	normal	normal	FALSE
AP5M1	-0.356	0.093	normal	normal	FALSE
AP5S1	-0.334	0.132	normal	normal	FALSE
AP5Z1	-0.41	0.15	normal	normal	FALSE
APAF1	-0.306	0.089	normal	normal	FALSE
APBB2	-0.494	0.174	normal	normal	FALSE
APEX1	-0.188	0.081	normal	normal	FALSE
APEX2	-0.288	0.157	normal	normal	FALSE
APH1A	-0.36	0.054	normal	normal	FALSE
APH1B	-0.344	0.112	normal	normal	FALSE
API5	-0.344	0.069	normal	normal	FALSE
APIP	-0.314	0.096	normal	normal	FALSE
APMAP	-0.384	0.14	normal	normal	FALSE
APOA1	-0.252	0.173	normal	normal	FALSE
APOB	-0.512	0.177	normal	normal	FALSE
APOBEC1	-0.418	0.069	normal	normal	FALSE
APOBEC3C	-0.338	0.105	normal	normal	FALSE
APOBEC3F	-0.214	0.125	normal	normal	FALSE
APOC3	-0.22	0.188	normal	normal	FALSE
APOL1	-0.438	0.116	normal	normal	FALSE
APOL2	-0.266	0.159	normal	normal	FALSE
APOL6	-0.448	0.054	normal	normal	FALSE
APOO	-0.254	0.191	normal	normal	FALSE
APOOL	-0.346	0.117	normal	normal	FALSE
APP	-0.434	0.135	normal	normal	FALSE
APPBP2	-0.322	0.134	normal	normal	FALSE
APPL1	-0.378	0.075	normal	normal	FALSE
APPL2	-0.478	0.158	normal	normal	FALSE
APRT	-0.064	0.071	normal	up	TRUE
AQP11	-0.542	0.115	normal	down	TRUE
AQP3	-0.504	0.111	normal	normal	FALSE
AQR	-0.384	0.141	normal	normal	FALSE
ARAF	-0.32	0.188	normal	normal	FALSE
ARAP1	-0.504	0.097	normal	normal	FALSE
ARAP2	-0.376	0.097	normal	normal	FALSE
ARCN1	-0.358	0.066	normal	normal	FALSE
AREG	-0.002	0.114	normal	up	TRUE
AREL1	-0.362	0.129	normal	normal	FALSE
ARF1	-0.13	0.073	normal	up	TRUE
ARF3	-0.376	0.081	normal	normal	FALSE
ARF4	-0.338	0.069	normal	normal	FALSE
ARF5	-0.342	0.047	normal	normal	FALSE
ARF6	-0.352	0.057	normal	normal	FALSE
ARFGAP1	-0.434	0.129	normal	normal	FALSE
ARFGAP2	-0.28	0.125	normal	normal	FALSE
ARFGAP3	-0.42	0.049	normal	normal	FALSE
ARFGEF1	-0.464	0.06	normal	normal	FALSE
ARFGEF2	-0.462	0.077	normal	normal	FALSE
ARFGEF3	-0.408	0.08	normal	normal	FALSE
ARFIP1	-0.322	0.122	normal	normal	FALSE
ARGLU1	-0.414	0.077	normal	normal	FALSE
ARHGAP1	-0.312	0.126	normal	normal	FALSE
ARHGAP10	-0.39	0.155	normal	normal	FALSE
ARHGAP11A	-0.366	0.144	normal	normal	FALSE
ARHGAP12	-0.412	0.068	normal	normal	FALSE
ARHGAP18	-0.394	0.077	normal	normal	FALSE
ARHGAP26	-0.442	0.082	normal	normal	FALSE
ARHGAP29	-0.318	0.167	normal	normal	FALSE
ARHGAP32	-0.466	0.096	normal	normal	FALSE
ARHGAP35	-0.402	0.077	normal	normal	FALSE
ARHGAP42	-0.38	0.204	normal	normal	FALSE
ARHGAP44	-0.304	0.128	normal	normal	FALSE
ARHGAP45	-0.328	0.137	normal	normal	FALSE
ARHGAP5	-0.426	0.062	normal	normal	FALSE
ARHGDIA	-0.11	0.071	normal	up	TRUE
ARHGDIB	-0.302	0.151	normal	normal	FALSE
ARHGDIG	-0.35	0.096	normal	normal	FALSE
ARHGEF11	-0.418	0.129	normal	normal	FALSE
ARHGEF12	-0.424	0.06	normal	normal	FALSE
ARHGEF16	-0.39	0.102	normal	normal	FALSE
ARHGEF35	-0.398	0.076	normal	normal	FALSE
ARHGEF37	-0.36	0.114	normal	normal	FALSE
ARHGEF38	-0.5	0.131	normal	normal	FALSE
ARHGEF40	-0.402	0.207	normal	normal	FALSE
ARHGEF5	-0.418	0.096	normal	normal	FALSE
ARID1A	-0.414	0.091	normal	normal	FALSE
ARID1B	-0.378	0.127	normal	normal	FALSE
ARID2	-0.412	0.112	normal	normal	FALSE
ARID4B	-0.392	0.08	normal	normal	FALSE
ARID5B	-0.262	0.174	normal	normal	FALSE
ARIH1	-0.396	0.092	normal	normal	FALSE
ARIH2	-0.32	0.141	normal	normal	FALSE
ARL1	-0.428	0.056	normal	normal	FALSE
ARL14	-0.296	0.082	normal	normal	FALSE
ARL14EP	-0.352	0.125	normal	normal	FALSE
ARL15	-0.322	0.16	normal	normal	FALSE
ARL16	-0.38	0.099	normal	normal	FALSE
ARL2	-0.358	0.063	normal	normal	FALSE
ARL2BP	-0.334	0.146	normal	normal	FALSE
ARL3	-0.304	0.127	normal	normal	FALSE
ARL4A	-0.376	0.074	normal	normal	FALSE
ARL5A	-0.326	0.064	normal	normal	FALSE
ARL5B	-0.362	0.077	normal	normal	FALSE
ARL6IP1	-0.348	0.077	normal	normal	FALSE
ARL6IP4	-0.18	0.063	normal	normal	FALSE
ARL6IP5	-0.374	0.064	normal	normal	FALSE
ARL6IP6	-0.39	0.127	normal	normal	FALSE
ARL8A	-0.354	0.117	normal	normal	FALSE
ARL8B	-0.368	0.063	normal	normal	FALSE
ARMC1	-0.332	0.102	normal	normal	FALSE
ARMC10	-0.378	0.18	normal	normal	FALSE
ARMC6	-0.292	0.19	normal	normal	FALSE
ARMC7	-0.332	0.1	normal	normal	FALSE
ARMCX3	-0.442	0.121	normal	normal	FALSE
ARMCX6	-0.306	0.154	normal	normal	FALSE
ARMH3	-0.356	0.11	normal	normal	FALSE
ARMT1	-0.342	0.092	normal	normal	FALSE
ARPC1A	-0.312	0.066	normal	normal	FALSE
ARPC1B	0.042	0.105	normal	up	TRUE
ARPC2	0.058	0.11	normal	up	TRUE
ARPC3	-0.224	0.096	normal	normal	FALSE
ARPC4	-0.338	0.06	normal	normal	FALSE
ARPC5	-0.224	0.082	normal	normal	FALSE
ARPC5L	-0.29	0.055	normal	normal	FALSE
ARPIN	-0.382	0.119	normal	normal	FALSE
ARPP19	-0.328	0.088	normal	normal	FALSE
ARRB1	-0.352	0.133	normal	normal	FALSE
ARRDC1	-0.378	0.124	normal	normal	FALSE
ARRDC3	-0.39	0.099	normal	normal	FALSE
ARRDC4	-0.444	0.078	normal	normal	FALSE
ARSA	-0.406	0.115	normal	normal	FALSE
ARSD	-0.384	0.111	normal	normal	FALSE
ARSG	-0.45	0.09	normal	normal	FALSE
ARSL	-0.358	0.136	normal	normal	FALSE
ARV1	-0.262	0.137	normal	normal	FALSE
ASAH1	-0.486	0.063	normal	normal	FALSE
ASAP2	-0.36	0.134	normal	normal	FALSE
ASB1	-0.296	0.102	normal	normal	FALSE
ASB13	-0.32	0.15	normal	normal	FALSE
ASB6	-0.34	0.18	normal	normal	FALSE
ASB7	-0.33	0.149	normal	normal	FALSE
ASB8	-0.338	0.085	normal	normal	FALSE
ASCC2	-0.506	0.128	normal	normal	FALSE
ASCC3	-0.272	0.066	normal	normal	FALSE
ASF1A	-0.298	0.134	normal	normal	FALSE
ASH1L	-0.414	0.123	normal	normal	FALSE
ASH2L	-0.324	0.165	normal	normal	FALSE
ASL	-0.378	0.058	normal	normal	FALSE
ASMTL	-0.402	0.115	normal	normal	FALSE
ASNS	-0.5	0.069	normal	normal	FALSE
ASNSD1	-0.336	0.111	normal	normal	FALSE
ASPH	-0.546	0.103	normal	down	TRUE
ASPHD1	-0.348	0.081	normal	normal	FALSE
ASPM	-0.466	0.107	normal	normal	FALSE
ASRGL1	-0.324	0.129	normal	normal	FALSE
ASS1	-0.358	0.093	normal	normal	FALSE
ASTE1	-0.342	0.179	normal	normal	FALSE
ASXL1	-0.412	0.107	normal	normal	FALSE
ASXL2	-0.366	0.116	normal	normal	FALSE
ATAD1	-0.418	0.123	normal	normal	FALSE
ATAD2	-0.314	0.123	normal	normal	FALSE
ATAD2B	-0.51	0.117	normal	normal	FALSE
ATAD3A	-0.33	0.138	normal	normal	FALSE
ATAD3B	-0.416	0.115	normal	normal	FALSE
ATAD5	-0.384	0.178	normal	normal	FALSE
ATAT1	-0.394	0.141	normal	normal	FALSE
ATE1	-0.302	0.214	normal	normal	FALSE
ATF2	-0.356	0.105	normal	normal	FALSE
ATF3	-0.248	0.138	normal	normal	FALSE
ATF4	-0.448	0.063	normal	normal	FALSE
ATF5	-0.302	0.101	normal	normal	FALSE
ATF6	-0.412	0.101	normal	normal	FALSE
ATF6B	-0.356	0.13	normal	normal	FALSE
ATF7	-0.326	0.113	normal	normal	FALSE
ATG10	-0.272	0.138	normal	normal	FALSE
ATG101	-0.29	0.102	normal	normal	FALSE
ATG12	-0.382	0.076	normal	normal	FALSE
ATG14	-0.374	0.111	normal	normal	FALSE
ATG16L1	-0.362	0.107	normal	normal	FALSE
ATG2A	-0.42	0.175	normal	normal	FALSE
ATG2B	-0.412	0.112	normal	normal	FALSE
ATG3	-0.334	0.084	normal	normal	FALSE
ATG4A	-0.352	0.118	normal	normal	FALSE
ATG4C	-0.294	0.137	normal	normal	FALSE
ATG4D	-0.358	0.171	normal	normal	FALSE
ATG5	-0.358	0.068	normal	normal	FALSE
ATG9A	-0.37	0.133	normal	normal	FALSE
ATIC	-0.342	0.086	normal	normal	FALSE
ATL1	-0.308	0.144	normal	normal	FALSE
ATL2	-0.446	0.156	normal	normal	FALSE
ATL3	-0.386	0.089	normal	normal	FALSE
ATM	-0.408	0.17	normal	normal	FALSE
ATMIN	-0.34	0.139	normal	normal	FALSE
ATN1	-0.354	0.144	normal	normal	FALSE
ATOX1	-0.352	0.077	normal	normal	FALSE
ATP10B	-0.448	0.123	normal	normal	FALSE
ATP10D	-0.386	0.185	normal	normal	FALSE
ATP11A	-0.43	0.081	normal	normal	FALSE
ATP11B	-0.508	0.098	normal	normal	FALSE
ATP13A1	-0.42	0.126	normal	normal	FALSE
ATP13A3	-0.394	0.092	normal	normal	FALSE
ATP1A1	-0.386	0.145	normal	normal	FALSE
ATP1B1	-0.126	0.149	normal	up	TRUE
ATP1B3	-0.594	0.087	normal	down	TRUE
ATP2A2	-0.424	0.069	normal	normal	FALSE
ATP2A3	-0.598	0.133	normal	down	TRUE
ATP2B4	-0.458	0.141	normal	normal	FALSE
ATP2C1	-0.352	0.084	normal	normal	FALSE
ATP2C2	-0.524	0.11	normal	normal	FALSE
ATP5F1A	-0.242	0.088	normal	normal	FALSE
ATP5F1B	-0.088	0.099	normal	up	TRUE
ATP5F1C	-0.376	0.069	normal	normal	FALSE
ATP5F1D	-0.122	0.106	normal	up	TRUE
ATP5F1E	0.35	0.104	normal	up	TRUE
ATP5IF1	-0.134	0.09	normal	up	TRUE
ATP5MC1	-0.13	0.084	normal	up	TRUE
ATP5MC3	-0.162	0.121	normal	up	TRUE
ATP5ME	0.002	0.063	normal	up	TRUE
ATP5MF	-0.224	0.079	normal	normal	FALSE
ATP5MG	-0.218	0.091	normal	normal	FALSE
ATP5MJ	-0.13	0.085	normal	up	TRUE
ATP5MK	0.082	0.092	normal	up	TRUE
ATP5PB	-0.346	0.082	normal	normal	FALSE
ATP5PD	-0.466	0.079	normal	normal	FALSE
ATP5PF	-0.098	0.113	normal	up	TRUE
ATP5PO	-0.502	0.089	normal	normal	FALSE
ATP6AP1	-0.456	0.09	normal	normal	FALSE
ATP6AP2	-0.482	0.063	normal	normal	FALSE
ATP6V0A2	-0.384	0.138	normal	normal	FALSE
ATP6V0B	-0.388	0.073	normal	normal	FALSE
ATP6V0C	-0.346	0.08	normal	normal	FALSE
ATP6V0D1	-0.404	0.071	normal	normal	FALSE
ATP6V0E1	-0.194	0.083	normal	normal	FALSE
ATP6V1A	-0.374	0.089	normal	normal	FALSE
ATP6V1B2	-0.37	0.085	normal	normal	FALSE
ATP6V1C1	-0.31	0.091	normal	normal	FALSE
ATP6V1D	-0.464	0.063	normal	normal	FALSE
ATP6V1E1	-0.32	0.062	normal	normal	FALSE
ATP6V1F	-0.276	0.06	normal	normal	FALSE
ATP6V1G1	-0.312	0.059	normal	normal	FALSE
ATP6V1H	-0.368	0.088	normal	normal	FALSE
ATP7A	-0.374	0.09	normal	normal	FALSE
ATP8A1	-0.472	0.086	normal	normal	FALSE
ATP8B1	-0.464	0.089	normal	normal	FALSE
ATP9A	-0.422	0.136	normal	normal	FALSE
ATP9B	-0.498	0.105	normal	normal	FALSE
ATPAF1	-0.29	0.138	normal	normal	FALSE
ATPAF2	-0.312	0.168	normal	normal	FALSE
ATPSCKMT	-0.286	0.143	normal	normal	FALSE
ATR	-0.372	0.156	normal	normal	FALSE
ATRAID	-0.418	0.088	normal	normal	FALSE
ATRN	-0.436	0.126	normal	normal	FALSE
ATXN1	-0.442	0.11	normal	normal	FALSE
ATXN10	-0.326	0.099	normal	normal	FALSE
ATXN1L	-0.32	0.194	normal	normal	FALSE
ATXN2	-0.408	0.079	normal	normal	FALSE
ATXN3	-0.31	0.263	up	normal	TRUE
ATXN7	-0.512	0.084	normal	normal	FALSE
ATXN7L1	-0.518	0.135	normal	normal	FALSE
ATXN7L3	-0.344	0.105	normal	normal	FALSE
ATXN7L3B	-0.36	0.07	normal	normal	FALSE
AUH	-0.334	0.071	normal	normal	FALSE
AUP1	-0.392	0.068	normal	normal	FALSE
AURKAIP1	-0.226	0.076	normal	normal	FALSE
AVEN	-0.284	0.137	normal	normal	FALSE
AVL9	-0.364	0.151	normal	normal	FALSE
AVPI1	-0.318	0.16	normal	normal	FALSE
AXDND1	-0.254	0.11	normal	normal	FALSE
AXIN1	-0.314	0.151	normal	normal	FALSE
AZGP1	-0.452	0.077	normal	normal	FALSE
AZI2	-0.36	0.136	normal	normal	FALSE
B2M	-0.042	0.15	normal	up	TRUE
B3GALNT2	-0.392	0.092	normal	normal	FALSE
B3GALT4	-0.408	0.229	up	normal	TRUE
B3GALT5	-0.524	0.083	normal	normal	FALSE
B3GALT6	-0.304	0.162	normal	normal	FALSE
B3GAT3	-0.374	0.145	normal	normal	FALSE
B3GNT2	-0.356	0.208	normal	normal	FALSE
B3GNT3	-0.378	0.101	normal	normal	FALSE
B3GNT5	-0.532	0.105	normal	normal	FALSE
B3GNT7	-0.36	0.107	normal	normal	FALSE
B3GNT8	-0.378	0.193	normal	normal	FALSE
B4GALNT3	-0.478	0.142	normal	normal	FALSE
B4GALT1	-0.556	0.076	normal	down	TRUE
B4GALT2	-0.298	0.175	normal	normal	FALSE
B4GALT3	-0.344	0.107	normal	normal	FALSE
B4GALT5	-0.36	0.079	normal	normal	FALSE
B4GALT6	-0.37	0.133	normal	normal	FALSE
B4GALT7	-0.288	0.172	normal	normal	FALSE
B4GAT1	-0.356	0.235	up	normal	TRUE
B9D1	-0.34	0.144	normal	normal	FALSE
BABAM1	-0.262	0.095	normal	normal	FALSE
BACE2	-0.374	0.078	normal	normal	FALSE
BACH1	-0.482	0.089	normal	normal	FALSE
BAD	-0.33	0.092	normal	normal	FALSE
BAG1	-0.274	0.06	normal	normal	FALSE
BAG2	-0.296	0.103	normal	normal	FALSE
BAG3	-0.262	0.169	normal	normal	FALSE
BAG4	-0.354	0.139	normal	normal	FALSE
BAG5	-0.334	0.098	normal	normal	FALSE
BAHD1	-0.286	0.156	normal	normal	FALSE
BAIAP2L1	-0.404	0.054	normal	normal	FALSE
BAIAP2L2	-0.342	0.1	normal	normal	FALSE
BAK1	-0.34	0.085	normal	normal	FALSE
BANF1	-0.368	0.064	normal	normal	FALSE
BAP1	-0.348	0.102	normal	normal	FALSE
BARD1	-0.332	0.141	normal	normal	FALSE
BARX2	-0.33	0.152	normal	normal	FALSE
BATF2	-0.264	0.08	normal	normal	FALSE
BAX	-0.124	0.053	normal	up	TRUE
BAZ1A	-0.366	0.096	normal	normal	FALSE
BAZ1B	-0.304	0.083	normal	normal	FALSE
BAZ2A	-0.414	0.107	normal	normal	FALSE
BAZ2B	-0.434	0.122	normal	normal	FALSE
BBC3	-0.422	0.085	normal	normal	FALSE
BBIP1	-0.282	0.152	normal	normal	FALSE
BBLN	-0.214	0.07	normal	normal	FALSE
BBS2	-0.362	0.184	normal	normal	FALSE
BBS7	-0.336	0.138	normal	normal	FALSE
BCAM	-0.328	0.138	normal	normal	FALSE
BCAP31	-0.47	0.07	normal	normal	FALSE
BCAR1	-0.35	0.151	normal	normal	FALSE
BCAR3	-0.338	0.103	normal	normal	FALSE
BCAS2	-0.35	0.072	normal	normal	FALSE
BCAT2	-0.288	0.253	up	normal	TRUE
BCCIP	-0.342	0.09	normal	normal	FALSE
BCKDHA	-0.258	0.098	normal	normal	FALSE
BCKDHB	-0.444	0.072	normal	normal	FALSE
BCKDK	-0.294	0.135	normal	normal	FALSE
BCL10	-0.428	0.053	normal	normal	FALSE
BCL11A	-0.3	0.164	normal	normal	FALSE
BCL11B	-0.4	0.121	normal	normal	FALSE
BCL2L12	-0.298	0.103	normal	normal	FALSE
BCL2L14	-0.386	0.219	normal	normal	FALSE
BCL2L15	-0.426	0.059	normal	normal	FALSE
BCL2L2	-0.418	0.114	normal	normal	FALSE
BCL3	-0.362	0.127	normal	normal	FALSE
BCL7A	-0.324	0.131	normal	normal	FALSE
BCL7B	-0.3	0.1	normal	normal	FALSE
BCL7C	-0.28	0.106	normal	normal	FALSE
BCL9	-0.316	0.139	normal	normal	FALSE
BCL9L	-0.386	0.101	normal	normal	FALSE
BCLAF1	-0.44	0.089	normal	normal	FALSE
BCR	-0.342	0.174	normal	normal	FALSE
BDH1	-0.448	0.164	normal	normal	FALSE
BDH2	-0.426	0.064	normal	normal	FALSE
BDKRB2	-0.42	0.104	normal	normal	FALSE
BDP1	-0.368	0.071	normal	normal	FALSE
BECN1	-0.258	0.138	normal	normal	FALSE
BEND7	-0.39	0.134	normal	normal	FALSE
BET1	-0.296	0.151	normal	normal	FALSE
BET1L	-0.292	0.11	normal	normal	FALSE
BEX3	-0.296	0.065	normal	normal	FALSE
BFAR	-0.35	0.142	normal	normal	FALSE
BHLHE40	-0.368	0.135	normal	normal	FALSE
BHLHE41	-0.402	0.112	normal	normal	FALSE
BICC1	-0.346	0.113	normal	normal	FALSE
BICDL1	-0.426	0.116	normal	normal	FALSE
BICDL2	-0.43	0.086	normal	normal	FALSE
BID	-0.36	0.073	normal	normal	FALSE
BIK	-0.366	0.091	normal	normal	FALSE
BIN3	-0.396	0.127	normal	normal	FALSE
BIRC2	-0.416	0.13	normal	normal	FALSE
BIRC3	-0.102	0.111	normal	up	TRUE
BIRC5	-0.4	0.1	normal	normal	FALSE
BIRC6	-0.408	0.101	normal	normal	FALSE
BIVM	-0.306	0.205	normal	normal	FALSE
BLCAP	-0.35	0.077	normal	normal	FALSE
BLMH	-0.298	0.152	normal	normal	FALSE
BLNK	-0.422	0.096	normal	normal	FALSE
BLOC1S1	-0.362	0.066	normal	normal	FALSE
BLOC1S2	-0.33	0.092	normal	normal	FALSE
BLOC1S4	-0.312	0.128	normal	normal	FALSE
BLOC1S5	-0.308	0.127	normal	normal	FALSE
BLOC1S6	-0.348	0.058	normal	normal	FALSE
BLVRA	-0.282	0.237	up	normal	TRUE
BLVRB	-0.452	0.079	normal	normal	FALSE
BLZF1	-0.32	0.089	normal	normal	FALSE
BMP2	-0.116	0.132	normal	up	TRUE
BMP2K	-0.438	0.084	normal	normal	FALSE
BMP3	-0.568	0.098	normal	down	TRUE
BMP4	-0.302	0.112	normal	normal	FALSE
BMP7	-0.298	0.076	normal	normal	FALSE
BMP8B	-0.304	0.192	normal	normal	FALSE
BMPR1A	-0.36	0.114	normal	normal	FALSE
BMPR2	-0.386	0.077	normal	normal	FALSE
BMS1	-0.38	0.084	normal	normal	FALSE
BNIP1	-0.316	0.122	normal	normal	FALSE
BNIP2	-0.446	0.112	normal	normal	FALSE
BNIP3	-0.236	0.06	normal	normal	FALSE
BNIP3L	-0.154	0.115	normal	up	TRUE
BNIP5	-0.454	0.09	normal	normal	FALSE
BOD1	-0.294	0.122	normal	normal	FALSE
BOD1L1	-0.392	0.077	normal	normal	FALSE
BOK	-0.284	0.166	normal	normal	FALSE
BOLA1	-0.296	0.157	normal	normal	FALSE
BOLA2-SMG1P6	-0.34	0.102	normal	normal	FALSE
BOLA3	-0.33	0.07	normal	normal	FALSE
BOP1	-0.27	0.126	normal	normal	FALSE
BORCS5	-0.402	0.146	normal	normal	FALSE
BORCS6	-0.268	0.178	normal	normal	FALSE
BORCS7	-0.334	0.111	normal	normal	FALSE
BORCS8	-0.246	0.168	normal	normal	FALSE
BPGM	-0.276	0.15	normal	normal	FALSE
BPHL	-0.376	0.062	normal	normal	FALSE
BPNT2	-0.374	0.127	normal	normal	FALSE
BPTF	-0.394	0.148	normal	normal	FALSE
BRAF	-0.434	0.12	normal	normal	FALSE
BRAP	-0.34	0.125	normal	normal	FALSE
BRCA1	-0.28	0.253	up	normal	TRUE
BRCA2	-0.418	0.143	normal	normal	FALSE
BRCC3	-0.346	0.095	normal	normal	FALSE
BRD2	-0.396	0.092	normal	normal	FALSE
BRD3	-0.37	0.147	normal	normal	FALSE
BRD4	-0.348	0.073	normal	normal	FALSE
BRD7	-0.362	0.073	normal	normal	FALSE
BRD8	-0.394	0.143	normal	normal	FALSE
BRF2	-0.296	0.205	normal	normal	FALSE
BRI3	-0.246	0.095	normal	normal	FALSE
BRI3BP	-0.314	0.055	normal	normal	FALSE
BRIX1	-0.298	0.08	normal	normal	FALSE
BRK1	-0.158	0.069	normal	up	TRUE
BRMS1	-0.288	0.11	normal	normal	FALSE
BROX	-0.314	0.134	normal	normal	FALSE
BRPF3	-0.372	0.118	normal	normal	FALSE
BRWD1	-0.478	0.075	normal	normal	FALSE
BRWD3	-0.42	0.105	normal	normal	FALSE
BSCL2	-0.324	0.096	normal	normal	FALSE
BSDC1	-0.416	0.15	normal	normal	FALSE
BSG	-0.436	0.077	normal	normal	FALSE
BSPRY	-0.32	0.187	normal	normal	FALSE
BST1	-0.49	0.23	up	normal	TRUE
BST2	-0.22	0.093	normal	normal	FALSE
BTAF1	-0.408	0.085	normal	normal	FALSE
BTBD1	-0.294	0.078	normal	normal	FALSE
BTBD10	-0.256	0.144	normal	normal	FALSE
BTBD2	-0.364	0.152	normal	normal	FALSE
BTBD3	-0.32	0.135	normal	normal	FALSE
BTBD6	-0.326	0.09	normal	normal	FALSE
BTBD7	-0.422	0.07	normal	normal	FALSE
BTBD8	-0.29	0.159	normal	normal	FALSE
BTBD9	-0.35	0.135	normal	normal	FALSE
BTC	-0.308	0.152	normal	normal	FALSE
BTD	-0.428	0.108	normal	normal	FALSE
BTF3	-0.052	0.104	normal	up	TRUE
BTF3L4	-0.324	0.115	normal	normal	FALSE
BTG1	-0.306	0.072	normal	normal	FALSE
BTG2	-0.406	0.068	normal	normal	FALSE
BTG3	-0.376	0.089	normal	normal	FALSE
BTN2A1	-0.416	0.113	normal	normal	FALSE
BTN3A1	-0.334	0.118	normal	normal	FALSE
BTN3A3	-0.326	0.121	normal	normal	FALSE
BTNL3	-0.562	0.091	normal	down	TRUE
BTNL8	-0.5	0.097	normal	normal	FALSE
BTRC	-0.308	0.194	normal	normal	FALSE
BUB1	-0.296	0.19	normal	normal	FALSE
BUB1B	-0.476	0.171	normal	normal	FALSE
BUB3	-0.356	0.068	normal	normal	FALSE
BUD13	-0.308	0.215	normal	normal	FALSE
BUD23	-0.302	0.069	normal	normal	FALSE
BUD31	-0.312	0.067	normal	normal	FALSE
BYSL	-0.242	0.12	normal	normal	FALSE
BZW1	-0.306	0.062	normal	normal	FALSE
BZW2	-0.32	0.107	normal	normal	FALSE
C10orf88	-0.32	0.132	normal	normal	FALSE
C11orf1	-0.268	0.101	normal	normal	FALSE
C11orf24	-0.272	0.13	normal	normal	FALSE
C11orf52	-0.268	0.161	normal	normal	FALSE
C11orf54	-0.422	0.151	normal	normal	FALSE
C11orf58	-0.368	0.068	normal	normal	FALSE
C11orf68	-0.28	0.178	normal	normal	FALSE
C11orf80	-0.38	0.131	normal	normal	FALSE
C11orf86	-0.312	0.156	normal	normal	FALSE
C12orf29	-0.316	0.137	normal	normal	FALSE
C12orf4	-0.318	0.142	normal	normal	FALSE
C12orf43	-0.296	0.102	normal	normal	FALSE
C12orf50	-0.57	0.095	normal	down	TRUE
C12orf57	-0.39	0.065	normal	normal	FALSE
C12orf73	-0.296	0.154	normal	normal	FALSE
C12orf75	-0.25	0.086	normal	normal	FALSE
C14orf119	-0.342	0.081	normal	normal	FALSE
C15orf39	-0.354	0.204	normal	normal	FALSE
C15orf40	-0.446	0.067	normal	normal	FALSE
C15orf48	-0.104	0.125	normal	up	TRUE
C15orf61	-0.288	0.153	normal	normal	FALSE
C16orf72	-0.4	0.105	normal	normal	FALSE
C16orf87	-0.306	0.099	normal	normal	FALSE
C16orf91	-0.298	0.11	normal	normal	FALSE
C16orf95	-0.328	0.268	up	normal	TRUE
C17orf49	-0.34	0.073	normal	normal	FALSE
C17orf58	-0.31	0.145	normal	normal	FALSE
C17orf67	-0.378	0.164	normal	normal	FALSE
C17orf75	-0.284	0.226	normal	normal	FALSE
C17orf78	-0.234	0.099	normal	normal	FALSE
C18orf21	-0.266	0.136	normal	normal	FALSE
C18orf25	-0.344	0.182	normal	normal	FALSE
C18orf32	-0.35	0.146	normal	normal	FALSE
C19orf25	-0.294	0.099	normal	normal	FALSE
C19orf33	-0.056	0.073	normal	up	TRUE
C19orf53	-0.28	0.076	normal	normal	FALSE
C1D	-0.374	0.091	normal	normal	FALSE
C1GALT1C1	-0.402	0.095	normal	normal	FALSE
C1QBP	-0.088	0.066	normal	up	TRUE
C1QTNF12	-0.388	0.143	normal	normal	FALSE
C1RL	-0.42	0.173	normal	normal	FALSE
C1orf115	-0.434	0.084	normal	normal	FALSE
C1orf116	-0.318	0.05	normal	normal	FALSE
C1orf122	-0.246	0.058	normal	normal	FALSE
C1orf131	-0.35	0.069	normal	normal	FALSE
C1orf174	-0.26	0.106	normal	normal	FALSE
C1orf198	-0.342	0.178	normal	normal	FALSE
C1orf21	-0.4	0.067	normal	normal	FALSE
C1orf210	-0.288	0.157	normal	normal	FALSE
C1orf226	-0.352	0.162	normal	normal	FALSE
C1orf35	-0.346	0.116	normal	normal	FALSE
C1orf43	-0.388	0.052	normal	normal	FALSE
C1orf50	-0.324	0.094	normal	normal	FALSE
C1orf52	-0.392	0.086	normal	normal	FALSE
C1orf53	-0.22	0.115	normal	normal	FALSE
C1orf56	-0.344	0.184	normal	normal	FALSE
C20orf27	-0.246	0.125	normal	normal	FALSE
C22orf39	-0.358	0.095	normal	normal	FALSE
C2CD2	-0.374	0.112	normal	normal	FALSE
C2orf15	-0.31	0.11	normal	normal	FALSE
C2orf49	-0.388	0.126	normal	normal	FALSE
C2orf68	-0.388	0.157	normal	normal	FALSE
C2orf69	-0.286	0.116	normal	normal	FALSE
C2orf72	-0.334	0.161	normal	normal	FALSE
C2orf74	-0.294	0.175	normal	normal	FALSE
C3orf14	-0.262	0.14	normal	normal	FALSE
C3orf33	-0.246	0.179	normal	normal	FALSE
C3orf38	-0.284	0.115	normal	normal	FALSE
C3orf52	-0.412	0.079	normal	normal	FALSE
C3orf85	-0.49	0.073	normal	normal	FALSE
C4BPB	-0.318	0.069	normal	normal	FALSE
C4orf19	-0.362	0.081	normal	normal	FALSE
C4orf3	0.13	0.063	normal	up	TRUE
C4orf33	-0.322	0.101	normal	normal	FALSE
C4orf48	-0.258	0.056	normal	normal	FALSE
C5	-0.414	0.123	normal	normal	FALSE
C5orf15	-0.372	0.103	normal	normal	FALSE
C5orf22	-0.254	0.28	up	normal	TRUE
C5orf24	-0.32	0.109	normal	normal	FALSE
C5orf51	-0.272	0.184	normal	normal	FALSE
C5orf63	-0.336	0.192	normal	normal	FALSE
C6orf120	-0.304	0.119	normal	normal	FALSE
C6orf132	-0.416	0.081	normal	normal	FALSE
C6orf136	-0.336	0.114	normal	normal	FALSE
C6orf141	-0.38	0.117	normal	normal	FALSE
C6orf226	-0.296	0.241	up	normal	TRUE
C6orf47	-0.338	0.14	normal	normal	FALSE
C6orf62	-0.35	0.061	normal	normal	FALSE
C6orf89	-0.43	0.128	normal	normal	FALSE
C7orf25	-0.192	0.476	up	normal	TRUE
C7orf26	-0.316	0.173	normal	normal	FALSE
C7orf50	-0.272	0.061	normal	normal	FALSE
C8G	-0.396	0.193	normal	normal	FALSE
C8orf33	-0.27	0.093	normal	normal	FALSE
C8orf76	-0.332	0.129	normal	normal	FALSE
C8orf82	-0.338	0.093	normal	normal	FALSE
C9orf152	-0.34	0.132	normal	normal	FALSE
C9orf40	-0.278	0.123	normal	normal	FALSE
C9orf64	-0.316	0.143	normal	normal	FALSE
C9orf72	-0.352	0.117	normal	normal	FALSE
C9orf78	-0.338	0.064	normal	normal	FALSE
C9orf85	-0.304	0.145	normal	normal	FALSE
CA1	-0.45	0.116	normal	normal	FALSE
CA12	-0.432	0.07	normal	normal	FALSE
CA13	-0.42	0.114	normal	normal	FALSE
CA2	-0.396	0.098	normal	normal	FALSE
CA4	-0.41	0.123	normal	normal	FALSE
CAAP1	-0.3	0.092	normal	normal	FALSE
CAB39	-0.398	0.055	normal	normal	FALSE
CABIN1	-0.568	0.143	normal	down	TRUE
CABLES1	-0.322	0.127	normal	normal	FALSE
CACNB3	-0.434	0.129	normal	normal	FALSE
CACTIN	-0.34	0.142	normal	normal	FALSE
CACUL1	-0.386	0.082	normal	normal	FALSE
CACYBP	-0.318	0.06	normal	normal	FALSE
CAD	-0.374	0.335	up	normal	TRUE
CALCOCO1	-0.372	0.109	normal	normal	FALSE
CALCOCO2	-0.424	0.062	normal	normal	FALSE
CALM1	0.006	0.144	normal	up	TRUE
CALM2	-0.054	0.126	normal	up	TRUE
CALM3	-0.402	0.074	normal	normal	FALSE
CALML4	-0.366	0.078	normal	normal	FALSE
CALR	-0.256	0.135	normal	normal	FALSE
CALU	-0.4	0.082	normal	normal	FALSE
CAMK2D	-0.452	0.156	normal	normal	FALSE
CAMK2N1	-0.336	0.079	normal	normal	FALSE
CAMKMT	-0.452	0.164	normal	normal	FALSE
CAMLG	-0.358	0.094	normal	normal	FALSE
CAMSAP1	-0.376	0.186	normal	normal	FALSE
CAMSAP2	-0.35	0.146	normal	normal	FALSE
CAMSAP3	-0.338	0.145	normal	normal	FALSE
CAMTA1	-0.366	0.049	normal	normal	FALSE
CAND1	-0.382	0.087	normal	normal	FALSE
CAPG	-0.43	0.068	normal	normal	FALSE
CAPN1	-0.316	0.055	normal	normal	FALSE
CAPN10	-0.382	0.212	normal	normal	FALSE
CAPN12	-0.346	0.112	normal	normal	FALSE
CAPN2	-0.29	0.078	normal	normal	FALSE
CAPN5	-0.4	0.095	normal	normal	FALSE
CAPN7	-0.354	0.079	normal	normal	FALSE
CAPN8	-0.51	0.09	normal	normal	FALSE
CAPNS1	-0.352	0.065	normal	normal	FALSE
CAPRIN1	-0.196	0.059	normal	normal	FALSE
CAPZA1	-0.35	0.071	normal	normal	FALSE
CAPZA2	-0.474	0.061	normal	normal	FALSE
CAPZB	-0.324	0.104	normal	normal	FALSE
CARD10	-0.436	0.108	normal	normal	FALSE
CARD16	-0.36	0.119	normal	normal	FALSE
CARD19	-0.326	0.117	normal	normal	FALSE
CARD6	-0.324	0.099	normal	normal	FALSE
CARM1	-0.314	0.107	normal	normal	FALSE
CARMIL1	-0.4	0.118	normal	normal	FALSE
CARNMT1	-0.25	0.131	normal	normal	FALSE
CARS2	-0.374	0.095	normal	normal	FALSE
CASC3	-0.342	0.121	normal	normal	FALSE
CASD1	-0.374	0.094	normal	normal	FALSE
CASK	-0.348	0.19	normal	normal	FALSE
CASKIN2	-0.332	0.138	normal	normal	FALSE
CASP1	-0.356	0.081	normal	normal	FALSE
CASP10	-0.366	0.103	normal	normal	FALSE
CASP2	-0.346	0.22	normal	normal	FALSE
CASP3	-0.366	0.083	normal	normal	FALSE
CASP4	-0.398	0.064	normal	normal	FALSE
CASP5	-0.388	0.124	normal	normal	FALSE
CASP6	-0.348	0.081	normal	normal	FALSE
CASP7	-0.316	0.207	normal	normal	FALSE
CASP8	-0.296	0.135	normal	normal	FALSE
CASP8AP2	-0.404	0.115	normal	normal	FALSE
CAST	-0.326	0.134	normal	normal	FALSE
CASTOR2	-0.358	0.154	normal	normal	FALSE
CASZ1	-0.448	0.118	normal	normal	FALSE
CAT	-0.394	0.089	normal	normal	FALSE
CAV1	-0.324	0.088	normal	normal	FALSE
CAV2	-0.378	0.07	normal	normal	FALSE
CAVIN1	-0.378	0.102	normal	normal	FALSE
CBFB	-0.3	0.147	normal	normal	FALSE
CBL	-0.366	0.108	normal	normal	FALSE
CBLC	-0.346	0.086	normal	normal	FALSE
CBR1	-0.506	0.115	normal	normal	FALSE
CBR4	-0.368	0.087	normal	normal	FALSE
CBWD1	-0.298	0.101	normal	normal	FALSE
CBWD2	-0.458	0.094	normal	normal	FALSE
CBX1	-0.332	0.129	normal	normal	FALSE
CBX3	-0.216	0.057	normal	normal	FALSE
CBX4	-0.334	0.262	up	normal	TRUE
CBX5	-0.246	0.051	normal	normal	FALSE
CBX6	-0.424	0.067	normal	normal	FALSE
CBY1	-0.228	0.143	normal	normal	FALSE
CC2D1A	-0.424	0.111	normal	normal	FALSE
CC2D1B	-0.358	0.145	normal	normal	FALSE
CCAR1	-0.42	0.083	normal	normal	FALSE
CCAR2	-0.402	0.131	normal	normal	FALSE
CCDC107	-0.302	0.098	normal	normal	FALSE
CCDC112	-0.36	0.125	normal	normal	FALSE
CCDC115	-0.314	0.128	normal	normal	FALSE
CCDC117	-0.3	0.159	normal	normal	FALSE
CCDC12	-0.378	0.116	normal	normal	FALSE
CCDC120	-0.386	0.114	normal	normal	FALSE
CCDC124	-0.31	0.076	normal	normal	FALSE
CCDC126	-0.33	0.121	normal	normal	FALSE
CCDC127	-0.33	0.176	normal	normal	FALSE
CCDC134	-0.42	0.326	up	normal	TRUE
CCDC137	-0.34	0.097	normal	normal	FALSE
CCDC14	-0.456	0.177	normal	normal	FALSE
CCDC142	-0.496	0.119	normal	normal	FALSE
CCDC167	-0.314	0.1	normal	normal	FALSE
CCDC170	-0.292	0.149	normal	normal	FALSE
CCDC174	-0.304	0.103	normal	normal	FALSE
CCDC186	-0.398	0.058	normal	normal	FALSE
CCDC22	-0.306	0.142	normal	normal	FALSE
CCDC24	-0.368	0.147	normal	normal	FALSE
CCDC25	-0.386	0.069	normal	normal	FALSE
CCDC28A	-0.328	0.173	normal	normal	FALSE
CCDC32	-0.31	0.084	normal	normal	FALSE
CCDC34	-0.36	0.181	normal	normal	FALSE
CCDC43	-0.304	0.087	normal	normal	FALSE
CCDC47	-0.5	0.065	normal	normal	FALSE
CCDC50	-0.354	0.074	normal	normal	FALSE
CCDC51	-0.312	0.077	normal	normal	FALSE
CCDC57	-0.324	0.115	normal	normal	FALSE
CCDC59	-0.324	0.107	normal	normal	FALSE
CCDC6	-0.346	0.062	normal	normal	FALSE
CCDC61	-0.334	0.101	normal	normal	FALSE
CCDC68	-0.38	0.152	normal	normal	FALSE
CCDC71	-0.234	0.174	normal	normal	FALSE
CCDC71L	-0.304	0.15	normal	normal	FALSE
CCDC85B	-0.118	0.059	normal	up	TRUE
CCDC85C	-0.378	0.098	normal	normal	FALSE
CCDC86	-0.306	0.131	normal	normal	FALSE
CCDC88B	-0.344	0.146	normal	normal	FALSE
CCDC88C	-0.436	0.105	normal	normal	FALSE
CCDC9	-0.254	0.156	normal	normal	FALSE
CCDC90B	-0.324	0.113	normal	normal	FALSE
CCDC93	-0.388	0.123	normal	normal	FALSE
CCDC97	-0.324	0.104	normal	normal	FALSE
CCDC9B	-0.398	0.107	normal	normal	FALSE
CCL15	-0.526	0.067	normal	normal	FALSE
CCL2	-0.274	0.124	normal	normal	FALSE
CCL20	-0.194	0.138	normal	normal	FALSE
CCL28	-0.356	0.081	normal	normal	FALSE
CCN1	-0.36	0.093	normal	normal	FALSE
CCN2	-0.442	0.097	normal	normal	FALSE
CCNA2	-0.454	0.095	normal	normal	FALSE
CCNB1	-0.402	0.091	normal	normal	FALSE
CCNB1IP1	-0.338	0.14	normal	normal	FALSE
CCNB2	-0.342	0.105	normal	normal	FALSE
CCNC	-0.272	0.052	normal	normal	FALSE
CCND1	0.124	0.088	normal	up	TRUE
CCND2	0.172	0.097	normal	up	TRUE
CCND3	-0.33	0.087	normal	normal	FALSE
CCNDBP1	-0.384	0.083	normal	normal	FALSE
CCNG1	-0.358	0.071	normal	normal	FALSE
CCNG2	-0.388	0.064	normal	normal	FALSE
CCNH	-0.39	0.092	normal	normal	FALSE
CCNI	-0.302	0.133	normal	normal	FALSE
CCNJ	-0.352	0.111	normal	normal	FALSE
CCNJL	-0.3	0.185	normal	normal	FALSE
CCNK	-0.336	0.104	normal	normal	FALSE
CCNL1	-0.514	0.073	normal	normal	FALSE
CCNL2	-0.428	0.146	normal	normal	FALSE
CCNO	-0.286	0.114	normal	normal	FALSE
CCNQ	-0.292	0.152	normal	normal	FALSE
CCNT1	-0.396	0.088	normal	normal	FALSE
CCNT2	-0.532	0.112	normal	normal	FALSE
CCNY	-0.31	0.094	normal	normal	FALSE
CCNYL1	-0.348	0.072	normal	normal	FALSE
CCPG1	-0.516	0.062	normal	normal	FALSE
CCRL2	-0.338	0.11	normal	normal	FALSE
CCS	-0.378	0.144	normal	normal	FALSE
CCSAP	-0.392	0.195	normal	normal	FALSE
CCSER1	-0.488	0.107	normal	normal	FALSE
CCT2	-0.31	0.062	normal	normal	FALSE
CCT3	-0.266	0.064	normal	normal	FALSE
CCT4	-0.31	0.056	normal	normal	FALSE
CCT5	-0.298	0.068	normal	normal	FALSE
CCT6A	-0.164	0.073	normal	up	TRUE
CCT7	-0.326	0.053	normal	normal	FALSE
CCT8	-0.368	0.06	normal	normal	FALSE
CCZ1	-0.284	0.132	normal	normal	FALSE
CCZ1B	-0.308	0.155	normal	normal	FALSE
CD151	-0.442	0.06	normal	normal	FALSE
CD164	-0.56	0.092	normal	down	TRUE
CD1D	-0.342	0.102	normal	normal	FALSE
CD24	-0.254	0.079	normal	normal	FALSE
CD276	-0.406	0.109	normal	normal	FALSE
CD2AP	-0.534	0.072	normal	normal	FALSE
CD2BP2	-0.356	0.11	normal	normal	FALSE
CD320	-0.344	0.129	normal	normal	FALSE
CD46	-0.366	0.131	normal	normal	FALSE
CD47	-0.414	0.063	normal	normal	FALSE
CD55	-0.474	0.059	normal	normal	FALSE
CD58	-0.386	0.11	normal	normal	FALSE
CD59	-0.43	0.075	normal	normal	FALSE
CD63	-0.364	0.158	normal	normal	FALSE
CD68	-0.462	0.089	normal	normal	FALSE
CD74	-0.312	0.087	normal	normal	FALSE
CD81	-0.358	0.056	normal	normal	FALSE
CD82	-0.436	0.08	normal	normal	FALSE
CD9	-0.442	0.128	normal	normal	FALSE
CD99	-0.386	0.061	normal	normal	FALSE
CDA	-0.364	0.068	normal	normal	FALSE
CDC123	-0.328	0.064	normal	normal	FALSE
CDC14A	-0.346	0.102	normal	normal	FALSE
CDC16	-0.324	0.149	normal	normal	FALSE
CDC20	-0.322	0.093	normal	normal	FALSE
CDC23	-0.302	0.318	up	normal	TRUE
CDC25A	-0.288	0.402	up	normal	TRUE
CDC26	-0.332	0.127	normal	normal	FALSE
CDC34	-0.356	0.092	normal	normal	FALSE
CDC37	-0.216	0.067	normal	normal	FALSE
CDC37L1	-0.33	0.1	normal	normal	FALSE
CDC40	-0.328	0.066	normal	normal	FALSE
CDC42	-0.318	0.094	normal	normal	FALSE
CDC42BPB	-0.414	0.068	normal	normal	FALSE
CDC42BPG	-0.346	0.131	normal	normal	FALSE
CDC42EP1	-0.31	0.096	normal	normal	FALSE
CDC42EP2	-0.186	0.086	normal	normal	FALSE
CDC42EP4	-0.326	0.084	normal	normal	FALSE
CDC42EP5	-0.094	0.091	normal	up	TRUE
CDC42SE1	-0.292	0.116	normal	normal	FALSE
CDC42SE2	-0.348	0.064	normal	normal	FALSE
CDC5L	-0.378	0.09	normal	normal	FALSE
CDC6	-0.32	0.215	normal	normal	FALSE
CDC73	-0.322	0.095	normal	normal	FALSE
CDCA2	-0.312	0.093	normal	normal	FALSE
CDCA3	-0.304	0.123	normal	normal	FALSE
CDCA7	-0.296	0.171	normal	normal	FALSE
CDCA7L	-0.274	0.106	normal	normal	FALSE
CDCA8	-0.384	0.111	normal	normal	FALSE
CDCP1	-0.426	0.056	normal	normal	FALSE
CDH1	-0.436	0.099	normal	normal	FALSE
CDH17	-0.596	0.103	normal	down	TRUE
CDH3	-0.356	0.165	normal	normal	FALSE
CDHR2	-0.614	0.099	normal	down	TRUE
CDHR5	-0.71	0.104	normal	down	TRUE
CDIP1	-0.294	0.135	normal	normal	FALSE
CDIPT	-0.36	0.089	normal	normal	FALSE
CDK1	-0.444	0.085	normal	normal	FALSE
CDK11A	-0.446	0.1	normal	normal	FALSE
CDK11B	-0.45	0.139	normal	normal	FALSE
CDK12	-0.396	0.127	normal	normal	FALSE
CDK13	-0.408	0.086	normal	normal	FALSE
CDK16	-0.264	0.162	normal	normal	FALSE
CDK17	-0.388	0.109	normal	normal	FALSE
CDK18	-0.382	0.121	normal	normal	FALSE
CDK2AP1	-0.244	0.093	normal	normal	FALSE
CDK2AP2	-0.31	0.069	normal	normal	FALSE
CDK4	-0.29	0.08	normal	normal	FALSE
CDK5	-0.296	0.124	normal	normal	FALSE
CDK5RAP2	-0.37	0.12	normal	normal	FALSE
CDK5RAP3	-0.428	0.137	normal	normal	FALSE
CDK6	-0.094	0.083	normal	up	TRUE
CDK8	-0.334	0.109	normal	normal	FALSE
CDK9	-0.312	0.151	normal	normal	FALSE
CDKAL1	-0.338	0.15	normal	normal	FALSE
CDKL5	-0.234	0.242	up	normal	TRUE
CDKN1B	-0.284	0.112	normal	normal	FALSE
CDKN1C	-0.322	0.184	normal	normal	FALSE
CDKN2A	-0.378	0.07	normal	normal	FALSE
CDKN2AIP	-0.348	0.092	normal	normal	FALSE
CDKN2AIPNL	-0.326	0.076	normal	normal	FALSE
CDKN2B	-0.546	0.069	normal	down	TRUE
CDKN2D	-0.302	0.17	normal	normal	FALSE
CDKN3	-0.27	0.109	normal	normal	FALSE
CDR2	-0.304	0.085	normal	normal	FALSE
CDR2L	-0.35	0.088	normal	normal	FALSE
CDRT1	-0.318	0.116	normal	normal	FALSE
CDS1	-0.45	0.081	normal	normal	FALSE
CDS2	-0.372	0.152	normal	normal	FALSE
CDV3	-0.18	0.061	normal	normal	FALSE
CDX1	-0.392	0.05	normal	normal	FALSE
CDX2	-0.408	0.084	normal	normal	FALSE
CDYL	-0.326	0.109	normal	normal	FALSE
CEACAM1	-0.428	0.077	normal	normal	FALSE
CEACAM5	-0.322	0.144	normal	normal	FALSE
CEACAM6	-0.492	0.082	normal	normal	FALSE
CEBPA	-0.372	0.113	normal	normal	FALSE
CEBPB	-0.316	0.159	normal	normal	FALSE
CEBPD	-0.3	0.072	normal	normal	FALSE
CEBPG	-0.416	0.079	normal	normal	FALSE
CEBPZ	-0.35	0.089	normal	normal	FALSE
CEBPZOS	-0.352	0.108	normal	normal	FALSE
CEMIP2	-0.434	0.097	normal	normal	FALSE
CENATAC	-0.39	0.13	normal	normal	FALSE
CENPB	-0.264	0.168	normal	normal	FALSE
CENPC	-0.398	0.119	normal	normal	FALSE
CENPE	-0.366	0.089	normal	normal	FALSE
CENPF	-0.384	0.159	normal	normal	FALSE
CENPH	-0.28	0.105	normal	normal	FALSE
CENPJ	-0.432	0.268	up	normal	TRUE
CENPM	-0.332	0.099	normal	normal	FALSE
CENPN	-0.278	0.162	normal	normal	FALSE
CENPS	-0.25	0.187	normal	normal	FALSE
CENPT	-0.328	0.149	normal	normal	FALSE
CENPU	-0.352	0.137	normal	normal	FALSE
CENPV	-0.286	0.132	normal	normal	FALSE
CENPW	-0.27	0.086	normal	normal	FALSE
CENPX	-0.228	0.07	normal	normal	FALSE
CEP104	-0.432	0.194	normal	normal	FALSE
CEP126	-0.464	0.107	normal	normal	FALSE
CEP135	-0.356	0.126	normal	normal	FALSE
CEP162	-0.382	0.348	up	normal	TRUE
CEP170B	-0.494	0.12	normal	normal	FALSE
CEP20	-0.338	0.14	normal	normal	FALSE
CEP350	-0.49	0.075	normal	normal	FALSE
CEP41	-0.342	0.161	normal	normal	FALSE
CEP43	-0.384	0.123	normal	normal	FALSE
CEP55	-0.326	0.165	normal	normal	FALSE
CEP57	-0.31	0.12	normal	normal	FALSE
CEP68	-0.444	0.126	normal	normal	FALSE
CEP70	-0.418	0.19	normal	normal	FALSE
CEP76	-0.292	0.171	normal	normal	FALSE
CEP78	-0.39	0.187	normal	normal	FALSE
CEP89	-0.326	0.185	normal	normal	FALSE
CEP95	-0.398	0.142	normal	normal	FALSE
CEPT1	-0.4	0.122	normal	normal	FALSE
CERK	-0.432	0.147	normal	normal	FALSE
CERS2	-0.336	0.114	normal	normal	FALSE
CERS6	-0.432	0.07	normal	normal	FALSE
CERT1	-0.38	0.086	normal	normal	FALSE
CES2	-0.392	0.144	normal	normal	FALSE
CES3	-0.438	0.151	normal	normal	FALSE
CETN2	-0.306	0.164	normal	normal	FALSE
CFAP20	-0.3	0.144	normal	normal	FALSE
CFAP298	-0.308	0.109	normal	normal	FALSE
CFAP36	-0.338	0.129	normal	normal	FALSE
CFAP410	-0.308	0.195	normal	normal	FALSE
CFAP44	-0.596	0.118	normal	down	TRUE
CFAP97	-0.304	0.071	normal	normal	FALSE
CFB	-0.436	0.082	normal	normal	FALSE
CFD	-0.28	0.156	normal	normal	FALSE
CFDP1	-0.396	0.061	normal	normal	FALSE
CFL1	0.108	0.14	normal	up	TRUE
CFLAR	-0.442	0.061	normal	normal	FALSE
CGAS	-0.384	0.144	normal	normal	FALSE
CGGBP1	-0.338	0.064	normal	normal	FALSE
CGN	-0.52	0.079	normal	normal	FALSE
CGRRF1	-0.274	0.14	normal	normal	FALSE
CHAC1	-0.398	0.117	normal	normal	FALSE
CHAC2	-0.29	0.177	normal	normal	FALSE
CHAF1A	-0.256	0.133	normal	normal	FALSE
CHAMP1	-0.382	0.198	normal	normal	FALSE
CHCHD1	-0.29	0.058	normal	normal	FALSE
CHCHD10	-0.058	0.104	normal	up	TRUE
CHCHD2	-0.016	0.109	normal	up	TRUE
CHCHD3	-0.358	0.06	normal	normal	FALSE
CHCHD4	-0.252	0.176	normal	normal	FALSE
CHCHD5	-0.354	0.074	normal	normal	FALSE
CHCHD6	-0.338	0.231	up	normal	TRUE
CHCHD7	-0.322	0.123	normal	normal	FALSE
CHD1	-0.398	0.069	normal	normal	FALSE
CHD1L	-0.424	0.14	normal	normal	FALSE
CHD2	-0.392	0.12	normal	normal	FALSE
CHD4	-0.398	0.081	normal	normal	FALSE
CHD6	-0.472	0.104	normal	normal	FALSE
CHD7	-0.416	0.089	normal	normal	FALSE
CHD8	-0.378	0.067	normal	normal	FALSE
CHD9	-0.44	0.131	normal	normal	FALSE
CHDH	-0.408	0.093	normal	normal	FALSE
CHEK1	-0.342	0.148	normal	normal	FALSE
CHERP	-0.374	0.123	normal	normal	FALSE
CHFR	-0.384	0.106	normal	normal	FALSE
CHGA	-0.184	0.198	normal	normal	FALSE
CHIC1	-0.4	0.157	normal	normal	FALSE
CHIC2	-0.414	0.099	normal	normal	FALSE
CHKA	-0.39	0.064	normal	normal	FALSE
CHKB	-0.364	0.2	normal	normal	FALSE
CHM	-0.364	0.094	normal	normal	FALSE
CHMP1A	-0.31	0.075	normal	normal	FALSE
CHMP1B	-0.36	0.08	normal	normal	FALSE
CHMP2A	-0.43	0.066	normal	normal	FALSE
CHMP2B	-0.356	0.059	normal	normal	FALSE
CHMP4A	-0.418	0.067	normal	normal	FALSE
CHMP4B	-0.358	0.051	normal	normal	FALSE
CHMP4C	-0.282	0.092	normal	normal	FALSE
CHMP5	-0.386	0.057	normal	normal	FALSE
CHMP6	-0.292	0.112	normal	normal	FALSE
CHMP7	-0.358	0.135	normal	normal	FALSE
CHORDC1	-0.32	0.089	normal	normal	FALSE
CHP1	-0.39	0.06	normal	normal	FALSE
CHP2	-0.564	0.084	normal	down	TRUE
CHPF	-0.35	0.104	normal	normal	FALSE
CHPF2	-0.366	0.164	normal	normal	FALSE
CHPT1	-0.444	0.064	normal	normal	FALSE
CHRAC1	-0.282	0.164	normal	normal	FALSE
CHRNA5	-0.38	0.118	normal	normal	FALSE
CHRNB2	-0.376	0.142	normal	normal	FALSE
CHST12	-0.316	0.16	normal	normal	FALSE
CHST2	-0.322	0.131	normal	normal	FALSE
CHST5	-0.3	0.081	normal	normal	FALSE
CHTOP	-0.336	0.072	normal	normal	FALSE
CHUK	-0.358	0.101	normal	normal	FALSE
CHURC1	-0.332	0.054	normal	normal	FALSE
CIAO1	-0.35	0.066	normal	normal	FALSE
CIAO2A	-0.38	0.059	normal	normal	FALSE
CIAO2B	-0.306	0.067	normal	normal	FALSE
CIAO3	-0.36	0.246	up	normal	TRUE
CIAPIN1	-0.332	0.129	normal	normal	FALSE
CIB1	-0.322	0.079	normal	normal	FALSE
CIB2	-0.262	0.16	normal	normal	FALSE
CIDEB	-0.34	0.194	normal	normal	FALSE
CIDEC	-0.342	0.217	normal	normal	FALSE
CILK1	-0.266	0.164	normal	normal	FALSE
CINP	-0.286	0.202	normal	normal	FALSE
CIP2A	-0.342	0.135	normal	normal	FALSE
CIPC	-0.336	0.131	normal	normal	FALSE
CIR1	-0.378	0.098	normal	normal	FALSE
CIRBP	-0.384	0.05	normal	normal	FALSE
CISD1	-0.452	0.056	normal	normal	FALSE
CISD2	-0.382	0.08	normal	normal	FALSE
CISD3	-0.402	0.053	normal	normal	FALSE
CITED2	-0.338	0.104	normal	normal	FALSE
CITED4	-0.328	0.097	normal	normal	FALSE
CKAP2	-0.214	0.107	normal	normal	FALSE
CKAP4	-0.42	0.063	normal	normal	FALSE
CKAP5	-0.346	0.102	normal	normal	FALSE
CKB	0.012	0.083	normal	up	TRUE
CKLF	-0.332	0.086	normal	normal	FALSE
CKMT1A	-0.326	0.086	normal	normal	FALSE
CKMT1B	-0.35	0.094	normal	normal	FALSE
CKS1B	-0.316	0.101	normal	normal	FALSE
CKS2	-0.31	0.064	normal	normal	FALSE
CLASRP	-0.46	0.129	normal	normal	FALSE
CLCA1	-0.374	0.188	normal	normal	FALSE
CLCA4	-0.43	0.131	normal	normal	FALSE
CLCN2	-0.404	0.113	normal	normal	FALSE
CLCN3	-0.456	0.061	normal	normal	FALSE
CLCN5	-0.514	0.11	normal	normal	FALSE
CLCN7	-0.434	0.142	normal	normal	FALSE
CLDN1	-0.448	0.058	normal	normal	FALSE
CLDN12	-0.474	0.095	normal	normal	FALSE
CLDN15	-0.374	0.08	normal	normal	FALSE
CLDN2	-0.218	0.145	normal	normal	FALSE
CLDN23	-0.446	0.094	normal	normal	FALSE
CLDN3	-0.052	0.111	normal	up	TRUE
CLDN4	-0.27	0.097	normal	normal	FALSE
CLDN7	-0.478	0.122	normal	normal	FALSE
CLDND1	-0.366	0.126	normal	normal	FALSE
CLEC16A	-0.408	0.177	normal	normal	FALSE
CLIC1	-0.186	0.111	normal	normal	FALSE
CLIC4	-0.38	0.141	normal	normal	FALSE
CLIC5	-0.506	0.114	normal	normal	FALSE
CLIC6	-0.382	0.102	normal	normal	FALSE
CLINT1	-0.176	0.075	normal	up	TRUE
CLIP2	-0.344	0.089	normal	normal	FALSE
CLK1	-0.34	0.135	normal	normal	FALSE
CLK2	-0.478	0.232	up	normal	TRUE
CLK3	-0.366	0.198	normal	normal	FALSE
CLMN	-0.426	0.073	normal	normal	FALSE
CLN3	-0.35	0.099	normal	normal	FALSE
CLN5	-0.378	0.085	normal	normal	FALSE
CLN6	-0.43	0.177	normal	normal	FALSE
CLN8	-0.444	0.104	normal	normal	FALSE
CLNS1A	-0.364	0.068	normal	normal	FALSE
CLOCK	-0.362	0.07	normal	normal	FALSE
CLP1	-0.304	0.426	up	normal	TRUE
CLPB	-0.3	0.147	normal	normal	FALSE
CLPP	-0.338	0.064	normal	normal	FALSE
CLPTM1	-0.4	0.09	normal	normal	FALSE
CLPTM1L	-0.282	0.06	normal	normal	FALSE
CLPX	-0.332	0.106	normal	normal	FALSE
CLRN3	-0.448	0.101	normal	normal	FALSE
CLSPN	-0.282	0.165	normal	normal	FALSE
CLSTN1	-0.49	0.067	normal	normal	FALSE
CLTA	-0.308	0.068	normal	normal	FALSE
CLTB	-0.204	0.07	normal	normal	FALSE
CLTC	-0.31	0.06	normal	normal	FALSE
CLU	-0.388	0.086	normal	normal	FALSE
CLUAP1	-0.3	0.107	normal	normal	FALSE
CLUH	-0.418	0.105	normal	normal	FALSE
CLYBL	-0.322	0.21	normal	normal	FALSE
CMAS	-0.314	0.08	normal	normal	FALSE
CMBL	-0.494	0.068	normal	normal	FALSE
CMC1	-0.368	0.17	normal	normal	FALSE
CMC2	-0.294	0.102	normal	normal	FALSE
CMC4	-0.226	0.178	normal	normal	FALSE
CMIP	-0.416	0.064	normal	normal	FALSE
CMPK1	-0.264	0.082	normal	normal	FALSE
CMPK2	-0.242	0.09	normal	normal	FALSE
CMSS1	-0.304	0.222	normal	normal	FALSE
CMTM4	-0.386	0.105	normal	normal	FALSE
CMTM6	-0.432	0.059	normal	normal	FALSE
CMTM7	-0.27	0.14	normal	normal	FALSE
CMTM8	-0.366	0.087	normal	normal	FALSE
CMTR1	-0.376	0.113	normal	normal	FALSE
CMTR2	-0.312	0.166	normal	normal	FALSE
CNBP	-0.354	0.054	normal	normal	FALSE
CNDP2	-0.456	0.081	normal	normal	FALSE
CNEP1R1	-0.396	0.208	normal	normal	FALSE
CNGA1	-0.414	0.159	normal	normal	FALSE
CNIH1	-0.41	0.068	normal	normal	FALSE
CNIH4	-0.418	0.059	normal	normal	FALSE
CNKSR1	-0.388	0.153	normal	normal	FALSE
CNKSR3	-0.464	0.117	normal	normal	FALSE
CNN2	-0.3	0.108	normal	normal	FALSE
CNN3	-0.286	0.055	normal	normal	FALSE
CNNM1	-0.402	0.128	normal	normal	FALSE
CNNM3	-0.336	0.102	normal	normal	FALSE
CNNM4	-0.422	0.128	normal	normal	FALSE
CNOT1	-0.456	0.083	normal	normal	FALSE
CNOT11	-0.34	0.097	normal	normal	FALSE
CNOT3	-0.282	0.211	normal	normal	FALSE
CNOT6	-0.336	0.081	normal	normal	FALSE
CNOT7	-0.28	0.092	normal	normal	FALSE
CNOT9	-0.364	0.104	normal	normal	FALSE
CNP	-0.378	0.164	normal	normal	FALSE
CNPPD1	-0.38	0.148	normal	normal	FALSE
CNPY2	-0.43	0.06	normal	normal	FALSE
CNPY3	-0.39	0.193	normal	normal	FALSE
CNTN3	-0.402	0.132	normal	normal	FALSE
CNTNAP2	-0.252	0.121	normal	normal	FALSE
COA3	-0.24	0.056	normal	normal	FALSE
COA4	-0.24	0.051	normal	normal	FALSE
COA5	-0.324	0.129	normal	normal	FALSE
COA6	-0.342	0.064	normal	normal	FALSE
COA7	-0.312	0.086	normal	normal	FALSE
COA8	-0.306	0.108	normal	normal	FALSE
COASY	-0.35	0.111	normal	normal	FALSE
COBL	-0.476	0.153	normal	normal	FALSE
COBLL1	-0.424	0.129	normal	normal	FALSE
COG1	-0.342	0.245	up	normal	TRUE
COG2	-0.33	0.103	normal	normal	FALSE
COG3	-0.368	0.095	normal	normal	FALSE
COG4	-0.342	0.112	normal	normal	FALSE
COG5	-0.362	0.085	normal	normal	FALSE
COG6	-0.316	0.198	normal	normal	FALSE
COG7	-0.37	0.162	normal	normal	FALSE
COIL	-0.33	0.164	normal	normal	FALSE
COL17A1	-0.394	0.091	normal	normal	FALSE
COL4A1	-0.434	0.103	normal	normal	FALSE
COL4A2	-0.414	0.073	normal	normal	FALSE
COL9A2	-0.388	0.111	normal	normal	FALSE
COLCA2	-0.334	0.164	normal	normal	FALSE
COLGALT1	-0.384	0.142	normal	normal	FALSE
COMMD1	-0.332	0.088	normal	normal	FALSE
COMMD10	-0.322	0.092	normal	normal	FALSE
COMMD2	-0.294	0.11	normal	normal	FALSE
COMMD3	-0.334	0.104	normal	normal	FALSE
COMMD5	-0.33	0.216	normal	normal	FALSE
COMMD6	-0.224	0.069	normal	normal	FALSE
COMMD7	-0.366	0.145	normal	normal	FALSE
COMMD8	-0.322	0.108	normal	normal	FALSE
COMMD9	-0.3	0.087	normal	normal	FALSE
COMT	-0.33	0.053	normal	normal	FALSE
COMTD1	-0.362	0.075	normal	normal	FALSE
COP1	-0.308	0.207	normal	normal	FALSE
COPA	-0.372	0.081	normal	normal	FALSE
COPB1	-0.528	0.087	normal	normal	FALSE
COPB2	-0.504	0.056	normal	normal	FALSE
COPE	-0.438	0.063	normal	normal	FALSE
COPG1	-0.3	0.082	normal	normal	FALSE
COPG2	-0.254	0.127	normal	normal	FALSE
COPRS	-0.26	0.109	normal	normal	FALSE
COPS2	-0.362	0.049	normal	normal	FALSE
COPS4	-0.288	0.111	normal	normal	FALSE
COPS5	-0.382	0.115	normal	normal	FALSE
COPS6	-0.348	0.09	normal	normal	FALSE
COPS7A	-0.318	0.077	normal	normal	FALSE
COPS8	-0.298	0.09	normal	normal	FALSE
COPS9	-0.07	0.063	normal	up	TRUE
COPZ1	-0.35	0.053	normal	normal	FALSE
COQ10B	-0.382	0.098	normal	normal	FALSE
COQ2	-0.32	0.268	up	normal	TRUE
COQ3	-0.262	0.143	normal	normal	FALSE
COQ4	-0.366	0.101	normal	normal	FALSE
COQ5	-0.298	0.176	normal	normal	FALSE
COQ6	-0.286	0.163	normal	normal	FALSE
COQ7	-0.328	0.128	normal	normal	FALSE
COQ8A	-0.428	0.203	normal	normal	FALSE
COQ8B	-0.334	0.253	up	normal	TRUE
COQ9	-0.3	0.084	normal	normal	FALSE
CORO1B	-0.37	0.085	normal	normal	FALSE
CORO2A	-0.348	0.052	normal	normal	FALSE
CORO7	-0.408	0.141	normal	normal	FALSE
COTL1	-0.196	0.065	normal	normal	FALSE
COX10	-0.31	0.112	normal	normal	FALSE
COX11	-0.304	0.133	normal	normal	FALSE
COX14	-0.336	0.063	normal	normal	FALSE
COX15	-0.356	0.087	normal	normal	FALSE
COX16	-0.28	0.211	normal	normal	FALSE
COX17	-0.302	0.07	normal	normal	FALSE
COX18	-0.302	0.147	normal	normal	FALSE
COX19	-0.376	0.092	normal	normal	FALSE
COX20	-0.254	0.059	normal	normal	FALSE
COX4I1	-0.37	0.122	normal	normal	FALSE
COX5A	-0.182	0.098	normal	normal	FALSE
COX5B	-0.242	0.108	normal	normal	FALSE
COX6A1	-0.348	0.109	normal	normal	FALSE
COX6B1	-0.148	0.1	normal	up	TRUE
COX6C	-0.02	0.107	normal	up	TRUE
COX7A2	0.136	0.114	normal	up	TRUE
COX7A2L	-0.32	0.057	normal	normal	FALSE
COX7B	-0.098	0.091	normal	up	TRUE
COX7C	0.366	0.123	normal	up	TRUE
COX8A	-0.192	0.101	normal	normal	FALSE
CPD	-0.516	0.077	normal	normal	FALSE
CPE	-0.362	0.107	normal	normal	FALSE
CPEB2	-0.336	0.116	normal	normal	FALSE
CPEB4	-0.456	0.118	normal	normal	FALSE
CPNE1	-0.302	0.114	normal	normal	FALSE
CPNE2	-0.28	0.164	normal	normal	FALSE
CPNE3	-0.42	0.087	normal	normal	FALSE
CPO	-0.538	0.095	normal	down	TRUE
CPOX	-0.358	0.138	normal	normal	FALSE
CPPED1	-0.376	0.126	normal	normal	FALSE
CPS1	-0.444	0.101	normal	normal	FALSE
CPSF1	-0.33	0.133	normal	normal	FALSE
CPSF2	-0.324	0.069	normal	normal	FALSE
CPSF3	-0.342	0.152	normal	normal	FALSE
CPSF6	-0.348	0.056	normal	normal	FALSE
CPT1A	-0.416	0.099	normal	normal	FALSE
CPT2	-0.362	0.134	normal	normal	FALSE
CPTP	-0.342	0.126	normal	normal	FALSE
CRACDL	-0.396	0.113	normal	normal	FALSE
CRADD	-0.238	0.185	normal	normal	FALSE
CRAMP1	-0.5	0.237	up	normal	TRUE
CRB3	-0.352	0.062	normal	normal	FALSE
CRBN	-0.334	0.136	normal	normal	FALSE
CRCP	-0.356	0.11	normal	normal	FALSE
CREB1	-0.42	0.083	normal	normal	FALSE
CREB3	-0.36	0.089	normal	normal	FALSE
CREB3L1	-0.438	0.072	normal	normal	FALSE
CREB3L2	-0.45	0.092	normal	normal	FALSE
CREB3L3	-0.618	0.129	normal	down	TRUE
CREBBP	-0.42	0.124	normal	normal	FALSE
CREBL2	-0.328	0.144	normal	normal	FALSE
CREBRF	-0.39	0.129	normal	normal	FALSE
CREBZF	-0.406	0.068	normal	normal	FALSE
CREG1	-0.346	0.1	normal	normal	FALSE
CREG2	-0.252	0.137	normal	normal	FALSE
CRELD1	-0.38	0.195	normal	normal	FALSE
CRELD2	-0.334	0.12	normal	normal	FALSE
CREM	-0.306	0.118	normal	normal	FALSE
CRIP1	-0.45	0.1	normal	normal	FALSE
CRIPT	-0.376	0.111	normal	normal	FALSE
CRK	-0.406	0.051	normal	normal	FALSE
CRKL	-0.342	0.189	normal	normal	FALSE
CRLF3	-0.352	0.112	normal	normal	FALSE
CRLS1	-0.37	0.1	normal	normal	FALSE
CRNKL1	-0.392	0.276	up	normal	TRUE
CROT	-0.396	0.114	normal	normal	FALSE
CRTAP	-0.326	0.096	normal	normal	FALSE
CRTC3	-0.338	0.143	normal	normal	FALSE
CRY1	-0.298	0.216	normal	normal	FALSE
CRY2	-0.412	0.219	normal	normal	FALSE
CRYBG1	-0.374	0.054	normal	normal	FALSE
CRYBG2	-0.384	0.121	normal	normal	FALSE
CRYBG3	-0.464	0.118	normal	normal	FALSE
CRYL1	-0.46	0.069	normal	normal	FALSE
CRYZ	-0.276	0.119	normal	normal	FALSE
CRYZL1	-0.302	0.108	normal	normal	FALSE
CS	-0.352	0.084	normal	normal	FALSE
CSAD	-0.384	0.146	normal	normal	FALSE
CSDE1	-0.366	0.078	normal	normal	FALSE
CSE1L	-0.286	0.141	normal	normal	FALSE
CSF1	-0.316	0.164	normal	normal	FALSE
CSNK1A1	-0.312	0.055	normal	normal	FALSE
CSNK1D	-0.37	0.08	normal	normal	FALSE
CSNK1G1	-0.37	0.109	normal	normal	FALSE
CSNK1G2	-0.278	0.086	normal	normal	FALSE
CSNK2A1	-0.372	0.063	normal	normal	FALSE
CSNK2A2	-0.356	0.16	normal	normal	FALSE
CSNK2B	-0.352	0.055	normal	normal	FALSE
CSRNP1	-0.36	0.251	up	normal	TRUE
CSRP1	-0.358	0.084	normal	normal	FALSE
CST3	-0.46	0.113	normal	normal	FALSE
CSTB	0.108	0.103	normal	up	TRUE
CSTF1	-0.286	0.185	normal	normal	FALSE
CSTF2	-0.288	0.114	normal	normal	FALSE
CSTF2T	-0.352	0.199	normal	normal	FALSE
CSTF3	-0.318	0.092	normal	normal	FALSE
CTBP2	-0.45	0.179	normal	normal	FALSE
CTBS	-0.358	0.064	normal	normal	FALSE
CTCF	-0.358	0.098	normal	normal	FALSE
CTDNEP1	-0.312	0.098	normal	normal	FALSE
CTDP1	-0.442	0.17	normal	normal	FALSE
CTDSP1	-0.434	0.088	normal	normal	FALSE
CTDSP2	-0.35	0.158	normal	normal	FALSE
CTDSPL	-0.292	0.141	normal	normal	FALSE
CTDSPL2	-0.384	0.106	normal	normal	FALSE
CTH	-0.408	0.107	normal	normal	FALSE
CTNNA1	-0.418	0.074	normal	normal	FALSE
CTNNAL1	-0.36	0.062	normal	normal	FALSE
CTNNB1	-0.452	0.144	normal	normal	FALSE
CTNNBIP1	-0.3	0.11	normal	normal	FALSE
CTNNBL1	-0.326	0.111	normal	normal	FALSE
CTNND1	-0.458	0.134	normal	normal	FALSE
CTPS1	-0.268	0.115	normal	normal	FALSE
CTPS2	-0.324	0.107	normal	normal	FALSE
CTR9	-0.33	0.106	normal	normal	FALSE
CTSA	-0.516	0.076	normal	normal	FALSE
CTSC	-0.388	0.106	normal	normal	FALSE
CTSD	-0.586	0.104	normal	down	TRUE
CTSE	-0.5	0.073	normal	normal	FALSE
CTSH	-0.422	0.052	normal	normal	FALSE
CTSS	-0.53	0.079	normal	normal	FALSE
CTSZ	-0.394	0.075	normal	normal	FALSE
CTTN	-0.258	0.069	normal	normal	FALSE
CTTNBP2NL	-0.356	0.075	normal	normal	FALSE
CTU1	-0.272	0.158	normal	normal	FALSE
CUBN	-0.59	0.145	normal	down	TRUE
CUEDC1	-0.354	0.127	normal	normal	FALSE
CUEDC2	-0.316	0.115	normal	normal	FALSE
CUL1	-0.312	0.103	normal	normal	FALSE
CUL2	-0.304	0.09	normal	normal	FALSE
CUL3	-0.392	0.072	normal	normal	FALSE
CUL4A	-0.346	0.112	normal	normal	FALSE
CUL4B	-0.346	0.146	normal	normal	FALSE
CUL5	-0.404	0.089	normal	normal	FALSE
CUTA	-0.418	0.055	normal	normal	FALSE
CUTC	-0.264	0.14	normal	normal	FALSE
CUX1	-0.38	0.118	normal	normal	FALSE
CWC15	-0.348	0.08	normal	normal	FALSE
CWC22	-0.306	0.129	normal	normal	FALSE
CWC25	-0.412	0.172	normal	normal	FALSE
CWC27	-0.346	0.079	normal	normal	FALSE
CWF19L2	-0.46	0.157	normal	normal	FALSE
CX3CL1	-0.308	0.108	normal	normal	FALSE
CXADR	-0.554	0.085	normal	down	TRUE
CXCL1	-0.242	0.133	normal	normal	FALSE
CXCL10	0.048	0.118	normal	up	TRUE
CXCL11	-0.146	0.206	normal	up	TRUE
CXCL16	-0.33	0.075	normal	normal	FALSE
CXCL2	-0.416	0.087	normal	normal	FALSE
CXCL3	-0.382	0.09	normal	normal	FALSE
CXCL8	-0.254	0.114	normal	normal	FALSE
CXXC1	-0.324	0.137	normal	normal	FALSE
CXorf38	-0.352	0.111	normal	normal	FALSE
CYB561	-0.46	0.117	normal	normal	FALSE
CYB561A3	-0.32	0.171	normal	normal	FALSE
CYB561D2	-0.394	0.124	normal	normal	FALSE
CYB5A	-0.226	0.107	normal	normal	FALSE
CYB5B	-0.262	0.056	normal	normal	FALSE
CYB5D1	-0.314	0.173	normal	normal	FALSE
CYB5D2	-0.354	0.117	normal	normal	FALSE
CYB5R1	-0.3	0.148	normal	normal	FALSE
CYB5R3	-0.294	0.066	normal	normal	FALSE
CYB5R4	-0.368	0.149	normal	normal	FALSE
CYBA	-0.374	0.131	normal	normal	FALSE
CYBRD1	-0.31	0.125	normal	normal	FALSE
CYC1	-0.394	0.067	normal	normal	FALSE
CYCS	-0.302	0.094	normal	normal	FALSE
CYFIP1	-0.35	0.072	normal	normal	FALSE
CYFIP2	-0.396	0.177	normal	normal	FALSE
CYHR1	-0.362	0.116	normal	normal	FALSE
CYP1A1	-0.332	0.133	normal	normal	FALSE
CYP20A1	-0.344	0.102	normal	normal	FALSE
CYP27A1	-0.428	0.102	normal	normal	FALSE
CYP2B6	-0.338	0.121	normal	normal	FALSE
CYP2C18	-0.448	0.119	normal	normal	FALSE
CYP2C19	-0.478	0.157	normal	normal	FALSE
CYP2C9	-0.502	0.146	normal	normal	FALSE
CYP2J2	-0.458	0.138	normal	normal	FALSE
CYP2R1	-0.324	0.168	normal	normal	FALSE
CYP2S1	-0.32	0.076	normal	normal	FALSE
CYP2U1	-0.34	0.196	normal	normal	FALSE
CYP3A4	-0.456	0.177	normal	normal	FALSE
CYP3A5	-0.692	0.114	normal	down	TRUE
CYP4F12	-0.556	0.068	normal	down	TRUE
CYP4F2	-0.37	0.115	normal	normal	FALSE
CYP4F3	-0.516	0.107	normal	normal	FALSE
CYP4V2	-0.454	0.138	normal	normal	FALSE
CYP51A1	-0.38	0.135	normal	normal	FALSE
CYREN	-0.298	0.133	normal	normal	FALSE
CYSTM1	0.054	0.136	normal	up	TRUE
CYTH2	-0.388	0.116	normal	normal	FALSE
CYTH3	-0.418	0.097	normal	normal	FALSE
CZIB	-0.296	0.187	normal	normal	FALSE
D2HGDH	-0.484	0.128	normal	normal	FALSE
DAAM1	-0.396	0.068	normal	normal	FALSE
DAB2	-0.424	0.076	normal	normal	FALSE
DACH1	-0.42	0.105	normal	normal	FALSE
DAD1	-0.346	0.072	normal	normal	FALSE
DALRD3	-0.298	0.108	normal	normal	FALSE
DAP	-0.356	0.047	normal	normal	FALSE
DAPK1	-0.434	0.111	normal	normal	FALSE
DAPK3	-0.344	0.219	normal	normal	FALSE
DAPP1	-0.384	0.071	normal	normal	FALSE
DARS1	-0.248	0.086	normal	normal	FALSE
DARS2	-0.302	0.176	normal	normal	FALSE
DAXX	-0.286	0.121	normal	normal	FALSE
DAZAP2	-0.37	0.07	normal	normal	FALSE
DBF4	-0.324	0.117	normal	normal	FALSE
DBI	-0.288	0.171	normal	normal	FALSE
DBN1	-0.308	0.139	normal	normal	FALSE
DBNDD1	-0.282	0.133	normal	normal	FALSE
DBNDD2	-0.378	0.065	normal	normal	FALSE
DBNL	-0.39	0.074	normal	normal	FALSE
DBP	-0.346	0.308	up	normal	TRUE
DBR1	-0.288	0.235	up	normal	TRUE
DBT	-0.416	0.124	normal	normal	FALSE
DCAF10	-0.308	0.094	normal	normal	FALSE
DCAF11	-0.366	0.114	normal	normal	FALSE
DCAF12	-0.306	0.092	normal	normal	FALSE
DCAF13	-0.362	0.098	normal	normal	FALSE
DCAF16	-0.344	0.134	normal	normal	FALSE
DCAF17	-0.376	0.11	normal	normal	FALSE
DCAF7	-0.342	0.072	normal	normal	FALSE
DCAF8	-0.422	0.12	normal	normal	FALSE
DCBLD1	-0.374	0.107	normal	normal	FALSE
DCBLD2	-0.276	0.15	normal	normal	FALSE
DCDC2	-0.342	0.08	normal	normal	FALSE
DCK	-0.268	0.15	normal	normal	FALSE
DCLRE1A	-0.302	0.106	normal	normal	FALSE
DCLRE1C	-0.436	0.13	normal	normal	FALSE
DCP1A	-0.366	0.087	normal	normal	FALSE
DCP1B	-0.288	0.139	normal	normal	FALSE
DCP2	-0.386	0.156	normal	normal	FALSE
DCPS	-0.29	0.154	normal	normal	FALSE
DCTN1	-0.396	0.109	normal	normal	FALSE
DCTN2	-0.346	0.072	normal	normal	FALSE
DCTN3	-0.364	0.126	normal	normal	FALSE
DCTN4	-0.342	0.126	normal	normal	FALSE
DCTN5	-0.396	0.068	normal	normal	FALSE
DCTN6	-0.328	0.079	normal	normal	FALSE
DCTPP1	-0.298	0.071	normal	normal	FALSE
DCUN1D1	-0.292	0.099	normal	normal	FALSE
DCUN1D2	-0.452	0.126	normal	normal	FALSE
DCUN1D3	-0.336	0.156	normal	normal	FALSE
DCUN1D5	-0.296	0.084	normal	normal	FALSE
DCXR	-0.422	0.066	normal	normal	FALSE
DDA1	-0.388	0.051	normal	normal	FALSE
DDAH1	-0.344	0.086	normal	normal	FALSE
DDAH2	-0.328	0.081	normal	normal	FALSE
DDB1	-0.336	0.115	normal	normal	FALSE
DDB2	-0.312	0.136	normal	normal	FALSE
DDC	-0.368	0.075	normal	normal	FALSE
DDHD2	-0.376	0.157	normal	normal	FALSE
DDI2	-0.43	0.113	normal	normal	FALSE
DDIT3	-0.334	0.091	normal	normal	FALSE
DDIT4	-0.502	0.107	normal	normal	FALSE
DDOST	-0.418	0.064	normal	normal	FALSE
DDRGK1	-0.454	0.098	normal	normal	FALSE
DDT	-0.05	0.093	normal	up	TRUE
DDTL	-0.442	0.332	up	normal	TRUE
DDX1	-0.33	0.058	normal	normal	FALSE
DDX10	-0.392	0.133	normal	normal	FALSE
DDX17	-0.43	0.062	normal	normal	FALSE
DDX18	-0.324	0.054	normal	normal	FALSE
DDX19A	-0.298	0.15	normal	normal	FALSE
DDX19B	-0.328	0.169	normal	normal	FALSE
DDX20	-0.302	0.13	normal	normal	FALSE
DDX21	-0.202	0.057	normal	normal	FALSE
DDX23	-0.3	0.07	normal	normal	FALSE
DDX24	-0.384	0.06	normal	normal	FALSE
DDX27	-0.3	0.099	normal	normal	FALSE
DDX39A	-0.334	0.094	normal	normal	FALSE
DDX39B	-0.35	0.076	normal	normal	FALSE
DDX3X	-0.328	0.061	normal	normal	FALSE
DDX3Y	-0.362	0.11	normal	normal	FALSE
DDX41	-0.314	0.159	normal	normal	FALSE
DDX42	-0.382	0.072	normal	normal	FALSE
DDX46	-0.346	0.059	normal	normal	FALSE
DDX47	-0.344	0.106	normal	normal	FALSE
DDX49	-0.288	0.104	normal	normal	FALSE
DDX5	-0.502	0.08	normal	normal	FALSE
DDX50	-0.326	0.115	normal	normal	FALSE
DDX51	-0.394	0.151	normal	normal	FALSE
DDX52	-0.41	0.058	normal	normal	FALSE
DDX54	-0.334	0.084	normal	normal	FALSE
DDX56	-0.368	0.105	normal	normal	FALSE
DDX58	-0.166	0.172	normal	up	TRUE
DDX6	-0.386	0.114	normal	normal	FALSE
DDX60	-0.274	0.169	normal	normal	FALSE
DEAF1	-0.352	0.142	normal	normal	FALSE
DECR1	-0.552	0.063	normal	down	TRUE
DECR2	-0.378	0.111	normal	normal	FALSE
DEDD	-0.318	0.163	normal	normal	FALSE
DEDD2	-0.31	0.147	normal	normal	FALSE
DEF8	-0.306	0.117	normal	normal	FALSE
DEGS1	-0.36	0.116	normal	normal	FALSE
DEGS2	-0.408	0.081	normal	normal	FALSE
DEK	-0.148	0.065	normal	up	TRUE
DELE1	-0.432	0.118	normal	normal	FALSE
DENND10	-0.324	0.163	normal	normal	FALSE
DENND11	-0.458	0.1	normal	normal	FALSE
DENND1A	-0.37	0.197	normal	normal	FALSE
DENND1B	-0.52	0.126	normal	normal	FALSE
DENND4B	-0.338	0.073	normal	normal	FALSE
DENND5B	-0.344	0.161	normal	normal	FALSE
DENND6A	-0.354	0.119	normal	normal	FALSE
DENR	-0.246	0.056	normal	normal	FALSE
DEPDC1	-0.45	0.104	normal	normal	FALSE
DEPDC1B	-0.376	0.157	normal	normal	FALSE
DEPP1	-0.302	0.104	normal	normal	FALSE
DEPTOR	-0.338	0.16	normal	normal	FALSE
DERA	-0.398	0.088	normal	normal	FALSE
DERL1	-0.38	0.091	normal	normal	FALSE
DERL2	-0.354	0.099	normal	normal	FALSE
DESI1	-0.368	0.05	normal	normal	FALSE
DESI2	-0.292	0.161	normal	normal	FALSE
DEXI	-0.316	0.112	normal	normal	FALSE
DFFA	-0.36	0.104	normal	normal	FALSE
DGAT1	-0.558	0.099	normal	down	TRUE
DGCR2	-0.344	0.133	normal	normal	FALSE
DGCR6L	-0.3	0.127	normal	normal	FALSE
DGCR8	-0.366	0.096	normal	normal	FALSE
DGKD	-0.398	0.149	normal	normal	FALSE
DGKE	-0.45	0.111	normal	normal	FALSE
DGKH	-0.448	0.093	normal	normal	FALSE
DGKQ	-0.492	0.162	normal	normal	FALSE
DGLUCY	-0.478	0.108	normal	normal	FALSE
DGUOK	-0.318	0.064	normal	normal	FALSE
DHCR24	-0.414	0.069	normal	normal	FALSE
DHCR7	-0.344	0.127	normal	normal	FALSE
DHDDS	-0.388	0.139	normal	normal	FALSE
DHDH	-0.37	0.249	up	normal	TRUE
DHFR	-0.34	0.096	normal	normal	FALSE
DHODH	-0.342	0.175	normal	normal	FALSE
DHPS	-0.364	0.088	normal	normal	FALSE
DHRS1	-0.322	0.13	normal	normal	FALSE
DHRS11	-0.512	0.068	normal	normal	FALSE
DHRS12	-0.308	0.205	normal	normal	FALSE
DHRS3	-0.342	0.085	normal	normal	FALSE
DHRS4	-0.252	0.219	normal	normal	FALSE
DHRS4L2	-0.39	0.126	normal	normal	FALSE
DHRS7	-0.612	0.074	normal	down	TRUE
DHRS7B	-0.394	0.134	normal	normal	FALSE
DHRSX	-0.318	0.084	normal	normal	FALSE
DHTKD1	-0.322	0.142	normal	normal	FALSE
DHX15	-0.346	0.082	normal	normal	FALSE
DHX16	-0.388	0.096	normal	normal	FALSE
DHX29	-0.388	0.062	normal	normal	FALSE
DHX30	-0.26	0.124	normal	normal	FALSE
DHX32	-0.346	0.078	normal	normal	FALSE
DHX33	-0.33	0.121	normal	normal	FALSE
DHX34	-0.428	0.241	up	normal	TRUE
DHX36	-0.424	0.077	normal	normal	FALSE
DHX37	-0.366	0.19	normal	normal	FALSE
DHX38	-0.354	0.097	normal	normal	FALSE
DHX40	-0.296	0.169	normal	normal	FALSE
DHX57	-0.306	0.129	normal	normal	FALSE
DHX58	-0.322	0.205	normal	normal	FALSE
DHX8	-0.348	0.194	normal	normal	FALSE
DHX9	-0.348	0.07	normal	normal	FALSE
DIABLO	-0.328	0.112	normal	normal	FALSE
DIAPH1	-0.38	0.061	normal	normal	FALSE
DIAPH2	-0.402	0.07	normal	normal	FALSE
DIAPH3	-0.418	0.133	normal	normal	FALSE
DICER1	-0.406	0.174	normal	normal	FALSE
DIDO1	-0.382	0.124	normal	normal	FALSE
DIMT1	-0.252	0.132	normal	normal	FALSE
DIP2A	-0.53	0.217	normal	normal	FALSE
DIP2B	-0.36	0.113	normal	normal	FALSE
DIPK1A	-0.36	0.217	normal	normal	FALSE
DIPK2A	-0.392	0.126	normal	normal	FALSE
DIS3	-0.398	0.097	normal	normal	FALSE
DIS3L2	-0.37	0.142	normal	normal	FALSE
DISP2	-0.454	0.12	normal	normal	FALSE
DKC1	-0.256	0.077	normal	normal	FALSE
DKK4	-0.306	0.137	normal	normal	FALSE
DLD	-0.378	0.052	normal	normal	FALSE
DLG3	-0.302	0.1	normal	normal	FALSE
DLGAP5	-0.412	0.103	normal	normal	FALSE
DLST	-0.338	0.103	normal	normal	FALSE
DMAC1	-0.358	0.056	normal	normal	FALSE
DMAC2L	-0.3	0.137	normal	normal	FALSE
DMAP1	-0.362	0.188	normal	normal	FALSE
DMKN	-0.328	0.113	normal	normal	FALSE
DMWD	-0.386	0.104	normal	normal	FALSE
DMXL1	-0.382	0.265	up	normal	TRUE
DMXL2	-0.444	0.109	normal	normal	FALSE
DNAAF10	-0.354	0.216	normal	normal	FALSE
DNAAF2	-0.246	0.119	normal	normal	FALSE
DNAAF4	-0.318	0.173	normal	normal	FALSE
DNAAF5	-0.334	0.174	normal	normal	FALSE
DNAH1	-0.584	0.124	normal	down	TRUE
DNAJA1	-0.32	0.051	normal	normal	FALSE
DNAJA2	-0.328	0.045	normal	normal	FALSE
DNAJA3	-0.328	0.169	normal	normal	FALSE
DNAJA4	-0.334	0.176	normal	normal	FALSE
DNAJB1	-0.354	0.101	normal	normal	FALSE
DNAJB11	-0.4	0.058	normal	normal	FALSE
DNAJB12	-0.312	0.11	normal	normal	FALSE
DNAJB14	-0.454	0.09	normal	normal	FALSE
DNAJB2	-0.384	0.123	normal	normal	FALSE
DNAJB4	-0.318	0.145	normal	normal	FALSE
DNAJB6	-0.392	0.077	normal	normal	FALSE
DNAJB9	-0.332	0.106	normal	normal	FALSE
DNAJC1	-0.422	0.064	normal	normal	FALSE
DNAJC10	-0.48	0.061	normal	normal	FALSE
DNAJC11	-0.386	0.1	normal	normal	FALSE
DNAJC13	-0.428	0.108	normal	normal	FALSE
DNAJC14	-0.358	0.19	normal	normal	FALSE
DNAJC15	-0.452	0.059	normal	normal	FALSE
DNAJC16	-0.376	0.145	normal	normal	FALSE
DNAJC17	-0.35	0.166	normal	normal	FALSE
DNAJC19	-0.326	0.048	normal	normal	FALSE
DNAJC2	-0.32	0.098	normal	normal	FALSE
DNAJC21	-0.322	0.065	normal	normal	FALSE
DNAJC22	-0.418	0.132	normal	normal	FALSE
DNAJC24	-0.344	0.186	normal	normal	FALSE
DNAJC25	-0.326	0.181	normal	normal	FALSE
DNAJC3	-0.492	0.08	normal	normal	FALSE
DNAJC30	-0.302	0.134	normal	normal	FALSE
DNAJC4	-0.346	0.168	normal	normal	FALSE
DNAJC5	-0.404	0.093	normal	normal	FALSE
DNAJC7	-0.316	0.049	normal	normal	FALSE
DNAJC8	-0.36	0.078	normal	normal	FALSE
DNAJC9	-0.272	0.108	normal	normal	FALSE
DNAL1	-0.32	0.153	normal	normal	FALSE
DNAL4	-0.318	0.223	normal	normal	FALSE
DNASE1	-0.494	0.131	normal	normal	FALSE
DNASE1L1	-0.304	0.115	normal	normal	FALSE
DNASE2	-0.336	0.15	normal	normal	FALSE
DNLZ	-0.312	0.151	normal	normal	FALSE
DNM2	-0.374	0.059	normal	normal	FALSE
DNMBP	-0.46	0.114	normal	normal	FALSE
DNMT1	-0.278	0.122	normal	normal	FALSE
DNPEP	-0.38	0.072	normal	normal	FALSE
DNPH1	-0.384	0.057	normal	normal	FALSE
DNTTIP1	-0.376	0.127	normal	normal	FALSE
DNTTIP2	-0.346	0.094	normal	normal	FALSE
DOCK5	-0.488	0.065	normal	normal	FALSE
DOCK6	-0.434	0.116	normal	normal	FALSE
DOCK7	-0.332	0.161	normal	normal	FALSE
DOHH	-0.362	0.138	normal	normal	FALSE
DOK4	-0.344	0.107	normal	normal	FALSE
DOLK	-0.362	0.138	normal	normal	FALSE
DOLPP1	-0.42	0.179	normal	normal	FALSE
DONSON	-0.324	0.157	normal	normal	FALSE
DOP1B	-0.402	0.096	normal	normal	FALSE
DOT1L	-0.416	0.081	normal	normal	FALSE
DPAGT1	-0.37	0.155	normal	normal	FALSE
DPCD	-0.324	0.111	normal	normal	FALSE
DPEP1	-0.428	0.129	normal	normal	FALSE
DPF2	-0.332	0.198	normal	normal	FALSE
DPH3	-0.394	0.068	normal	normal	FALSE
DPH5	-0.52	0.079	normal	normal	FALSE
DPH6	-0.33	0.139	normal	normal	FALSE
DPM1	-0.322	0.102	normal	normal	FALSE
DPM2	-0.314	0.134	normal	normal	FALSE
DPM3	-0.294	0.101	normal	normal	FALSE
DPP3	-0.348	0.11	normal	normal	FALSE
DPP4	-0.634	0.105	normal	down	TRUE
DPP7	-0.358	0.147	normal	normal	FALSE
DPY19L1	-0.326	0.174	normal	normal	FALSE
DPY30	-0.38	0.059	normal	normal	FALSE
DPYSL2	-0.376	0.158	normal	normal	FALSE
DQX1	-0.352	0.116	normal	normal	FALSE
DR1	-0.358	0.093	normal	normal	FALSE
DRAM1	-0.422	0.185	normal	normal	FALSE
DRAP1	-0.39	0.066	normal	normal	FALSE
DRG1	-0.258	0.101	normal	normal	FALSE
DRG2	-0.316	0.132	normal	normal	FALSE
DSC2	-0.366	0.086	normal	normal	FALSE
DSG2	-0.264	0.125	normal	normal	FALSE
DSG3	-0.53	0.159	normal	normal	FALSE
DSN1	-0.298	0.324	up	normal	TRUE
DSP	-0.276	0.129	normal	normal	FALSE
DST	-0.656	0.087	normal	down	TRUE
DSTN	-0.244	0.098	normal	normal	FALSE
DSTYK	-0.384	0.116	normal	normal	FALSE
DTD1	-0.334	0.073	normal	normal	FALSE
DTD2	-0.284	0.143	normal	normal	FALSE
DTNB	-0.522	0.085	normal	normal	FALSE
DTNBP1	-0.31	0.16	normal	normal	FALSE
DTWD1	-0.388	0.163	normal	normal	FALSE
DTWD2	-0.298	0.114	normal	normal	FALSE
DTX3L	-0.27	0.101	normal	normal	FALSE
DTX4	-0.364	0.108	normal	normal	FALSE
DTYMK	-0.274	0.078	normal	normal	FALSE
DUOX2	-0.396	0.107	normal	normal	FALSE
DUOXA2	-0.272	0.1	normal	normal	FALSE
DUS1L	-0.31	0.058	normal	normal	FALSE
DUS2	-0.306	0.177	normal	normal	FALSE
DUSP1	-0.374	0.106	normal	normal	FALSE
DUSP11	-0.29	0.16	normal	normal	FALSE
DUSP12	-0.318	0.245	up	normal	TRUE
DUSP14	-0.308	0.14	normal	normal	FALSE
DUSP16	-0.34	0.083	normal	normal	FALSE
DUSP18	-0.31	0.111	normal	normal	FALSE
DUSP22	-0.342	0.184	normal	normal	FALSE
DUSP23	-0.336	0.088	normal	normal	FALSE
DUSP28	-0.23	0.167	normal	normal	FALSE
DUSP3	-0.334	0.094	normal	normal	FALSE
DUSP4	-0.408	0.075	normal	normal	FALSE
DUSP5	-0.338	0.068	normal	normal	FALSE
DUSP6	-0.412	0.066	normal	normal	FALSE
[truncated: 6,334 more rows]

## Sheet: venn_diagram
gene	cells
ABCA13	hBECs
ABCB1	ileum
ABCC2	ileum
ABCC3	colon
ABCC9	hBECs
ABCF3	colon
ABHD2	hBECs
ABHD3	colon
ABI1	hBECs
ACACB	ileum
ACAD10	colon
ACE	ileum
ACE2	ileum
ACER2	colon
ACOT11	hBECs
ACOT4	colon
ACTB	hBECs|colon|ileum
ACTG1	hBECs|colon|ileum
ADAL	ileum
ADAM10	colon
ADAM9	colon
ADIRF	hBECs
ADPGK	colon
AGAP9	ileum
AGR2	hBECs|colon
AGR3	hBECs
AGRN	colon
AHCYL2	ileum
AK1	hBECs
AKAP13	colon
AKAP14	hBECs
AKAP9	colon
AKR1A1	ileum
AKR1B10	ileum
AKR1C2	hBECs
AKT1S1	colon
ALCAM	hBECs
ALDH1A1	hBECs
ALDH1A3	hBECs
ALDH3A1	hBECs
ALDH3B1	hBECs
ALOX15	hBECs
ANAPC16	hBECs
ANKH	hBECs
ANKRD27	ileum
ANKRD36C	hBECs
ANKRD37	hBECs
ANKRD46	ileum
ANKRD66	hBECs
ANLN	hBECs
ANP32B	ileum
ANTXR2	colon
ANXA1	hBECs
ANXA10	hBECs
ANXA11	hBECs
ANXA2	hBECs|colon|ileum
ANXA3	hBECs
ANXA4	hBECs|ileum
ANXA8	hBECs
AOC1	colon
AP4M1	colon|ileum
APBA3	hBECs
APOBEC3A	hBECs
APOL6	colon
APP	hBECs
APRT	hBECs|ileum
AQP11	ileum
AQP3	hBECs
AQP5	hBECs
AREG	hBECs|ileum
ARF1	ileum
ARHGAP18	hBECs
ARHGAP30	hBECs
ARHGDIA	ileum
ARL3	hBECs
ARL6IP4	hBECs
ARMC3	hBECs
ARNTL2	hBECs
ARPC1B	hBECs|ileum
ARPC2	hBECs|colon|ileum
ARPC3	hBECs
ARVCF	hBECs
ASNS	colon
ASPH	hBECs|ileum
ASPM	hBECs
ATAD5	colon
ATF3	hBECs
ATF4	colon
ATG16L2	colon
ATG2B	colon
ATOX1	hBECs
ATP1B1	hBECs|colon|ileum
ATP1B3	colon|ileum
ATP2A3	ileum
ATP5F1A	hBECs
ATP5F1B	hBECs|ileum
ATP5F1D	hBECs|colon|ileum
ATP5F1E	hBECs|colon|ileum
ATP5IF1	hBECs|ileum
ATP5MC1	hBECs|colon|ileum
ATP5MC3	hBECs|colon|ileum
ATP5ME	hBECs|colon|ileum
ATP5MF	hBECs
ATP5MG	hBECs|colon
ATP5MJ	hBECs|ileum
ATP5MK	hBECs|colon|ileum
ATP5PD	hBECs
ATP5PF	hBECs|colon|ileum
ATP5PO	hBECs
ATP6V0E1	hBECs
ATP6V1F	hBECs
ATP6V1G1	hBECs
ATP7A	colon
ATP8B1	colon
ATRN	colon
ATXN3	ileum
AURKAIP1	hBECs
AZGP1	hBECs
B2M	hBECs|ileum
B3GALT4	ileum
B4GALT1	colon|ileum
B4GALT7	colon
B4GAT1	ileum
B9D1	hBECs
BAG1	hBECs
BASP1	hBECs
BAX	ileum
BBLN	hBECs
BBOF1	hBECs
BBS9	hBECs
BCAT2	hBECs|ileum
BCL7A	colon
BIRC3	ileum
BLOC1S1	hBECs
BLVRA	ileum
BMP2	ileum
BMP3	ileum
BMP8B	colon
BNIP3L	ileum
BPIFA2	hBECs
BPIFB1	hBECs
BRCA1	ileum
BRK1	hBECs|ileum
BSCL2	hBECs
BST1	ileum
BTF3	hBECs|colon|ileum
BTG2	hBECs
BTNL3	colon|ileum
C11orf96	hBECs
C11orf97	hBECs
C12orf50	hBECs|ileum
C12orf75	hBECs|colon
C15orf48	hBECs|colon|ileum
C15orf62	hBECs
C16orf95	ileum
C17orf97	hBECs
C19orf33	hBECs|ileum
C19orf53	hBECs
C1QBP	ileum
C1RL	colon
C1orf189	hBECs
C1orf194	hBECs
C20orf85	hBECs
C22orf15	hBECs
C2orf73	hBECs
C3	hBECs
C4orf3	colon|ileum
C4orf48	hBECs
C5orf22	ileum
C5orf49	hBECs
C6orf118	hBECs
C6orf226	ileum
C7orf25	ileum
C9orf116	hBECs
C9orf135	hBECs
C9orf24	hBECs
CA9	hBECs
CABCOCO1	hBECs
CABIN1	ileum
CAD	ileum
CALCOCO2	colon
CALM1	hBECs|colon|ileum
CALM2	hBECs|ileum
CALML4	hBECs
CALR	colon
CAMK2N1	hBECs
CAPN2	hBECs
CAPS	hBECs
CAPSL	hBECs
CARS1	hBECs
CBFA2T2	hBECs
CBX4	ileum
CC2D2A	hBECs
CCDC113	hBECs
CCDC134	ileum
CCDC146	hBECs
CCDC153	hBECs
CCDC170	hBECs
CCDC173	hBECs
CCDC190	hBECs
CCDC3	hBECs
CCDC39	hBECs
CCDC65	hBECs
CCDC66	hBECs
CCDC74B	hBECs
CCDC78	hBECs
CCDC80	hBECs
CCDC85B	ileum
CCDC96	hBECs
CCL15	hBECs
CCL20	hBECs|colon
CCN1	hBECs
CCN2	hBECs
CCNA1	hBECs
CCND1	hBECs|ileum
CCND2	colon|ileum
CCNJL	colon
CCNO	hBECs
CCPG1	colon
CCT6A	ileum
CD151	colon
CD164	colon|ileum
CD24	hBECs
CD55	colon
CD59	hBECs
CD63	hBECs|colon
CD74	hBECs
CD81	hBECs|colon
CD9	hBECs
CDC20	hBECs
CDC20B	hBECs
CDC23	ileum
CDC25A	ileum
CDC42	hBECs
CDC42EP5	ileum
CDH1	colon
CDH17	ileum
CDHR2	colon|ileum
CDHR5	colon|ileum
CDK6	ileum
CDKL5	ileum
CDKN2A	hBECs
CDKN2B	colon|ileum
CEACAM5	hBECs|colon
CEACAM6	hBECs
CEACAM7	hBECs
CEBPB	hBECs
CEBPD	hBECs
CENPE	colon
CENPF	hBECs
CENPH	colon
CENPJ	ileum
CENPW	hBECs
CEP126	hBECs
CEP162	ileum
CETN2	hBECs
CFAP126	hBECs
CFAP157	hBECs
CFAP206	hBECs
CFAP298	hBECs
CFAP300	hBECs
CFAP36	hBECs
CFAP44	ileum
CFAP45	hBECs
CFAP52	hBECs
CFAP53	hBECs
CFAP73	hBECs
CFB	hBECs
CFL1	hBECs|colon|ileum
CGN	colon
CHCHD10	colon|ileum
CHCHD2	hBECs|colon|ileum
CHCHD6	ileum
CHI3L1	hBECs
CHMP2A	hBECs
CHP2	ileum
CHST9	hBECs
CIAO3	ileum
CIB1	hBECs
CIBAR2	hBECs
CITED2	hBECs
CITED4	hBECs
CKB	hBECs|colon|ileum
CKS2	hBECs
CLCA4	hBECs
CLCN5	colon
CLCN6	hBECs
CLDN23	colon
CLDN3	hBECs|ileum
CLDN4	hBECs
CLDN7	hBECs
CLIC1	hBECs
CLINT1	ileum
CLK2	ileum
CLP1	ileum
CLSTN1	colon
CLU	hBECs
CLUAP1	hBECs
CMPK2	hBECs
CMTR2	colon
CNNM4	colon
COG1	ileum
COL12A1	hBECs
COL17A1	colon
COL4A2	colon
COMMD6	hBECs
COMT	hBECs
COPB1	colon
COPRS	hBECs
COPS9	hBECs|ileum
COQ2	ileum
COQ8B	ileum
COX14	hBECs
COX17	hBECs
COX4I1	hBECs|colon
COX5A	hBECs|colon
COX5B	hBECs|colon
COX6A1	hBECs
COX6B1	hBECs|ileum
COX6C	hBECs|colon|ileum
COX7A2	hBECs|colon|ileum
COX7B	hBECs|colon|ileum
COX7C	hBECs|colon|ileum
COX8A	hBECs|colon
CP	hBECs
CPE	hBECs
CPO	ileum
CRAMP1	ileum
CREB3L3	ileum
CRIP1	hBECs
CRNKL1	ileum
CRYAB	hBECs
CRYZ	colon
CSAD	hBECs
CSRNP1	ileum
CST3	hBECs
CST6	hBECs
CSTA	hBECs
CSTB	hBECs|colon|ileum
CTNND1	hBECs
CTSA	colon
CTSC	hBECs
CTSD	hBECs|colon|ileum
CTSS	hBECs|colon
CTXN1	hBECs
CUBN	ileum
CUL2	hBECs
CXADR	ileum
CXCL1	hBECs
CXCL10	ileum
CXCL11	ileum
CXCL14	hBECs
CXCL17	hBECs
CXCL2	hBECs
CXCL3	hBECs
CXCL6	hBECs
CXCL8	hBECs
CYB5A	hBECs
CYBA	hBECs
CYCS	colon
CYP1A1	colon
CYP1B1	hBECs
CYP3A5	colon|ileum
CYP4B1	hBECs
CYP4F12	ileum
CYP51A1	colon
CYSTM1	hBECs|colon|ileum
DAD1	hBECs
DARS2	colon
DAW1	hBECs
DBP	ileum
DBR1	ileum
DCK	colon
DDIT4	hBECs
DDT	colon|ileum
DDTL	ileum
DDX17	hBECs|colon
DDX5	hBECs|colon
DDX58	ileum
DECR1	ileum
DEFB1	hBECs
DEK	ileum
DENND1B	colon
DEPP1	hBECs
DGAT1	ileum
DHCR24	hBECs
DHDH	ileum
DHRS7	ileum
DHX34	ileum
DKK3	hBECs
DMXL1	ileum
DMXL2	colon
DNAAF4	hBECs
DNAH1	ileum
DNAH12	hBECs
DNAH9	hBECs
DNAI3	hBECs
DNAJA1	hBECs
DNAJA4	hBECs
DNAJB1	hBECs
DNAJB9	colon
DNAJC3	colon
DNALI1	hBECs
DNMT3A	hBECs
DNPH1	hBECs
DPCD	hBECs
DPP4	ileum
DPY30	hBECs
DRC1	hBECs
DSC2	colon
DSN1	ileum
DSP	hBECs
DST	colon|ileum
DSTN	hBECs
DTHD1	hBECs
DTNB	hBECs
DUOXA2	colon
DUSP1	hBECs
DUSP12	ileum
DUSP5	hBECs
DYDC2	hBECs
DYNC1H1	colon
DYNC2H1	hBECs
DYNC2I2	hBECs
DYNLL1	hBECs|colon|ileum
DYNLRB1	hBECs
DYNLRB2	hBECs
DYNLT1	hBECs
DYNLT2B	hBECs
DYNLT4	hBECs
DYRK1A	hBECs
DZIP3	hBECs
E2F7	hBECs
ECE1	colon
ECHDC2	ileum
EDF1	hBECs
EDN1	hBECs
EDN2	hBECs
EEF1A1	hBECs|colon|ileum
EEF1B2	hBECs|colon|ileum
EEF1G	hBECs|colon|ileum
EEF2	hBECs|colon|ileum
EFCAB1	hBECs
EFCAB10	hBECs
EFHC1	hBECs
EGR1	hBECs
EID1	hBECs
EID2	ileum
EIF1	hBECs|ileum
EIF1AD	ileum
EIF2S2	colon
EIF3A	ileum
EIF3K	hBECs
EIF4A1	ileum
EIF4EBP1	colon
EIF4G2	hBECs|ileum
EIF4G3	hBECs
EIF5	hBECs
ELAC1	ileum
ELF3	hBECs
ELL	ileum
ELOB	hBECs|colon|ileum
EMP1	colon|ileum
ENC1	ileum
ENDOG	hBECs
ENKUR	hBECs
ENO1	colon|ileum
ENOX1	colon
ENPEP	ileum
ENTPD8	ileum
EPAS1	hBECs
EPCAM	hBECs|colon
EPN3	ileum
EPPIN	hBECs
EPRS1	colon
EPSTI1	hBECs
ERBB3	colon
EREG	colon
ERH	hBECs
ERI2	colon|ileum
ERICH3	hBECs
ERN2	ileum
ERP29	colon
ETV4	colon|ileum
EXOSC9	ileum
EYA3	colon
EZR	hBECs
F11R	colon
F3	hBECs
FABP1	colon|ileum
FABP5	hBECs
FAF2	colon
FAM102B	ileum
FAM120A	hBECs
FAM13A	hBECs
FAM149B1	ileum
FAM166B	hBECs
FAM172A	ileum
FAM183A	hBECs
FAM184A	hBECs
FAM189B	colon
FAM20A	colon|ileum
FAM216B	hBECs
FAM221A	ileum
FAM229B	hBECs
FAM3C	ileum
FAM50B	ileum
FAM81B	hBECs
FANCE	hBECs
FAU	hBECs|colon|ileum
FBF1	hBECs
FCGBP	hBECs|colon
FDPS	hBECs
FGFBP1	hBECs
FHIP1A	colon
FIS1	hBECs
FKBP1B	ileum
FOS	hBECs
FOSB	hBECs
FOXJ1	hBECs
FOXQ1	hBECs
FPGT	ileum
FRMD6	hBECs
FRRS1	colon
FTH1	hBECs|colon|ileum
FTL	hBECs|colon|ileum
FXYD3	hBECs
FXYD5	hBECs
FYN	ileum
FZD3	colon
G0S2	hBECs|colon
GABARAP	hBECs
GABARAPL2	hBECs
GABRP	hBECs
GADD45B	colon
GALNT3	colon
GALNT7	colon|ileum
GAPDH	hBECs|colon|ileum
GARS1	colon
GATD1	ileum
GBA3	ileum
GBP5	hBECs
GCAT	hBECs
GCC2	hBECs|ileum
GCG	ileum
GCHFR	hBECs
GCNT3	colon
GDA	hBECs|ileum
GDF15	hBECs|ileum
GFPT1	colon
GGT6	colon
GINS2	ileum
GLA	ileum
GLE1	colon
GLG1	colon
GLS	colon|ileum
GLUL	hBECs
GMEB2	colon
GNG5	hBECs|ileum
GOLM1	hBECs
GON7	hBECs
GPAM	ileum
GPAT4	ileum
GPATCH8	ileum
GPR155	hBECs
GPR39	colon
GPRC5A	ileum
GPX1	hBECs|colon|ileum
GPX2	colon|ileum
GPX4	hBECs
GRN	hBECs
GRPEL2	ileum
GSTA1	hBECs
GSTA2	hBECs
GSTM4	ileum
GSTP1	hBECs|colon|ileum
GTF2A2	hBECs
GTF2H5	hBECs
GTF2I	hBECs
GTF3C4	colon
GUCA2A	colon
GUCY2C	ileum
GUK1	hBECs|colon|ileum
H1-0	colon
H1-2	hBECs
H1-3	ileum
H1-5	colon|ileum
H2AJ	hBECs
H2AZ1	hBECs|ileum
H2BC4	hBECs|ileum
H3-3A	hBECs|colon|ileum
H3-3B	hBECs|colon|ileum
H4C3	hBECs|colon|ileum
HACD4	hBECs
HAGHL	hBECs
HARS2	colon|ileum
HDAC9	hBECs
HDLBP	ileum
HEBP2	hBECs|ileum
HERC5	hBECs|ileum
HES4	hBECs
HES6	hBECs
HINT1	hBECs|colon|ileum
HIRIP3	colon
HKDC1	colon
HLA-A	hBECs
HLA-B	hBECs
HLA-C	hBECs
HLA-DRA	hBECs
HLA-DRB1	hBECs
HLA-E	colon
HLA-F	colon
HMGB1	hBECs|colon|ileum
HMGN3	hBECs
HMGN5	colon
HNF4G	ileum
HNRNPA1	hBECs|colon|ileum
HNRNPA2B1	hBECs|ileum
HNRNPA3	hBECs|colon
HNRNPAB	colon|ileum
HNRNPD	ileum
HNRNPF	hBECs
HOATZ	hBECs
HOXB2	hBECs
HOXB3	ileum
HPS4	hBECs
HR	hBECs
HSBP1	hBECs
HSD17B11	colon|ileum
HSD3B7	ileum
HSDL1	colon
HSP90AA1	hBECs|colon|ileum
HSP90AB1	hBECs|colon|ileum
HSP90B1	hBECs|colon|ileum
HSPA1A	hBECs
HSPA1B	hBECs
HSPA5	hBECs
HSPA6	hBECs
HSPA8	hBECs|colon|ileum
HSPB1	hBECs
HSPB11	hBECs
HSPD1	hBECs|colon|ileum
HSPE1	hBECs|colon|ileum
HSPG2	colon
HSPH1	hBECs
HYDIN	hBECs
HYPK	hBECs
IBA57	hBECs
ICAM1	colon
ICAM5	hBECs
ICOSLG	colon
ID1	hBECs
ID2	hBECs
ID3	hBECs|ileum
IDO1	hBECs
IER2	hBECs
IER3	hBECs
IFI27	hBECs|colon|ileum
IFI44	ileum
IFI44L	hBECs|ileum
IFI6	hBECs
IFIT1	hBECs|ileum
IFIT2	hBECs|colon|ileum
IFIT3	hBECs|colon|ileum
IFITM1	hBECs
IFITM2	hBECs
IFITM3	hBECs
IFNGR1	colon
IFT22	hBECs
IFT27	hBECs
IFT43	hBECs
IFT57	hBECs
IFT81	hBECs
IFTAP	hBECs
IGF2R	colon|ileum
IGFBP2	hBECs
IGFBP5	hBECs
IGFBP6	hBECs
IGFBP7	hBECs
IK	hBECs
IKZF2	hBECs
IL1B	hBECs
IL36G	hBECs
INSIG1	colon|ileum
INTS7	colon
IPO4	colon
IPPK	ileum
IQCB1	ileum
IQCG	hBECs
IQGAP1	colon
IRF1	colon
ISG15	hBECs|ileum
ITGA3	colon
ITGA6	colon
ITGAV	colon
ITGB1	hBECs
ITM2B	hBECs|ileum
JPT1	hBECs|colon|ileum
JPT2	hBECs
JTB	hBECs
JUN	hBECs|colon|ileum
JUNB	hBECs
JUND	hBECs|colon|ileum
KANSL3	ileum
KBTBD3	ileum
KBTBD7	ileum
KCNN4	hBECs
KHK	ileum
KIAA0586	ileum
KIF13B	colon
KIF24	hBECs
KIF5B	hBECs
KIF9	hBECs
KLC3	hBECs
KLF2	hBECs
KLF6	hBECs
KLHDC9	hBECs
KLHL28	colon
KLHL6	hBECs
KLK10	ileum
KPNA5	ileum
KPNB1	ileum
KRT10	hBECs
KRT13	hBECs
KRT14	hBECs
KRT15	hBECs
KRT16	hBECs
KRT17	hBECs
KRT18	hBECs|colon|ileum
KRT19	hBECs|colon|ileum
KRT20	colon|ileum
KRT23	hBECs
KRT4	hBECs
KRT5	hBECs
KRT6A	hBECs
KRT6B	hBECs
KRT7	hBECs
KRT8	hBECs|colon|ileum
KRTCAP2	hBECs
LAMA1	ileum
LAMA3	colon
LAMB1	hBECs|ileum
LAMB3	colon
LAMC2	hBECs
LAMP1	colon
LAMTOR2	hBECs
LAPTM4A	colon
LARP1	colon
LCLAT1	ileum
LCN2	hBECs|colon|ileum
LCOR	colon
LDHA	colon|ileum
LDHB	hBECs|colon|ileum
LDLRAD1	hBECs
LEAP2	ileum
LGALS1	hBECs
LGALS3	hBECs|colon|ileum
LGALS3BP	colon
LGALS4	colon|ileum
LGALS7B	hBECs
LIPH	colon
LMAN1	ileum
LMO4	hBECs
LOC100996709	ileum
LOC105379752	ileum
LOC107987254	ileum
LOC112268350	hBECs
LONRF1	ileum
LOXL2	hBECs
LPP	hBECs
LRATD1	ileum
LRIF1	ileum
LRP10	colon
LRRC10B	hBECs
LRRC23	hBECs
LRRC26	hBECs
LRRC46	hBECs
LRRC51	hBECs
LRRC61	colon
LRRC71	hBECs
LRSAM1	ileum
LSR	colon
LXN	hBECs
LY6D	hBECs
LY6E	hBECs
LY6H	hBECs
LY75	colon
LYPD2	hBECs
LYZ	hBECs|ileum
MAB21L3	colon|ileum
MACF1	colon
MAD2L2	hBECs
MAL2	ileum
MANEA	ileum
MAP1A	hBECs
MAP9	hBECs
MAPK7	ileum
MAPK9	colon
MARCHF10	hBECs
MARCHF9	ileum
MARCKS	hBECs
MARCKSL1	hBECs
MARVELD1	hBECs|ileum
MCOLN1	ileum
MDK	hBECs
MED20	ileum
MED30	ileum
MEP1A	ileum
MEP1B	ileum
MEPCE	ileum
MESP1	ileum
METRN	hBECs
METRNL	colon
METTL21A	hBECs
METTL6	colon
METTL7A	hBECs
MFAP3	colon
MGAM	ileum
MGAM2	colon
MGAT4A	colon|ileum
MGST1	hBECs
MGST3	hBECs
MIA	hBECs
MIA2	colon|ileum
MICOS10	hBECs|colon|ileum
MICOS13	hBECs
MIDN	hBECs
MIER1	colon
MIF	colon|ileum
MIIP	ileum
MKI67	hBECs
MKNK1	hBECs
MLEC	colon|ileum
MLPH	ileum
MMGT1	ileum
MMP10	hBECs
MMP15	colon
MMP7	hBECs|colon
MNS1	hBECs
MOB3A	colon
MORF4L1	hBECs
MORN2	hBECs
MORN5	hBECs
MOSMO	colon
MPC2	hBECs
MRPL14	hBECs
MRPL20	hBECs
MRPL41	hBECs
MRPL51	hBECs
MRPL57	hBECs|ileum
MRPS21	hBECs
MRPS31	hBECs
MS4A4E	colon
MS4A8	hBECs
MSANTD2	hBECs
MSL2	colon
MSLN	hBECs
MSMB	hBECs
MT-ATP6	hBECs|ileum
MT-ATP8	colon|ileum
MT-COX1	hBECs|ileum
MT-COX2	hBECs|ileum
MT-COX3	hBECs|ileum
MT-CYTB	hBECs|ileum
MT-ND1	hBECs|ileum
MT-ND2	hBECs|ileum
MT-ND3	hBECs|ileum
MT-ND4	hBECs|ileum
MT-ND5	hBECs|ileum
MT-ND6	colon|ileum
MT1E	hBECs
MT1X	hBECs
MT2A	hBECs|colon
MTHFD2	colon
MTM1	colon
MTO1	ileum
MTRNR2L2	colon|ileum
MTRNR2L9	hBECs|colon|ileum
MTSS1	hBECs
MTTP	ileum
MUC12	hBECs
MUC13	hBECs
MUC17	colon
MUC2	colon
MUC20	colon
MUC21	hBECs
MUC4	hBECs|colon
MUC5B	hBECs
MUCL1	hBECs
MX2	hBECs
MYCBP	hBECs
MYL12A	hBECs
MYL12B	hBECs
MYL6	hBECs|colon|ileum
MYLK	hBECs
MYNN	colon
MYO1A	ileum
MYO7B	ileum
MYOF	colon
MZT2B	hBECs
NAA38	hBECs
NAALADL2	hBECs
NACA	hBECs|colon|ileum
NAGA	ileum
NAGPA	colon
NAPEPLD	ileum
NBPF3	hBECs
NCKIPSD	ileum
NCL	hBECs|colon|ileum
NDNF	colon
NDRG1	ileum
NDST1	colon
NDUFA1	hBECs
NDUFA11	hBECs
NDUFA13	hBECs
NDUFA2	hBECs
NDUFA3	hBECs
NDUFA4	hBECs|ileum
NDUFA4L2	hBECs
NDUFAB1	hBECs
NDUFAF3	hBECs
NDUFAF8	ileum
NDUFB1	hBECs
NDUFB10	hBECs
NDUFB11	hBECs
NDUFB2	hBECs
NDUFB3	hBECs
NDUFB4	hBECs
NDUFB7	hBECs
NDUFB8	hBECs
NDUFC1	hBECs
NDUFC2	hBECs
NDUFS5	hBECs|ileum
NDUFS6	hBECs
NDUFV2	hBECs
NECTIN1	colon
NEDD8	hBECs
NEIL1	hBECs
NEK1	hBECs
NEK2	hBECs
NEK5	hBECs
NEXN	hBECs
NFE2L1	colon
NFE2L2	hBECs
NFKBIA	colon|ileum
NFKBIE	hBECs
NGRN	hBECs
NIBAN1	ileum
NKX3-1	hBECs
NLRP1	hBECs
NLRP2	hBECs
NMB	hBECs
NME5	hBECs
NOP10	hBECs
NOTCH2NLB	colon
NPHP3	colon
NPIPB2	hBECs
NPIPB4	hBECs
NPIPB5	ileum
NPM1	colon|ileum
NQO1	hBECs
NR1D1	colon
NR2F2	hBECs
NR3C1	hBECs
NR4A1	hBECs
NRARP	hBECs
NRP1	hBECs
NTAQ1	ileum
NUDC	hBECs
NUDT7	ileum
NUFIP1	colon
NUP160	colon
NUP35	hBECs
NUP50	ileum
NUPR1	hBECs|colon
NWD1	hBECs
NXPE2	colon
OASL	hBECs|ileum
OAZ1	hBECs|colon|ileum
OCIAD2	hBECs
ODAD4	hBECs
ODC1	ileum
ODF2L	hBECs
ODF3B	hBECs
OGA	ileum
OGT	ileum
OLFM4	colon|ileum
OPN3	ileum
OPTN	colon
OR2L2	hBECs|colon|ileum
OR52N1	hBECs
ORC4	colon|ileum
OSCP1	hBECs
OST4	hBECs|colon|ileum
PA2G4	colon|ileum
PABPC1	hBECs|ileum
PACRG	hBECs
PAQR4	ileum
PARD3	colon
PARD3B	ileum
PARK7	hBECs|ileum
PARM1	colon
PARP14	ileum
PCID2	hBECs
PCK1	colon
PCK2	colon|ileum
PCMTD2	colon
PCSK1N	hBECs
PCSK5	ileum
PDCD4	colon
PDCD6	hBECs
PDCD6IP	colon
PDE3A	colon
PDE3B	colon
PDGFA	colon
PDIA5	colon
PDLIM1	hBECs
PDLIM7	ileum
PDXDC1	ileum
PDXP	ileum
PDZK1	ileum
PDZK1IP1	ileum
PEBP1	hBECs|colon|ileum
PEG10	hBECs
PEMT	ileum
PEPD	ileum
PERP	hBECs
PFDN5	hBECs|ileum
PFN1	hBECs|colon|ileum
PGAM1	colon|ileum
PGGHG	ileum
PGK1	ileum
PGRMC2	ileum
PGS1	hBECs
PHGDH	colon
PHGR1	colon|ileum
PHLDA1	ileum
PHLDA2	hBECs|colon|ileum
PHYKPL	colon|ileum
PI3	hBECs|colon
PIAS2	colon
PIFO	hBECs
PIGC	ileum
PIGM	colon
PIGR	hBECs|colon|ileum
PIH1D2	hBECs
PIK3AP1	ileum
PILRB	ileum
PLAAT2	hBECs
PLAAT4	hBECs
PLAC8	hBECs
PLAT	hBECs
PLAU	hBECs
PLEKHM3	ileum
PLEKHN1	hBECs
PLEKHS1	hBECs
PLXNA3	ileum
POGK	colon
POGZ	hBECs
POLB	ileum
POLG	colon
POLR1A	colon
POLR2I	hBECs
POLR2L	hBECs
POLR3B	ileum
POLR3F	ileum
POMP	hBECs
POP7	ileum
PPDPF	hBECs|colon|ileum
PPFIA1	colon
PPIA	hBECs|colon|ileum
PPIL6	hBECs
PPM1H	colon
PPP1R12B	hBECs
PPP1R14B	colon|ileum
PPP1R15A	colon
PPP1R42	hBECs
PPP6R3	hBECs
PRAP1	colon|ileum
PRDX1	hBECs
PRDX2	hBECs|colon
PRDX5	hBECs|colon|ileum
PRELID1	colon|ileum
PRIM2	ileum
PRKACA	ileum
PRKAR1A	hBECs
PRKX	colon
PRPF4B	hBECs
PRR15	hBECs
PRR18	hBECs
PRRC2C	colon
PRSS8	colon
PSAP	colon|ileum
PSAT1	colon
PSCA	hBECs
PSENEN	hBECs
PSMA5	hBECs
PSMA7	hBECs
PSMB1	hBECs
PSMB5	hBECs
PSMB6	hBECs
PSME2	hBECs
PTAFR	colon
PTGES3	hBECs|ileum
PTMA	hBECs|colon|ileum
PTPRG	colon
PUM2	ileum
PYCR2	colon
PYGO2	ileum
QPCT	hBECs
QSOX1	colon
RAB11FIP1	hBECs|ileum
RAB25	hBECs
RAB7B	hBECs
RAC1	hBECs|colon
RACK1	hBECs|colon|ileum
RAD51D	ileum
RAMP1	hBECs
RAN	hBECs|colon|ileum
RAP1B	colon
RAP2A	colon
RAPGEF6	ileum
RARRES1	hBECs
RASSF6	ileum
RBL1	ileum
RBM14	colon
RBM39	hBECs|ileum
RBM4	colon
RBX1	hBECs
RCAN3	colon
RCBTB2	hBECs
RDH10	hBECs
REEP4	colon
REEP5	hBECs
REL	colon|ileum
RETREG1	colon
RFX2	hBECs
RGCC	hBECs
RGS14	ileum
RHCG	hBECs
RHOB	hBECs
RIBC2	hBECs
RIC3	hBECs
RIIAD1	hBECs
RILPL2	ileum
RIOK3	colon
RNASEK	hBECs
RNF186	ileum
RNF208	colon|ileum
RNF26	colon|ileum
RNF39	hBECs
ROMO1	hBECs
ROPN1L	hBECs
RP1	hBECs
RPA1	ileum
RPA3	hBECs
RPL10	hBECs|colon|ileum
RPL10A	hBECs|colon|ileum
RPL11	hBECs|colon|ileum
RPL12	hBECs|colon|ileum
RPL13	hBECs|colon|ileum
RPL13A	hBECs|colon|ileum
RPL14	hBECs|colon|ileum
RPL15	hBECs|colon|ileum
RPL18	hBECs|colon|ileum
RPL18A	hBECs|colon|ileum
RPL19	hBECs|colon|ileum
RPL21	hBECs|colon|ileum
RPL22	hBECs|colon|ileum
RPL23	hBECs|colon|ileum
RPL23A	hBECs|colon|ileum
RPL24	hBECs|colon|ileum
RPL26	hBECs|colon|ileum
RPL27	hBECs|colon|ileum
RPL27A	hBECs|colon|ileum
RPL28	hBECs|colon|ileum
RPL29	hBECs|colon|ileum
RPL3	hBECs|colon|ileum
RPL30	hBECs|colon|ileum
RPL31	hBECs|ileum
RPL32	hBECs|colon|ileum
RPL34	hBECs|colon|ileum
RPL35	hBECs|colon|ileum
RPL35A	hBECs|colon|ileum
RPL36	hBECs|colon|ileum
RPL36AL	hBECs|colon|ileum
RPL37	hBECs|colon|ileum
RPL37A	hBECs|colon|ileum
RPL38	hBECs|colon|ileum
RPL39	hBECs|colon|ileum
RPL4	hBECs|colon|ileum
RPL41	hBECs|colon|ileum
RPL5	hBECs|colon|ileum
RPL7	hBECs|colon|ileum
RPL7A	hBECs|colon|ileum
RPL8	hBECs|colon|ileum
RPL9	hBECs|colon|ileum
RPLP0	hBECs|colon|ileum
RPLP1	hBECs|colon|ileum
RPLP2	hBECs|colon|ileum
RPS10	colon|ileum
RPS11	hBECs|colon|ileum
RPS12	hBECs|colon|ileum
RPS13	hBECs|colon|ileum
RPS14	hBECs|colon|ileum
RPS15	hBECs|colon|ileum
RPS15A	hBECs|colon|ileum
RPS16	hBECs|colon|ileum
RPS17	hBECs|colon|ileum
RPS18	hBECs|colon|ileum
RPS19	hBECs|colon|ileum
RPS2	hBECs|colon|ileum
RPS20	hBECs|colon|ileum
RPS21	hBECs|colon|ileum
RPS23	hBECs|colon|ileum
RPS24	hBECs|colon|ileum
RPS25	hBECs|colon|ileum
RPS26	hBECs|colon|ileum
RPS27	hBECs|colon|ileum
RPS27A	hBECs|colon|ileum
RPS27L	hBECs|colon|ileum
RPS28	hBECs|colon|ileum
RPS29	hBECs|colon|ileum
RPS3	hBECs|colon|ileum
RPS3A	hBECs|colon|ileum
RPS4X	hBECs|colon|ileum
RPS4Y1	hBECs
RPS5	hBECs|colon|ileum
RPS6	hBECs|colon|ileum
RPS7	hBECs|colon|ileum
RPS8	hBECs|colon|ileum
RPS9	hBECs|colon|ileum
RPSA	hBECs|ileum
RRAD	hBECs
RRM2	hBECs
RSAD2	hBECs
RSL1D1	ileum
RSL24D1	colon
RSPH1	hBECs
RSPH4A	hBECs
RSPH9	hBECs
RTL6	colon
RTN3	colon
RTN4R	ileum
RUVBL1	hBECs
RUVBL2	hBECs
RXYLT1	ileum
S100A10	hBECs|colon|ileum
S100A11	hBECs|colon|ileum
S100A14	hBECs
S100A16	hBECs|colon|ileum
S100A2	hBECs
S100A4	hBECs
S100A6	hBECs|colon|ileum
S100A8	hBECs
S100A9	hBECs
S100P	hBECs
S1PR5	hBECs
SAA1	hBECs|ileum
SAA2	hBECs
SAMD9	colon
SAMHD1	hBECs
SAP18	hBECs
SAP30BP	ileum
SARAF	hBECs
SASS6	ileum
SAT1	hBECs|ileum
SATB1	ileum
SAXO2	hBECs
SCARB2	colon
SCD	colon|ileum
SCGB1A1	hBECs
SCGB2A1	hBECs
SCGB3A1	hBECs
SCLT1	colon
SCN9A	hBECs
SDCBP2	colon
SDK2	hBECs
SEC11C	hBECs
SEC61B	hBECs
SEC61G	ileum
SEC62	hBECs
SEL1L	colon
SELENOH	hBECs
SELENOW	hBECs|colon|ileum
SEM1	hBECs
SEPSECS	colon
SERBP1	colon|ileum
SERF2	hBECs|colon|ileum
SERINC1	colon
SERPINA3	colon
SERPINB1	hBECs|colon|ileum
SERPINB2	hBECs
SERPINB3	hBECs
SERPINB4	hBECs
SET	hBECs|colon|ileum
SFN	hBECs
SFTA2	ileum
SGK1	hBECs
SGSH	ileum
SH3BGRL3	hBECs|colon|ileum
SH3PXD2B	ileum
SHISA9	hBECs
SI	ileum
SIK1B	hBECs
SIMC1	hBECs
SIRT2	ileum
SKP1	hBECs
SLAIN2	hBECs
SLC10A2	ileum
SLC10A3	ileum
SLC11A2	ileum
SLC12A2	colon|ileum
SLC15A1	colon|ileum
SLC15A3	hBECs
SLC16A1	hBECs
SLC1A1	ileum
SLC22A18	ileum
SLC25A29	hBECs
SLC25A3	hBECs|colon|ileum
SLC25A37	colon
SLC25A5	hBECs|colon
SLC25A6	hBECs|ileum
SLC26A2	colon
SLC26A3	colon
SLC28A2	hBECs
SLC30A10	colon|ileum
SLC34A2	hBECs
SLC35C2	hBECs
SLC35E2B	colon
SLC35E4	colon
SLC35F2	colon
SLC37A1	hBECs|ileum
SLC37A3	colon
SLC37A4	colon
SLC38A1	colon
SLC38A2	colon
SLC3A1	colon|ileum
SLC3A2	colon|ileum
SLC40A1	colon
SLC44A4	hBECs|colon
SLC46A3	ileum
SLC51A	colon
SLC5A1	ileum
SLC5A12	ileum
SLC6A14	hBECs
SLC6A8	ileum
SLC7A11	colon
SLC7A5	colon
SLC7A9	ileum
SLCO5A1	colon|ileum
SLFN5	hBECs
SLIRP	hBECs
SLPI	hBECs
SMAD5	ileum
SMCHD1	colon
SMDT1	hBECs
SMIM14	hBECs
SMIM22	hBECs|colon
SMIM24	ileum
SMIM31	hBECs
SMIM5	ileum
SMIM6	hBECs
SNORC	hBECs
SNRPD1	hBECs
SNRPE	ileum
SNRPG	hBECs
SNTN	hBECs
SNX10	ileum
SNX11	ileum
SNX6	ileum
SOD1	hBECs
SOD2	hBECs
SOD3	colon
SON	hBECs
SORCS2	hBECs
SOX2	hBECs
SOX4	hBECs|ileum
SP6	ileum
SPA17	hBECs
SPACA9	hBECs
SPAG1	hBECs
SPAG16	hBECs
SPAG6	hBECs
SPAG8	hBECs
SPATA17	hBECs
SPCS1	hBECs
SPINK5	hBECs
SPINT1	colon
SPINT2	hBECs
SPNS2	hBECs
SPPL2A	ileum
SPRR1A	hBECs
SPRR1B	hBECs
SPRR2A	hBECs
SPRR2D	hBECs
SPRR3	hBECs
SPRTN	colon
SPRYD3	ileum
SPTAN1	hBECs
SPTBN1	colon
SQLE	colon|ileum
SRD5A3	hBECs
SRI	hBECs
SRM	ileum
SRP14	hBECs|colon|ileum
SRP9	hBECs
SRRM3	hBECs
SRSF11	hBECs
SRSF5	hBECs|colon
SRSF9	hBECs
SS18	colon
SSB	hBECs
SSR4	hBECs
ST6GALNAC1	hBECs
STAU1	ileum
STING1	ileum
STMND1	hBECs
STOM	hBECs
STOML3	hBECs
SULT1B1	hBECs
SUMF1	colon
SUMO2	hBECs
SYNE4	ileum
SYTL1	colon
TACSTD2	hBECs|colon
TADA2B	ileum
TAF10	hBECs
TAF4	ileum
TAGLN	hBECs
TAGLN2	ileum
TALDO1	hBECs
TANC2	hBECs
TAOK3	colon
TARS1	colon
TAX1BP1	hBECs|colon
TBCA	hBECs
TCN1	hBECs
TEAD3	ileum
TEKT1	hBECs
TEKT2	hBECs
TEX26	hBECs
TEX30	ileum
TF	colon|ileum
TFB1M	colon
TFF1	colon
TFF2	colon
TFF3	hBECs|colon|ileum
TFPI	ileum
TGDS	colon
TGFB1I1	hBECs
TGM2	hBECs
TGOLN2	colon|ileum
THNSL1	ileum
TIA1	hBECs
TIGD2	hBECs
TIGD6	hBECs
TIMM23B	colon
TIMM8B	hBECs
TIMP1	hBECs
TIMP2	colon
TLE5	hBECs
TM4SF20	colon|ileum
TM4SF5	ileum
TM9SF2	colon|ileum
TMA7	hBECs|colon|ileum
TMBIM4	hBECs|ileum
TMBIM6	hBECs|colon|ileum
TMC5	hBECs
TMC7	colon
TMED1	ileum
TMED4	ileum
TMEM141	colon|ileum
TMEM14B	hBECs
TMEM165	colon
TMEM176A	hBECs
TMEM187	ileum
TMEM190	hBECs
TMEM212	ileum
TMEM219	hBECs
TMEM229B	ileum
TMEM231	hBECs
TMEM236	colon
TMEM238	hBECs|ileum
TMEM258	hBECs
TMEM45A	hBECs
TMEM45B	colon
TMEM50A	colon
TMEM59	hBECs|colon|ileum
TMEM60	ileum
TMEM61	hBECs
TMEM68	colon
TMEM87A	colon
TMEM87B	colon
TMIGD1	ileum
TMLHE	ileum
TMPRSS11E	hBECs
TMSB10	hBECs|colon|ileum
TMSB4X	hBECs|colon|ileum
TMX3	colon
TNFAIP8	ileum
TNFAIP8L1	hBECs
TNFRSF11B	hBECs
TNFSF10	hBECs
TNFSF13B	ileum
TNS4	hBECs
TOMM5	ileum
TOMM6	hBECs|ileum
TOMM7	hBECs|ileum
TOP2A	hBECs
TOR1AIP2	colon
TOR3A	colon
TPI1	colon|ileum
TPM1	ileum
TPM4	colon|ileum
TPPP3	hBECs
TPT1	hBECs|colon|ileum
TRAPPC5	hBECs
TRIM11	ileum
TRIM31	colon
TRIM74	ileum
TRIR	hBECs
TRMT1	ileum
TRMT112	hBECs
TRMT13	colon
TSC22D1	hBECs
TSPAN1	hBECs|colon
TSPAN19	hBECs
TSPAN3	hBECs
TSPAN5	ileum
TSPAN8	colon|ileum
TSPO	hBECs|colon|ileum
TSTD1	hBECs
TTC23L	hBECs
TTC3	hBECs
TUBA1A	hBECs
TUBA1B	hBECs|ileum
TUBA4B	hBECs
TUBB	colon|ileum
TUBB4B	hBECs|ileum
TUFM	hBECs
TULP4	colon
TXN	hBECs|colon|ileum
TXN2	ileum
TXNDC15	colon
TXNDC17	hBECs|colon|ileum
TXNIP	hBECs|colon
TXNL4B	ileum
UBA52	hBECs|colon|ileum
UBAP1	colon
UBAP2L	ileum
UBB	hBECs
UBC	hBECs
UBD	hBECs
UBE2C	hBECs
UBE2D4	ileum
UBL5	hBECs|colon|ileum
UBXN10	hBECs
UCP2	hBECs
UFC1	hBECs
UGT2A3	ileum
UGT2B17	ileum
UNC119B	ileum
UPK1B	hBECs
UQCC2	hBECs
UQCR10	hBECs|colon|ileum
UQCR11	hBECs|colon|ileum
UQCRB	hBECs|colon|ileum
UQCRH	hBECs|colon|ileum
UQCRQ	hBECs|colon|ileum
USP54	hBECs
UTP20	colon
UTP23	ileum
UTP4	colon
UTY	hBECs
VAMP8	hBECs
VDAC1	colon|ileum
VEGFB	ileum
VIM	hBECs
VMO1	hBECs
VNN1	ileum
VPS13A	colon
VPS13C	ileum
VPS16	colon
VSIG2	hBECs
WASHC1	ileum
WDR38	hBECs
WDR54	hBECs
WDR70	colon
WFDC2	hBECs
WNT2B	hBECs
WSCD1	ileum
WWP2	ileum
XBP1	hBECs
XDH	ileum
XPO4	hBECs
XRCC1	ileum
XRCC5	hBECs|ileum
YBEY	ileum
YBX1	hBECs|colon|ileum
YPEL3	ileum
YWHAB	hBECs|colon|ileum
YWHAE	hBECs
ZBTB10	colon
ZBTB4	ileum
ZBTB45	ileum
ZC3H12C	ileum
ZC3HAV1	hBECs
ZDHHC17	colon
ZFAND2A	hBECs
ZFP36	hBECs
ZFP36L1	hBECs
ZG16	colon
ZHX2	ileum
ZMYM2	hBECs|colon
ZMYND10	hBECs
ZNF148	hBECs
ZNF219	ileum
ZNF300	hBECs
ZNF318	colon
ZNF410	ileum
ZNF414	ileum
ZNF518A	colon
ZNF561	hBECs
ZNF629	colon
ZNF639	hBECs
ZNF654	ileum
ZNF66	ileum
ZNF700	ileum
ZNF704	ileum
ZNF708	colon
ZNRF3	colon
ZUP1	ileum
ZZEF1	ileum

## Sheet: GO_enrichement_outliers_hBECs
GO_term	obs_count	obs_freq	exp_count	exp_freq	p_uncorrected	p_corrected
ceramide transport [GO:0035627]	1	0.000122941	0.955466	0.000117466	1	1
lipid transport [GO:0006869]	2	0.000245881	3.46356	0.000425813	0.768133	0.937496
positive regulation of cholesterol transport [GO:0032376]	1	0.000122941	0.238866	2.93664e-05	0.287141	0.660377
positive regulation of synaptic vesicle endocytosis [GO:1900244]	1	0.000122941	0.597166	7.3416e-05	0.49184	0.728973
cardiac conduction [GO:0061337]	1	0.000122941	0.3583	4.40496e-05	0.3632	0.680241
cation transmembrane transport [GO:0098655]	2	0.000245881	0.477733	5.87328e-05	0.127666	0.660377
defense response to virus [GO:0051607]	22	0.0027047	15.6458	0.0019235	0.147747	0.660377
inorganic cation transmembrane transport [GO:0098662]	1	0.000122941	0.3583	4.40496e-05	0.3632	0.680241
potassium ion import across plasma membrane [GO:1990573]	2	0.000245881	1.31377	0.000161515	0.641808	0.841716
potassium ion transmembrane transport [GO:0071805]	3	0.000368822	2.1498	0.000264298	0.48512	0.728973
response to ATP [GO:0033198]	3	0.000368822	0.955466	0.000117466	0.104325	0.660377
transmembrane transport [GO:0055085]	5	0.000614704	4.41903	0.000543279	0.800646	0.968733
transport across blood-brain barrier [GO:0150104]	3	0.000368822	5.25506	0.000646061	0.478469	0.728973
acrosome reaction [GO:0007340]	2	0.000245881	0.716599	8.80993e-05	0.20701	0.660377
acylglycerol catabolic process [GO:0046464]	1	0.000122941	0.477733	5.87328e-05	0.431144	0.699107
cellular lipid metabolic process [GO:0044255]	1	0.000122941	1.0749	0.000132149	1	1
medium-chain fatty acid biosynthetic process [GO:0051792]	1	0.000122941	0.477733	5.87328e-05	0.431144	0.699107
medium-chain fatty acid catabolic process [GO:0051793]	1	0.000122941	0.3583	4.40496e-05	0.3632	0.680241
negative regulation of cell migration [GO:0030336]	10	0.00122941	8.24089	0.00101314	0.582121	0.791718
response to progesterone [GO:0032570]	6	0.000737644	2.62753	0.000323031	0.113591	0.660377
response to wounding [GO:0009611]	8	0.000983526	3.583	0.000440496	0.0579966	0.660377
sperm capacitation [GO:0048240]	2	0.000245881	0.955466	0.000117466	0.289897	0.660377
steroid hormone mediated signaling pathway [GO:0043401]	1	0.000122941	0.3583	4.40496e-05	0.3632	0.680241
actin polymerization or depolymerization [GO:0008154]	2	0.000245881	1.31377	0.000161515	0.641808	0.841716
dendrite morphogenesis [GO:0048813]	2	0.000245881	2.8664	0.000352397	1	1
lamellipodium morphogenesis [GO:0072673]	1	0.000122941	0.716599	8.80993e-05	0.54606	0.758793
megakaryocyte development [GO:0035855]	1	0.000122941	1.19433	0.000146832	1	1
negative regulation of cell population proliferation [GO:0008285]	32	0.0039341	27.8279	0.00342119	0.426269	0.699107
peptidyl-tyrosine phosphorylation [GO:0018108]	2	0.000245881	2.26923	0.000278981	1	1
somitogenesis [GO:0001756]	2	0.000245881	2.38866	0.000293664	1	1
transmembrane receptor protein tyrosine kinase signaling pathway [GO:0007169]	2	0.000245881	4.53846	0.000557962	0.313825	0.680241
acyl-CoA metabolic process [GO:0006637]	1	0.000122941	1.31377	0.000161515	1	1
fatty acid metabolic process [GO:0006631]	3	0.000368822	4.77733	0.000587328	0.620726	0.822737
intracellular signal transduction [GO:0035556]	14	0.00172117	23.6478	0.00290728	0.0575575	0.660377
negative regulation of cold-induced thermogenesis [GO:0120163]	3	0.000368822	3.34413	0.00041113	1	1
response to cold [GO:0009409]	9	0.00110647	2.74696	0.000337714	0.00507989	0.406391
response to temperature stimulus [GO:0009266]	1	0.000122941	0.238866	2.93664e-05	0.287141	0.660377
adherens junction assembly [GO:0034333]	1	0.000122941	0.836033	0.000102782	0.594496	0.791718
apical protein localization [GO:0045176]	1	0.000122941	1.19433	0.000146832	1	1
ATP-dependent chromatin remodeling [GO:0043044]	1	0.000122941	3.34413	0.00041113	0.360728	0.680241
axonogenesis [GO:0007409]	4	0.000491763	4.2996	0.000528596	1	1
cell motility [GO:0048870]	6	0.000737644	3.34413	0.00041113	0.170045	0.660377
cellular response to cytochalasin B [GO:0072749]	1	0.000122941	0.119433	1.46832e-05	0.202	0.660377
establishment or maintenance of cell polarity [GO:0007163]	5	0.000614704	3.46356	0.000425813	0.403593	0.699107
maintenance of blood-brain barrier [GO:0035633]	4	0.000491763	2.38866	0.000293664	0.316307	0.680241
morphogenesis of a polarized epithelium [GO:0001738]	2	0.000245881	0.597166	7.3416e-05	0.166518	0.660377
negative regulation of protein binding [GO:0032091]	9	0.00110647	5.73279	0.000704794	0.198616	0.660377
platelet aggregation [GO:0070527]	6	0.000737644	2.38866	0.000293664	0.0521286	0.660377
positive regulation of norepinephrine uptake [GO:0051623]	1	0.000122941	0.119433	1.46832e-05	0.202	0.660377
postsynaptic actin cytoskeleton organization [GO:0098974]	1	0.000122941	0.716599	8.80993e-05	0.54606	0.758793
protein localization to adherens junction [GO:0071896]	1	0.000122941	0.3583	4.40496e-05	0.3632	0.680241
regulation of cyclin-dependent protein serine/threonine kinase activity [GO:0000079]	5	0.000614704	3.46356	0.000425813	0.403593	0.699107
regulation of norepinephrine uptake [GO:0051621]	1	0.000122941	0.119433	1.46832e-05	0.202	0.660377
regulation of protein localization to plasma membrane [GO:1903076]	2	0.000245881	1.7915	0.000220248	0.701727	0.892431
regulation of transepithelial transport [GO:0150111]	3	0.000368822	0.3583	4.40496e-05	0.0189366	0.660377
regulation of transmembrane transporter activity [GO:0022898]	1	0.000122941	0.597166	7.3416e-05	0.49184	0.728973
retina homeostasis [GO:0001895]	11	0.00135235	2.03036	0.000249615	7.67228e-05	0.0253351
substantia nigra development [GO:0021762]	12	0.00147529	3.70243	0.00045518	0.00138793	0.17272
synaptic vesicle endocytosis [GO:0048488]	2	0.000245881	2.1498	0.000264298	1	1
angiogenesis [GO:0001525]	18	0.00221293	15.168	0.00186477	0.49956	0.739111
cellular response to interferon-gamma [GO:0071346]	11	0.00135235	5.73279	0.000704794	0.0561271	0.660377
positive regulation of cell migration [GO:0030335]	23	0.00282764	15.7652	0.00193818	0.116023	0.660377
positive regulation of gene expression [GO:0010628]	35	0.00430293	26.753	0.00328904	0.156859	0.660377
positive regulation of wound healing [GO:0090303]	7	0.000860585	2.1498	0.000264298	0.0133177	0.581138
protein localization to bicellular tight junction [GO:1902396]	1	0.000122941	0.477733	5.87328e-05	0.431144	0.699107
regulation of focal adhesion assembly [GO:0051893]	1	0.000122941	2.03036	0.000249615	0.713564	0.896518
regulation of stress fiber assembly [GO:0051492]	3	0.000368822	1.55263	0.000190882	0.239803	0.660377
sarcomere organization [GO:0045214]	5	0.000614704	1.67207	0.000205565	0.0448109	0.660377
tight junction assembly [GO:0120192]	1	0.000122941	0.238866	2.93664e-05	0.287141	0.660377
cell differentiation [GO:0030154]	30	0.00368822	30.2166	0.00371485	1	1
cellular response to cisplatin [GO:0072719]	1	0.000122941	0.477733	5.87328e-05	0.431144	0.699107
cellular response to radiation [GO:0071478]	1	0.000122941	0.238866	2.93664e-05	0.287141	0.660377
positive regulation of fat cell differentiation [GO:0045600]	7	0.000860585	3.46356	0.000425813	0.100124	0.660377
positive regulation of transcription by RNA polymerase II [GO:0045944]	52	0.00639292	69.0324	0.0084869	0.0515702	0.660377
regulation of response to drug [GO:2001023]	1	0.000122941	0.119433	1.46832e-05	0.202	0.660377
digestive tract morphogenesis [GO:0048546]	1	0.000122941	0.597166	7.3416e-05	0.49184	0.728973
lung goblet cell differentiation [GO:0060480]	1	0.000122941	0.3583	4.40496e-05	0.3632	0.680241
mucus secretion [GO:0070254]	2	0.000245881	0.477733	5.87328e-05	0.127666	0.660377
negative regulation of cell death [GO:0060548]	12	0.00147529	5.0162	0.000616695	0.012551	0.554884
positive regulation of cell-substrate adhesion [GO:0010811]	5	0.000614704	2.26923	0.000278981	0.172111	0.660377
positive regulation of developmental growth [GO:0048639]	1	0.000122941	0.3583	4.40496e-05	0.3632	0.680241
positive regulation of epidermal growth factor receptor signaling pathway [GO:0045742]	1	0.000122941	1.55263	0.000190882	1	1
positive regulation of IRE1-mediated unfolded protein response [GO:1903896]	1	0.000122941	0.597166	7.3416e-05	0.49184	0.728973
positive regulation of PERK-mediated unfolded protein response [GO:1903899]	1	0.000122941	0.477733	5.87328e-05	0.431144	0.699107
positive regulation of protein localization to plasma membrane [GO:1903078]	6	0.000737644	4.2996	0.000528596	0.448521	0.721412
ADP biosynthetic process [GO:0006172]	1	0.000122941	0.477733	5.87328e-05	0.431144	0.699107
AMP metabolic process [GO:0046033]	1	0.000122941	0.716599	8.80993e-05	0.54606	0.758793
ATP metabolic process [GO:0046034]	6	0.000737644	1.91093	0.000234931	0.0243672	0.660377
nucleobase-containing small molecule interconversion [GO:0015949]	2	0.000245881	0.955466	0.000117466	0.289897	0.660377
nucleoside diphosphate phosphorylation [GO:0006165]	2	0.000245881	0.836033	0.000102782	0.248351	0.660377
nucleoside triphosphate biosynthetic process [GO:0009142]	2	0.000245881	0.836033	0.000102782	0.248351	0.660377
cellular response to jasmonic acid stimulus [GO:0071395]	1	0.000122941	0.3583	4.40496e-05	0.3632	0.680241
cellular response to prostaglandin D stimulus [GO:0071799]	1	0.000122941	0.238866	2.93664e-05	0.287141	0.660377
daunorubicin metabolic process [GO:0044597]	1	0.000122941	0.955466	0.000117466	1	1
digestion [GO:0007586]	1	0.000122941	0.955466	0.000117466	1	1
doxorubicin metabolic process [GO:0044598]	1	0.000122941	0.955466	0.000117466	1	1
epithelial cell differentiation [GO:0030855]	16	0.00196705	5.0162	0.000616695	0.000274695	0.057686
G protein-coupled receptor signaling pathway [GO:0007186]	14	0.00172117	11.8239	0.00145364	0.54089	0.758793
positive regulation of cell population proliferation [GO:0008284]	35	0.00430293	28.5445	0.00350929	0.279786	0.660377
positive regulation of protein kinase B signaling [GO:0051897]	13	0.00159823	7.28543	0.000895676	0.0598938	0.660377
progesterone metabolic process [GO:0042448]	1	0.000122941	0.716599	8.80993e-05	0.54606	0.758793
prostaglandin metabolic process [GO:0006693]	3	0.000368822	1.67207	0.000205565	0.416709	0.699107
steroid metabolic process [GO:0008202]	5	0.000614704	1.67207	0.000205565	0.0448109	0.660377
adaptive immune response [GO:0002250]	6	0.000737644	5.85223	0.000719477	0.829288	0.999788
axon extension involved in axon guidance [GO:0048846]	1	0.000122941	0.477733	5.87328e-05	0.431144	0.699107
cell adhesion [GO:0007155]	27	0.0033194	19.2287	0.002364	0.122428	0.660377
heterophilic cell-cell adhesion via plasma membrane cell adhesion molecules [GO:0007157]	4	0.000491763	1.7915	0.000220248	0.13726	0.660377
motor neuron axon guidance [GO:0008045]	3	0.000368822	1.31377	0.000161515	0.181844	0.660377
neuron projection extension [GO:1990138]	1	0.000122941	1.0749	0.000132149	1	1
retinal ganglion cell axon guidance [GO:0031290]	2	0.000245881	0.716599	8.80993e-05	0.20701	0.660377
signal transduction [GO:0007165]	43	0.00528645	51.4757	0.00632846	0.295673	0.673076
cellular aldehyde metabolic process [GO:0006081]	2	0.000245881	0.836033	0.000102782	0.248351	0.660377
cellular detoxification of aldehyde [GO:0110095]	2	0.000245881	0.597166	7.3416e-05	0.166518	0.660377
fructosamine catabolic process [GO:0030392]	1	0.000122941	0.119433	1.46832e-05	0.202	0.660377
gamma-aminobutyric acid biosynthetic process [GO:0009449]	1	0.000122941	0.238866	2.93664e-05	0.287141	0.660377
maintenance of lens transparency [GO:0036438]	1	0.000122941	0.597166	7.3416e-05	0.49184	0.728973
retinoid metabolic process [GO:0001523]	2	0.000245881	1.67207	0.000205565	0.685741	0.878417
retinol metabolic process [GO:0042572]	4	0.000491763	1.91093	0.000234931	0.157907	0.660377
embryonic camera-type eye development [GO:0031076]	2	0.000245881	0.836033	0.000102782	0.248351	0.660377
embryonic eye morphogenesis [GO:0048048]	1	0.000122941	0.597166	7.3416e-05	0.49184	0.728973
face development [GO:0060324]	1	0.000122941	1.19433	0.000146832	1	1
Harderian gland development [GO:0070384]	1	0.000122941	0.3583	4.40496e-05	0.3632	0.680241
inner ear morphogenesis [GO:0042472]	1	0.000122941	2.03036	0.000249615	0.713564	0.896518
locomotory behavior [GO:0007626]	4	0.000491763	3.2247	0.000396447	0.567332	0.785752
neuromuscular process controlling balance [GO:0050885]	2	0.000245881	2.26923	0.000278981	1	1
nucleus accumbens development [GO:0021768]	1	0.000122941	0.119433	1.46832e-05	0.202	0.660377
olfactory pit development [GO:0060166]	1	0.000122941	0.119433	1.46832e-05	0.202	0.660377
optic cup morphogenesis involved in camera-type eye development [GO:0002072]	1	0.000122941	0.119433	1.46832e-05	0.202	0.660377
positive regulation of apoptotic process [GO:0043065]	31	0.00381116	23.5283	0.00289259	0.161443	0.660377
protein homotetramerization [GO:0051289]	6	0.000737644	4.06073	0.000499229	0.436015	0.705689
retinal metabolic process [GO:0042574]	3	0.000368822	1.19433	0.000146832	0.15446	0.660377
retinoic acid biosynthetic process [GO:0002138]	2	0.000245881	0.238866	2.93664e-05	0.0589661	0.660377
retinoic acid metabolic process [GO:0042573]	1	0.000122941	1.4332	0.000176199	1	1
righting reflex [GO:0060013]	1	0.000122941	0.597166	7.3416e-05	0.49184	0.728973
aging [GO:0007568]	24	0.00295058	11.7045	0.00143895	0.00293201	0.289752
response to cAMP [GO:0051591]	6	0.000737644	2.8664	0.000352397	0.127511	0.660377
response to drug [GO:0042493]	33	0.00405704	19.7065	0.00242273	0.0105846	0.523002
response to glucocorticoid [GO:0051384]	9	0.00110647	3.70243	0.00045518	0.0337139	0.660377
response to hypoxia [GO:0001666]	24	0.00295058	12.5405	0.00154174	0.00622668	0.432124
response to nutrient [GO:0007584]	6	0.000737644	4.89676	0.000602012	0.633661	0.837899
xenobiotic metabolic process [GO:0006805]	8	0.000983526	3.82186	0.000469863	0.0686128	0.660377
alcohol metabolic process [GO:0006066]	1	0.000122941	0.477733	5.87328e-05	0.431144	0.699107
aldehyde catabolic process [GO:0046185]	1	0.000122941	0.238866	2.93664e-05	0.287141	0.660377
cellular response to oxidative stress [GO:0034599]	11	0.00135235	7.64373	0.000939725	0.259657	0.660377
ethanol catabolic process [GO:0006068]	2	0.000245881	0.597166	7.3416e-05	0.166518	0.660377
lipid metabolic process [GO:0006629]	7	0.000860585	7.76316	0.000954409	1	1
response to oxidative stress [GO:0006979]	14	0.00172117	8.95749	0.00110124	0.122214	0.660377
sphingolipid biosynthetic process [GO:0030148]	3	0.000368822	4.53846	0.000557962	0.619633	0.821613
apoptotic cell clearance [GO:0043277]	3	0.000368822	1.0749	0.000132149	0.128521	0.660377
arachidonic acid metabolic process [GO:0019369]	4	0.000491763	2.03036	0.000249615	0.273125	0.660377
bone mineralization [GO:0030282]	1	0.000122941	2.74696	0.000337714	0.507441	0.746172
cellular response to calcium ion [GO:0071277]	9	0.00110647	4.18016	0.000513912	0.0471487	0.660377
cellular response to interleukin-13 [GO:0035963]	1	0.000122941	0.119433	1.46832e-05	0.202	0.660377
fatty acid oxidation [GO:0019395]	1	0.000122941	1.0749	0.000132149	1	1
hepoxilin biosynthetic process [GO:0051122]	2	0.000245881	0.477733	5.87328e-05	0.127666	0.660377
inflammatory response [GO:0006954]	32	0.0039341	17.3178	0.00212907	0.00309904	0.292623
linoleic acid metabolic process [GO:0043651]	3	0.000368822	1.31377	0.000161515	0.181844	0.660377
lipid oxidation [GO:0034440]	1	0.000122941	0.3583	4.40496e-05	0.3632	0.680241
lipoxin A4 biosynthetic process [GO:2001303]	1	0.000122941	0.238866	2.93664e-05	0.287141	0.660377
lipoxygenase pathway [GO:0019372]	3	0.000368822	0.716599	8.80993e-05	0.0623192	0.660377
long-chain fatty acid biosynthetic process [GO:0042759]	2	0.000245881	1.19433	0.000146832	0.371659	0.683884
negative regulation of adaptive immune response [GO:0002820]	1	0.000122941	0.238866	2.93664e-05	0.287141	0.660377
ossification [GO:0001503]	4	0.000491763	4.53846	0.000557962	1	1
phosphatidylethanolamine biosynthetic process [GO:0006646]	1	0.000122941	0.955466	0.000117466	1	1
positive regulation of actin filament polymerization [GO:0030838]	3	0.000368822	3.46356	0.000425813	1	1
positive regulation of ERK1 and ERK2 cascade [GO:0070374]	10	0.00122941	9.31579	0.00114529	0.862144	1
positive regulation of heterotypic cell-cell adhesion [GO:0034116]	3	0.000368822	0.716599	8.80993e-05	0.0623192	0.660377
regulation of engulfment of apoptotic cell [GO:1901074]	1	0.000122941	0.119433	1.46832e-05	0.202	0.660377
regulation of inflammatory response [GO:0050727]	8	0.000983526	5.13563	0.000631378	0.252282	0.660377
regulation of peroxisome proliferator activated receptor signaling pathway [GO:0035358]	1	0.000122941	0.238866	2.93664e-05	0.287141	0.660377
response to endoplasmic reticulum stress [GO:0034976]	8	0.000983526	7.40486	0.000910359	0.845502	1
wound healing [GO:0042060]	7	0.000860585	6.80769	0.000836943	0.840808	1
cell cycle [GO:0007049]	16	0.00196705	24.2449	0.00298069	0.12387	0.660377
cell division [GO:0051301]	24	0.00295058	30.5749	0.0037589	0.286263	0.660377
protein ubiquitination [GO:0016567]	17	0.00208999	29.6194	0.00364144	0.0216852	0.660377
regulation of bone mineralization [GO:0030500]	1	0.000122941	0.597166	7.3416e-05	0.49184	0.728973
skeletal system development [GO:0001501]	7	0.000860585	5.97166	0.00073416	0.666299	0.865096
actomyosin contractile ring assembly [GO:0000915]	1	0.000122941	0.3583	4.40496e-05	0.3632	0.680241
glomerular visceral epithelial cell migration [GO:0090521]	1	0.000122941	0.477733	5.87328e-05	0.431144	0.699107
mitotic cytokinesis [GO:0000281]	7	0.000860585	3.9413	0.000484546	0.191835	0.660377
positive regulation of bleb assembly [GO:1904172]	1	0.000122941	0.119433	1.46832e-05	0.202	0.660377
regulation of exit from mitosis [GO:0007096]	1	0.000122941	0.955466	0.000117466	1	1
septin ring assembly [GO:0000921]	1	0.000122941	0.119433	1.46832e-05	0.202	0.660377
septin ring organization [GO:0031106]	1	0.000122941	0.238866	2.93664e-05	0.287141	0.660377
actin cytoskeleton reorganization [GO:0031532]	3	0.000368822	3.583	0.000440496	1	1
alpha-beta T cell differentiation [GO:0046632]	2	0.000245881	0.597166	7.3416e-05	0.166518	0.660377
arachidonic acid secretion [GO:0050482]	2	0.000245881	0.836033	0.000102782	0.248351	0.660377
cell surface receptor signaling pathway [GO:0007166]	7	0.000860585	8.12146	0.000998458	0.852262	1
cellular response to glucocorticoid stimulus [GO:0071385]	7	0.000860585	1.55263	0.000190882	0.0034551	0.31376
cellular response to hydrogen peroxide [GO:0070301]	9	0.00110647	6.21053	0.000763527	0.297028	0.675247
cellular response to vascular endothelial growth factor stimulus [GO:0035924]	4	0.000491763	2.1498	0.000264298	0.28576	0.660377
DNA duplex unwinding [GO:0032508]	1	0.000122941	2.1498	0.000264298	0.714021	0.896518
endocrine pancreas development [GO:0031018]	2	0.000245881	0.716599	8.80993e-05	0.20701	0.660377
gliogenesis [GO:0042063]	1	0.000122941	0.597166	7.3416e-05	0.49184	0.728973
G protein-coupled receptor signaling pathway, coupled to cyclic nucleotide second messenger [GO:0007187]	1	0.000122941	0.716599	8.80993e-05	0.54606	0.758793
granulocyte chemotaxis [GO:0071621]	1	0.000122941	0.119433	1.46832e-05	0.202	0.660377
hepatocyte differentiation [GO:0070365]	4	0.000491763	0.836033	0.000102782	0.0230695	0.660377
innate immune response [GO:0045087]	34	0.00417999	26.2753	0.00323031	0.154734	0.660377
insulin secretion [GO:0030073]	2	0.000245881	1.4332	0.000176199	0.655413	0.853561
keratinocyte differentiation [GO:0030216]	10	0.00122941	4.2996	0.000528596	0.0267992	0.660377
monocyte chemotaxis [GO:0002548]	5	0.000614704	0.955466	0.000117466	0.00850812	0.510487
myoblast migration involved in skeletal muscle regeneration [GO:0014839]	1	0.000122941	0.3583	4.40496e-05	0.3632	0.680241
negative regulation of apoptotic process [GO:0043066]	50	0.00614704	34.3968	0.00422876	0.0169558	0.660377
negative regulation of exocytosis [GO:0045920]	1	0.000122941	0.119433	1.46832e-05	0.202	0.660377
negative regulation of interleukin-8 production [GO:0032717]	3	0.000368822	1.31377	0.000161515	0.181844	0.660377
negative regulation of phospholipase A2 activity [GO:1900138]	2	0.000245881	0.3583	4.40496e-05	0.0914227	0.660377
negative regulation of protein secretion [GO:0050709]	2	0.000245881	1.0749	0.000132149	0.331136	0.680241
negative regulation of T-helper 2 cell differentiation [GO:0045629]	1	0.000122941	0.3583	4.40496e-05	0.3632	0.680241
neutrophil clearance [GO:0097350]	2	0.000245881	0.3583	4.40496e-05	0.0914227	0.660377
neutrophil homeostasis [GO:0001780]	1	0.000122941	0.119433	1.46832e-05	0.202	0.660377
peptide cross-linking [GO:0018149]	9	0.00110647	1.67207	0.000205565	0.000359198	0.0670504
phagocytosis [GO:0006909]	5	0.000614704	3.34413	0.00041113	0.392287	0.699107
positive regulation of cell migration involved in sprouting angiogenesis [GO:0090050]	4	0.000491763	1.4332	0.000176199	0.0829045	0.660377
positive regulation of G1/S transition of mitotic cell cycle [GO:1900087]	3	0.000368822	2.62753	0.000323031	0.745048	0.919002
positive regulation of interleukin-2 production [GO:0032743]	3	0.000368822	2.38866	0.000293664	0.730561	0.905453
positive regulation of neutrophil apoptotic process [GO:0033031]	1	0.000122941	0.3583	4.40496e-05	0.3632	0.680241
positive regulation of prostaglandin biosynthetic process [GO:0031394]	3	0.000368822	0.477733	5.87328e-05	0.0305351	0.660377
positive regulation of T cell proliferation [GO:0042102]	2	0.000245881	2.1498	0.000264298	1	1
positive regulation of T-helper 1 cell differentiation [GO:0045627]	1	0.000122941	0.3583	4.40496e-05	0.3632	0.680241
positive regulation of vesicle fusion [GO:0031340]	3	0.000368822	0.477733	5.87328e-05	0.0305351	0.660377
prolactin secretion [GO:0070459]	1	0.000122941	0.238866	2.93664e-05	0.287141	0.660377
prostate gland development [GO:0030850]	1	0.000122941	0.716599	8.80993e-05	0.54606	0.758793
regulation of cell shape [GO:0008360]	8	0.000983526	9.07693	0.00111592	0.860515	1
regulation of hormone secretion [GO:0046883]	1	0.000122941	0.119433	1.46832e-05	0.202	0.660377
regulation of interleukin-1 production [GO:0032652]	1	0.000122941	0.119433	1.46832e-05	0.202	0.660377
regulation of leukocyte migration [GO:0002685]	1	0.000122941	0.119433	1.46832e-05	0.202	0.660377
response to estradiol [GO:0032355]	16	0.00196705	6.68826	0.00082226	0.00364345	0.322158
response to interleukin-1 [GO:0070555]	6	0.000737644	3.2247	0.000396447	0.157756	0.660377
response to peptide hormone [GO:0043434]	6	0.000737644	3.2247	0.000396447	0.157756	0.660377
response to X-ray [GO:0010165]	2	0.000245881	1.55263	0.000190882	0.670192	0.865096
cytokinetic process [GO:0032506]	1	0.000122941	0.3583	4.40496e-05	0.3632	0.680241
response to calcium ion [GO:0051592]	10	0.00122941	3.9413	0.000484546	0.0211981	0.660377
body fluid secretion [GO:0007589]	2	0.000245881	0.3583	4.40496e-05	0.0914227	0.660377
collagen fibril organization [GO:0030199]	4	0.000491763	2.8664	0.000352397	0.533953	0.758793
fibrinolysis [GO:0042730]	4	0.000491763	0.836033	0.000102782	0.0230695	0.660377
membrane raft assembly [GO:0001765]	2	0.000245881	0.597166	7.3416e-05	0.166518	0.660377
negative regulation of low-density lipoprotein particle receptor catabolic process [GO:0032804]	1	0.000122941	0.238866	2.93664e-05	0.287141	0.660377
osteoclast development [GO:0036035]	1	0.000122941	0.597166	7.3416e-05	0.49184	0.728973
positive regulation of fibroblast proliferation [GO:0048146]	3	0.000368822	2.8664	0.000352397	0.761966	0.934927
positive regulation of low-density lipoprotein particle clearance [GO:1905581]	1	0.000122941	0.238866	2.93664e-05	0.287141	0.660377
positive regulation of low-density lipoprotein particle receptor binding [GO:1905597]	1	0.000122941	0.119433	1.46832e-05	0.202	0.660377
positive regulation of low-density lipoprotein receptor activity [GO:1905599]	1	0.000122941	0.3583	4.40496e-05	0.3632	0.680241
positive regulation of protein phosphorylation [GO:0001934]	17	0.00208999	13.1377	0.00161515	0.313241	0.680241
positive regulation of receptor-mediated endocytosis involved in cholesterol transport [GO:1905602]	1	0.000122941	0.238866	2.93664e-05	0.287141	0.660377
positive regulation of receptor recycling [GO:0001921]	1	0.000122941	1.19433	0.000146832	1	1
positive regulation of vacuole organization [GO:0044090]	1	0.000122941	0.238866	2.93664e-05	0.287141	0.660377
protein localization to plasma membrane [GO:0072659]	7	0.000860585	9.67409	0.00118934	0.49209	0.729023
response to thyroid hormone [GO:0097066]	1	0.000122941	0.477733	5.87328e-05	0.431144	0.699107
vesicle budding from membrane [GO:0006900]	2	0.000245881	1.4332	0.000176199	0.655413	0.853561
animal organ regeneration [GO:0031100]	3	0.000368822	2.74696	0.000337714	0.753272	0.927444
defense response to bacterium [GO:0042742]	16	0.00196705	5.0162	0.000616695	0.000274695	0.057686
hippocampus development [GO:0021766]	3	0.000368822	3.9413	0.000484546	1	1
neutrophil degranulation [GO:0043312]	1	0.000122941	0.477733	5.87328e-05	0.431144	0.699107
positive regulation of angiogenesis [GO:0045766]	14	0.00172117	7.88259	0.000969092	0.0663629	0.660377
positive regulation of DNA-binding transcription factor activity [GO:0051091]	7	0.000860585	8.59919	0.00105719	0.717441	0.897469
positive regulation of DNA metabolic process [GO:0051054]	1	0.000122941	0.119433	1.46832e-05	0.202	0.660377
positive regulation of endothelial cell migration [GO:0010595]	7	0.000860585	4.41903	0.000543279	0.227814	0.660377
response to growth factor [GO:0070848]	2	0.000245881	1.55263	0.000190882	0.670192	0.865096
negative regulation of NF-kappaB transcription factor activity [GO:0032088]	9	0.00110647	6.21053	0.000763527	0.297028	0.675247
Notch signaling pathway [GO:0007219]	6	0.000737644	7.40486	0.000910359	0.84343	1
regulation of transcription by RNA polymerase II [GO:0006357]	47	0.00577821	89.4555	0.0109977	3.47444e-06	0.00233482
blood coagulation [GO:0007596]	6	0.000737644	4.06073	0.000499229	0.436015	0.705689
endosomal transport [GO:0016197]	3	0.000368822	5.97166	0.00073416	0.368943	0.683884
endosome organization [GO:0007032]	1	0.000122941	3.82186	0.000469863	0.252936	0.660377
negative regulation of serine-type endopeptidase activity [GO:1900004]	2	0.000245881	0.238866	2.93664e-05	0.0589661	0.660377
chemical synaptic transmission [GO:0007268]	3	0.000368822	5.0162	0.000616695	0.625555	0.827506
in utero embryonic development [GO:0001701]	14	0.00172117	15.168	0.00186477	0.891553	1
negative regulation of catalytic activity [GO:0043086]	4	0.000491763	1.67207	0.000205565	0.117797	0.660377
protein transport [GO:0015031]	23	0.00282764	32.1275	0.00394978	0.128868	0.660377
regulation of gene expression [GO:0010468]	14	0.00172117	13.9737	0.00171794	1	1
cellular response to xenobiotic stimulus [GO:0071466]	1	0.000122941	0.477733	5.87328e-05	0.431144	0.699107
clearance of foreign intracellular DNA [GO:0044355]	1	0.000122941	0.119433	1.46832e-05	0.202	0.660377
cytidine to uridine editing [GO:0016554]	1	0.000122941	0.597166	7.3416e-05	0.49184	0.728973
DNA cytosine deamination [GO:0070383]	1	0.000122941	0.597166	7.3416e-05	0.49184	0.728973
DNA demethylation [GO:0080111]	1	0.000122941	1.31377	0.000161515	1	1
negative regulation of single stranded viral RNA replication via double stranded DNA intermediate [GO:0045869]	1	0.000122941	1.31377	0.000161515	1	1
negative regulation of transposition [GO:0010529]	1	0.000122941	0.716599	8.80993e-05	0.54606	0.758793
negative regulation of viral genome replication [GO:0045071]	10	0.00122941	3.9413	0.000484546	0.0211981	0.660377
adenylate cyclase-activating G protein-coupled receptor signaling pathway [GO:0007189]	3	0.000368822	2.5081	0.000308347	0.737428	0.91094
adenylate cyclase-inhibiting G protein-coupled receptor signaling pathway [GO:0007193]	2	0.000245881	1.31377	0.000161515	0.641808	0.841716
adult locomotory behavior [GO:0008344]	3	0.000368822	2.38866	0.000293664	0.730561	0.905453
amyloid fibril formation [GO:1990000]	3	0.000368822	1.55263	0.000190882	0.239803	0.660377
antibacterial humoral response [GO:0019731]	10	0.00122941	2.1498	0.000264298	0.000404904	0.071604
antifungal humoral response [GO:0019732]	1	0.000122941	0.3583	4.40496e-05	0.3632	0.680241
antimicrobial humoral immune response mediated by antimicrobial peptide [GO:0061844]	20	0.00245881	3.583	0.000440496	6.91286e-08	7.74241e-05
associative learning [GO:0008306]	3	0.000368822	1.19433	0.000146832	0.15446	0.660377
astrocyte activation [GO:0048143]	1	0.000122941	0.836033	0.000102782	0.594496	0.791718
astrocyte activation involved in immune response [GO:0002265]	2	0.000245881	0.477733	5.87328e-05	0.127666	0.660377
axo-dendritic transport [GO:0008088]	2	0.000245881	0.477733	5.87328e-05	0.127666	0.660377
axon midline choice point recognition [GO:0016199]	1	0.000122941	0.119433	1.46832e-05	0.202	0.660377
calcium-mediated signaling [GO:0019722]	4	0.000491763	2.26923	0.000278981	0.300238	0.67887
cellular copper ion homeostasis [GO:0006878]	3	0.000368822	1.67207	0.000205565	0.416709	0.699107
cellular process [GO:0009987]	1	0.000122941	0.3583	4.40496e-05	0.3632	0.680241
cellular response to amyloid-beta [GO:1904646]	2	0.000245881	2.62753	0.000323031	1	1
cellular response to cAMP [GO:0071320]	5	0.000614704	2.8664	0.000352397	0.229363	0.660377
cellular response to copper ion [GO:0071280]	5	0.000614704	1.55263	0.000190882	0.0360965	0.660377
cellular response to manganese ion [GO:0071287]	2	0.000245881	0.3583	4.40496e-05	0.0914227	0.660377
cellular response to nerve growth factor stimulus [GO:1990090]	6	0.000737644	3.34413	0.00041113	0.170045	0.660377
cellular response to norepinephrine stimulus [GO:0071874]	1	0.000122941	0.119433	1.46832e-05	0.202	0.660377
cholesterol metabolic process [GO:0008203]	1	0.000122941	5.0162	0.000616695	0.0830952	0.660377
cognition [GO:0050890]	4	0.000491763	2.74696	0.000337714	0.525031	0.758793
collateral sprouting in absence of injury [GO:0048669]	1	0.000122941	0.119433	1.46832e-05	0.202	0.660377
defense response to Gram-negative bacterium [GO:0050829]	7	0.000860585	2.26923	0.000278981	0.016582	0.660377
defense response to Gram-positive bacterium [GO:0050830]	10	0.00122941	4.18016	0.000513912	0.0245513	0.660377
dendrite development [GO:0016358]	4	0.000491763	2.38866	0.000293664	0.316307	0.680241
endocytosis [GO:0006897]	3	0.000368822	12.1822	0.00149769	0.00630181	0.432124
extracellular matrix organization [GO:0030198]	9	0.00110647	5.97166	0.00073416	0.286193	0.660377
forebrain development [GO:0030900]	5	0.000614704	2.38866	0.000293664	0.180378	0.660377
ionotropic glutamate receptor signaling pathway [GO:0035235]	1	0.000122941	0.477733	5.87328e-05	0.431144	0.699107
learning [GO:0007612]	3	0.000368822	2.38866	0.000293664	0.730561	0.905453
learning or memory [GO:0007611]	2	0.000245881	3.2247	0.000396447	0.763802	0.934927
lipoprotein metabolic process [GO:0042157]	1	0.000122941	0.836033	0.000102782	0.594496	0.791718
mating behavior [GO:0007617]	1	0.000122941	0.238866	2.93664e-05	0.287141	0.660377
memory [GO:0007613]	3	0.000368822	3.70243	0.00045518	1	1
microglia development [GO:0014005]	1	0.000122941	0.238866	2.93664e-05	0.287141	0.660377
microglial cell activation [GO:0001774]	2	0.000245881	1.31377	0.000161515	0.641808	0.841716
modulation of age-related behavioral decline [GO:0090647]	2	0.000245881	0.716599	8.80993e-05	0.20701	0.660377
modulation of excitatory postsynaptic potential [GO:0098815]	1	0.000122941	0.3583	4.40496e-05	0.3632	0.680241
mRNA polyadenylation [GO:0006378]	2	0.000245881	2.8664	0.000352397	1	1
negative regulation of blood circulation [GO:1903523]	1	0.000122941	0.119433	1.46832e-05	0.202	0.660377
negative regulation of canonical Wnt signaling pathway [GO:0090090]	13	0.00159823	8.95749	0.00110124	0.223687	0.660377
negative regulation of gene expression [GO:0010629]	16	0.00196705	15.8846	0.00195287	1	1
negative regulation of long-term synaptic potentiation [GO:1900272]	1	0.000122941	0.477733	5.87328e-05	0.431144	0.699107
negative regulation of mitochondrion organization [GO:0010823]	1	0.000122941	0.238866	2.93664e-05	0.287141	0.660377
negative regulation of neuron death [GO:1901215]	2	0.000245881	3.70243	0.00045518	0.574229	0.791718
negative regulation of neuron differentiation [GO:0045665]	3	0.000368822	3.70243	0.00045518	1	1
negative regulation of pri-miRNA transcription by RNA polymerase II [GO:1902894]	1	0.000122941	1.19433	0.000146832	1	1
negative regulation of protein localization to nucleus [GO:1900181]	1	0.000122941	1.91093	0.000234931	1	1
negative regulation of transcription by RNA polymerase II [GO:0000122]	44	0.00540939	56.8502	0.00698921	0.116322	0.660377
neuron apoptotic process [GO:0051402]	5	0.000614704	3.46356	0.000425813	0.403593	0.699107
neuron projection development [GO:0031175]	7	0.000860585	8.12146	0.000998458	0.852262	1
neuron projection maintenance [GO:1990535]	2	0.000245881	0.716599	8.80993e-05	0.20701	0.660377
neuron remodeling [GO:0016322]	2	0.000245881	0.716599	8.80993e-05	0.20701	0.660377
positive regulation of 1-phosphatidylinositol-3-kinase activity [GO:0061903]	1	0.000122941	0.119433	1.46832e-05	0.202	0.660377
positive regulation of amyloid fibril formation [GO:1905908]	2	0.000245881	0.3583	4.40496e-05	0.0914227	0.660377
positive regulation of aspartic-type endopeptidase activity involved in amyloid precursor protein catabolic process [GO:1902961]	1	0.000122941	0.716599	8.80993e-05	0.54606	0.758793
positive regulation of cell activation [GO:0050867]	2	0.000245881	0.238866	2.93664e-05	0.0589661	0.660377
positive regulation of cellular response to thapsigargin [GO:1905893]	1	0.000122941	0.119433	1.46832e-05	0.202	0.660377
positive regulation of cellular response to tunicamycin [GO:1905896]	1	0.000122941	0.119433	1.46832e-05	0.202	0.660377
positive regulation of chemokine production [GO:0032722]	3	0.000368822	2.03036	0.000249615	0.466007	0.728973
positive regulation of cysteine-type endopeptidase activity involved in apoptotic process [GO:0043280]	11	0.00135235	4.77733	0.000587328	0.0202268	0.660377
positive regulation of cytosolic calcium ion concentration [GO:0007204]	9	0.00110647	5.49393	0.000675428	0.185231	0.660377
positive regulation of endothelin production [GO:1904472]	1	0.000122941	0.119433	1.46832e-05	0.202	0.660377
positive regulation of excitatory postsynaptic potential [GO:2000463]	1	0.000122941	0.955466	0.000117466	1	1
positive regulation of G2/M transition of mitotic cell cycle [GO:0010971]	2	0.000245881	2.26923	0.000278981	1	1
positive regulation of glycolytic process [GO:0045821]	1	0.000122941	0.955466	0.000117466	1	1
positive regulation of G protein-coupled receptor internalization [GO:1904022]	1	0.000122941	0.119433	1.46832e-05	0.202	0.660377
positive regulation of G protein-coupled receptor signaling pathway [GO:0045745]	2	0.000245881	0.477733	5.87328e-05	0.127666	0.660377
positive regulation of histone acetylation [GO:0035066]	3	0.000368822	1.55263	0.000190882	0.239803	0.660377
positive regulation of inflammatory response [GO:0050729]	8	0.000983526	5.13563	0.000631378	0.252282	0.660377
positive regulation of interferon-gamma production [GO:0032729]	5	0.000614704	3.583	0.000440496	0.415974	0.699107
positive regulation of interleukin-1 beta production [GO:0032731]	7	0.000860585	3.34413	0.00041113	0.0924933	0.660377
positive regulation of interleukin-6 production [GO:0032755]	8	0.000983526	5.49393	0.000675428	0.372594	0.685231
positive regulation of JNK cascade [GO:0046330]	5	0.000614704	5.61336	0.000690111	1	1
positive regulation of long-term synaptic potentiation [GO:1900273]	1	0.000122941	1.0749	0.000132149	1	1
positive regulation of MAPK cascade [GO:0043410]	8	0.000983526	6.21053	0.000763527	0.52681	0.758793
positive regulation of MAP kinase activity [GO:0043406]	4	0.000491763	3.82186	0.000469863	0.790492	0.960598
positive regulation of membrane protein ectodomain proteolysis [GO:0051044]	2	0.000245881	1.4332	0.000176199	0.655413	0.853561
positive regulation of mitotic cell cycle [GO:0045931]	2	0.000245881	3.10526	0.000381763	0.762945	0.934927
positive regulation of monocyte chemotaxis [GO:0090026]	4	0.000491763	0.836033	0.000102782	0.0230695	0.660377
positive regulation of neuron apoptotic process [GO:0043525]	8	0.000983526	4.06073	0.000499229	0.0820995	0.660377
positive regulation of neuron death [GO:1901216]	6	0.000737644	2.8664	0.000352397	0.127511	0.660377
positive regulation of neuron differentiation [GO:0045666]	1	0.000122941	3.46356	0.000425813	0.36627	0.683884
positive regulation of NF-kappaB transcription factor activity [GO:0051092]	11	0.00135235	11.3462	0.0013949	1	1
positive regulation of NIK/NF-kappaB signaling [GO:1901224]	5	0.000614704	5.13563	0.000631378	1	1
positive regulation of nitric oxide biosynthetic process [GO:0045429]	7	0.000860585	2.98583	0.00036708	0.0754036	0.660377
positive regulation of oxidative stress-induced neuron death [GO:1903223]	1	0.000122941	0.3583	4.40496e-05	0.3632	0.680241
positive regulation of peptidyl-serine phosphorylation [GO:0033138]	6	0.000737644	5.85223	0.000719477	0.829288	0.999788
positive regulation of peptidyl-threonine phosphorylation [GO:0010800]	4	0.000491763	2.26923	0.000278981	0.300238	0.67887
positive regulation of phosphorylation [GO:0042327]	2	0.000245881	1.4332	0.000176199	0.655413	0.853561
positive regulation of protein binding [GO:0032092]	7	0.000860585	4.77733	0.000587328	0.340957	0.680241
positive regulation of protein import [GO:1904591]	1	0.000122941	0.238866	2.93664e-05	0.287141	0.660377
positive regulation of protein kinase A signaling [GO:0010739]	1	0.000122941	0.238866	2.93664e-05	0.287141	0.660377
positive regulation of protein metabolic process [GO:0051247]	2	0.000245881	0.836033	0.000102782	0.248351	0.660377
positive regulation of protein tyrosine kinase activity [GO:0061098]	1	0.000122941	1.4332	0.000176199	1	1
positive regulation of receptor binding [GO:1900122]	2	0.000245881	0.238866	2.93664e-05	0.0589661	0.660377
positive regulation of response to endoplasmic reticulum stress [GO:1905898]	1	0.000122941	0.119433	1.46832e-05	0.202	0.660377
positive regulation of superoxide anion generation [GO:0032930]	4	0.000491763	1.4332	0.000176199	0.0829045	0.660377
positive regulation of tau-protein kinase activity [GO:1902949]	5	0.000614704	0.836033	0.000102782	0.00573489	0.418896
positive regulation of T cell migration [GO:2000406]	2	0.000245881	0.955466	0.000117466	0.289897	0.660377
positive regulation of tumor necrosis factor production [GO:0032760]	6	0.000737644	6.09109	0.000748844	1	1
protein homooligomerization [GO:0051260]	4	0.000491763	6.56883	0.000807577	0.523289	0.758793
protein phosphorylation [GO:0006468]	9	0.00110647	28.3057	0.00347992	0.000106383	0.0297871
protein tetramerization [GO:0051262]	2	0.000245881	1.4332	0.000176199	0.655413	0.853561
protein trimerization [GO:0070206]	2	0.000245881	0.238866	2.93664e-05	0.0589661	0.660377
regulation of acetylcholine-gated cation channel activity [GO:1903048]	1	0.000122941	0.119433	1.46832e-05	0.202	0.660377
regulation of amyloid-beta clearance [GO:1900221]	2	0.000245881	0.3583	4.40496e-05	0.0914227	0.660377
regulation of amyloid fibril formation [GO:1905906]	1	0.000122941	0.119433	1.46832e-05	0.202	0.660377
regulation of dendritic spine maintenance [GO:1902950]	1	0.000122941	0.477733	5.87328e-05	0.431144	0.699107
regulation of epidermal growth factor-activated receptor activity [GO:0007176]	1	0.000122941	0.238866	2.93664e-05	0.287141	0.660377
regulation of long-term neuronal synaptic plasticity [GO:0048169]	1	0.000122941	0.955466	0.000117466	1	1
regulation of multicellular organism growth [GO:0040014]	2	0.000245881	2.03036	0.000249615	1	1
regulation of NMDA receptor activity [GO:2000310]	1	0.000122941	0.477733	5.87328e-05	0.431144	0.699107
regulation of peptidyl-tyrosine phosphorylation [GO:0050730]	1	0.000122941	1.4332	0.000176199	1	1
regulation of presynapse assembly [GO:1905606]	1	0.000122941	1.31377	0.000161515	1	1
regulation of response to calcium ion [GO:1905945]	1	0.000122941	0.119433	1.46832e-05	0.202	0.660377
regulation of spontaneous synaptic transmission [GO:0150003]	2	0.000245881	0.3583	4.40496e-05	0.0914227	0.660377
regulation of synapse structure or activity [GO:0050803]	2	0.000245881	0.597166	7.3416e-05	0.166518	0.660377
regulation of toll-like receptor signaling pathway [GO:0034121]	1	0.000122941	0.3583	4.40496e-05	0.3632	0.680241
regulation of translation [GO:0006417]	4	0.000491763	3.9413	0.000484546	1	1
regulation of Wnt signaling pathway [GO:0030111]	1	0.000122941	1.4332	0.000176199	1	1
response to lead ion [GO:0010288]	2	0.000245881	1.55263	0.000190882	0.670192	0.865096
response to yeast [GO:0001878]	1	0.000122941	0.597166	7.3416e-05	0.49184	0.728973
smooth endoplasmic reticulum calcium ion homeostasis [GO:0051563]	1	0.000122941	0.238866	2.93664e-05	0.287141	0.660377
suckling behavior [GO:0001967]	1	0.000122941	0.836033	0.000102782	0.594496	0.791718
synapse organization [GO:0050808]	1	0.000122941	1.91093	0.000234931	1	1
synaptic assembly at neuromuscular junction [GO:0051124]	1	0.000122941	0.3583	4.40496e-05	0.3632	0.680241
visual learning [GO:0008542]	2	0.000245881	2.5081	0.000308347	1	1
adenine salvage [GO:0006168]	1	0.000122941	0.238866	2.93664e-05	0.287141	0.660377
AMP salvage [GO:0044209]	1	0.000122941	0.238866	2.93664e-05	0.287141	0.660377
cellular response to insulin stimulus [GO:0032869]	7	0.000860585	7.52429	0.000925042	1	1
grooming behavior [GO:0007625]	1	0.000122941	0.477733	5.87328e-05	0.431144	0.699107
lactation [GO:0007595]	3	0.000368822	2.98583	0.00036708	1	1
purine ribonucleoside salvage [GO:0006166]	1	0.000122941	0.477733	5.87328e-05	0.431144	0.699107
cellular response to hypoxia [GO:0071456]	8	0.000983526	8.59919	0.00105719	1	1
cellular response to oxygen-glucose deprivation [GO:0090650]	2	0.000245881	0.716599	8.80993e-05	0.20701	0.660377
glycerol transport [GO:0015793]	1	0.000122941	0.119433	1.46832e-05	0.202	0.660377
odontogenesis [GO:0042476]	4	0.000491763	2.03036	0.000249615	0.273125	0.660377
positive regulation of immune system process [GO:0002684]	1	0.000122941	0.119433	1.46832e-05	0.202	0.660377
regulation of keratinocyte differentiation [GO:0045616]	3	0.000368822	1.0749	0.000132149	0.128521	0.660377
renal water absorption [GO:0070295]	1	0.000122941	0.238866	2.93664e-05	0.287141	0.660377
renal water homeostasis [GO:0003091]	1	0.000122941	0.955466	0.000117466	1	1
response to retinoic acid [GO:0032526]	4	0.000491763	3.46356	0.000425813	0.775414	0.944667
response to vitamin D [GO:0033280]	1	0.000122941	0.597166	7.3416e-05	0.49184	0.728973
water transport [GO:0006833]	2	0.000245881	0.477733	5.87328e-05	0.127666	0.660377
camera-type eye morphogenesis [GO:0048593]	1	0.000122941	1.31377	0.000161515	1	1
carbon dioxide transport [GO:0015670]	1	0.000122941	0.238866	2.93664e-05	0.287141	0.660377
cellular hypotonic response [GO:0071476]	3	0.000368822	0.836033	0.000102782	0.0821645	0.660377
pancreatic juice secretion [GO:0030157]	1	0.000122941	0.238866	2.93664e-05	0.287141	0.660377
saliva secretion [GO:0046541]	2	0.000245881	0.238866	2.93664e-05	0.0589661	0.660377
cell-cell signaling [GO:0007267]	13	0.00159823	7.76316	0.000954409	0.0964137	0.660377
dichotomous subdivision of terminal units involved in mammary gland duct morphogenesis [GO:0060598]	1	0.000122941	0.119433	1.46832e-05	0.202	0.660377
epidermal growth factor receptor signaling pathway [GO:0007173]	2	0.000245881	4.53846	0.000557962	0.313825	0.680241
epithelial cell proliferation involved in mammary gland duct elongation [GO:0060750]	1	0.000122941	0.238866	2.93664e-05	0.287141	0.660377
glial cell proliferation [GO:0014009]	3	0.000368822	0.477733	5.87328e-05	0.0305351	0.660377
mammary gland alveolus development [GO:0060749]	3	0.000368822	0.716599	8.80993e-05	0.0623192	0.660377
mammary gland branching involved in thelarche [GO:0060744]	1	0.000122941	0.3583	4.40496e-05	0.3632	0.680241
negative regulation of osteoblast differentiation [GO:0045668]	3	0.000368822	2.26923	0.000278981	0.505041	0.744311
positive regulation of epidermal growth factor-activated receptor activity [GO:0045741]	1	0.000122941	0.716599	8.80993e-05	0.54606	0.758793
positive regulation of keratinocyte proliferation [GO:0010838]	2	0.000245881	0.836033	0.000102782	0.248351	0.660377
response to hydrogen peroxide [GO:0042542]	12	0.00147529	4.6579	0.000572645	0.00959353	0.523002
regulation of actin cytoskeleton organization [GO:0032956]	4	0.000491763	5.25506	0.000646061	0.814891	0.98455
regulation of actin filament polymerization [GO:0030833]	2	0.000245881	1.4332	0.000176199	0.655413	0.853561
regulation of cell motility [GO:2000145]	1	0.000122941	1.55263	0.000190882	1	1
regulation of small GTPase mediated signal transduction [GO:0051056]	3	0.000368822	6.09109	0.000748844	0.275234	0.660377
small GTPase mediated signal transduction [GO:0007264]	5	0.000614704	6.56883	0.000807577	0.67926	0.875637
cilium assembly [GO:0060271]	32	0.0039341	18.5122	0.0022759	0.00846494	0.510487
Golgi to plasma membrane transport [GO:0006893]	1	0.000122941	2.38866	0.000293664	0.719741	0.897672
intraciliary transport [GO:0042073]	6	0.000737644	2.98583	0.00036708	0.136416	0.660377
kidney development [GO:0001822]	6	0.000737644	7.16599	0.000880993	0.842383	1
photoreceptor cell development [GO:0042461]	1	0.000122941	0.119433	1.46832e-05	0.202	0.660377
positive regulation of microtubule polymerization [GO:0031116]	4	0.000491763	1.91093	0.000234931	0.157907	0.660377
post-Golgi vesicle-mediated transport [GO:0006892]	1	0.000122941	1.7915	0.000220248	1	1
protein localization to ciliary membrane [GO:1903441]	1	0.000122941	0.477733	5.87328e-05	0.431144	0.699107
protein localization to cilium [GO:0061512]	5	0.000614704	2.98583	0.00036708	0.244878	0.660377
smoothened signaling pathway [GO:0007224]	7	0.000860585	4.53846	0.000557962	0.32723	0.680241
mRNA processing [GO:0006397]	13	0.00159823	16.1235	0.00198223	0.592817	0.791718
RNA splicing [GO:0008380]	11	0.00135235	16.8401	0.00207033	0.189447	0.660377
circadian rhythm [GO:0007623]	6	0.000737644	4.53846	0.000557962	0.465131	0.728973
entrainment of circadian clock [GO:0009649]	1	0.000122941	0.597166	7.3416e-05	0.49184	0.728973
positive regulation of circadian rhythm [GO:0042753]	1	0.000122941	0.836033	0.000102782	0.594496	0.791718
positive regulation of transcription, DNA-templated [GO:0045893]	24	0.00295058	39.413	0.00484546	0.015461	0.648255
regulation of transcription, DNA-templated [GO:0006355]	13	0.00159823	34.9939	0.00430218	8.29424e-05	0.0253351
Arp2/3 complex-mediated actin nucleation [GO:0034314]	3	0.000368822	1.55263	0.000190882	0.239803	0.660377
response to estrogen [GO:0043627]	11	0.00135235	3.9413	0.000484546	0.00549492	0.410288
actin filament polymerization [GO:0030041]	2	0.000245881	2.5081	0.000308347	1	1
actin polymerization-dependent cell motility [GO:0070358]	2	0.000245881	0.716599	8.80993e-05	0.20701	0.660377
positive regulation of lamellipodium assembly [GO:0010592]	4	0.000491763	2.5081	0.000308347	0.333729	0.680241
positive regulation of substrate adhesion-dependent cell spreading [GO:1900026]	6	0.000737644	2.62753	0.000323031	0.113591	0.660377
calcium-dependent cell-cell adhesion via plasma membrane cell adhesion molecules [GO:0016339]	1	0.000122941	0.836033	0.000102782	0.594496	0.791718
cell-cell adhesion [GO:0098609]	8	0.000983526	7.16599	0.000880993	0.695445	0.890169
cell-cell junction assembly [GO:0007043]	2	0.000245881	1.7915	0.000220248	0.701727	0.892431
multicellular organism development [GO:0007275]	8	0.000983526	7.04656	0.000866309	0.691727	0.885748
activation of cysteine-type endopeptidase activity [GO:0097202]	2	0.000245881	1.31377	0.000161515	0.641808	0.841716
activation of store-operated calcium channel activity [GO:0032237]	1	0.000122941	0.477733	5.87328e-05	0.431144	0.699107
calcium ion homeostasis [GO:0055074]	3	0.000368822	1.19433	0.000146832	0.15446	0.660377
calcium ion transmembrane transport [GO:0070588]	1	0.000122941	2.62753	0.000323031	0.50529	0.744311
detection of calcium ion [GO:0005513]	3	0.000368822	0.477733	5.87328e-05	0.0305351	0.660377
muscle contraction [GO:0006936]	4	0.000491763	2.98583	0.00036708	0.544092	0.758793
peptidyl-aspartic acid hydroxylation [GO:0042264]	1	0.000122941	0.238866	2.93664e-05	0.287141	0.660377
positive regulation of calcium ion transport into cytosol [GO:0010524]	1	0.000122941	0.3583	4.40496e-05	0.3632	0.680241
positive regulation of intracellular protein transport [GO:0090316]	4	0.000491763	2.03036	0.000249615	0.273125	0.660377
positive regulation of proteolysis [GO:0045862]	3	0.000368822	1.91093	0.000234931	0.448003	0.720924
positive regulation of ryanodine-sensitive calcium-release channel activity [GO:0060316]	3	0.000368822	0.716599	8.80993e-05	0.0623192	0.660377
regulation of cardiac muscle contraction by regulation of the release of sequestered calcium ion [GO:0010881]	3	0.000368822	1.31377	0.000161515	0.181844	0.660377
regulation of cell communication by electrical coupling [GO:0010649]	2	0.000245881	0.3583	4.40496e-05	0.0914227	0.660377
regulation of inositol 1,4,5-trisphosphate-sensitive calcium-release channel activity [GO:0031585]	1	0.000122941	0.119433	1.46832e-05	0.202	0.660377
regulation of release of sequestered calcium ion into cytosol by sarcoplasmic reticulum [GO:0010880]	4	0.000491763	1.4332	0.000176199	0.0829045	0.660377
regulation of ryanodine-sensitive calcium-release channel activity [GO:0060314]	3	0.000368822	1.31377	0.000161515	0.181844	0.660377
cerebral cortex development [GO:0021987]	3	0.000368822	5.0162	0.000616695	0.625555	0.827506
developmental growth [GO:0048589]	1	0.000122941	1.91093	0.000234931	1	1
forebrain neuroblast division [GO:0021873]	1	0.000122941	0.119433	1.46832e-05	0.202	0.660377
maintenance of centrosome location [GO:0051661]	1	0.000122941	0.716599	8.80993e-05	0.54606	0.758793
male gonad development [GO:0008584]	6	0.000737644	6.32996	0.00077821	1	1
meiotic spindle assembly [GO:0090306]	1	0.000122941	0.3583	4.40496e-05	0.3632	0.680241
negative regulation of asymmetric cell division [GO:0045769]	1	0.000122941	0.119433	1.46832e-05	0.202	0.660377
neuronal stem cell population maintenance [GO:0097150]	2	0.000245881	1.31377	0.000161515	0.641808	0.841716
neuron migration [GO:0001764]	5	0.000614704	5.3745	0.000660744	1	1
oogenesis [GO:0048477]	2	0.000245881	1.67207	0.000205565	0.685741	0.878417
positive regulation of canonical Wnt signaling pathway [GO:0090263]	5	0.000614704	6.32996	0.00077821	0.830876	1
positive regulation of neuroblast proliferation [GO:0002052]	1	0.000122941	1.31377	0.000161515	1	1
regulation of meiotic cell cycle [GO:0051445]	1	0.000122941	0.238866	2.93664e-05	0.287141	0.660377
spermatogenesis [GO:0007283]	22	0.0027047	20.7814	0.00255488	0.816376	0.985635
spindle localization [GO:0051653]	1	0.000122941	0.477733	5.87328e-05	0.431144	0.699107
spindle organization [GO:0007051]	1	0.000122941	1.0749	0.000132149	1	1
cellular response to amino acid starvation [GO:0034198]	2	0.000245881	5.0162	0.000616695	0.322017	0.680241
endoplasmic reticulum unfolded protein response [GO:0030968]	5	0.000614704	4.41903	0.000543279	0.800646	0.968733
gluconeogenesis [GO:0006094]	1	0.000122941	2.03036	0.000249615	0.713564	0.896518
negative regulation of ERK1 and ERK2 cascade [GO:0070373]	7	0.000860585	5.3745	0.000660744	0.497676	0.736648
positive regulation of TRAIL-activated apoptotic signaling pathway [GO:1903984]	1	0.000122941	0.477733	5.87328e-05	0.431144	0.699107
positive regulation of transcription from RNA polymerase II promoter in response to endoplasmic reticulum stress [GO:1990440]	4	0.000491763	1.19433	0.000146832	0.0540502	0.660377
regulation of transcription from RNA polymerase II promoter in response to arsenic-containing substance [GO:0061394]	1	0.000122941	0.119433	1.46832e-05	0.202	0.660377
skeletal muscle cell differentiation [GO:0035914]	8	0.000983526	2.5081	0.000308347	0.00916722	0.522065
copper ion export [GO:0060003]	1	0.000122941	0.238866	2.93664e-05	0.287141	0.660377
copper ion transport [GO:0006825]	3	0.000368822	1.0749	0.000132149	0.128521	0.660377
cardiac muscle contraction [GO:0060048]	1	0.000122941	1.67207	0.000205565	1	1
cell communication by electrical coupling involved in cardiac conduction [GO:0086064]	1	0.000122941	0.836033	0.000102782	0.594496	0.791718
cellular calcium ion homeostasis [GO:0006874]	5	0.000614704	3.9413	0.000484546	0.596018	0.792803
cellular potassium ion homeostasis [GO:0030007]	1	0.000122941	0.597166	7.3416e-05	0.49184	0.728973
cellular sodium ion homeostasis [GO:0006883]	1	0.000122941	1.0749	0.000132149	1	1
establishment or maintenance of transmembrane electrochemical gradient [GO:0010248]	1	0.000122941	0.3583	4.40496e-05	0.3632	0.680241
membrane repolarization [GO:0086009]	1	0.000122941	0.477733	5.87328e-05	0.431144	0.699107
membrane repolarization during cardiac muscle cell action potential [GO:0086013]	2	0.000245881	0.597166	7.3416e-05	0.166518	0.660377
positive regulation of ATPase activity [GO:0032781]	4	0.000491763	2.03036	0.000249615	0.273125	0.660377
positive regulation of calcium:sodium antiporter activity [GO:1903281]	1	0.000122941	0.238866	2.93664e-05	0.287141	0.660377
positive regulation of potassium ion import across plasma membrane [GO:1903288]	1	0.000122941	0.3583	4.40496e-05	0.3632	0.680241
positive regulation of potassium ion transmembrane transporter activity [GO:1901018]	1	0.000122941	0.3583	4.40496e-05	0.3632	0.680241
positive regulation of P-type sodium:potassium-exchanging transporter activity [GO:1903408]	1	0.000122941	0.238866	2.93664e-05	0.287141	0.660377
positive regulation of sodium ion export across plasma membrane [GO:1903278]	1	0.000122941	0.3583	4.40496e-05	0.3632	0.680241
protein stabilization [GO:0050821]	25	0.00307352	17.4373	0.00214375	0.105494	0.660377
protein transport into plasma membrane raft [GO:0044861]	1	0.000122941	0.119433	1.46832e-05	0.202	0.660377
regulation of cardiac muscle contraction by calcium ion signaling [GO:0010882]	1	0.000122941	0.3583	4.40496e-05	0.3632	0.680241
relaxation of cardiac muscle [GO:0055119]	1	0.000122941	0.477733	5.87328e-05	0.431144	0.699107
sodium ion export across plasma membrane [GO:0036376]	1	0.000122941	0.716599	8.80993e-05	0.54606	0.758793
sodium ion transmembrane transport [GO:0035725]	3	0.000368822	2.03036	0.000249615	0.466007	0.728973
ATP biosynthetic process [GO:0006754]	3	0.000368822	1.31377	0.000161515	0.181844	0.660377
ATP synthesis coupled proton transport [GO:0015986]	8	0.000983526	1.31377	0.000161515	0.000426525	0.0716562
mitochondrial ATP synthesis coupled proton transport [GO:0042776]	11	0.00135235	1.7915	0.000220248	3.38101e-05	0.0126224
negative regulation of endothelial cell proliferation [GO:0001937]	4	0.000491763	1.91093	0.000234931	0.157907	0.660377
positive regulation of blood vessel endothelial cell migration [GO:0043536]	6	0.000737644	2.74696	0.000337714	0.11988	0.660377
generation of precursor metabolites and energy [GO:0006091]	9	0.00110647	3.34413	0.00041113	0.0138424	0.596286
osteoblast differentiation [GO:0001649]	7	0.000860585	7.16599	0.000880993	1	1
proton transmembrane transport [GO:1902600]	10	0.00122941	3.34413	0.00041113	0.00539888	0.410288
regulation of intracellular pH [GO:0051453]	1	0.000122941	1.31377	0.000161515	1	1
aerobic respiration [GO:0009060]	9	0.00110647	2.98583	0.00036708	0.00781369	0.496774
mitochondrial proton-transporting ATP synthase complex assembly [GO:0033615]	1	0.000122941	0.716599	8.80993e-05	0.54606	0.758793
response to copper ion [GO:0046688]	5	0.000614704	1.0749	0.000132149	0.0120867	0.541485
erythrocyte differentiation [GO:0030218]	5	0.000614704	3.70243	0.00045518	0.584038	0.791718
heme biosynthetic process [GO:0006783]	3	0.000368822	2.38866	0.000293664	0.730561	0.905453
mitochondrial depolarization [GO:0051882]	2	0.000245881	0.477733	5.87328e-05	0.127666	0.660377
negative regulation of ATPase activity [GO:0032780]	1	0.000122941	0.597166	7.3416e-05	0.49184	0.728973
negative regulation of hydrolase activity [GO:0051346]	1	0.000122941	0.238866	2.93664e-05	0.287141	0.660377
positive regulation of autophagy of mitochondrion in response to mitochondrial depolarization [GO:1904925]	1	0.000122941	0.477733	5.87328e-05	0.431144	0.699107
positive regulation of mitochondrial outer membrane permeabilization involved in apoptotic signaling pathway [GO:1901030]	1	0.000122941	0.955466	0.000117466	1	1
positive regulation of proteolysis involved in cellular protein catabolic process [GO:1903052]	2	0.000245881	0.3583	4.40496e-05	0.0914227	0.660377
reactive oxygen species metabolic process [GO:0072593]	8	0.000983526	2.8664	0.000352397	0.0168444	0.660377
regulation of ATP metabolic process [GO:1903578]	1	0.000122941	0.119433	1.46832e-05	0.202	0.660377
regulation of protein targeting to mitochondrion [GO:1903214]	2	0.000245881	0.716599	8.80993e-05	0.20701	0.660377
negative regulation of arachidonic acid secretion [GO:1900139]	1	0.000122941	0.238866	2.93664e-05	0.287141	0.660377
negative regulation of prostaglandin secretion [GO:0032307]	1	0.000122941	0.238866	2.93664e-05	0.287141	0.660377
positive regulation of blood pressure [GO:0045777]	2	0.000245881	0.597166	7.3416e-05	0.166518	0.660377
positive regulation of heart rate [GO:0010460]	3	0.000368822	1.4332	0.000176199	0.210384	0.660377
response to muscle activity [GO:0014850]	2	0.000245881	1.55263	0.000190882	0.670192	0.865096
regulation of macroautophagy [GO:0016241]	3	0.000368822	4.41903	0.000543279	0.796025	0.964879
vacuolar acidification [GO:0007035]	1	0.000122941	1.0749	0.000132149	1	1
cellular iron ion homeostasis [GO:0006879]	5	0.000614704	4.18016	0.000513912	0.611421	0.812006
cellular response to increased oxygen levels [GO:0036295]	2	0.000245881	0.955466	0.000117466	0.289897	0.660377
negative regulation of mitotic nuclear division [GO:0045839]	1	0.000122941	0.716599	8.80993e-05	0.54606	0.758793
antigen processing and presentation of endogenous peptide antigen via MHC class Ib [GO:0002476]	1	0.000122941	0.3583	4.40496e-05	0.3632	0.680241
detection of chemical stimulus involved in sensory perception of bitter taste [GO:0001580]	2	0.000245881	0.477733	5.87328e-05	0.127666	0.660377
antigen processing and presentation of endogenous peptide antigen via MHC class I [GO:0019885]	2	0.000245881	0.955466	0.000117466	0.289897	0.660377
antigen processing and presentation of exogenous protein antigen via MHC class Ib, TAP-dependent [GO:0002481]	1	0.000122941	0.119433	1.46832e-05	0.202	0.660377
cellular response to iron(III) ion [GO:0071283]	1	0.000122941	0.238866	2.93664e-05	0.287141	0.660377
cellular response to iron ion [GO:0071281]	1	0.000122941	0.477733	5.87328e-05	0.431144	0.699107
cellular response to lipopolysaccharide [GO:0071222]	18	0.00221293	8.59919	0.00105719	0.00900249	0.521523
cellular response to nicotine [GO:0071316]	1	0.000122941	0.477733	5.87328e-05	0.431144	0.699107
immune response [GO:0006955]	24	0.00295058	11.4656	0.00140959	0.00259069	0.263779
iron ion homeostasis [GO:0055072]	4	0.000491763	2.1498	0.000264298	0.28576	0.660377
iron ion transport [GO:0006826]	4	0.000491763	1.19433	0.000146832	0.0540502	0.660377
negative regulation of epithelial cell proliferation [GO:0050680]	7	0.000860585	4.41903	0.000543279	0.227814	0.660377
negative regulation of forebrain neuron differentiation [GO:2000978]	1	0.000122941	0.238866	2.93664e-05	0.287141	0.660377
negative regulation of neurogenesis [GO:0050768]	3	0.000368822	1.4332	0.000176199	0.210384	0.660377
negative regulation of neuron projection development [GO:0010977]	5	0.000614704	4.18016	0.000513912	0.611421	0.812006
negative regulation of receptor binding [GO:1900121]	1	0.000122941	0.597166	7.3416e-05	0.49184	0.728973
positive regulation of cellular senescence [GO:2000774]	1	0.000122941	1.19433	0.000146832	1	1
positive regulation of ferrous iron binding [GO:1904434]	1	0.000122941	0.119433	1.46832e-05	0.202	0.660377
positive regulation of receptor-mediated endocytosis [GO:0048260]	3	0.000368822	1.4332	0.000176199	0.210384	0.660377
positive regulation of T cell cytokine production [GO:0002726]	2	0.000245881	0.955466	0.000117466	0.289897	0.660377
positive regulation of T cell mediated cytotoxicity [GO:0001916]	5	0.000614704	1.0749	0.000132149	0.0120867	0.541485
positive regulation of transferrin receptor binding [GO:1904437]	1	0.000122941	0.119433	1.46832e-05	0.202	0.660377
protein refolding [GO:0042026]	9	0.00110647	2.1498	0.000264298	0.00138709	0.17272
regulation of erythrocyte differentiation [GO:0045646]	1	0.000122941	0.597166	7.3416e-05	0.49184	0.728973
regulation of iron ion transport [GO:0034756]	1	0.000122941	0.238866	2.93664e-05	0.287141	0.660377
regulation of membrane depolarization [GO:0003254]	1	0.000122941	0.3583	4.40496e-05	0.3632	0.680241
response to cadmium ion [GO:0046686]	4	0.000491763	2.1498	0.000264298	0.28576	0.660377
response to molecule of bacterial origin [GO:0002237]	4	0.000491763	0.597166	7.3416e-05	0.0104845	0.523002
T cell differentiation in thymus [GO:0033077]	3	0.000368822	2.38866	0.000293664	0.730561	0.905453
camera-type eye development [GO:0043010]	3	0.000368822	2.1498	0.000264298	0.48512	0.728973
embryonic digit morphogenesis [GO:0042733]	2	0.000245881	3.46356	0.000425813	0.768133	0.937496
neuroepithelial cell differentiation [GO:0060563]	3	0.000368822	0.477733	5.87328e-05	0.0305351	0.660377
regulation of protein localization [GO:0032880]	4	0.000491763	4.77733	0.000587328	1	1
vasculature development [GO:0001944]	2	0.000245881	0.836033	0.000102782	0.248351	0.660377
apoptotic process [GO:0006915]	43	0.00528645	40.1296	0.00493356	0.676312	0.872325
chaperone cofactor-dependent protein refolding [GO:0051085]	11	0.00135235	2.98583	0.00036708	0.000957758	0.128723
diaphragm development [GO:0060539]	1	0.000122941	0.3583	4.40496e-05	0.3632	0.680241
glomerular visceral epithelial cell differentiation [GO:0072112]	2	0.000245881	0.477733	5.87328e-05	0.127666	0.660377
gonad development [GO:0008406]	2	0.000245881	0.597166	7.3416e-05	0.166518	0.660377
mesenchymal to epithelial transition [GO:0060231]	1	0.000122941	0.477733	5.87328e-05	0.431144	0.699107
metanephric mesenchyme development [GO:0072075]	1	0.000122941	0.477733	5.87328e-05	0.431144	0.699107
negative regulation of transcription, DNA-templated [GO:0045892]	27	0.0033194	37.502	0.00461053	0.112836	0.660377
positive regulation of heart growth [GO:0060421]	1	0.000122941	0.238866	2.93664e-05	0.287141	0.660377
positive regulation of metanephric ureteric bud development [GO:2001076]	1	0.000122941	0.119433	1.46832e-05	0.202	0.660377
thorax and anterior abdomen determination [GO:0007356]	1	0.000122941	0.119433	1.46832e-05	0.202	0.660377
motile cilium assembly [GO:0044458]	7	0.000860585	2.38866	0.000293664	0.020373	0.660377
fat cell differentiation [GO:0045444]	5	0.000614704	5.13563	0.000631378	1	1
response to stimulus [GO:0050896]	2	0.000245881	2.62753	0.000323031	1	1
visual perception [GO:0007601]	4	0.000491763	7.04656	0.000866309	0.410256	0.699107
branched-chain amino acid biosynthetic process [GO:0009082]	1	0.000122941	0.238866	2.93664e-05	0.287141	0.660377
cellular response to leukemia inhibitory factor [GO:1990830]	6	0.000737644	6.80769	0.000836943	1	1
isoleucine catabolic process [GO:0006550]	1	0.000122941	0.477733	5.87328e-05	0.431144	0.699107
leucine biosynthetic process [GO:0009098]	1	0.000122941	0.238866	2.93664e-05	0.287141	0.660377
regulation of hormone levels [GO:0010817]	1	0.000122941	0.238866	2.93664e-05	0.287141	0.660377
valine biosynthetic process [GO:0009099]	1	0.000122941	0.3583	4.40496e-05	0.3632	0.680241
anterograde axonal transport [GO:0008089]	2	0.000245881	2.62753	0.000323031	1	1
anterograde synaptic vesicle transport [GO:0048490]	1	0.000122941	1.55263	0.000190882	1	1
lysosome localization [GO:0032418]	2	0.000245881	2.8664	0.000352397	1	1
melanosome organization [GO:0032438]	1	0.000122941	2.03036	0.000249615	0.713564	0.896518
peptidyl-lysine acetylation [GO:0018394]	1	0.000122941	0.716599	8.80993e-05	0.54606	0.758793
platelet dense granule organization [GO:0060155]	1	0.000122941	0.836033	0.000102782	0.594496	0.791718
innate immune response in mucosa [GO:0002227]	5	0.000614704	1.0749	0.000132149	0.0120867	0.541485
negative regulation of toll-like receptor 4 signaling pathway [GO:0034144]	2	0.000245881	0.716599	8.80993e-05	0.20701	0.660377
actin filament organization [GO:0007015]	9	0.00110647	8.00203	0.000983775	0.709327	0.896518
positive regulation of Arp2/3 complex-mediated actin nucleation [GO:2000601]	1	0.000122941	0.836033	0.000102782	0.594496	0.791718
positive regulation of protein-containing complex assembly [GO:0031334]	6	0.000737644	4.18016	0.000513912	0.441709	0.71456
Rac protein signal transduction [GO:0016601]	2	0.000245881	1.7915	0.000220248	0.701727	0.892431
regulation of actin polymerization or depolymerization [GO:0008064]	1	0.000122941	0.3583	4.40496e-05	0.3632	0.680241
lipid catabolic process [GO:0016042]	3	0.000368822	3.34413	0.00041113	1	1
lipid droplet formation [GO:0140042]	2	0.000245881	0.716599	8.80993e-05	0.20701	0.660377
lipid droplet organization [GO:0034389]	2	0.000245881	1.4332	0.000176199	0.655413	0.853561
lipid storage [GO:0019915]	1	0.000122941	1.7915	0.000220248	1	1
negative regulation of lipid catabolic process [GO:0050995]	2	0.000245881	0.836033	0.000102782	0.248351	0.660377
positive regulation of cold-induced thermogenesis [GO:0120162]	8	0.000983526	5.97166	0.00073416	0.396311	0.699107
regulation of cytokine production [GO:0001817]	1	0.000122941	2.26923	0.000278981	0.716147	0.896518
T cell mediated immunity [GO:0002456]	1	0.000122941	0.597166	7.3416e-05	0.49184	0.728973
T cell receptor signaling pathway [GO:0050852]	3	0.000368822	6.21053	0.000763527	0.275429	0.660377
anterior/posterior pattern specification [GO:0009952]	5	0.000614704	4.89676	0.000602012	1	1
cellular response to DNA damage stimulus [GO:0006974]	8	0.000983526	21.9757	0.00270171	0.00210003	0.220503
central nervous system neuron development [GO:0021954]	1	0.000122941	0.716599	8.80993e-05	0.54606	0.758793
dentate gyrus development [GO:0021542]	2	0.000245881	0.836033	0.000102782	0.248351	0.660377
DNA repair [GO:0006281]	6	0.000737644	20.5425	0.00252551	0.000575344	0.0840503
negative regulation of mitotic cell cycle [GO:0045930]	2	0.000245881	2.62753	0.000323031	1	1
negative regulation of neural precursor cell proliferation [GO:2000178]	2	0.000245881	0.716599	8.80993e-05	0.20701	0.660377
negative regulation of neuron apoptotic process [GO:0043524]	11	0.00135235	8.71863	0.00107187	0.477021	0.728973
negative regulation of translation [GO:0017148]	9	0.00110647	6.44939	0.000792893	0.311056	0.680241
positive regulation of nuclear-transcribed mRNA poly(A) tail shortening [GO:0060213]	3	0.000368822	1.4332	0.000176199	0.210384	0.660377
protein methylation [GO:0006479]	2	0.000245881	2.62753	0.000323031	1	1
response to electrical stimulus [GO:0051602]	5	0.000614704	1.4332	0.000176199	0.0285094	0.660377
response to mechanical stimulus [GO:0009612]	10	0.00122941	3.70243	0.00045518	0.00952806	0.523002
response to organic cyclic compound [GO:0014070]	5	0.000614704	3.34413	0.00041113	0.392287	0.699107
poly(A)+ mRNA export from nucleus [GO:0016973]	2	0.000245881	1.67207	0.000205565	0.685741	0.878417
electron transport chain [GO:0022900]	2	0.000245881	0.836033	0.000102782	0.248351	0.660377
response to bacterium [GO:0009617]	7	0.000860585	4.6579	0.000572645	0.333567	0.680241
positive regulation of pseudopodium assembly [GO:0031274]	2	0.000245881	1.0749	0.000132149	0.331136	0.680241
Rho protein signal transduction [GO:0007266]	3	0.000368822	5.25506	0.000646061	0.478469	0.728973
protein arginylation [GO:0016598]	1	0.000122941	0.238866	2.93664e-05	0.287141	0.660377
heme export [GO:0097037]	1	0.000122941	0.238866	2.93664e-05	0.287141	0.660377
amyloid-beta clearance [GO:0097242]	1	0.000122941	0.836033	0.000102782	0.594496	0.791718
cell surface receptor signaling pathway involved in cell-cell signaling [GO:1905114]	1	0.000122941	0.119433	1.46832e-05	0.202	0.660377
complement activation [GO:0006956]	3	0.000368822	0.597166	7.3416e-05	0.045041	0.660377
complement activation, alternative pathway [GO:0006957]	2	0.000245881	0.477733	5.87328e-05	0.127666	0.660377
complement activation, classical pathway [GO:0006958]	2	0.000245881	0.955466	0.000117466	0.289897	0.660377
complement-dependent cytotoxicity [GO:0097278]	1	0.000122941	0.119433	1.46832e-05	0.202	0.660377
complement-mediated synapse pruning [GO:0150062]	1	0.000122941	0.119433	1.46832e-05	0.202	0.660377
oviduct epithelium development [GO:0035846]	1	0.000122941	0.238866	2.93664e-05	0.287141	0.660377
positive regulation of activation of membrane attack complex [GO:0001970]	1	0.000122941	0.119433	1.46832e-05	0.202	0.660377
positive regulation of apoptotic cell clearance [GO:2000427]	1	0.000122941	0.119433	1.46832e-05	0.202	0.660377
positive regulation of glucose transmembrane transport [GO:0010828]	1	0.000122941	0.3583	4.40496e-05	0.3632	0.680241
positive regulation of lipid storage [GO:0010884]	1	0.000122941	1.0749	0.000132149	1	1
positive regulation of phagocytosis, engulfment [GO:0060100]	1	0.000122941	0.836033	0.000102782	0.594496	0.791718
positive regulation of type IIa hypersensitivity [GO:0001798]	1	0.000122941	0.119433	1.46832e-05	0.202	0.660377
positive regulation of vascular endothelial growth factor production [GO:0010575]	4	0.000491763	2.03036	0.000249615	0.273125	0.660377
regulation of triglyceride biosynthetic process [GO:0010866]	1	0.000122941	0.238866	2.93664e-05	0.287141	0.660377
vertebrate eye-specific patterning [GO:0150064]	1	0.000122941	0.119433	1.46832e-05	0.202	0.660377
cellular response to UV-C [GO:0071494]	1	0.000122941	0.716599	8.80993e-05	0.54606	0.758793
determination of left/right symmetry [GO:0007368]	10	0.00122941	4.53846	0.000557962	0.0324848	0.660377
cellular protein-containing complex assembly [GO:0034622]	3	0.000368822	1.91093	0.000234931	0.448003	0.720924
morphogenesis of an epithelium [GO:0002009]	3	0.000368822	1.19433	0.000146832	0.15446	0.660377
one-carbon metabolic process [GO:0006730]	1	0.000122941	1.91093	0.000234931	1	1
response to testosterone [GO:0033574]	6	0.000737644	2.62753	0.000323031	0.113591	0.660377
secretion [GO:0046903]	1	0.000122941	0.477733	5.87328e-05	0.431144	0.699107
activation of adenylate cyclase activity [GO:0007190]	1	0.000122941	0.836033	0.000102782	0.594496	0.791718
autophagosome membrane docking [GO:0016240]	2	0.000245881	0.836033	0.000102782	0.248351	0.660377
establishment of protein localization to mitochondrial membrane [GO:0090151]	1	0.000122941	0.238866	2.93664e-05	0.287141	0.660377
G2/M transition of mitotic cell cycle [GO:0000086]	2	0.000245881	3.583	0.000440496	0.573532	0.791718
mitochondrion-endoplasmic reticulum membrane tethering [GO:1990456]	1	0.000122941	0.716599	8.80993e-05	0.54606	0.758793
negative regulation of calcium ion export across plasma membrane [GO:1905913]	3	0.000368822	0.477733	5.87328e-05	0.0305351	0.660377
negative regulation of high voltage-gated calcium channel activity [GO:1901842]	2	0.000245881	0.3583	4.40496e-05	0.0914227	0.660377
negative regulation of peptidyl-threonine phosphorylation [GO:0010801]	3	0.000368822	1.67207	0.000205565	0.416709	0.699107
negative regulation of ryanodine-sensitive calcium-release channel activity [GO:0060315]	3	0.000368822	0.955466	0.000117466	0.104325	0.660377
organelle localization by membrane tethering [GO:0140056]	1	0.000122941	0.3583	4.40496e-05	0.3632	0.680241
positive regulation of cyclic-nucleotide phosphodiesterase activity [GO:0051343]	3	0.000368822	0.477733	5.87328e-05	0.0305351	0.660377
positive regulation of DNA binding [GO:0043388]	5	0.000614704	2.38866	0.000293664	0.180378	0.660377
positive regulation of nitric-oxide synthase activity [GO:0051000]	1	0.000122941	1.31377	0.000161515	1	1
positive regulation of phosphoprotein phosphatase activity [GO:0032516]	3	0.000368822	1.0749	0.000132149	0.128521	0.660377
positive regulation of protein autophosphorylation [GO:0031954]	2	0.000245881	2.26923	0.000278981	1	1
positive regulation of protein dephosphorylation [GO:0035307]	3	0.000368822	2.26923	0.000278981	0.505041	0.744311
positive regulation of protein serine/threonine kinase activity [GO:0071902]	4	0.000491763	2.98583	0.00036708	0.544092	0.758793
regulation of calcium-mediated signaling [GO:0050848]	3	0.000368822	0.955466	0.000117466	0.104325	0.660377
regulation of cardiac muscle cell action potential [GO:0098901]	1	0.000122941	0.3583	4.40496e-05	0.3632	0.680241
regulation of cardiac muscle contraction [GO:0055117]	2	0.000245881	0.836033	0.000102782	0.248351	0.660377
regulation of cell communication by electrical coupling involved in cardiac conduction [GO:1901844]	3	0.000368822	0.836033	0.000102782	0.0821645	0.660377
regulation of cytokinesis [GO:0032465]	3	0.000368822	3.46356	0.000425813	1	1
regulation of heart rate [GO:0002027]	3	0.000368822	1.31377	0.000161515	0.181844	0.660377
regulation of synaptic vesicle endocytosis [GO:1900242]	1	0.000122941	0.836033	0.000102782	0.594496	0.791718
regulation of synaptic vesicle exocytosis [GO:2000300]	1	0.000122941	2.03036	0.000249615	0.713564	0.896518
response to amphetamine [GO:0001975]	4	0.000491763	2.26923	0.000278981	0.300238	0.67887
response to corticosterone [GO:0051412]	4	0.000491763	0.955466	0.000117466	0.0317368	0.660377
negative regulation of calcium ion transmembrane transporter activity [GO:1901020]	2	0.000245881	0.238866	2.93664e-05	0.0589661	0.660377
negative regulation of cell cycle [GO:0045786]	4	0.000491763	4.06073	0.000499229	1	1
negative regulation of cyclin-dependent protein kinase activity [GO:1904030]	1	0.000122941	0.477733	5.87328e-05	0.431144	0.699107
negative regulation of protein kinase activity [GO:0006469]	6	0.000737644	5.61336	0.000690111	0.823527	0.993555
negative regulation of proteolysis [GO:0045861]	6	0.000737644	1.7915	0.000220248	0.0194346	0.660377
positive regulation of insulin secretion involved in cellular response to glucose stimulus [GO:0035774]	7	0.000860585	2.62753	0.000323031	0.0296783	0.660377
positive regulation of systemic arterial blood pressure [GO:0003084]	2	0.000245881	0.477733	5.87328e-05	0.127666	0.660377
behavioral response to pain [GO:0048266]	3	0.000368822	0.716599	8.80993e-05	0.0623192	0.660377
blastocyst development [GO:0001824]	6	0.000737644	1.55263	0.000190882	0.0116959	0.541485
cellular response to amino acid stimulus [GO:0071230]	5	0.000614704	3.583	0.000440496	0.415974	0.699107
cellular response to interferon-beta [GO:0035458]	3	0.000368822	1.67207	0.000205565	0.416709	0.699107
female pregnancy [GO:0007565]	10	0.00122941	5.61336	0.000690111	0.126956	0.660377
myoblast fusion [GO:0007520]	1	0.000122941	0.716599	8.80993e-05	0.54606	0.758793
positive regulation of cardiac muscle cell apoptotic process [GO:0010666]	1	0.000122941	0.836033	0.000102782	0.594496	0.791718
positive regulation of myoblast fusion [GO:1901741]	3	0.000368822	0.955466	0.000117466	0.104325	0.660377
positive regulation of phosphatidylcholine biosynthetic process [GO:2001247]	1	0.000122941	0.3583	4.40496e-05	0.3632	0.680241
protein autoprocessing [GO:0016540]	1	0.000122941	1.4332	0.000176199	1	1
proteolysis [GO:0006508]	14	0.00172117	14.2126	0.0017473	1	1
proteolysis involved in cellular protein catabolic process [GO:0051603]	3	0.000368822	2.26923	0.000278981	0.505041	0.744311
regulation of cytoskeleton organization [GO:0051493]	5	0.000614704	2.26923	0.000278981	0.172111	0.660377
regulation of interleukin-6 production [GO:0032675]	3	0.000368822	0.836033	0.000102782	0.0821645	0.660377
dense core granule exocytosis [GO:1990504]	1	0.000122941	0.119433	1.46832e-05	0.202	0.660377
exocytosis [GO:0006887]	2	0.000245881	6.44939	0.000792893	0.123977	0.660377
positive regulation of exocytosis [GO:0045921]	1	0.000122941	1.4332	0.000176199	1	1
synaptic vesicle exocytosis [GO:0016079]	1	0.000122941	1.0749	0.000132149	1	1
cysteinyl-tRNA aminoacylation [GO:0006423]	1	0.000122941	0.238866	2.93664e-05	0.287141	0.660377
intestinal epithelial cell differentiation [GO:0060575]	1	0.000122941	0.477733	5.87328e-05	0.431144	0.699107
negative regulation of Notch signaling pathway [GO:0045746]	2	0.000245881	2.74696	0.000337714	1	1
positive regulation of neuron projection development [GO:0010976]	6	0.000737644	7.04656	0.000866309	0.842272	1
transcription, DNA-templated [GO:0006351]	2	0.000245881	5.49393	0.000675428	0.235799	0.660377
axoneme assembly [GO:0035082]	8	0.000983526	1.7915	0.000220248	0.00187204	0.209668
embryonic brain development [GO:1990403]	2	0.000245881	0.716599	8.80993e-05	0.20701	0.660377
heart development [GO:0007507]	21	0.00258176	14.5709	0.00179135	0.133908	0.660377
neural tube closure [GO:0001843]	7	0.000860585	6.32996	0.00077821	0.833068	1
non-motile cilium assembly [GO:1905515]	4	0.000491763	4.18016	0.000513912	1	1
protein localization to ciliary transition zone [GO:1904491]	1	0.000122941	0.597166	7.3416e-05	0.49184	0.728973
microtubule cytoskeleton organization [GO:0000226]	9	0.00110647	8.36033	0.00102782	0.854519	1
negative regulation of lipid biosynthetic process [GO:0051055]	1	0.000122941	0.238866	2.93664e-05	0.287141	0.660377
negative regulation of lipid metabolic process [GO:0045833]	2	0.000245881	0.3583	4.40496e-05	0.0914227	0.660377
negative regulation of tumor necrosis factor-mediated signaling pathway [GO:0010804]	2	0.000245881	1.55263	0.000190882	0.670192	0.865096
positive regulation of lipid biosynthetic process [GO:0046889]	1	0.000122941	0.716599	8.80993e-05	0.54606	0.758793
axonemal dynein complex assembly [GO:0070286]	4	0.000491763	1.67207	0.000205565	0.117797	0.660377
brain development [GO:0007420]	10	0.00122941	14.4514	0.00177667	0.320826	0.680241
cerebrospinal fluid circulation [GO:0090660]	4	0.000491763	1.0749	0.000132149	0.0420606	0.660377
cilium-dependent cell motility [GO:0060285]	4	0.000491763	1.4332	0.000176199	0.0829045	0.660377
cilium movement [GO:0003341]	11	0.00135235	4.18016	0.000513912	0.00783602	0.496774
determination of digestive tract left/right asymmetry [GO:0071907]	1	0.000122941	0.597166	7.3416e-05	0.49184	0.728973
determination of liver left/right asymmetry [GO:0071910]	1	0.000122941	0.597166	7.3416e-05	0.49184	0.728973
determination of pancreatic left/right asymmetry [GO:0035469]	1	0.000122941	0.477733	5.87328e-05	0.431144	0.699107
epithelial cilium movement involved in determination of left/right asymmetry [GO:0060287]	3	0.000368822	1.31377	0.000161515	0.181844	0.660377
establishment of left/right asymmetry [GO:0061966]	4	0.000491763	0.597166	7.3416e-05	0.0104845	0.523002
establishment of localization in cell [GO:0051649]	2	0.000245881	0.716599	8.80993e-05	0.20701	0.660377
flagellated sperm motility [GO:0030317]	10	0.00122941	4.41903	0.000543279	0.0294405	0.660377
heart looping [GO:0001947]	3	0.000368822	3.9413	0.000484546	1	1
inner dynein arm assembly [GO:0036159]	6	0.000737644	1.91093	0.000234931	0.0243672	0.660377
lung development [GO:0030324]	7	0.000860585	4.89676	0.000602012	0.349323	0.680241
regulation of cilium beat frequency [GO:0003356]	2	0.000245881	0.716599	8.80993e-05	0.20701	0.660377
regulation of cilium movement [GO:0003352]	3	0.000368822	0.3583	4.40496e-05	0.0189366	0.660377
detection of light stimulus involved in visual perception [GO:0050908]	1	0.000122941	0.3583	4.40496e-05	0.3632	0.680241
microtubule bundle formation [GO:0001578]	2	0.000245881	2.1498	0.000264298	1	1
regulation of protein localization to cilium [GO:1903564]	1	0.000122941	0.119433	1.46832e-05	0.202	0.660377
cell projection organization [GO:0030030]	6	0.000737644	3.34413	0.00041113	0.170045	0.660377
de novo centriole assembly involved in multi-ciliated epithelial cell differentiation [GO:0098535]	1	0.000122941	0.238866	2.93664e-05	0.287141	0.660377
skeletal muscle contraction [GO:0003009]	2	0.000245881	1.0749	0.000132149	0.331136	0.680241
cellular response to interleukin-1 [GO:0071347]	9	0.00110647	4.2996	0.000528596	0.0518675	0.660377
cellular response to tumor necrosis factor [GO:0071356]	14	0.00172117	7.88259	0.000969092	0.0663629	0.660377
chemokine-mediated signaling pathway [GO:0070098]	7	0.000860585	1.31377	0.000161515	0.00171803	0.206164
chemotaxis [GO:0006935]	10	0.00122941	4.89676	0.000602012	0.0634143	0.660377
lymphocyte chemotaxis [GO:0048247]	3	0.000368822	0.836033	0.000102782	0.0821645	0.660377
neutrophil chemotaxis [GO:0030593]	13	0.00159823	3.10526	0.000381763	0.000127307	0.0329039
positive regulation of GTPase activity [GO:0043547]	7	0.000860585	8.59919	0.00105719	0.717441	0.897469
calcium-mediated signaling using intracellular calcium source [GO:0035584]	3	0.000368822	1.4332	0.000176199	0.210384	0.660377
cell chemotaxis [GO:0060326]	1	0.000122941	2.1498	0.000264298	0.714021	0.896518
killing of cells of other organism [GO:0031640]	12	0.00147529	2.1498	0.000264298	2.93073e-05	0.0126224
T cell migration [GO:0072678]	1	0.000122941	0.238866	2.93664e-05	0.287141	0.660377
thymocyte migration [GO:0072679]	1	0.000122941	0.119433	1.46832e-05	0.202	0.660377
apoptotic process involved in heart morphogenesis [GO:0003278]	1	0.000122941	0.119433	1.46832e-05	0.202	0.660377
atrial septum morphogenesis [GO:0060413]	1	0.000122941	0.955466	0.000117466	1	1
atrioventricular valve morphogenesis [GO:0003181]	1	0.000122941	1.0749	0.000132149	1	1
chondroblast differentiation [GO:0060591]	1	0.000122941	0.119433	1.46832e-05	0.202	0.660377
chorio-allantoic fusion [GO:0060710]	2	0.000245881	0.597166	7.3416e-05	0.166518	0.660377
intussusceptive angiogenesis [GO:0002041]	1	0.000122941	0.119433	1.46832e-05	0.202	0.660377
labyrinthine layer blood vessel development [GO:0060716]	2	0.000245881	1.7915	0.000220248	0.701727	0.892431
positive regulation of BMP signaling pathway [GO:0030513]	1	0.000122941	2.03036	0.000249615	0.713564	0.896518
positive regulation of bone mineralization [GO:0030501]	3	0.000368822	2.8664	0.000352397	0.761966	0.934927
positive regulation of cartilage development [GO:0061036]	2	0.000245881	1.19433	0.000146832	0.371659	0.683884
positive regulation of ceramide biosynthetic process [GO:2000304]	1	0.000122941	0.3583	4.40496e-05	0.3632	0.680241
positive regulation of osteoblast differentiation [GO:0045669]	7	0.000860585	4.06073	0.000499229	0.19928	0.660377
positive regulation of osteoblast proliferation [GO:0033690]	1	0.000122941	0.716599	8.80993e-05	0.54606	0.758793
positive regulation of phospholipase activity [GO:0010518]	1	0.000122941	0.238866	2.93664e-05	0.287141	0.660377
positive regulation of protein kinase activity [GO:0045860]	3	0.000368822	3.70243	0.00045518	1	1
regulation of ERK1 and ERK2 cascade [GO:0070372]	3	0.000368822	2.26923	0.000278981	0.505041	0.744311
ventricular septum development [GO:0003281]	2	0.000245881	2.1498	0.000264298	1	1
wound healing, spreading of cells [GO:0044319]	1	0.000122941	1.31377	0.000161515	1	1
cartilage condensation [GO:0001502]	1	0.000122941	0.836033	0.000102782	0.594496	0.791718
cell-matrix adhesion [GO:0007160]	6	0.000737644	3.46356	0.000425813	0.263863	0.660377
cell migration [GO:0016477]	9	0.00110647	16.8401	0.00207033	0.0637776	0.660377
chondrocyte proliferation [GO:0035988]	1	0.000122941	0.597166	7.3416e-05	0.49184	0.728973
cytosolic calcium ion transport [GO:0060401]	1	0.000122941	0.119433	1.46832e-05	0.202	0.660377
DNA biosynthetic process [GO:0071897]	2	0.000245881	1.31377	0.000161515	0.641808	0.841716
epidermis development [GO:0008544]	15	0.00184411	4.77733	0.000587328	0.000482493	0.0736898
extracellular matrix constituent secretion [GO:0070278]	1	0.000122941	0.3583	4.40496e-05	0.3632	0.680241
fibroblast growth factor receptor signaling pathway [GO:0008543]	1	0.000122941	1.67207	0.000205565	1	1
integrin-mediated signaling pathway [GO:0007229]	4	0.000491763	5.3745	0.000660744	0.81585	0.985355
positive regulation of cardiac muscle contraction [GO:0060452]	1	0.000122941	0.3583	4.40496e-05	0.3632	0.680241
positive regulation of cell death [GO:0010942]	4	0.000491763	2.5081	0.000308347	0.333729	0.680241
positive regulation of cell differentiation [GO:0045597]	4	0.000491763	2.1498	0.000264298	0.28576	0.660377
positive regulation of collagen biosynthetic process [GO:0032967]	4	0.000491763	2.26923	0.000278981	0.300238	0.67887
positive regulation of G0 to G1 transition [GO:0070318]	1	0.000122941	0.477733	5.87328e-05	0.431144	0.699107
positive regulation of stress fiber assembly [GO:0051496]	5	0.000614704	3.9413	0.000484546	0.596018	0.792803
regulation of chondrocyte differentiation [GO:0032330]	2	0.000245881	1.19433	0.000146832	0.371659	0.683884
response to amino acid [GO:0043200]	3	0.000368822	2.38866	0.000293664	0.730561	0.905453
response to anoxia [GO:0034059]	1	0.000122941	0.238866	2.93664e-05	0.287141	0.660377
response to fatty acid [GO:0070542]	2	0.000245881	1.31377	0.000161515	0.641808	0.841716
response to glucose [GO:0009749]	4	0.000491763	4.06073	0.000499229	1	1
response to mineralocorticoid [GO:0051385]	1	0.000122941	0.3583	4.40496e-05	0.3632	0.680241
tissue homeostasis [GO:0001894]	1	0.000122941	1.0749	0.000132149	1	1
male meiosis I [GO:0007141]	2	0.000245881	1.55263	0.000190882	0.670192	0.865096
mitotic cell cycle phase transition [GO:0044772]	4	0.000491763	1.31377	0.000161515	0.067682	0.660377
G1/S transition of mitotic cell cycle [GO:0000082]	5	0.000614704	5.49393	0.000675428	1	1
Leydig cell differentiation [GO:0033327]	2	0.000245881	0.597166	7.3416e-05	0.166518	0.660377
liver regeneration [GO:0097421]	7	0.000860585	2.74696	0.000337714	0.0352551	0.660377
mammary gland epithelial cell proliferation [GO:0033598]	3	0.000368822	0.716599	8.80993e-05	0.0623192	0.660377
mitotic G1 DNA damage checkpoint signaling [GO:0031571]	2	0.000245881	1.0749	0.000132149	0.331136	0.680241
negative regulation of epithelial cell differentiation [GO:0030857]	1	0.000122941	0.716599	8.80993e-05	0.54606	0.758793
positive regulation of cyclin-dependent protein serine/threonine kinase activity [GO:0045737]	2	0.000245881	1.7915	0.000220248	0.701727	0.892431
positive regulation of mammary gland epithelial cell proliferation [GO:0033601]	1	0.000122941	0.597166	7.3416e-05	0.49184	0.728973
re-entry into mitotic cell cycle [GO:0000320]	1	0.000122941	0.119433	1.46832e-05	0.202	0.660377
regulation of cell cycle [GO:0051726]	24	0.00295058	17.3178	0.00212907	0.134782	0.660377
response to ethanol [GO:0045471]	13	0.00159823	6.21053	0.000763527	0.0242789	0.660377
response to iron ion [GO:0010039]	1	0.000122941	0.955466	0.000117466	1	1
response to leptin [GO:0044321]	2	0.000245881	0.597166	7.3416e-05	0.166518	0.660377
response to magnesium ion [GO:0032026]	2	0.000245881	0.597166	7.3416e-05	0.166518	0.660377
response to organonitrogen compound [GO:0010243]	4	0.000491763	1.0749	0.000132149	0.0420606	0.660377
response to UV-A [GO:0070141]	1	0.000122941	0.3583	4.40496e-05	0.3632	0.680241
response to vitamin E [GO:0033197]	1	0.000122941	0.955466	0.000117466	1	1
Wnt signaling pathway [GO:0016055]	7	0.000860585	11.8239	0.00145364	0.20801	0.660377
mitotic cell cycle [GO:0000278]	13	0.00159823	9.91296	0.00121871	0.323827	0.680241
multi-ciliated epithelial cell differentiation [GO:1903251]	1	0.000122941	0.3583	4.40496e-05	0.3632	0.680241
B cell receptor transport into membrane raft [GO:0032597]	1	0.000122941	0.119433	1.46832e-05	0.202	0.660377
cell activation [GO:0001775]	2	0.000245881	0.955466	0.000117466	0.289897	0.660377
chemokine receptor transport out of membrane raft [GO:0032600]	1	0.000122941	0.119433	1.46832e-05	0.202	0.660377
cholesterol homeostasis [GO:0042632]	3	0.000368822	5.0162	0.000616695	0.625555	0.827506
glomerular parietal epithelial cell differentiation [GO:0072139]	1	0.000122941	0.119433	1.46832e-05	0.202	0.660377
immune response-regulating cell surface receptor signaling pathway [GO:0002768]	1	0.000122941	0.3583	4.40496e-05	0.3632	0.680241
intrinsic apoptotic signaling pathway [GO:0097193]	4	0.000491763	2.8664	0.000352397	0.533953	0.758793
negative regulation of transforming growth factor beta3 production [GO:0032913]	1	0.000122941	0.119433	1.46832e-05	0.202	0.660377
positive regulation of activated T cell proliferation [GO:0042104]	4	0.000491763	1.19433	0.000146832	0.0540502	0.660377
positive regulation of nephron tubule epithelial cell differentiation [GO:2000768]	1	0.000122941	0.238866	2.93664e-05	0.287141	0.660377
regulation of cytokine-mediated signaling pathway [GO:0001959]	1	0.000122941	0.3583	4.40496e-05	0.3632	0.680241
regulation of epithelial cell differentiation [GO:0030856]	1	0.000122941	0.477733	5.87328e-05	0.431144	0.699107
regulation of MAPK cascade [GO:0043408]	2	0.000245881	2.1498	0.000264298	1	1
regulation of phosphorylation [GO:0042325]	1	0.000122941	1.19433	0.000146832	1	1
respiratory burst [GO:0045730]	2	0.000245881	0.597166	7.3416e-05	0.166518	0.660377
T cell costimulation [GO:0031295]	2	0.000245881	1.91093	0.000234931	1	1
negative regulation of activation of membrane attack complex [GO:0001971]	1	0.000122941	0.119433	1.46832e-05	0.202	0.660377
regulation of complement activation [GO:0030449]	1	0.000122941	0.597166	7.3416e-05	0.49184	0.728973
regulation of complement-dependent cytotoxicity [GO:1903659]	1	0.000122941	0.3583	4.40496e-05	0.3632	0.680241
cellular protein localization [GO:0034613]	5	0.000614704	4.89676	0.000602012	1	1
endosome to melanosome transport [GO:0035646]	1	0.000122941	1.19433	0.000146832	1	1
pigment granule maturation [GO:0048757]	1	0.000122941	0.119433	1.46832e-05	0.202	0.660377
positive regulation of integrin-mediated signaling pathway [GO:2001046]	1	0.000122941	0.477733	5.87328e-05	0.431144	0.699107
positive regulation of receptor internalization [GO:0002092]	1	0.000122941	1.0749	0.000132149	1	1
regulation of potassium ion transmembrane transport [GO:1901379]	1	0.000122941	0.3583	4.40496e-05	0.3632	0.680241
regulation of vascular endothelial growth factor signaling pathway [GO:1900746]	1	0.000122941	0.3583	4.40496e-05	0.3632	0.680241
activation of MAPK activity [GO:0000187]	9	0.00110647	4.77733	0.000587328	0.0995025	0.660377
antigen processing and presentation [GO:0019882]	2	0.000245881	1.55263	0.000190882	0.670192	0.865096
antigen processing and presentation of endogenous antigen [GO:0019883]	1	0.000122941	0.238866	2.93664e-05	0.287141	0.660377
antigen processing and presentation of exogenous peptide antigen via MHC class II [GO:0019886]	5	0.000614704	1.55263	0.000190882	0.0360965	0.660377
cell population proliferation [GO:0008283]	10	0.00122941	9.31579	0.00114529	0.862144	1
immunoglobulin mediated immune response [GO:0016064]	1	0.000122941	0.836033	0.000102782	0.594496	0.791718
intracellular protein transport [GO:0006886]	7	0.000860585	24.0061	0.00295133	0.000172854	0.041485
macrophage migration inhibitory factor signaling pathway [GO:0035691]	1	0.000122941	0.119433	1.46832e-05	0.202	0.660377
negative regulation of DNA damage response, signal transduction by p53 class mediator [GO:0043518]	2	0.000245881	1.19433	0.000146832	0.371659	0.683884
negative regulation of intrinsic apoptotic signaling pathway in response to DNA damage by p53 class mediator [GO:1902166]	1	0.000122941	1.19433	0.000146832	1	1
negative regulation of mature B cell apoptotic process [GO:0002906]	1	0.000122941	0.3583	4.40496e-05	0.3632	0.680241
negative regulation of peptide secretion [GO:0002792]	1	0.000122941	0.119433	1.46832e-05	0.202	0.660377
negative regulation of T cell differentiation [GO:0045581]	3	0.000368822	0.3583	4.40496e-05	0.0189366	0.660377
negative regulation of viral entry into host cell [GO:0046597]	5	0.000614704	1.55263	0.000190882	0.0360965	0.660377
negative thymic T cell selection [GO:0045060]	1	0.000122941	0.3583	4.40496e-05	0.3632	0.680241
positive regulation of B cell proliferation [GO:0030890]	2	0.000245881	2.5081	0.000308347	1	1
positive regulation of chemokine (C-X-C motif) ligand 2 production [GO:2000343]	2	0.000245881	0.597166	7.3416e-05	0.166518	0.660377
positive regulation of cytokine-mediated signaling pathway [GO:0001961]	1	0.000122941	1.0749	0.000132149	1	1
positive regulation of dendritic cell antigen processing and presentation [GO:0002606]	1	0.000122941	0.238866	2.93664e-05	0.287141	0.660377
positive regulation of I-kappaB kinase/NF-kappaB signaling [GO:0043123]	9	0.00110647	16.2429	0.00199692	0.104038	0.660377
positive regulation of interleukin-8 production [GO:0032757]	8	0.000983526	3.9413	0.000484546	0.0750017	0.660377
positive regulation of kinase activity [GO:0033674]	4	0.000491763	3.2247	0.000396447	0.567332	0.785752
positive regulation of macrophage cytokine production [GO:0060907]	1	0.000122941	0.836033	0.000102782	0.594496	0.791718
positive regulation of macrophage migration inhibitory factor signaling pathway [GO:2000448]	1	0.000122941	0.119433	1.46832e-05	0.202	0.660377
positive regulation of monocyte differentiation [GO:0045657]	4	0.000491763	0.836033	0.000102782	0.0230695	0.660377
positive regulation of neutrophil chemotaxis [GO:0090023]	5	0.000614704	1.4332	0.000176199	0.0285094	0.660377
positive regulation of peptidyl-tyrosine phosphorylation [GO:0050731]	2	0.000245881	4.2996	0.000528596	0.42835	0.699107
positive regulation of T cell differentiation [GO:0045582]	3	0.000368822	0.836033	0.000102782	0.0821645	0.660377
positive regulation of type 2 immune response [GO:0002830]	1	0.000122941	0.238866	2.93664e-05	0.287141	0.660377
positive regulation of viral entry into host cell [GO:0046598]	3	0.000368822	1.55263	0.000190882	0.239803	0.660377
positive thymic T cell selection [GO:0045059]	1	0.000122941	0.477733	5.87328e-05	0.431144	0.699107
prostaglandin biosynthetic process [GO:0001516]	4	0.000491763	1.19433	0.000146832	0.0540502	0.660377
protein-containing complex assembly [GO:0065003]	5	0.000614704	8.36033	0.00102782	0.348304	0.680241
regulation of macrophage activation [GO:0043030]	1	0.000122941	0.836033	0.000102782	0.594496	0.791718
response to interferon-gamma [GO:0034341]	5	0.000614704	2.03036	0.000249615	0.0778356	0.660377
T cell activation involved in immune response [GO:0002286]	2	0.000245881	0.597166	7.3416e-05	0.166518	0.660377
T cell selection [GO:0045058]	1	0.000122941	0.238866	2.93664e-05	0.287141	0.660377
CD4-positive, alpha-beta T cell costimulation [GO:0035783]	1	0.000122941	0.119433	1.46832e-05	0.202	0.660377
cellular response to low-density lipoprotein particle stimulus [GO:0071404]	3	0.000368822	1.0749	0.000132149	0.128521	0.660377
humoral immune response mediated by circulating immunoglobulin [GO:0002455]	1	0.000122941	0.238866	2.93664e-05	0.287141	0.660377
immunological synapse formation [GO:0001771]	1	0.000122941	0.477733	5.87328e-05	0.431144	0.699107
macrophage fusion [GO:0034238]	1	0.000122941	0.119433	1.46832e-05	0.202	0.660377
myoblast fusion involved in skeletal muscle regeneration [GO:0014905]	2	0.000245881	0.238866	2.93664e-05	0.0589661	0.660377
osteoclast fusion [GO:0072675]	1	0.000122941	0.477733	5.87328e-05	0.431144	0.699107
positive regulation of 1-phosphatidylinositol 4-kinase activity [GO:0043128]	1	0.000122941	0.119433	1.46832e-05	0.202	0.660377
positive regulation of adaptive immune memory response [GO:1905676]	1	0.000122941	0.119433	1.46832e-05	0.202	0.660377
positive regulation of B cell receptor signaling pathway [GO:0050861]	1	0.000122941	0.597166	7.3416e-05	0.49184	0.728973
positive regulation of CD4-positive, alpha-beta T cell proliferation [GO:2000563]	1	0.000122941	0.477733	5.87328e-05	0.431144	0.699107
positive regulation of inflammatory response to antigenic stimulus [GO:0002863]	1	0.000122941	0.238866	2.93664e-05	0.287141	0.660377
positive regulation of protein catabolic process in the vacuole [GO:1904352]	1	0.000122941	0.238866	2.93664e-05	0.287141	0.660377
positive regulation of protein exit from endoplasmic reticulum [GO:0070863]	1	0.000122941	0.955466	0.000117466	1	1
positive regulation of receptor clustering [GO:1903911]	1	0.000122941	0.119433	1.46832e-05	0.202	0.660377
positive regulation of T cell activation via T cell receptor contact with antigen bound to MHC molecule on antigen presenting cell [GO:2001190]	1	0.000122941	0.3583	4.40496e-05	0.3632	0.680241
positive regulation of T cell receptor signaling pathway [GO:0050862]	3	0.000368822	0.955466	0.000117466	0.104325	0.660377
positive regulation of T-helper 2 cell cytokine production [GO:2000553]	2	0.000245881	0.477733	5.87328e-05	0.127666	0.660377
protein localization [GO:0008104]	4	0.000491763	6.09109	0.000748844	0.517308	0.757992
protein localization to lysosome [GO:0061462]	1	0.000122941	1.4332	0.000176199	1	1
receptor internalization [GO:0031623]	7	0.000860585	2.8664	0.000352397	0.0414827	0.660377
receptor-mediated virion attachment to host cell [GO:0046813]	1	0.000122941	0.477733	5.87328e-05	0.431144	0.699107
regulation of macrophage migration [GO:1905521]	2	0.000245881	0.238866	2.93664e-05	0.0589661	0.660377
regulation of protein stability [GO:0031647]	7	0.000860585	7.16599	0.000880993	1	1
viral entry into host cell [GO:0046718]	4	0.000491763	2.62753	0.000323031	0.352282	0.680241
fusion of sperm to egg plasma membrane involved in single fertilization [GO:0007342]	1	0.000122941	0.597166	7.3416e-05	0.49184	0.728973
glial cell migration [GO:0008347]	2	0.000245881	0.597166	7.3416e-05	0.166518	0.660377
negative regulation of cellular component movement [GO:0051271]	1	0.000122941	0.477733	5.87328e-05	0.431144	0.699107
negative regulation of platelet aggregation [GO:0090331]	1	0.000122941	0.477733	5.87328e-05	0.431144	0.699107
oligodendrocyte development [GO:0014003]	2	0.000245881	1.31377	0.000161515	0.641808	0.841716
paranodal junction assembly [GO:0030913]	1	0.000122941	0.238866	2.93664e-05	0.287141	0.660377
platelet activation [GO:0030168]	3	0.000368822	3.10526	0.000381763	1	1
response to water deprivation [GO:0009414]	1	0.000122941	0.477733	5.87328e-05	0.431144	0.699107
sperm-egg recognition [GO:0035036]	1	0.000122941	0.3583	4.40496e-05	0.3632	0.680241
anaphase-promoting complex-dependent catabolic process [GO:0031145]	3	0.000368822	1.7915	0.000220248	0.431444	0.699107
mitotic sister chromatid cohesion [GO:0007064]	2	0.000245881	1.0749	0.000132149	0.331136	0.680241
mitotic spindle assembly [GO:0090307]	3	0.000368822	3.9413	0.000484546	1	1
nervous system development [GO:0007399]	11	0.00135235	16.0041	0.00196755	0.280589	0.660377
positive regulation of anaphase-promoting complex-dependent catabolic process [GO:1905786]	2	0.000245881	0.3583	4.40496e-05	0.0914227	0.660377
positive regulation of synapse maturation [GO:0090129]	1	0.000122941	0.238866	2.93664e-05	0.287141	0.660377
positive regulation of synaptic plasticity [GO:0031915]	1	0.000122941	0.477733	5.87328e-05	0.431144	0.699107
positive regulation of ubiquitin protein ligase activity [GO:1904668]	3	0.000368822	0.955466	0.000117466	0.104325	0.660377
regulation of dendrite development [GO:0050773]	1	0.000122941	1.4332	0.000176199	1	1
regulation of meiotic nuclear division [GO:0040020]	1	0.000122941	0.3583	4.40496e-05	0.3632	0.680241
actin cytoskeleton organization [GO:0030036]	8	0.000983526	10.2713	0.00126276	0.616418	0.818319
actin filament branching [GO:0090135]	1	0.000122941	0.3583	4.40496e-05	0.3632	0.680241
adherens junction organization [GO:0034332]	2	0.000245881	1.19433	0.000146832	0.371659	0.683884
cardiac conduction system development [GO:0003161]	1	0.000122941	0.955466	0.000117466	1	1
Cdc42 protein signal transduction [GO:0032488]	1	0.000122941	0.597166	7.3416e-05	0.49184	0.728973
cell junction assembly [GO:0034329]	1	0.000122941	0.836033	0.000102782	0.594496	0.791718
cell projection assembly [GO:0030031]	2	0.000245881	1.55263	0.000190882	0.670192	0.865096
dendritic cell migration [GO:0036336]	1	0.000122941	0.597166	7.3416e-05	0.49184	0.728973
dendritic spine morphogenesis [GO:0060997]	1	0.000122941	1.0749	0.000132149	1	1
establishment of epithelial cell apical/basal polarity [GO:0045198]	1	0.000122941	1.19433	0.000146832	1	1
establishment of Golgi localization [GO:0051683]	1	0.000122941	0.597166	7.3416e-05	0.49184	0.728973
filopodium assembly [GO:0046847]	2	0.000245881	0.955466	0.000117466	0.289897	0.660377
Golgi organization [GO:0007030]	2	0.000245881	7.40486	0.000910359	0.0639295	0.660377
heart contraction [GO:0060047]	3	0.000368822	0.955466	0.000117466	0.104325	0.660377
macrophage differentiation [GO:0030225]	2	0.000245881	1.0749	0.000132149	0.331136	0.680241
modification of synaptic structure [GO:0099563]	1	0.000122941	0.477733	5.87328e-05	0.431144	0.699107
negative regulation of protein-containing complex assembly [GO:0031333]	5	0.000614704	3.34413	0.00041113	0.392287	0.699107
neuron fate determination [GO:0048664]	1	0.000122941	0.119433	1.46832e-05	0.202	0.660377
neuropilin signaling pathway [GO:0038189]	1	0.000122941	0.238866	2.93664e-05	0.287141	0.660377
nuclear migration [GO:0007097]	1	0.000122941	1.19433	0.000146832	1	1
organelle transport along microtubule [GO:0072384]	1	0.000122941	0.477733	5.87328e-05	0.431144	0.699107
phagocytosis, engulfment [GO:0006911]	1	0.000122941	0.836033	0.000102782	0.594496	0.791718
positive regulation of actin cytoskeleton reorganization [GO:2000251]	1	0.000122941	0.955466	0.000117466	1	1
positive regulation of cell growth [GO:0030307]	12	0.00147529	6.92713	0.000851626	0.0821768	0.660377
positive regulation of cytokinesis [GO:0032467]	1	0.000122941	1.55263	0.000190882	1	1
positive regulation of DNA replication [GO:0045740]	3	0.000368822	2.38866	0.000293664	0.730561	0.905453
positive regulation of epithelial cell proliferation involved in lung morphogenesis [GO:0060501]	1	0.000122941	0.3583	4.40496e-05	0.3632	0.680241
positive regulation of filopodium assembly [GO:0051491]	1	0.000122941	2.26923	0.000278981	0.716147	0.896518
positive regulation of phosphatidylinositol 3-kinase activity [GO:0043552]	1	0.000122941	1.31377	0.000161515	1	1
positive regulation of pinocytosis [GO:0048549]	1	0.000122941	0.477733	5.87328e-05	0.431144	0.699107
positive regulation of synapse structural plasticity [GO:0051835]	1	0.000122941	0.119433	1.46832e-05	0.202	0.660377
regulation of attachment of spindle microtubules to kinetochore [GO:0051988]	2	0.000245881	0.477733	5.87328e-05	0.127666	0.660377
regulation of filopodium assembly [GO:0051489]	1	0.000122941	1.19433	0.000146832	1	1
regulation of lamellipodium assembly [GO:0010591]	2	0.000245881	0.836033	0.000102782	0.248351	0.660377
regulation of mitotic nuclear division [GO:0007088]	3	0.000368822	1.7915	0.000220248	0.431444	0.699107
regulation of modification of postsynaptic structure [GO:0099159]	1	0.000122941	0.238866	2.93664e-05	0.287141	0.660377
regulation of protein binding [GO:0043393]	1	0.000122941	1.55263	0.000190882	1	1
sprouting angiogenesis [GO:0002040]	3	0.000368822	1.91093	0.000234931	0.448003	0.720924
submandibular salivary gland formation [GO:0060661]	1	0.000122941	0.119433	1.46832e-05	0.202	0.660377
viral RNA genome replication [GO:0039694]	1	0.000122941	0.836033	0.000102782	0.594496	0.791718
Wnt signaling pathway, planar cell polarity pathway [GO:0060071]	2	0.000245881	2.1498	0.000264298	1	1
activation of cysteine-type endopeptidase activity involved in apoptotic process [GO:0006919]	12	0.00147529	6.32996	0.00077821	0.0657754	0.660377
apoptotic mitochondrial changes [GO:0008637]	3	0.000368822	1.67207	0.000205565	0.416709	0.699107
autophagy of mitochondrion [GO:0000422]	4	0.000491763	3.46356	0.000425813	0.775414	0.944667
cellular senescence [GO:0090398]	2	0.000245881	3.9413	0.000484546	0.57958	0.791718
negative regulation of B cell proliferation [GO:0030889]	1	0.000122941	1.19433	0.000146832	1	1
negative regulation of immature T cell proliferation in thymus [GO:0033088]	1	0.000122941	0.238866	2.93664e-05	0.287141	0.660377
negative regulation of protein neddylation [GO:2000435]	4	0.000491763	0.597166	7.3416e-05	0.0104845	0.523002
negative regulation of proteolysis involved in cellular protein catabolic process [GO:1903051]	1	0.000122941	0.3583	4.40496e-05	0.3632	0.680241
negative regulation of ubiquitin-dependent protein catabolic process [GO:2000059]	5	0.000614704	1.7915	0.000220248	0.054672	0.660377
negative regulation of ubiquitin protein ligase activity [GO:1904667]	6	0.000737644	1.0749	0.000132149	0.00313525	0.292623
negative regulation of ubiquitin-protein transferase activity [GO:0051444]	2	0.000245881	1.0749	0.000132149	0.331136	0.680241
positive regulation of DNA damage response, signal transduction by p53 class mediator [GO:0043517]	2	0.000245881	0.955466	0.000117466	0.289897	0.660377
positive regulation of protein localization to nucleus [GO:1900182]	2	0.000245881	3.10526	0.000381763	0.762945	0.934927
positive regulation of protein sumoylation [GO:0033235]	1	0.000122941	1.19433	0.000146832	1	1
positive regulation of signal transduction by p53 class mediator [GO:1901798]	5	0.000614704	0.955466	0.000117466	0.00850812	0.510487
protein destabilization [GO:0031648]	3	0.000368822	4.06073	0.000499229	0.793217	0.962917
protein K63-linked ubiquitination [GO:0070534]	1	0.000122941	4.53846	0.000557962	0.12009	0.660377
protein polyubiquitination [GO:0000209]	5	0.000614704	15.168	0.00186477	0.00683675	0.45943
regulation of apoptotic DNA fragmentation [GO:1902510]	1	0.000122941	0.238866	2.93664e-05	0.287141	0.660377
regulation of G2/M transition of mitotic cell cycle [GO:0010389]	2	0.000245881	0.716599	8.80993e-05	0.20701	0.660377
regulation of protein export from nucleus [GO:0046825]	2	0.000245881	0.836033	0.000102782	0.248351	0.660377
rRNA processing [GO:0006364]	20	0.00245881	12.7794	0.0015711	0.0819259	0.660377
somatic stem cell division [GO:0048103]	1	0.000122941	0.597166	7.3416e-05	0.49184	0.728973
homophilic cell adhesion via plasma membrane adhesion molecules [GO:0007156]	5	0.000614704	4.89676	0.000602012	1	1
homotypic cell-cell adhesion [GO:0034109]	1	0.000122941	0.716599	8.80993e-05	0.54606	0.758793
negative regulation of anoikis [GO:2000811]	3	0.000368822	1.91093	0.000234931	0.448003	0.720924
negative regulation of myotube differentiation [GO:0010832]	2	0.000245881	0.477733	5.87328e-05	0.127666	0.660377
positive regulation of endothelial cell-matrix adhesion via fibronectin [GO:1904906]	1	0.000122941	0.597166	7.3416e-05	0.49184	0.728973
acute-phase response [GO:0006953]	4	0.000491763	1.19433	0.000146832	0.0540502	0.660377
brown fat cell differentiation [GO:0050873]	2	0.000245881	1.91093	0.000234931	1	1
cellular response to organic cyclic compound [GO:0071407]	8	0.000983526	4.06073	0.000499229	0.0820995	0.660377
embryonic placenta development [GO:0001892]	3	0.000368822	1.0749	0.000132149	0.128521	0.660377
granuloma formation [GO:0002432]	1	0.000122941	0.119433	1.46832e-05	0.202	0.660377
hepatocyte proliferation [GO:0072574]	1	0.000122941	0.477733	5.87328e-05	0.431144	0.699107
intrinsic apoptotic signaling pathway in response to endoplasmic reticulum stress [GO:0070059]	2	0.000245881	2.8664	0.000352397	1	1
mammary gland epithelial cell differentiation [GO:0060644]	1	0.000122941	1.19433	0.000146832	1	1
negative regulation of T cell proliferation [GO:0042130]	4	0.000491763	1.67207	0.000205565	0.117797	0.660377
neuron differentiation [GO:0030182]	12	0.00147529	7.16599	0.000880993	0.122093	0.660377
ovarian follicle development [GO:0001541]	2	0.000245881	2.5081	0.000308347	1	1
positive regulation of biomineral tissue development [GO:0070169]	1	0.000122941	0.238866	2.93664e-05	0.287141	0.660377
positive regulation of interleukin-4 production [GO:0032753]	1	0.000122941	0.955466	0.000117466	1	1
positive regulation of sodium-dependent phosphate transport [GO:2000120]	1	0.000122941	0.119433	1.46832e-05	0.202	0.660377
regulation of cell differentiation [GO:0045595]	3	0.000368822	2.1498	0.000264298	0.48512	0.728973
regulation of dendritic cell differentiation [GO:2001198]	2	0.000245881	0.238866	2.93664e-05	0.0589661	0.660377
regulation of odontoblast differentiation [GO:1901329]	1	0.000122941	0.238866	2.93664e-05	0.287141	0.660377
regulation of osteoclast differentiation [GO:0045670]	1	0.000122941	0.597166	7.3416e-05	0.49184	0.728973
T-helper 1 cell activation [GO:0035711]	2	0.000245881	0.3583	4.40496e-05	0.0914227	0.660377
transcription by RNA polymerase II [GO:0006366]	13	0.00159823	12.4211	0.00152705	0.880466	1
chromosome segregation [GO:0007059]	7	0.000860585	6.44939	0.000792893	0.834611	1
kinetochore assembly [GO:0051382]	3	0.000368822	1.31377	0.000161515	0.181844	0.660377
metaphase plate congression [GO:0051310]	1	0.000122941	0.955466	0.000117466	1	1
mitotic spindle assembly checkpoint signaling [GO:0007094]	3	0.000368822	1.7915	0.000220248	0.431444	0.699107
muscle organ development [GO:0007517]	7	0.000860585	5.0162	0.000616695	0.358592	0.680241
regulation of striated muscle tissue development [GO:0016202]	1	0.000122941	0.477733	5.87328e-05	0.431144	0.699107
ventricular system development [GO:0021591]	3	0.000368822	1.4332	0.000176199	0.210384	0.660377
CENP-A containing nucleosome assembly [GO:0034080]	1	0.000122941	0.477733	5.87328e-05	0.431144	0.699107
chromosome organization [GO:0051276]	1	0.000122941	0.836033	0.000102782	0.594496	0.791718
cytoplasmic microtubule organization [GO:0031122]	3	0.000368822	4.18016	0.000513912	0.793547	0.962917
mitotic spindle organization [GO:0007052]	4	0.000491763	3.46356	0.000425813	0.775414	0.944667
centriole replication [GO:0007099]	1	0.000122941	1.31377	0.000161515	1	1
mRNA transport [GO:0051028]	7	0.000860585	7.04656	0.000866309	1	1
nucleotide-excision repair [GO:0006289]	3	0.000368822	2.98583	0.00036708	1	1
cilium organization [GO:0044782]	4	0.000491763	2.26923	0.000278981	0.300238	0.67887
sperm axoneme assembly [GO:0007288]	5	0.000614704	2.26923	0.000278981	0.172111	0.660377
regulation of flagellated sperm motility [GO:1901317]	1	0.000122941	0.119433	1.46832e-05	0.202	0.660377
regulation of microtubule motor activity [GO:2000574]	1	0.000122941	0.716599	8.80993e-05	0.54606	0.758793
actin filament depolymerization [GO:0030042]	2	0.000245881	1.0749	0.000132149	0.331136	0.680241
actin filament fragmentation [GO:0030043]	2	0.000245881	0.477733	5.87328e-05	0.127666	0.660377
actin filament severing [GO:0051014]	2	0.000245881	0.836033	0.000102782	0.248351	0.660377
cytoskeleton organization [GO:0007010]	5	0.000614704	7.28543	0.000895676	0.549607	0.763405
establishment of spindle localization [GO:0051293]	1	0.000122941	0.238866	2.93664e-05	0.287141	0.660377
positive regulation by host of viral process [GO:0044794]	1	0.000122941	0.597166	7.3416e-05	0.49184	0.728973
positive regulation of embryonic development [GO:0040019]	1	0.000122941	0.955466	0.000117466	1	1
regulation of cell morphogenesis [GO:0022604]	3	0.000368822	2.5081	0.000308347	0.737428	0.91094
regulation of dendritic spine morphogenesis [GO:0061001]	2	0.000245881	0.716599	8.80993e-05	0.20701	0.660377
response to virus [GO:0009615]	17	0.00208999	8.59919	0.00105719	0.015283	0.648255
mitochondrion organization [GO:0007005]	3	0.000368822	6.09109	0.000748844	0.275234	0.660377
positive regulation of mitochondrial ATP synthesis coupled electron transport [GO:1905448]	1	0.000122941	0.477733	5.87328e-05	0.431144	0.699107
regulation of cellular response to hypoxia [GO:1900037]	1	0.000122941	0.3583	4.40496e-05	0.3632	0.680241
activation of NF-kappaB-inducing kinase activity [GO:0007250]	1	0.000122941	1.67207	0.000205565	1	1
carbohydrate metabolic process [GO:0005975]	3	0.000368822	8.95749	0.00110124	0.063006	0.660377
cartilage development [GO:0051216]	4	0.000491763	2.5081	0.000308347	0.333729	0.680241
chitin catabolic process [GO:0006032]	1	0.000122941	0.238866	2.93664e-05	0.287141	0.660377
response to interleukin-6 [GO:0070741]	1	0.000122941	0.119433	1.46832e-05	0.202	0.660377
response to tumor necrosis factor [GO:0034612]	3	0.000368822	2.74696	0.000337714	0.753272	0.927444
endosome transport via multivesicular body sorting pathway [GO:0032509]	1	0.000122941	0.836033	0.000102782	0.594496	0.791718
ESCRT III complex disassembly [GO:1904903]	1	0.000122941	1.19433	0.000146832	1	1
establishment of protein localization [GO:0045184]	1	0.000122941	2.8664	0.000352397	0.511581	0.750617
exit from mitosis [GO:0010458]	3	0.000368822	1.19433	0.000146832	0.15446	0.660377
late endosome to vacuole transport [GO:0045324]	1	0.000122941	0.836033	0.000102782	0.594496	0.791718
macroautophagy [GO:0016236]	3	0.000368822	5.97166	0.00073416	0.368943	0.683884
membrane invagination [GO:0010324]	1	0.000122941	0.716599	8.80993e-05	0.54606	0.758793
midbody abscission [GO:0061952]	1	0.000122941	1.67207	0.000205565	1	1
mitotic metaphase plate congression [GO:0007080]	2	0.000245881	3.70243	0.00045518	0.574229	0.791718
multivesicular body assembly [GO:0036258]	1	0.000122941	3.34413	0.00041113	0.360728	0.680241
negative regulation of centriole elongation [GO:1903723]	1	0.000122941	0.238866	2.93664e-05	0.287141	0.660377
nuclear membrane reassembly [GO:0031468]	1	0.000122941	0.836033	0.000102782	0.594496	0.791718
nucleus organization [GO:0006997]	2	0.000245881	2.03036	0.000249615	1	1
positive regulation of exosomal secretion [GO:1903543]	1	0.000122941	1.31377	0.000161515	1	1
positive regulation of viral release from host cell [GO:1902188]	1	0.000122941	0.716599	8.80993e-05	0.54606	0.758793
protein polymerization [GO:0051258]	2	0.000245881	0.716599	8.80993e-05	0.20701	0.660377
regulation of centrosome duplication [GO:0010824]	1	0.000122941	2.03036	0.000249615	0.713564	0.896518
regulation of mitotic spindle assembly [GO:1901673]	3	0.000368822	1.67207	0.000205565	0.416709	0.699107
viral budding from plasma membrane [GO:0046761]	1	0.000122941	0.597166	7.3416e-05	0.49184	0.728973
viral budding via host ESCRT complex [GO:0039702]	1	0.000122941	2.1498	0.000264298	0.714021	0.896518
carbohydrate biosynthetic process [GO:0016051]	1	0.000122941	0.597166	7.3416e-05	0.49184	0.728973
chondroitin sulfate biosynthetic process [GO:0030206]	1	0.000122941	1.4332	0.000176199	1	1
glycosaminoglycan metabolic process [GO:0030203]	1	0.000122941	0.836033	0.000102782	0.594496	0.791718
hormone biosynthetic process [GO:0042446]	1	0.000122941	0.597166	7.3416e-05	0.49184	0.728973
proteoglycan biosynthetic process [GO:0030166]	1	0.000122941	1.0749	0.000132149	1	1
sulfur compound metabolic process [GO:0006790]	1	0.000122941	0.716599	8.80993e-05	0.54606	0.758793
cellular response to growth factor stimulus [GO:0071363]	2	0.000245881	3.583	0.000440496	0.573532	0.791718
double-strand break repair [GO:0006302]	3	0.000368822	5.61336	0.000690111	0.364267	0.681859
endomitotic cell cycle [GO:0007113]	1	0.000122941	0.3583	4.40496e-05	0.3632	0.680241
extrinsic apoptotic signaling pathway [GO:0097191]	6	0.000737644	3.46356	0.000425813	0.263863	0.660377
negative regulation of megakaryocyte differentiation [GO:0045653]	2	0.000245881	0.597166	7.3416e-05	0.166518	0.660377
negative regulation of microtubule depolymerization [GO:0007026]	1	0.000122941	2.1498	0.000264298	0.714021	0.896518
negative regulation of protein kinase B signaling [GO:0051898]	3	0.000368822	2.62753	0.000323031	0.745048	0.919002
negative regulation of protein phosphorylation [GO:0001933]	3	0.000368822	5.73279	0.000704794	0.364733	0.68235
platelet formation [GO:0030220]	1	0.000122941	1.31377	0.000161515	1	1
positive regulation of calcineurin-NFAT signaling cascade [GO:0070886]	1	0.000122941	1.0749	0.000132149	1	1
positive regulation of catalytic activity [GO:0043085]	5	0.000614704	2.38866	0.000293664	0.180378	0.660377
positive regulation of cell adhesion mediated by integrin [GO:0033630]	1	0.000122941	1.19433	0.000146832	1	1
positive regulation of cell-matrix adhesion [GO:0001954]	1	0.000122941	1.4332	0.000176199	1	1
positive regulation of male germ cell proliferation [GO:2000256]	1	0.000122941	0.119433	1.46832e-05	0.202	0.660377
positive regulation of protein targeting to membrane [GO:0090314]	3	0.000368822	1.67207	0.000205565	0.416709	0.699107
regulation of cell division [GO:0051302]	3	0.000368822	0.836033	0.000102782	0.0821645	0.660377
regulation of cell population proliferation [GO:0042127]	12	0.00147529	9.55466	0.00117466	0.496664	0.735475
response to ischemia [GO:0002931]	5	0.000614704	4.41903	0.000543279	0.800646	0.968733
spermatid development [GO:0007286]	8	0.000983526	4.18016	0.000513912	0.130012	0.660377
thrombopoietin-mediated signaling pathway [GO:0038163]	1	0.000122941	0.238866	2.93664e-05	0.287141	0.660377
adrenal cortex formation [GO:0035802]	1	0.000122941	0.119433	1.46832e-05	0.202	0.660377
bone morphogenesis [GO:0060349]	1	0.000122941	1.31377	0.000161515	1	1
cardiac neural crest cell development involved in heart development [GO:0061308]	1	0.000122941	0.3583	4.40496e-05	0.3632	0.680241
cell aging [GO:0007569]	2	0.000245881	2.03036	0.000249615	1	1
central nervous system development [GO:0007417]	7	0.000860585	6.68826	0.00082226	0.8385	1
cranial nerve morphogenesis [GO:0021602]	1	0.000122941	0.119433	1.46832e-05	0.202	0.660377
decidualization [GO:0046697]	3	0.000368822	1.67207	0.000205565	0.416709	0.699107
embryonic camera-type eye morphogenesis [GO:0048596]	1	0.000122941	0.955466	0.000117466	1	1
embryonic heart tube left/right pattern formation [GO:0060971]	2	0.000245881	0.3583	4.40496e-05	0.0914227	0.660377
embryonic process involved in female pregnancy [GO:0060136]	2	0.000245881	0.477733	5.87328e-05	0.127666	0.660377
endocardial cushion development [GO:0003197]	1	0.000122941	0.597166	7.3416e-05	0.49184	0.728973
erythrocyte development [GO:0048821]	2	0.000245881	1.67207	0.000205565	0.685741	0.878417
granulocyte differentiation [GO:0030851]	1	0.000122941	0.716599	8.80993e-05	0.54606	0.758793
hematopoietic progenitor cell differentiation [GO:0002244]	5	0.000614704	3.9413	0.000484546	0.596018	0.792803
left/right axis specification [GO:0070986]	3	0.000368822	1.31377	0.000161515	0.181844	0.660377
left/right pattern formation [GO:0060972]	4	0.000491763	0.716599	8.80993e-05	0.0160134	0.648255
lens morphogenesis in camera-type eye [GO:0002089]	1	0.000122941	0.955466	0.000117466	1	1
liver development [GO:0001889]	2	0.000245881	6.68826	0.00082226	0.0863601	0.660377
negative regulation of cardiac muscle cell proliferation [GO:0060044]	1	0.000122941	0.955466	0.000117466	1	1
negative regulation of transcription from RNA polymerase II promoter in response to hypoxia [GO:0061428]	1	0.000122941	0.477733	5.87328e-05	0.431144	0.699107
nodal signaling pathway involved in determination of lateral mesoderm left/right asymmetry [GO:1900164]	1	0.000122941	0.119433	1.46832e-05	0.202	0.660377
outflow tract morphogenesis [GO:0003151]	1	0.000122941	2.5081	0.000308347	0.724607	0.901733
peripheral nervous system development [GO:0007422]	1	0.000122941	1.0749	0.000132149	1	1
positive regulation of cell-cell adhesion [GO:0022409]	2	0.000245881	1.19433	0.000146832	0.371659	0.683884
positive regulation of cell cycle [GO:0045787]	3	0.000368822	2.8664	0.000352397	0.761966	0.934927
positive regulation of male gonad development [GO:2000020]	1	0.000122941	0.477733	5.87328e-05	0.431144	0.699107
positive regulation of peroxisome proliferator activated receptor signaling pathway [GO:0035360]	2	0.000245881	0.716599	8.80993e-05	0.20701	0.660377
positive regulation of transforming growth factor beta receptor signaling pathway [GO:0030511]	3	0.000368822	2.8664	0.000352397	0.761966	0.934927
pulmonary artery morphogenesis [GO:0061156]	1	0.000122941	0.3583	4.40496e-05	0.3632	0.680241
regulation of animal organ formation [GO:0003156]	1	0.000122941	0.119433	1.46832e-05	0.202	0.660377
response to fluid shear stress [GO:0034405]	1	0.000122941	0.3583	4.40496e-05	0.3632	0.680241
sex determination [GO:0007530]	1	0.000122941	0.3583	4.40496e-05	0.3632	0.680241
spleen development [GO:0048536]	2	0.000245881	2.8664	0.000352397	1	1
thymus development [GO:0048538]	4	0.000491763	3.70243	0.00045518	0.785012	0.954629
transforming growth factor beta receptor signaling pathway [GO:0007179]	5	0.000614704	6.44939	0.000792893	0.831817	1
trophectodermal cell differentiation [GO:0001829]	2	0.000245881	1.0749	0.000132149	0.331136	0.680241
vasculogenesis [GO:0001570]	3	0.000368822	2.8664	0.000352397	0.761966	0.934927
ventricular septum morphogenesis [GO:0060412]	2	0.000245881	2.5081	0.000308347	1	1
cellular chloride ion homeostasis [GO:0030644]	1	0.000122941	0.477733	5.87328e-05	0.431144	0.699107
cerebellum development [GO:0021549]	3	0.000368822	2.1498	0.000264298	0.48512	0.728973
phosphocreatine biosynthetic process [GO:0046314]	1	0.000122941	0.238866	2.93664e-05	0.287141	0.660377
meiosis I [GO:0007127]	1	0.000122941	0.238866	2.93664e-05	0.287141	0.660377
regulation of mitotic cell cycle [GO:0007346]	2	0.000245881	3.10526	0.000381763	0.762945	0.934927
chloride transport [GO:0006821]	7	0.000860585	2.74696	0.000337714	0.0352551	0.660377
ion transmembrane transport [GO:0034220]	3	0.000368822	3.34413	0.00041113	1	1
cell volume homeostasis [GO:0006884]	2	0.000245881	1.4332	0.000176199	0.655413	0.853561
bicellular tight junction assembly [GO:0070830]	3	0.000368822	2.98583	0.00036708	1	1
calcium-independent cell-cell adhesion via plasma membrane cell-adhesion molecules [GO:0016338]	3	0.000368822	1.19433	0.000146832	0.15446	0.660377
cell junction maintenance [GO:0034331]	1	0.000122941	0.238866	2.93664e-05	0.287141	0.660377
epithelial cell morphogenesis [GO:0003382]	2	0.000245881	1.19433	0.000146832	0.371659	0.683884
establishment of endothelial blood-brain barrier [GO:0014045]	1	0.000122941	0.119433	1.46832e-05	0.202	0.660377
negative regulation of wound healing [GO:0061045]	1	0.000122941	1.0749	0.000132149	1	1
positive regulation of bicellular tight junction assembly [GO:1903348]	1	0.000122941	0.3583	4.40496e-05	0.3632	0.680241
positive regulation of cell junction assembly [GO:1901890]	1	0.000122941	0.3583	4.40496e-05	0.3632	0.680241
positive regulation of metallopeptidase activity [GO:1905050]	2	0.000245881	0.597166	7.3416e-05	0.166518	0.660377
regulation of membrane permeability [GO:0090559]	1	0.000122941	0.477733	5.87328e-05	0.431144	0.699107
establishment of skin barrier [GO:0061436]	2	0.000245881	1.7915	0.000220248	0.701727	0.892431
renal absorption [GO:0070293]	1	0.000122941	0.716599	8.80993e-05	0.54606	0.758793
glutathione metabolic process [GO:0006749]	8	0.000983526	3.46356	0.000425813	0.0537831	0.660377
regulation of ion transmembrane transport [GO:0034765]	2	0.000245881	1.91093	0.000234931	1	1
regulation of mitochondrial membrane potential [GO:0051881]	5	0.000614704	2.62753	0.000323031	0.201976	0.660377
cell morphogenesis [GO:0000902]	2	0.000245881	4.77733	0.000587328	0.315254	0.680241
central nervous system myelin maintenance [GO:0032286]	1	0.000122941	0.597166	7.3416e-05	0.49184	0.728973
chaperone-mediated protein complex assembly [GO:0051131]	6	0.000737644	2.03036	0.000249615	0.03007	0.660377
chaperone-mediated protein folding [GO:0061077]	2	0.000245881	2.98583	0.00036708	1	1
immune complex clearance [GO:0002434]	1	0.000122941	0.119433	1.46832e-05	0.202	0.660377
microglial cell proliferation [GO:0061518]	1	0.000122941	0.3583	4.40496e-05	0.3632	0.680241
negative regulation of amyloid-beta formation [GO:1902430]	1	0.000122941	0.955466	0.000117466	1	1
negative regulation of amyloid fibril formation [GO:1905907]	3	0.000368822	1.19433	0.000146832	0.15446	0.660377
negative regulation of cellular response to thapsigargin [GO:1905892]	1	0.000122941	0.119433	1.46832e-05	0.202	0.660377
negative regulation of cellular response to tunicamycin [GO:1905895]	1	0.000122941	0.119433	1.46832e-05	0.202	0.660377
negative regulation of intrinsic apoptotic signaling pathway in response to DNA damage [GO:1902230]	2	0.000245881	1.0749	0.000132149	0.331136	0.680241
negative regulation of release of cytochrome c from mitochondria [GO:0090201]	2	0.000245881	1.55263	0.000190882	0.670192	0.865096
negative regulation of response to endoplasmic reticulum stress [GO:1903573]	1	0.000122941	0.597166	7.3416e-05	0.49184	0.728973
positive regulation of amyloid-beta formation [GO:1902004]	1	0.000122941	1.31377	0.000161515	1	1
positive regulation of intrinsic apoptotic signaling pathway [GO:2001244]	7	0.000860585	3.10526	0.000381763	0.0801046	0.660377
positive regulation of neurofibrillary tangle assembly [GO:1902998]	1	0.000122941	0.119433	1.46832e-05	0.202	0.660377
positive regulation of proteasomal ubiquitin-dependent protein catabolic process [GO:0032436]	9	0.00110647	7.28543	0.000895676	0.558724	0.774789
positive regulation of ubiquitin-dependent protein catabolic process [GO:2000060]	1	0.000122941	1.19433	0.000146832	1	1
protein import [GO:0017038]	1	0.000122941	0.477733	5.87328e-05	0.431144	0.699107
protein targeting to lysosome involved in chaperone-mediated autophagy [GO:0061740]	2	0.000245881	0.3583	4.40496e-05	0.0914227	0.660377
regulation of apoptotic process [GO:0042981]	12	0.00147529	13.0182	0.00160047	0.883589	1
regulation of neuronal signal transduction [GO:1902847]	1	0.000122941	0.119433	1.46832e-05	0.202	0.660377
regulation of neuron death [GO:1901214]	3	0.000368822	0.955466	0.000117466	0.104325	0.660377
release of cytochrome c from mitochondria [GO:0001836]	5	0.000614704	2.03036	0.000249615	0.0778356	0.660377
response to misfolded protein [GO:0051788]	1	0.000122941	0.3583	4.40496e-05	0.3632	0.680241
reverse cholesterol transport [GO:0043691]	1	0.000122941	0.477733	5.87328e-05	0.431144	0.699107
dTDP biosynthetic process [GO:0006233]	1	0.000122941	0.238866	2.93664e-05	0.287141	0.660377
dTTP biosynthetic process [GO:0006235]	1	0.000122941	0.477733	5.87328e-05	0.431144	0.699107
dUDP biosynthetic process [GO:0006227]	1	0.000122941	0.238866	2.93664e-05	0.287141	0.660377
endodermal cell differentiation [GO:0035987]	3	0.000368822	1.55263	0.000190882	0.239803	0.660377
catecholamine catabolic process [GO:0042424]	1	0.000122941	0.119433	1.46832e-05	0.202	0.660377
cellular response to phosphate starvation [GO:0016036]	1	0.000122941	0.238866	2.93664e-05	0.287141	0.660377
developmental process [GO:0032502]	1	0.000122941	0.716599	8.80993e-05	0.54606	0.758793
dopamine catabolic process [GO:0042420]	1	0.000122941	0.3583	4.40496e-05	0.3632	0.680241
dopamine metabolic process [GO:0042417]	1	0.000122941	0.477733	5.87328e-05	0.431144	0.699107
estrogen metabolic process [GO:0008210]	2	0.000245881	0.955466	0.000117466	0.289897	0.660377
methylation [GO:0032259]	2	0.000245881	3.46356	0.000425813	0.768133	0.937496
multicellular organismal reproductive process [GO:0048609]	1	0.000122941	0.238866	2.93664e-05	0.287141	0.660377
negative regulation of dopamine metabolic process [GO:0045963]	1	0.000122941	0.119433	1.46832e-05	0.202	0.660377
negative regulation of renal sodium excretion [GO:0035814]	1	0.000122941	0.119433	1.46832e-05	0.202	0.660377
negative regulation of smooth muscle cell proliferation [GO:0048662]	2	0.000245881	1.55263	0.000190882	0.670192	0.865096
neurotransmitter catabolic process [GO:0042135]	1	0.000122941	0.477733	5.87328e-05	0.431144	0.699107
positive regulation of homocysteine metabolic process [GO:0050668]	1	0.000122941	0.119433	1.46832e-05	0.202	0.660377
regulation of sensory perception of pain [GO:0051930]	3	0.000368822	0.836033	0.000102782	0.0821645	0.660377
response to lipopolysaccharide [GO:0032496]	16	0.00196705	8.59919	0.00105719	0.0354498	0.660377
response to pain [GO:0048265]	1	0.000122941	0.238866	2.93664e-05	0.287141	0.660377
short-term memory [GO:0007614]	2	0.000245881	0.597166	7.3416e-05	0.166518	0.660377
histone H4-R3 methylation [GO:0043985]	1	0.000122941	0.477733	5.87328e-05	0.431144	0.699107
cellular response to UV [GO:0034644]	3	0.000368822	5.3745	0.000660744	0.48035	0.728973
cytoplasmic sequestering of protein [GO:0051220]	2	0.000245881	0.955466	0.000117466	0.289897	0.660377
mitochondrial cytochrome c oxidase assembly [GO:0033617]	2	0.000245881	2.5081	0.000308347	1	1
positive regulation of cytochrome-c oxidase activity [GO:1904960]	2	0.000245881	0.3583	4.40496e-05	0.0914227	0.660377
mitochondrial electron transport, cytochrome c to oxygen [GO:0006123]	11	0.00135235	1.7915	0.000220248	3.38101e-05	0.0126224
respiratory gaseous exchange by respiratory system [GO:0007585]	2	0.000245881	2.03036	0.000249615	1	1
oxidative phosphorylation [GO:0006119]	4	0.000491763	1.67207	0.000205565	0.117797	0.660377
mitochondrial respirasome assembly [GO:0097250]	1	0.000122941	0.477733	5.87328e-05	0.431144	0.699107
regulation of oxidative phosphorylation [GO:0002082]	2	0.000245881	1.19433	0.000146832	0.371659	0.683884
cardiac left ventricle morphogenesis [GO:0003214]	1	0.000122941	0.716599	8.80993e-05	0.54606	0.758793
cellular protein modification process [GO:0006464]	7	0.000860585	7.64373	0.000939725	1	1
neuropeptide signaling pathway [GO:0007218]	4	0.000491763	1.91093	0.000234931	0.157907	0.660377
peptide metabolic process [GO:0006518]	1	0.000122941	0.836033	0.000102782	0.594496	0.791718
protein localization to membrane [GO:0072657]	1	0.000122941	1.55263	0.000190882	1	1
protein processing [GO:0016485]	5	0.000614704	5.25506	0.000646061	1	1
cellular response to antibiotic [GO:0071236]	2	0.000245881	0.716599	8.80993e-05	0.20701	0.660377
cellular response to UV-B [GO:0071493]	1	0.000122941	0.477733	5.87328e-05	0.431144	0.699107
intrinsic apoptotic signaling pathway in response to DNA damage [GO:0008630]	1	0.000122941	3.70243	0.00045518	0.249844	0.660377
prostate gland stromal morphogenesis [GO:0060741]	1	0.000122941	0.238866	2.93664e-05	0.287141	0.660377
response to organic substance [GO:0010033]	5	0.000614704	2.03036	0.000249615	0.0778356	0.660377
response to zinc ion [GO:0010043]	4	0.000491763	1.55263	0.000190882	0.0996414	0.660377
apoptotic process involved in morphogenesis [GO:0060561]	1	0.000122941	0.477733	5.87328e-05	0.431144	0.699107
cellular response to gamma radiation [GO:0071480]	7	0.000860585	2.5081	0.000308347	0.0247273	0.660377
lens development in camera-type eye [GO:0002088]	2	0.000245881	1.67207	0.000205565	0.685741	0.878417
microtubule polymerization or depolymerization [GO:0031109]	1	0.000122941	0.119433	1.46832e-05	0.202	0.660377
multicellular organism aging [GO:0010259]	2	0.000245881	1.0749	0.000132149	0.331136	0.680241
negative regulation of cell growth [GO:0030308]	6	0.000737644	8.59919	0.00105719	0.579606	0.791718
negative regulation of cysteine-type endopeptidase activity involved in apoptotic process [GO:0043154]	5	0.000614704	4.06073	0.000499229	0.603341	0.802226
negative regulation of intracellular transport [GO:0032387]	1	0.000122941	0.238866	2.93664e-05	0.287141	0.660377
negative regulation of reactive oxygen species metabolic process [GO:2000378]	1	0.000122941	1.91093	0.000234931	1	1
protein folding [GO:0006457]	15	0.00184411	11.585	0.00142427	0.356147	0.680241
regulation of cell death [GO:0010941]	1	0.000122941	0.477733	5.87328e-05	0.431144	0.699107
stress-activated MAPK cascade [GO:0051403]	1	0.000122941	1.31377	0.000161515	1	1
tubulin complex assembly [GO:0007021]	2	0.000245881	0.955466	0.000117466	0.289897	0.660377
L-cysteine catabolic process to hypotaurine [GO:0019449]	1	0.000122941	0.119433	1.46832e-05	0.202	0.660377
L-cysteine catabolic process to taurine [GO:0019452]	1	0.000122941	0.119433	1.46832e-05	0.202	0.660377
taurine biosynthetic process [GO:0042412]	1	0.000122941	0.119433	1.46832e-05	0.202	0.660377
defense response [GO:0006952]	4	0.000491763	2.26923	0.000278981	0.300238	0.67887
negative regulation of blood vessel remodeling [GO:0060313]	1	0.000122941	0.119433	1.46832e-05	0.202	0.660377
negative regulation of collagen catabolic process [GO:0010711]	1	0.000122941	0.119433	1.46832e-05	0.202	0.660377
negative regulation of elastin catabolic process [GO:0060311]	1	0.000122941	0.119433	1.46832e-05	0.202	0.660377
negative regulation of extracellular matrix disassembly [GO:0010716]	1	0.000122941	0.238866	2.93664e-05	0.287141	0.660377
negative regulation of peptidase activity [GO:0010466]	7	0.000860585	0.955466	0.000117466	0.000463779	0.0736898
regulation of tissue remodeling [GO:0034103]	1	0.000122941	0.238866	2.93664e-05	0.287141	0.660377
supramolecular fiber organization [GO:0097435]	2	0.000245881	0.597166	7.3416e-05	0.166518	0.660377
anatomical structure morphogenesis [GO:0009653]	9	0.00110647	6.56883	0.000807577	0.413676	0.699107
cell-cell adhesion mediated by cadherin [GO:0044331]	1	0.000122941	0.3583	4.40496e-05	0.3632	0.680241
regulation of postsynaptic membrane neurotransmitter receptor levels [GO:0099072]	2	0.000245881	0.955466	0.000117466	0.289897	0.660377
negative regulation of myelination [GO:0031642]	1	0.000122941	0.955466	0.000117466	1	1
positive regulation of apoptotic signaling pathway [GO:2001235]	3	0.000368822	2.03036	0.000249615	0.466007	0.728973
positive regulation of microglial cell activation [GO:1903980]	1	0.000122941	0.119433	1.46832e-05	0.202	0.660377
T cell mediated cytotoxicity [GO:0001913]	2	0.000245881	0.716599	8.80993e-05	0.20701	0.660377
lipoprotein catabolic process [GO:0042159]	1	0.000122941	0.238866	2.93664e-05	0.287141	0.660377
regulation of establishment of protein localization [GO:0070201]	1	0.000122941	0.597166	7.3416e-05	0.49184	0.728973
antigen processing and presentation of peptide antigen [GO:0048002]	1	0.000122941	0.119433	1.46832e-05	0.202	0.660377
basement membrane disassembly [GO:0034769]	1	0.000122941	0.119433	1.46832e-05	0.202	0.660377
cellular response to thyroid hormone stimulus [GO:0097067]	1	0.000122941	0.955466	0.000117466	1	1
collagen catabolic process [GO:0030574]	3	0.000368822	1.4332	0.000176199	0.210384	0.660377
extracellular matrix disassembly [GO:0022617]	4	0.000491763	2.38866	0.000293664	0.316307	0.680241
positive regulation of cation channel activity [GO:2001259]	1	0.000122941	0.238866	2.93664e-05	0.287141	0.660377
response to acidic pH [GO:0010447]	1	0.000122941	0.597166	7.3416e-05	0.49184	0.728973
toll-like receptor signaling pathway [GO:0002224]	1	0.000122941	1.19433	0.000146832	1	1
SCF-dependent proteasomal ubiquitin-dependent protein catabolic process [GO:0031146]	3	0.000368822	4.2996	0.000528596	0.794497	0.963374
macrophage chemotaxis [GO:0048246]	4	0.000491763	0.597166	7.3416e-05	0.0104845	0.523002
negative regulation of inflammatory response [GO:0050728]	4	0.000491763	5.25506	0.000646061	0.814891	0.98455
positive regulation of macrophage chemotaxis [GO:0010759]	2	0.000245881	1.0749	0.000132149	0.331136	0.680241
leukocyte homeostasis [GO:0001776]	1	0.000122941	0.119433	1.46832e-05	0.202	0.660377
neutrophil activation [GO:0042119]	2	0.000245881	0.836033	0.000102782	0.248351	0.660377
regulation of chemokine production [GO:0032642]	1	0.000122941	0.3583	4.40496e-05	0.3632	0.680241
regulation of neutrophil mediated killing of gram-negative bacterium [GO:0070951]	1	0.000122941	0.119433	1.46832e-05	0.202	0.660377
cellular response to fibroblast growth factor stimulus [GO:0044344]	4	0.000491763	2.1498	0.000264298	0.28576	0.660377
embryonic digestive tract development [GO:0048566]	1	0.000122941	0.836033	0.000102782	0.594496	0.791718
induction of positive chemotaxis [GO:0050930]	1	0.000122941	0.716599	8.80993e-05	0.54606	0.758793
negative regulation of cell adhesion molecule production [GO:0060354]	1	0.000122941	0.238866	2.93664e-05	0.287141	0.660377
negative regulation of G protein-coupled receptor signaling pathway [GO:0045744]	2	0.000245881	0.597166	7.3416e-05	0.166518	0.660377
positive regulation of cellular biosynthetic process [GO:0031328]	1	0.000122941	0.238866	2.93664e-05	0.287141	0.660377
regulation of cell adhesion [GO:0030155]	2	0.000245881	3.34413	0.00041113	0.765558	0.935713
regulation of entry of bacterium into host cell [GO:2000535]	1	0.000122941	0.477733	5.87328e-05	0.431144	0.699107
regulation of single stranded viral RNA replication via double stranded DNA intermediate [GO:0045091]	1	0.000122941	0.119433	1.46832e-05	0.202	0.660377
cellular response to angiotensin [GO:1904385]	2	0.000245881	0.955466	0.000117466	0.289897	0.660377
cellular response to glucose stimulus [GO:0071333]	8	0.000983526	4.18016	0.000513912	0.130012	0.660377
cellular response to L-glutamine [GO:1904845]	1	0.000122941	0.238866	2.93664e-05	0.287141	0.660377
cellular response to mechanical stimulus [GO:0071260]	4	0.000491763	6.56883	0.000807577	0.523289	0.758793
cytochrome complex assembly [GO:0017004]	1	0.000122941	0.119433	1.46832e-05	0.202	0.660377
hydrogen peroxide biosynthetic process [GO:0050665]	3	0.000368822	0.836033	0.000102782	0.0821645	0.660377
negative regulation of glomerular filtration by angiotensin [GO:0003106]	1	0.000122941	0.119433	1.46832e-05	0.202	0.660377
positive regulation of defense response to bacterium [GO:1900426]	2	0.000245881	0.238866	2.93664e-05	0.0589661	0.660377
positive regulation of endothelial cell proliferation [GO:0001938]	5	0.000614704	4.2996	0.000528596	0.798089	0.967032
positive regulation of mucus secretion [GO:0070257]	1	0.000122941	0.597166	7.3416e-05	0.49184	0.728973
positive regulation of NAD(P)H oxidase activity [GO:0033864]	2	0.000245881	0.597166	7.3416e-05	0.166518	0.660377
positive regulation of phagocytosis [GO:0050766]	3	0.000368822	2.03036	0.000249615	0.466007	0.728973
positive regulation of reactive oxygen species biosynthetic process [GO:1903428]	3	0.000368822	0.955466	0.000117466	0.104325	0.660377
[truncated: 2,024 more rows]

## Sheet: GO_enrichement_outliers_colon
GO_term	obs_count	obs_freq	exp_count	exp_freq	p_uncorrected	p_corrected
[truncated: 2,363 more rows]

[truncated: 1 more sheets: GO_enrichement_outliers_ileum]
