# Supplementary material for: Single-cell RNA-sequencing data analysis reveals a highly correlated triphasic transcriptional response to SARS-CoV-2 infection
Source: Commun Biol. 2022 Nov 27;5:1302. doi: 10.1038/s42003-022-04253-4 (PMC9701238; doi:10.1038/s42003-022-04253-4)
Supplement: Supplementary file 6 — Supplementary Data 3 [file 42003_2022_4253_MOESM6_ESM.gz › Suppl_Data_3/supplementaryTable_ISGs.xlsx]

## Sheet: ISGs_hBECs
gene	initial_response	RMSD	RMSD_class	response_class	is_outlier
ADNP	-1.324	0.023	normal	normal	FALSE
ADNP2	-1.328	0.041	normal	normal	FALSE
AEBP2	-1.33	0.029	normal	normal	FALSE
AHCTF1	-1.288	0.028	normal	normal	FALSE
AHR	-1.194	0.019	normal	normal	FALSE
AKAP8	-1.308	0.053	normal	normal	FALSE
AKAP8L	-1.392	0.032	normal	normal	FALSE
ANKZF1	-1.334	0.041	normal	normal	FALSE
ARHGAP35	-1.278	0.033	normal	normal	FALSE
ARID2	-1.368	0.031	normal	normal	FALSE
ARID3A	-1.39	0.06	normal	normal	FALSE
ARID3B	-1.404	0.073	normal	normal	FALSE
ARID5B	-1.264	0.024	normal	normal	FALSE
ARNTL2	-1.544	0.07	normal	down	TRUE
ASCL2	-1.398	0.06	normal	normal	FALSE
ASH1L	-1.28	0.024	normal	normal	FALSE
ATF2	-1.372	0.037	normal	normal	FALSE
ATF3	-0.75	0.085	normal	up	TRUE
ATF4	-1.374	0.024	normal	normal	FALSE
ATF5	-1.344	0.049	normal	normal	FALSE
ATF6	-1.244	0.033	normal	normal	FALSE
ATF6B	-1.312	0.028	normal	normal	FALSE
ATF7	-1.266	0.036	normal	normal	FALSE
ATMIN	-1.302	0.045	normal	normal	FALSE
ATOH8	-1.362	0.057	normal	normal	FALSE
BACH1	-1.33	0.031	normal	normal	FALSE
BARX2	-1.43	0.044	normal	normal	FALSE
BATF	-1.224	0.062	normal	normal	FALSE
BAZ2A	-1.354	0.029	normal	normal	FALSE
BAZ2B	-1.316	0.037	normal	normal	FALSE
BCL11A	-1.294	0.036	normal	normal	FALSE
BCL11B	-1.456	0.056	normal	normal	FALSE
BCL6	-1.27	0.017	normal	normal	FALSE
BHLHE40	-1.226	0.045	normal	normal	FALSE
BHLHE41	-1.268	0.04	normal	normal	FALSE
BNC1	-1.438	0.051	normal	normal	FALSE
BPTF	-1.252	0.067	normal	normal	FALSE
BRF2	-1.362	0.074	normal	normal	FALSE
CAMTA1	-1.292	0.024	normal	normal	FALSE
CASZ1	-1.17	0.03	normal	normal	FALSE
CC2D1A	-1.374	0.046	normal	normal	FALSE
CDC5L	-1.322	0.03	normal	normal	FALSE
CEBPA	-1.24	0.045	normal	normal	FALSE
CEBPB	-1.024	0.02	normal	up	TRUE
CEBPD	-0.972	0.033	normal	up	TRUE
CEBPG	-1.338	0.029	normal	normal	FALSE
CEBPZ	-1.29	0.025	normal	normal	FALSE
CENPB	-1.288	0.034	normal	normal	FALSE
CENPBD1	-1.266	0.06	normal	normal	FALSE
CENPS	-1.126	0.045	normal	normal	FALSE
CENPT	-1.498	0.063	normal	normal	FALSE
CENPX	-1.26	0.027	normal	normal	FALSE
CGGBP1	-1.33	0.024	normal	normal	FALSE
CHAMP1	-1.342	0.045	normal	normal	FALSE
CHCHD3	-1.288	0.037	normal	normal	FALSE
CLOCK	-1.296	0.025	normal	normal	FALSE
CREB1	-1.322	0.033	normal	normal	FALSE
CREB3	-1.304	0.029	normal	normal	FALSE
CREB3L1	-1.15	0.038	normal	normal	FALSE
CREB3L2	-1.308	0.035	normal	normal	FALSE
CREB5	-1.468	0.088	normal	normal	FALSE
CREBL2	-1.262	0.03	normal	normal	FALSE
CREBZF	-1.434	0.028	normal	normal	FALSE
CREM	-1.194	0.039	normal	normal	FALSE
CSRNP1	-1.322	0.075	normal	normal	FALSE
CTCF	-1.26	0.028	normal	normal	FALSE
CUX1	-1.232	0.031	normal	normal	FALSE
CXXC1	-1.282	0.048	normal	normal	FALSE
CXXC4	-1.17	0.062	normal	normal	FALSE
DBP	-1.408	0.054	normal	normal	FALSE
DDIT3	-1.194	0.065	normal	normal	FALSE
DEAF1	-1.298	0.036	normal	normal	FALSE
DMRTA1	-1.328	0.054	normal	normal	FALSE
DMRTA2	-1.294	0.036	normal	normal	FALSE
DNMT1	-1.192	0.036	normal	normal	FALSE
DNTTIP1	-1.342	0.031	normal	normal	FALSE
DOT1L	-1.228	0.062	normal	normal	FALSE
DR1	-1.32	0.03	normal	normal	FALSE
DRAP1	-1.318	0.02	normal	normal	FALSE
DZIP1	-1.158	0.05	normal	normal	FALSE
E2F3	-1.226	0.057	normal	normal	FALSE
E2F4	-1.298	0.044	normal	normal	FALSE
E2F5	-1.238	0.057	normal	normal	FALSE
E2F6	-1.278	0.045	normal	normal	FALSE
E2F7	-1.05	0.047	normal	up	TRUE
E2F8	-1.308	0.054	normal	normal	FALSE
EBF4	-1.38	0.055	normal	normal	FALSE
EEA1	-1.31	0.027	normal	normal	FALSE
EGR1	-0.46	0.084	normal	up	TRUE
EGR2	-1.314	0.033	normal	normal	FALSE
EGR3	-1.268	0.03	normal	normal	FALSE
EHF	-1.504	0.044	normal	normal	FALSE
ELF1	-1.362	0.019	normal	normal	FALSE
ELF2	-1.286	0.055	normal	normal	FALSE
ELF3	-0.61	0.039	normal	up	TRUE
ELF4	-1.346	0.05	normal	normal	FALSE
ELF5	-1.22	0.068	normal	normal	FALSE
ELK1	-1.344	0.045	normal	normal	FALSE
ELK3	-1.144	0.022	normal	normal	FALSE
ELK4	-1.334	0.026	normal	normal	FALSE
EPAS1	-0.834	0.049	normal	up	TRUE
ERF	-1.314	0.053	normal	normal	FALSE
ESRRA	-1.4	0.033	normal	normal	FALSE
ETS1	-1.312	0.041	normal	normal	FALSE
ETS2	-1.332	0.027	normal	normal	FALSE
ETV2	-1.366	0.065	normal	normal	FALSE
ETV3	-1.346	0.029	normal	normal	FALSE
ETV6	-1.256	0.027	normal	normal	FALSE
ETV7	-1.404	0.053	normal	normal	FALSE
FAM200B	-1.26	0.03	normal	normal	FALSE
FBXL19	-1.368	0.059	normal	normal	FALSE
FIZ1	-1.296	0.06	normal	normal	FALSE
FLYWCH1	-1.34	0.046	normal	normal	FALSE
FOS	-0.01	0.069	normal	up	TRUE
FOSB	-0.908	0.034	normal	up	TRUE
FOSL1	-1.314	0.064	normal	normal	FALSE
FOSL2	-1.458	0.042	normal	normal	FALSE
FOXA1	-1.07	0.019	normal	normal	FALSE
FOXC1	-1.232	0.028	normal	normal	FALSE
FOXC2	-1.234	0.049	normal	normal	FALSE
FOXD1	-1.31	0.065	normal	normal	FALSE
FOXD2	-1.368	0.067	normal	normal	FALSE
FOXJ1	-0.9	0.041	normal	up	TRUE
FOXJ2	-1.292	0.044	normal	normal	FALSE
FOXJ3	-1.356	0.067	normal	normal	FALSE
FOXK1	-1.368	0.04	normal	normal	FALSE
FOXK2	-1.324	0.034	normal	normal	FALSE
FOXN3	-1.188	0.02	normal	normal	FALSE
FOXO1	-1.368	0.038	normal	normal	FALSE
FOXO3	-1.334	0.019	normal	normal	FALSE
FOXO4	-1.218	0.048	normal	normal	FALSE
FOXP1	-1.356	0.058	normal	normal	FALSE
FOXP2	-1.312	0.041	normal	normal	FALSE
FOXQ1	-1.016	0.017	normal	up	TRUE
GABPA	-1.292	0.039	normal	normal	FALSE
GATA3	-1.266	0.068	normal	normal	FALSE
GATA6	-1.342	0.052	normal	normal	FALSE
GATAD2B	-1.332	0.04	normal	normal	FALSE
GLI3	-1.294	0.06	normal	normal	FALSE
GLI4	-1.358	0.05	normal	normal	FALSE
GLIS2	-1.324	0.07	normal	normal	FALSE
GLIS3	-1.458	0.066	normal	normal	FALSE
GLMP	-1.278	0.045	normal	normal	FALSE
GLYR1	-1.388	0.071	normal	normal	FALSE
GMEB1	-1.276	0.048	normal	normal	FALSE
GMEB2	-1.344	0.06	normal	normal	FALSE
GPBP1	-1.348	0.036	normal	normal	FALSE
GPBP1L1	-1.312	0.026	normal	normal	FALSE
GRHL1	-1.38	0.038	normal	normal	FALSE
GRHL2	-1.264	0.027	normal	normal	FALSE
GRHL3	-1.308	0.051	normal	normal	FALSE
GTF2B	-1.382	0.025	normal	normal	FALSE
GTF2I	-0.452	0.04	normal	up	TRUE
GTF2IRD1	-1.366	0.046	normal	normal	FALSE
GTF3A	-1.22	0.02	normal	normal	FALSE
HBP1	-1.408	0.033	normal	normal	FALSE
HES1	-1.104	0.034	normal	normal	FALSE
HES2	-1.354	0.052	normal	normal	FALSE
HES4	-1.026	0.02	normal	up	TRUE
HES6	-0.844	0.04	normal	up	TRUE
HEY1	-1.202	0.042	normal	normal	FALSE
HEY2	-1.202	0.055	normal	normal	FALSE
HIC2	-1.294	0.068	normal	normal	FALSE
HIF1A	-1.366	0.032	normal	normal	FALSE
HIVEP2	-1.296	0.07	normal	normal	FALSE
HMBOX1	-1.396	0.04	normal	normal	FALSE
HMG20A	-1.278	0.045	normal	normal	FALSE
HMG20B	-1.422	0.034	normal	normal	FALSE
HMGA1	-1.444	0.067	normal	normal	FALSE
HMGA2	-1.422	0.051	normal	normal	FALSE
HMGN3	0.032	0.046	normal	up	TRUE
HNF4G	-1.256	0.072	normal	normal	FALSE
HOMEZ	-1.282	0.035	normal	normal	FALSE
HOXA10	-1.168	0.061	normal	normal	FALSE
HOXA5	-1.298	0.081	normal	normal	FALSE
HOXB2	-0.998	0.037	normal	up	TRUE
HOXB4	-1.308	0.05	normal	normal	FALSE
HOXB7	-1.146	0.059	normal	normal	FALSE
HSF1	-1.362	0.03	normal	normal	FALSE
HSF2	-1.3	0.047	normal	normal	FALSE
IKZF2	-1.592	0.071	normal	down	TRUE
IRF1	-1.16	0.051	normal	normal	FALSE
IRF2	-1.302	0.019	normal	normal	FALSE
IRF6	-1.282	0.028	normal	normal	FALSE
IRF7	-1.286	0.043	normal	normal	FALSE
IRF9	-1.126	0.034	normal	normal	FALSE
IRX2	-1.272	0.041	normal	normal	FALSE
IRX3	-1.164	0.023	normal	normal	FALSE
IRX5	-1.282	0.029	normal	normal	FALSE
ISL1	-1.288	0.038	normal	normal	FALSE
JAZF1	-1.264	0.062	normal	normal	FALSE
JDP2	-1.352	0.071	normal	normal	FALSE
JRK	-1.342	0.054	normal	normal	FALSE
JRKL	-1.262	0.04	normal	normal	FALSE
JUN	0.052	0.126	up	up	TRUE
JUNB	-0.456	0.037	normal	up	TRUE
JUND	-0.594	0.035	normal	up	TRUE
KAT7	-1.292	0.043	normal	normal	FALSE
KCMF1	-1.44	0.045	normal	normal	FALSE
KDM2A	-1.328	0.024	normal	normal	FALSE
KDM2B	-1.192	0.055	normal	normal	FALSE
KDM5B	-1.348	0.024	normal	normal	FALSE
KIN	-1.314	0.037	normal	normal	FALSE
KLF10	-1.258	0.049	normal	normal	FALSE
KLF11	-1.348	0.051	normal	normal	FALSE
KLF12	-1.328	0.053	normal	normal	FALSE
KLF13	-1.316	0.023	normal	normal	FALSE
KLF16	-1.33	0.055	normal	normal	FALSE
KLF2	-1	0.035	normal	up	TRUE
KLF3	-1.204	0.02	normal	normal	FALSE
KLF4	-1.174	0.031	normal	normal	FALSE
KLF5	-1.066	0.03	normal	normal	FALSE
KLF6	-0.3	0.081	normal	up	TRUE
KLF9	-1.328	0.073	normal	normal	FALSE
KMT2A	-1.304	0.017	normal	normal	FALSE
KMT2B	-1.31	0.067	normal	normal	FALSE
L3MBTL1	-1.46	0.078	normal	normal	FALSE
LCOR	-1.356	0.023	normal	normal	FALSE
LCORL	-1.328	0.04	normal	normal	FALSE
LHX1	-1.198	0.055	normal	normal	FALSE
LYL1	-1.298	0.052	normal	normal	FALSE
MAF	-1.184	0.037	normal	normal	FALSE
MAFB	-1.278	0.028	normal	normal	FALSE
MAFF	-1.116	0.027	normal	normal	FALSE
MAFG	-1.368	0.041	normal	normal	FALSE
MAFK	-1.316	0.04	normal	normal	FALSE
MAX	-1.272	0.027	normal	normal	FALSE
MAZ	-1.178	0.023	normal	normal	FALSE
MBD2	-1.334	0.024	normal	normal	FALSE
MBD3	-1.3	0.043	normal	normal	FALSE
MBD4	-1.288	0.029	normal	normal	FALSE
MBD6	-1.318	0.032	normal	normal	FALSE
MECOM	-1.426	0.053	normal	normal	FALSE
MECP2	-1.312	0.044	normal	normal	FALSE
MEF2A	-1.428	0.048	normal	normal	FALSE
MEIS1	-1.38	0.032	normal	normal	FALSE
MEIS2	-1.33	0.048	normal	normal	FALSE
MESP1	-1.102	0.06	normal	normal	FALSE
MGA	-1.34	0.058	normal	normal	FALSE
MKX	-1.074	0.06	normal	normal	FALSE
MLX	-1.276	0.028	normal	normal	FALSE
MLXIP	-1.124	0.027	normal	normal	FALSE
MNT	-1.368	0.032	normal	normal	FALSE
MSANTD3	-1.416	0.046	normal	normal	FALSE
MSANTD4	-1.282	0.041	normal	normal	FALSE
MTERF1	-1.474	0.057	normal	normal	FALSE
MTERF2	-1.438	0.055	normal	normal	FALSE
MTERF3	-1.416	0.051	normal	normal	FALSE
MTERF4	-1.368	0.048	normal	normal	FALSE
MTF1	-1.208	0.03	normal	normal	FALSE
MTF2	-1.346	0.03	normal	normal	FALSE
MXD1	-1.154	0.049	normal	normal	FALSE
MXD4	-1.222	0.029	normal	normal	FALSE
MXI1	-1.476	0.042	normal	normal	FALSE
MYB	-1.236	0.041	normal	normal	FALSE
MYC	-1.278	0.03	normal	normal	FALSE
MYCL	-1.086	0.041	normal	normal	FALSE
MYNN	-1.34	0.048	normal	normal	FALSE
MYPOP	-1.312	0.053	normal	normal	FALSE
MYSM1	-1.418	0.043	normal	normal	FALSE
MZF1	-1.268	0.041	normal	normal	FALSE
NACC2	-1.25	0.05	normal	normal	FALSE
NAIF1	-1.272	0.062	normal	normal	FALSE
NCOA1	-1.224	0.035	normal	normal	FALSE
NCOA3	-1.318	0.027	normal	normal	FALSE
NFAT5	-1.402	0.026	normal	normal	FALSE
NFATC1	-1.298	0.062	normal	normal	FALSE
NFATC2	-1.266	0.059	normal	normal	FALSE
NFATC3	-1.354	0.028	normal	normal	FALSE
NFATC4	-1.34	0.057	normal	normal	FALSE
NFE2L1	-1.276	0.027	normal	normal	FALSE
NFE2L2	-0.696	0.039	normal	up	TRUE
NFE2L3	-1.32	0.042	normal	normal	FALSE
NFIA	-1.13	0.028	normal	normal	FALSE
NFIC	-1.224	0.023	normal	normal	FALSE
NFIL3	-1.372	0.049	normal	normal	FALSE
NFIX	-1.316	0.081	normal	normal	FALSE
NFKB1	-1.29	0.031	normal	normal	FALSE
NFKB2	-1.468	0.087	normal	normal	FALSE
NFX1	-1.308	0.034	normal	normal	FALSE
NFXL1	-1.304	0.064	normal	normal	FALSE
NFYA	-1.3	0.049	normal	normal	FALSE
NFYB	-1.336	0.028	normal	normal	FALSE
NKRF	-1.392	0.055	normal	normal	FALSE
NKX3-1	-0.88	0.042	normal	up	TRUE
NME2	-1.442	0.059	normal	normal	FALSE
NPAS1	-1.36	0.074	normal	normal	FALSE
NPAS2	-1.348	0.044	normal	normal	FALSE
NR1D1	-1.402	0.077	normal	normal	FALSE
NR1D2	-1.308	0.038	normal	normal	FALSE
NR1H2	-1.372	0.039	normal	normal	FALSE
NR2C1	-1.392	0.049	normal	normal	FALSE
NR2F1	-1.19	0.034	normal	normal	FALSE
NR2F2	-0.834	0.024	normal	up	TRUE
NR2F6	-1.134	0.023	normal	normal	FALSE
NR3C1	-1.62	0.066	normal	down	TRUE
NR3C2	-1.198	0.064	normal	normal	FALSE
NR4A1	-1.006	0.033	normal	up	TRUE
NR4A2	-1.272	0.028	normal	normal	FALSE
NR4A3	-1.436	0.059	normal	normal	FALSE
NR6A1	-1.344	0.06	normal	normal	FALSE
NRF1	-1.256	0.051	normal	normal	FALSE
OSR2	-1.258	0.088	normal	normal	FALSE
OTX1	-1.278	0.045	normal	normal	FALSE
OVOL1	-1.324	0.045	normal	normal	FALSE
OVOL2	-1.298	0.038	normal	normal	FALSE
PA2G4	-1.226	0.023	normal	normal	FALSE
PATZ1	-1.238	0.041	normal	normal	FALSE
PAX9	-1.334	0.026	normal	normal	FALSE
PBX1	-1.074	0.028	normal	normal	FALSE
PBX2	-1.268	0.044	normal	normal	FALSE
PBX3	-1.328	0.09	normal	normal	FALSE
PCGF2	-1.334	0.037	normal	normal	FALSE
PCGF6	-1.356	0.073	normal	normal	FALSE
PHF1	-1.358	0.042	normal	normal	FALSE
PHF20	-1.322	0.063	normal	normal	FALSE
PIN1	-1.248	0.023	normal	normal	FALSE
PITX1	-1.214	0.029	normal	normal	FALSE
PKNOX1	-1.366	0.058	normal	normal	FALSE
PLAG1	-1.372	0.053	normal	normal	FALSE
PLAGL2	-1.28	0.041	normal	normal	FALSE
PLSCR1	-1.166	0.031	normal	normal	FALSE
POGK	-1.338	0.038	normal	normal	FALSE
POU2AF1	-1.276	0.038	normal	normal	FALSE
POU2F1	-1.3	0.033	normal	normal	FALSE
POU3F1	-1.436	0.059	normal	normal	FALSE
PRDM1	-1.324	0.035	normal	normal	FALSE
PRDM2	-1.236	0.037	normal	normal	FALSE
PRDM4	-1.298	0.058	normal	normal	FALSE
PREB	-1.346	0.053	normal	normal	FALSE
PRMT3	-1.27	0.062	normal	normal	FALSE
PRR12	-1.282	0.047	normal	normal	FALSE
PRRX2	-1.322	0.041	normal	normal	FALSE
PURA	-1.24	0.021	normal	normal	FALSE
PURB	-1.318	0.023	normal	normal	FALSE
RARB	-1.352	0.029	normal	normal	FALSE
RARG	-1.362	0.034	normal	normal	FALSE
RBAK	-1.352	0.049	normal	normal	FALSE
RBCK1	-1.324	0.026	normal	normal	FALSE
RBPJ	-1.284	0.045	normal	normal	FALSE
REL	-1.31	0.023	normal	normal	FALSE
RELA	-1.372	0.034	normal	normal	FALSE
RELB	-1.382	0.068	normal	normal	FALSE
REST	-1.288	0.024	normal	normal	FALSE
REXO4	-1.304	0.048	normal	normal	FALSE
RFX1	-1.244	0.058	normal	normal	FALSE
RFX2	-1.05	0.042	normal	up	TRUE
RFX3	-1.11	0.036	normal	normal	FALSE
RFX7	-1.324	0.05	normal	normal	FALSE
RLF	-1.412	0.039	normal	normal	FALSE
RORA	-1.372	0.064	normal	normal	FALSE
RORC	-1.214	0.051	normal	normal	FALSE
RREB1	-1.352	0.033	normal	normal	FALSE
RUNX1	-1.126	0.02	normal	normal	FALSE
RUNX2	-1.354	0.045	normal	normal	FALSE
RXRA	-1.342	0.022	normal	normal	FALSE
RXRB	-1.296	0.043	normal	normal	FALSE
SAFB	-1.364	0.058	normal	normal	FALSE
SAFB2	-1.394	0.064	normal	normal	FALSE
SATB1	-1.322	0.039	normal	normal	FALSE
SETDB1	-1.36	0.051	normal	normal	FALSE
SETDB2	-1.398	0.051	normal	normal	FALSE
SIX1	-1.238	0.025	normal	normal	FALSE
SIX2	-1.224	0.046	normal	normal	FALSE
SIX4	-1.216	0.033	normal	normal	FALSE
SIX5	-1.318	0.056	normal	normal	FALSE
SKI	-1.322	0.042	normal	normal	FALSE
SKIL	-1.316	0.025	normal	normal	FALSE
SLC2A4RG	-1.416	0.033	normal	normal	FALSE
SMAD1	-1.292	0.038	normal	normal	FALSE
SMAD3	-1.338	0.027	normal	normal	FALSE
SMAD4	-1.322	0.03	normal	normal	FALSE
SMAD5	-1.28	0.016	normal	normal	FALSE
SMYD3	-1.452	0.066	normal	normal	FALSE
SNAI2	-1.454	0.045	normal	normal	FALSE
SNAPC2	-1.418	0.065	normal	normal	FALSE
SNAPC4	-1.25	0.046	normal	normal	FALSE
SNAPC5	-1.204	0.031	normal	normal	FALSE
SON	-0.906	0.031	normal	up	TRUE
SOX12	-1.294	0.063	normal	normal	FALSE
SOX13	-1.31	0.045	normal	normal	FALSE
SOX15	-1.414	0.036	normal	normal	FALSE
SOX2	-0.784	0.026	normal	up	TRUE
SOX21	-1.212	0.022	normal	normal	FALSE
SOX4	-0.532	0.046	normal	up	TRUE
SOX7	-1.376	0.037	normal	normal	FALSE
SOX9	-1.142	0.042	normal	normal	FALSE
SP1	-1.358	0.022	normal	normal	FALSE
SP100	-1.198	0.029	normal	normal	FALSE
SP110	-1.254	0.037	normal	normal	FALSE
SP140L	-1.258	0.086	normal	normal	FALSE
SP2	-1.22	0.057	normal	normal	FALSE
SP3	-1.352	0.022	normal	normal	FALSE
SP4	-1.254	0.05	normal	normal	FALSE
SPDEF	-1.374	0.035	normal	normal	FALSE
SPEN	-1.322	0.024	normal	normal	FALSE
SRCAP	-1.288	0.036	normal	normal	FALSE
SREBF2	-1.348	0.032	normal	normal	FALSE
SRF	-1.312	0.041	normal	normal	FALSE
STAT1	-1.418	0.05	normal	normal	FALSE
STAT5A	-1.254	0.062	normal	normal	FALSE
STAT5B	-1.332	0.054	normal	normal	FALSE
TBP	-1.292	0.054	normal	normal	FALSE
TBPL1	-1.224	0.037	normal	normal	FALSE
TBX1	-1.39	0.048	normal	normal	FALSE
TBX3	-1.316	0.056	normal	normal	FALSE
TCF20	-1.314	0.039	normal	normal	FALSE
TCF7L1	-1.35	0.037	normal	normal	FALSE
TCFL5	-1.218	0.063	normal	normal	FALSE
TEAD1	-1.298	0.026	normal	normal	FALSE
TEAD3	-1.318	0.043	normal	normal	FALSE
TEF	-1.322	0.062	normal	normal	FALSE
TERF1	-1.264	0.027	normal	normal	FALSE
TERF2	-1.246	0.046	normal	normal	FALSE
TET2	-1.328	0.026	normal	normal	FALSE
TFAP2A	-1.33	0.019	normal	normal	FALSE
TFAP2C	-1.266	0.042	normal	normal	FALSE
TFCP2	-1.33	0.045	normal	normal	FALSE
TFCP2L1	-1.2	0.034	normal	normal	FALSE
TFDP1	-1.186	0.078	normal	normal	FALSE
TFE3	-1.326	0.048	normal	normal	FALSE
TGIF2	-1.334	0.044	normal	normal	FALSE
THAP1	-1.296	0.045	normal	normal	FALSE
THAP10	-1.226	0.058	normal	normal	FALSE
THAP11	-1.3	0.034	normal	normal	FALSE
THAP12	-1.304	0.042	normal	normal	FALSE
THAP2	-1.35	0.046	normal	normal	FALSE
THAP3	-1.406	0.067	normal	normal	FALSE
THAP4	-1.266	0.034	normal	normal	FALSE
THAP5	-1.202	0.04	normal	normal	FALSE
THAP6	-1.308	0.031	normal	normal	FALSE
THAP7	-1.298	0.036	normal	normal	FALSE
THRA	-1.244	0.047	normal	normal	FALSE
THYN1	-1.252	0.027	normal	normal	FALSE
TIGD2	-1.278	0.092	up	normal	TRUE
TIGD4	-1.118	0.064	normal	normal	FALSE
TIGD5	-1.358	0.059	normal	normal	FALSE
TIGD6	-1.21	0.094	up	normal	TRUE
TIGD7	-1.336	0.069	normal	normal	FALSE
TLX1	-1.34	0.066	normal	normal	FALSE
TMF1	-1.242	0.018	normal	normal	FALSE
TOPORS	-1.32	0.034	normal	normal	FALSE
TRAFD1	-1.352	0.034	normal	normal	FALSE
TRPS1	-1.31	0.027	normal	normal	FALSE
TSC22D1	-0.86	0.022	normal	up	TRUE
TSHZ1	-1.238	0.03	normal	normal	FALSE
TSHZ2	-1.24	0.016	normal	normal	FALSE
TSHZ3	-1.272	0.062	normal	normal	FALSE
TTF1	-1.292	0.043	normal	normal	FALSE
UBP1	-1.256	0.038	normal	normal	FALSE
USF1	-1.466	0.053	normal	normal	FALSE
USF2	-1.278	0.032	normal	normal	FALSE
USF3	-1.29	0.04	normal	normal	FALSE
VDR	-1.304	0.061	normal	normal	FALSE
VEZF1	-1.214	0.022	normal	normal	FALSE
XBP1	-0.918	0.021	normal	up	TRUE
XPA	-1.276	0.038	normal	normal	FALSE
YBX1	-0.352	0.037	normal	up	TRUE
YBX3	-1.098	0.055	normal	normal	FALSE
YY1	-1.254	0.017	normal	normal	FALSE
ZBED1	-1.206	0.037	normal	normal	FALSE
ZBED4	-1.19	0.033	normal	normal	FALSE
ZBED5	-1.286	0.034	normal	normal	FALSE
ZBED6	-1.416	0.066	normal	normal	FALSE
ZBED9	-1.408	0.079	normal	normal	FALSE
ZBTB1	-1.388	0.03	normal	normal	FALSE
ZBTB10	-1.3	0.089	normal	normal	FALSE
ZBTB11	-1.362	0.041	normal	normal	FALSE
ZBTB12	-1.282	0.056	normal	normal	FALSE
ZBTB18	-1.212	0.037	normal	normal	FALSE
ZBTB2	-1.326	0.07	normal	normal	FALSE
ZBTB22	-1.358	0.049	normal	normal	FALSE
ZBTB24	-1.348	0.068	normal	normal	FALSE
ZBTB25	-1.346	0.049	normal	normal	FALSE
ZBTB26	-1.314	0.059	normal	normal	FALSE
ZBTB33	-1.328	0.042	normal	normal	FALSE
ZBTB34	-1.366	0.056	normal	normal	FALSE
ZBTB37	-1.376	0.067	normal	normal	FALSE
ZBTB4	-1.248	0.032	normal	normal	FALSE
ZBTB40	-1.252	0.052	normal	normal	FALSE
ZBTB41	-1.384	0.042	normal	normal	FALSE
ZBTB42	-1.176	0.039	normal	normal	FALSE
ZBTB43	-1.37	0.032	normal	normal	FALSE
ZBTB44	-1.29	0.026	normal	normal	FALSE
ZBTB45	-1.23	0.056	normal	normal	FALSE
ZBTB46	-1.206	0.061	normal	normal	FALSE
ZBTB47	-1.388	0.06	normal	normal	FALSE
ZBTB48	-1.328	0.056	normal	normal	FALSE
ZBTB5	-1.366	0.063	normal	normal	FALSE
ZBTB6	-1.36	0.043	normal	normal	FALSE
ZBTB7A	-1.226	0.02	normal	normal	FALSE
ZBTB8A	-1.33	0.054	normal	normal	FALSE
ZBTB9	-1.162	0.076	normal	normal	FALSE
ZC3H8	-1.282	0.042	normal	normal	FALSE
ZFAND5	-1.302	0.017	normal	normal	FALSE
ZFAT	-1.36	0.066	normal	normal	FALSE
ZFHX2	-1.368	0.066	normal	normal	FALSE
ZFHX3	-1.232	0.028	normal	normal	FALSE
ZFP14	-1.312	0.042	normal	normal	FALSE
ZFP28	-1.452	0.069	normal	normal	FALSE
ZFP3	-1.236	0.06	normal	normal	FALSE
ZFP30	-1.294	0.06	normal	normal	FALSE
ZFP62	-1.288	0.06	normal	normal	FALSE
ZFP64	-1.416	0.063	normal	normal	FALSE
ZFP82	-1.202	0.057	normal	normal	FALSE
ZFP90	-1.26	0.032	normal	normal	FALSE
ZFP91	-1.318	0.021	normal	normal	FALSE
ZFPM1	-1.302	0.041	normal	normal	FALSE
ZFY	-1.368	0.07	normal	normal	FALSE
ZHX1	-1.33	0.023	normal	normal	FALSE
ZHX2	-1.32	0.069	normal	normal	FALSE
ZKSCAN1	-1.11	0.027	normal	normal	FALSE
ZKSCAN8	-1.334	0.063	normal	normal	FALSE
ZNF10	-1.332	0.08	normal	normal	FALSE
ZNF100	-1.372	0.05	normal	normal	FALSE
ZNF101	-1.396	0.071	normal	normal	FALSE
ZNF107	-1.296	0.05	normal	normal	FALSE
ZNF112	-1.402	0.067	normal	normal	FALSE
ZNF12	-1.326	0.038	normal	normal	FALSE
ZNF121	-1.444	0.042	normal	normal	FALSE
ZNF124	-1.252	0.051	normal	normal	FALSE
ZNF131	-1.438	0.065	normal	normal	FALSE
ZNF134	-1.346	0.054	normal	normal	FALSE
ZNF136	-1.294	0.045	normal	normal	FALSE
ZNF141	-1.394	0.043	normal	normal	FALSE
ZNF143	-1.328	0.063	normal	normal	FALSE
ZNF146	-1.314	0.029	normal	normal	FALSE
ZNF148	-1.534	0.079	normal	down	TRUE
ZNF165	-1.232	0.055	normal	normal	FALSE
ZNF174	-1.246	0.054	normal	normal	FALSE
ZNF175	-1.33	0.074	normal	normal	FALSE
ZNF180	-1.242	0.069	normal	normal	FALSE
ZNF181	-1.41	0.065	normal	normal	FALSE
ZNF182	-1.392	0.061	normal	normal	FALSE
ZNF184	-1.304	0.063	normal	normal	FALSE
ZNF189	-1.49	0.062	normal	normal	FALSE
ZNF195	-1.34	0.044	normal	normal	FALSE
ZNF20	-1.282	0.075	normal	normal	FALSE
ZNF200	-1.256	0.084	normal	normal	FALSE
ZNF205	-1.398	0.042	normal	normal	FALSE
ZNF207	-1.376	0.02	normal	normal	FALSE
ZNF211	-1.29	0.051	normal	normal	FALSE
ZNF212	-1.25	0.063	normal	normal	FALSE
ZNF213	-1.37	0.071	normal	normal	FALSE
ZNF214	-1.248	0.041	normal	normal	FALSE
ZNF217	-1.338	0.029	normal	normal	FALSE
ZNF219	-1.298	0.041	normal	normal	FALSE
ZNF22	-1.328	0.049	normal	normal	FALSE
ZNF223	-1.288	0.073	normal	normal	FALSE
ZNF224	-1.436	0.06	normal	normal	FALSE
ZNF229	-1.214	0.063	normal	normal	FALSE
ZNF230	-1.316	0.058	normal	normal	FALSE
ZNF232	-1.228	0.065	normal	normal	FALSE
ZNF234	-1.294	0.058	normal	normal	FALSE
ZNF236	-1.346	0.084	normal	normal	FALSE
ZNF24	-1.286	0.03	normal	normal	FALSE
ZNF248	-1.394	0.079	normal	normal	FALSE
ZNF251	-1.322	0.051	normal	normal	FALSE
ZNF253	-1.342	0.048	normal	normal	FALSE
ZNF26	-1.442	0.065	normal	normal	FALSE
ZNF260	-1.274	0.043	normal	normal	FALSE
ZNF263	-1.292	0.065	normal	normal	FALSE
ZNF264	-1.306	0.033	normal	normal	FALSE
ZNF267	-1.342	0.043	normal	normal	FALSE
ZNF268	-1.218	0.054	normal	normal	FALSE
ZNF273	-1.368	0.039	normal	normal	FALSE
ZNF274	-1.354	0.048	normal	normal	FALSE
ZNF275	-1.408	0.08	normal	normal	FALSE
ZNF276	-1.366	0.045	normal	normal	FALSE
ZNF277	-1.352	0.044	normal	normal	FALSE
ZNF280D	-1.298	0.059	normal	normal	FALSE
ZNF281	-1.342	0.034	normal	normal	FALSE
ZNF282	-1.31	0.058	normal	normal	FALSE
ZNF287	-1.298	0.058	normal	normal	FALSE
ZNF292	-1.496	0.077	normal	normal	FALSE
ZNF300	-1.518	0.093	up	down	TRUE
ZNF302	-1.474	0.071	normal	normal	FALSE
ZNF304	-1.262	0.07	normal	normal	FALSE
ZNF316	-1.342	0.047	normal	normal	FALSE
ZNF317	-1.336	0.046	normal	normal	FALSE
ZNF318	-1.308	0.047	normal	normal	FALSE
ZNF319	-1.224	0.066	normal	normal	FALSE
ZNF32	-1.252	0.026	normal	normal	FALSE
ZNF322	-1.318	0.034	normal	normal	FALSE
ZNF324	-1.306	0.068	normal	normal	FALSE
ZNF326	-1.354	0.024	normal	normal	FALSE
ZNF335	-1.392	0.06	normal	normal	FALSE
ZNF337	-1.37	0.052	normal	normal	FALSE
ZNF33A	-1.258	0.07	normal	normal	FALSE
ZNF33B	-1.28	0.04	normal	normal	FALSE
ZNF347	-1.308	0.06	normal	normal	FALSE
ZNF35	-1.308	0.066	normal	normal	FALSE
ZNF354A	-1.244	0.041	normal	normal	FALSE
ZNF354C	-1.368	0.067	normal	normal	FALSE
ZNF358	-1.31	0.03	normal	normal	FALSE
ZNF362	-1.242	0.063	normal	normal	FALSE
ZNF391	-1.316	0.078	normal	normal	FALSE
ZNF394	-1.38	0.046	normal	normal	FALSE
ZNF395	-1.36	0.032	normal	normal	FALSE
ZNF396	-1.22	0.08	normal	normal	FALSE
ZNF398	-1.284	0.046	normal	normal	FALSE
ZNF407	-1.366	0.076	normal	normal	FALSE
ZNF408	-1.392	0.06	normal	normal	FALSE
ZNF410	-1.334	0.049	normal	normal	FALSE
ZNF414	-1.388	0.053	normal	normal	FALSE
ZNF426	-1.348	0.052	normal	normal	FALSE
ZNF428	-1.18	0.022	normal	normal	FALSE
ZNF430	-1.38	0.036	normal	normal	FALSE
ZNF431	-1.388	0.03	normal	normal	FALSE
ZNF432	-1.238	0.06	normal	normal	FALSE
ZNF436	-1.336	0.054	normal	normal	FALSE
ZNF44	-1.332	0.048	normal	normal	FALSE
ZNF440	-1.158	0.036	normal	normal	FALSE
ZNF445	-1.292	0.044	normal	normal	FALSE
ZNF446	-1.196	0.061	normal	normal	FALSE
ZNF451	-1.358	0.027	normal	normal	FALSE
ZNF460	-1.356	0.081	normal	normal	FALSE
ZNF462	-1.45	0.06	normal	normal	FALSE
ZNF467	-1.344	0.057	normal	normal	FALSE
ZNF468	-1.29	0.058	normal	normal	FALSE
ZNF471	-1.476	0.048	normal	normal	FALSE
ZNF473	-1.306	0.054	normal	normal	FALSE
ZNF474	-1.13	0.063	normal	normal	FALSE
ZNF48	-1.24	0.06	normal	normal	FALSE
ZNF480	-1.404	0.043	normal	normal	FALSE
ZNF483	-1.292	0.073	normal	normal	FALSE
ZNF490	-1.276	0.044	normal	normal	FALSE
ZNF493	-1.326	0.054	normal	normal	FALSE
ZNF496	-1.2	0.06	normal	normal	FALSE
ZNF500	-1.264	0.059	normal	normal	FALSE
ZNF502	-1.412	0.055	normal	normal	FALSE
ZNF503	-1.268	0.029	normal	normal	FALSE
ZNF506	-1.32	0.055	normal	normal	FALSE
ZNF507	-1.288	0.046	normal	normal	FALSE
ZNF510	-1.282	0.072	normal	normal	FALSE
ZNF511	-1.352	0.031	normal	normal	FALSE
ZNF512	-1.294	0.047	normal	normal	FALSE
ZNF512B	-1.316	0.058	normal	normal	FALSE
ZNF513	-1.248	0.051	normal	normal	FALSE
ZNF514	-1.362	0.047	normal	normal	FALSE
ZNF516	-1.352	0.048	normal	normal	FALSE
ZNF518A	-1.342	0.066	normal	normal	FALSE
ZNF518B	-1.268	0.041	normal	normal	FALSE
ZNF524	-1.356	0.033	normal	normal	FALSE
ZNF525	-1.41	0.073	normal	normal	FALSE
ZNF526	-1.244	0.076	normal	normal	FALSE
ZNF543	-1.278	0.08	normal	normal	FALSE
ZNF544	-1.3	0.049	normal	normal	FALSE
ZNF546	-1.202	0.086	normal	normal	FALSE
ZNF548	-1.294	0.044	normal	normal	FALSE
ZNF549	-1.31	0.068	normal	normal	FALSE
ZNF550	-1.338	0.064	normal	normal	FALSE
ZNF551	-1.34	0.061	normal	normal	FALSE
ZNF552	-1.326	0.056	normal	normal	FALSE
ZNF555	-1.354	0.059	normal	normal	FALSE
ZNF557	-1.298	0.049	normal	normal	FALSE
ZNF559	-1.42	0.054	normal	normal	FALSE
ZNF561	-1.594	0.077	normal	down	TRUE
ZNF562	-1.32	0.028	normal	normal	FALSE
ZNF564	-1.312	0.048	normal	normal	FALSE
ZNF568	-1.348	0.058	normal	normal	FALSE
ZNF57	-1.342	0.074	normal	normal	FALSE
ZNF570	-1.304	0.063	normal	normal	FALSE
ZNF574	-1.25	0.06	normal	normal	FALSE
ZNF576	-1.348	0.04	normal	normal	FALSE
ZNF577	-1.416	0.064	normal	normal	FALSE
ZNF579	-1.324	0.046	normal	normal	FALSE
ZNF580	-1.324	0.031	normal	normal	FALSE
ZNF581	-1.434	0.046	normal	normal	FALSE
ZNF584	-1.296	0.071	normal	normal	FALSE
ZNF585A	-1.252	0.041	normal	normal	FALSE
ZNF585B	-1.344	0.071	normal	normal	FALSE
ZNF586	-1.346	0.059	normal	normal	FALSE
ZNF587	-1.43	0.044	normal	normal	FALSE
ZNF587B	-1.358	0.055	normal	normal	FALSE
ZNF592	-1.328	0.042	normal	normal	FALSE
ZNF595	-1.378	0.053	normal	normal	FALSE
ZNF598	-1.356	0.039	normal	normal	FALSE
ZNF600	-1.362	0.06	normal	normal	FALSE
ZNF605	-1.276	0.047	normal	normal	FALSE
ZNF606	-1.326	0.049	normal	normal	FALSE
ZNF607	-1.274	0.063	normal	normal	FALSE
ZNF608	-1.33	0.046	normal	normal	FALSE
ZNF609	-1.234	0.028	normal	normal	FALSE
ZNF611	-1.282	0.056	normal	normal	FALSE
ZNF616	-1.396	0.059	normal	normal	FALSE
ZNF621	-1.38	0.043	normal	normal	FALSE
ZNF624	-1.278	0.062	normal	normal	FALSE
ZNF626	-1.272	0.049	normal	normal	FALSE
ZNF627	-1.216	0.068	normal	normal	FALSE
ZNF628	-1.264	0.064	normal	normal	FALSE
ZNF629	-1.232	0.048	normal	normal	FALSE
ZNF639	-1.266	0.094	up	normal	TRUE
ZNF644	-1.352	0.06	normal	normal	FALSE
ZNF646	-1.28	0.055	normal	normal	FALSE
ZNF649	-1.236	0.063	normal	normal	FALSE
ZNF652	-1.226	0.027	normal	normal	FALSE
ZNF654	-1.41	0.036	normal	normal	FALSE
ZNF655	-1.35	0.042	normal	normal	FALSE
ZNF658	-1.276	0.06	normal	normal	FALSE
ZNF66	-1.49	0.033	normal	normal	FALSE
ZNF664	-1.174	0.022	normal	normal	FALSE
ZNF668	-1.458	0.072	normal	normal	FALSE
ZNF669	-1.478	0.073	normal	normal	FALSE
ZNF672	-1.272	0.058	normal	normal	FALSE
ZNF675	-1.366	0.053	normal	normal	FALSE
ZNF677	-1.332	0.048	normal	normal	FALSE
ZNF678	-1.368	0.059	normal	normal	FALSE
ZNF680	-1.314	0.045	normal	normal	FALSE
ZNF687	-1.314	0.056	normal	normal	FALSE
ZNF688	-1.198	0.033	normal	normal	FALSE
ZNF689	-1.156	0.06	normal	normal	FALSE
ZNF69	-1.184	0.05	normal	normal	FALSE
ZNF699	-1.434	0.064	normal	normal	FALSE
ZNF700	-1.292	0.065	normal	normal	FALSE
ZNF701	-1.428	0.066	normal	normal	FALSE
ZNF703	-1.232	0.024	normal	normal	FALSE
ZNF704	-1.286	0.033	normal	normal	FALSE
ZNF706	-1.068	0.023	normal	normal	FALSE
ZNF708	-1.496	0.055	normal	normal	FALSE
ZNF709	-1.272	0.061	normal	normal	FALSE
ZNF710	-1.266	0.056	normal	normal	FALSE
ZNF713	-1.258	0.074	normal	normal	FALSE
ZNF714	-1.364	0.059	normal	normal	FALSE
ZNF718	-1.396	0.051	normal	normal	FALSE
ZNF721	-1.328	0.029	normal	normal	FALSE
ZNF736	-1.342	0.058	normal	normal	FALSE
ZNF737	-1.28	0.048	normal	normal	FALSE
ZNF74	-1.3	0.052	normal	normal	FALSE
ZNF740	-1.288	0.057	normal	normal	FALSE
ZNF746	-1.276	0.057	normal	normal	FALSE
ZNF747	-1.198	0.051	normal	normal	FALSE
ZNF750	-1.294	0.02	normal	normal	FALSE
ZNF75A	-1.322	0.054	normal	normal	FALSE
ZNF764	-1.322	0.081	normal	normal	FALSE
ZNF766	-1.314	0.042	normal	normal	FALSE
ZNF768	-1.334	0.043	normal	normal	FALSE
ZNF770	-1.29	0.026	normal	normal	FALSE
ZNF771	-1.428	0.079	normal	normal	FALSE
ZNF772	-1.216	0.045	normal	normal	FALSE
ZNF775	-1.322	0.075	normal	normal	FALSE
ZNF776	-1.272	0.059	normal	normal	FALSE
ZNF777	-1.368	0.066	normal	normal	FALSE
ZNF780A	-1.35	0.066	normal	normal	FALSE
ZNF780B	-1.368	0.057	normal	normal	FALSE
ZNF785	-1.424	0.058	normal	normal	FALSE
ZNF787	-1.352	0.042	normal	normal	FALSE
ZNF790	-1.348	0.063	normal	normal	FALSE
ZNF791	-1.316	0.035	normal	normal	FALSE
ZNF793	-1.29	0.037	normal	normal	FALSE
ZNF799	-1.296	0.081	normal	normal	FALSE
ZNF8	-1.282	0.057	normal	normal	FALSE
ZNF800	-1.364	0.029	normal	normal	FALSE
ZNF805	-1.322	0.044	normal	normal	FALSE
ZNF808	-1.25	0.048	normal	normal	FALSE
ZNF81	-1.302	0.06	normal	normal	FALSE
ZNF814	-1.426	0.068	normal	normal	FALSE
ZNF816	-1.276	0.056	normal	normal	FALSE
ZNF823	-1.376	0.066	normal	normal	FALSE
ZNF827	-1.262	0.032	normal	normal	FALSE
ZNF830	-1.364	0.045	normal	normal	FALSE
ZNF836	-1.364	0.083	normal	normal	FALSE
ZNF84	-1.36	0.045	normal	normal	FALSE
ZNF844	-1.282	0.064	normal	normal	FALSE
ZNF845	-1.35	0.061	normal	normal	FALSE
ZNF846	-1.352	0.063	normal	normal	FALSE
ZNF85	-1.482	0.068	normal	normal	FALSE
ZNF852	-1.278	0.054	normal	normal	FALSE
ZNF865	-1.278	0.075	normal	normal	FALSE
ZNF880	-1.278	0.049	normal	normal	FALSE
ZNF883	-1.38	0.062	normal	normal	FALSE
ZNF888	-1.28	0.056	normal	normal	FALSE
ZNF891	-1.41	0.051	normal	normal	FALSE
ZNF91	-1.324	0.04	normal	normal	FALSE
ZNF92	-1.39	0.065	normal	normal	FALSE
ZSCAN1	-1.18	0.081	normal	normal	FALSE
ZSCAN12	-1.38	0.066	normal	normal	FALSE
ZSCAN16	-1.47	0.057	normal	normal	FALSE
ZSCAN21	-1.33	0.077	normal	normal	FALSE
ZSCAN23	-1.514	0.071	normal	normal	FALSE
ZSCAN29	-1.276	0.043	normal	normal	FALSE
ZSCAN9	-1.328	0.061	normal	normal	FALSE
ZXDB	-1.362	0.067	normal	normal	FALSE
ZXDC	-1.298	0.04	normal	normal	FALSE
ZZZ3	-1.356	0.054	normal	normal	FALSE

## Sheet: ISGs_colon
gene	initial_response	RMSD	RMSD_class	response_class	is_outlier
ACE2	-0.664	0.052	normal	normal	FALSE
ACSL5	-0.662	0.039	normal	normal	FALSE
ACY3	-0.452	0.07	normal	normal	FALSE
ADAR	-0.504	0.08	normal	normal	FALSE
ANGPTL4	-0.614	0.048	normal	normal	FALSE
APOL1	-0.69	0.084	normal	normal	FALSE
APOL2	-0.548	0.077	normal	normal	FALSE
APOL6	-0.752	0.041	normal	down	TRUE
AREG	-0.472	0.084	normal	normal	FALSE
ARL14	-0.628	0.05	normal	normal	FALSE
ARRDC3	-0.484	0.095	normal	normal	FALSE
ATF3	-0.69	0.104	normal	normal	FALSE
B2M	-0.374	0.099	normal	normal	FALSE
BATF2	-0.472	0.047	normal	normal	FALSE
BCL2L14	-0.482	0.049	normal	normal	FALSE
BIRC3	-0.522	0.061	normal	normal	FALSE
BMP4	-0.416	0.042	normal	normal	FALSE
BST2	-0.588	0.058	normal	normal	FALSE
BTC	-0.502	0.057	normal	normal	FALSE
BTN3A1	-0.564	0.053	normal	normal	FALSE
C11orf86	-0.638	0.053	normal	normal	FALSE
C15orf48	-0.14	0.068	normal	up	TRUE
C17orf67	-0.562	0.066	normal	normal	FALSE
C4orf33	-0.504	0.074	normal	normal	FALSE
C6orf141	-0.49	0.084	normal	normal	FALSE
CARD16	-0.536	0.06	normal	normal	FALSE
CASP10	-0.57	0.061	normal	normal	FALSE
CASP4	-0.542	0.056	normal	normal	FALSE
CASP7	-0.518	0.047	normal	normal	FALSE
CCL2	-0.466	0.084	normal	normal	FALSE
CD68	-0.65	0.048	normal	normal	FALSE
CEACAM1	-0.59	0.059	normal	normal	FALSE
CEBPB	-0.572	0.053	normal	normal	FALSE
CFB	-0.666	0.057	normal	normal	FALSE
CHORDC1	-0.488	0.043	normal	normal	FALSE
CLDN23	-0.75	0.044	normal	down	TRUE
CMPK2	-0.548	0.036	normal	normal	FALSE
CMTR1	-0.546	0.085	normal	normal	FALSE
CNP	-0.468	0.065	normal	normal	FALSE
CTSS	-0.8	0.071	normal	down	TRUE
CXCL11	-0.528	0.057	normal	normal	FALSE
CYP2J2	-0.584	0.053	normal	normal	FALSE
DAPP1	-0.562	0.036	normal	normal	FALSE
DDX58	-0.554	0.056	normal	normal	FALSE
DDX60	-0.578	0.067	normal	normal	FALSE
DNAJA1	-0.604	0.038	normal	normal	FALSE
DTX3L	-0.512	0.054	normal	normal	FALSE
DUOX2	-0.706	0.078	normal	normal	FALSE
DUOXA2	-0.718	0.075	normal	down	TRUE
EHD4	-0.566	0.039	normal	normal	FALSE
EIF2AK2	-0.536	0.05	normal	normal	FALSE
EPSTI1	-0.552	0.045	normal	normal	FALSE
ERAP1	-0.616	0.084	normal	normal	FALSE
EREG	-0.812	0.055	normal	down	TRUE
ETV7	-0.452	0.049	normal	normal	FALSE
FSIP1	-0.698	0.062	normal	normal	FALSE
GALM	-0.482	0.057	normal	normal	FALSE
GBP1	-0.558	0.048	normal	normal	FALSE
GBP2	-0.626	0.046	normal	normal	FALSE
GBP3	-0.604	0.052	normal	normal	FALSE
GCH1	-0.462	0.056	normal	normal	FALSE
GMPR	-0.49	0.06	normal	normal	FALSE
GSDMD	-0.59	0.038	normal	normal	FALSE
HAS3	-0.588	0.049	normal	normal	FALSE
HELZ2	-0.58	0.053	normal	normal	FALSE
HERC6	-0.546	0.061	normal	normal	FALSE
HES4	-0.57	0.037	normal	normal	FALSE
HLA-B	-0.4	0.1	normal	normal	FALSE
HLA-C	-0.592	0.095	normal	normal	FALSE
HLA-E	-0.786	0.058	normal	down	TRUE
HLA-F	-0.75	0.044	normal	down	TRUE
HS3ST1	-0.602	0.05	normal	normal	FALSE
HSH2D	-0.564	0.075	normal	normal	FALSE
HSP90AA1	0.314	0.083	normal	up	TRUE
HSPA1A	-0.65	0.044	normal	normal	FALSE
HSPA1B	-0.538	0.052	normal	normal	FALSE
HSPA4L	-0.516	0.077	normal	normal	FALSE
HSPA8	-0.082	0.092	normal	up	TRUE
HSPH1	-0.486	0.07	normal	normal	FALSE
ID1	-0.376	0.047	normal	normal	FALSE
ID2	-0.566	0.055	normal	normal	FALSE
ID3	-0.466	0.042	normal	normal	FALSE
IFI27	-0.176	0.086	normal	up	TRUE
IFI30	-0.556	0.04	normal	normal	FALSE
IFI35	-0.588	0.041	normal	normal	FALSE
IFI6	-0.5	0.062	normal	normal	FALSE
IFIH1	-0.602	0.054	normal	normal	FALSE
IFIT1	-0.604	0.051	normal	normal	FALSE
IFIT2	-0.414	0.209	up	normal	TRUE
IFIT3	-0.464	0.116	up	normal	TRUE
IFIT5	-0.464	0.068	normal	normal	FALSE
IFITM1	-0.558	0.042	normal	normal	FALSE
IFITM3	-0.638	0.047	normal	normal	FALSE
IL22RA1	-0.538	0.093	normal	normal	FALSE
IRF1	-0.662	0.167	up	normal	TRUE
IRF7	-0.548	0.045	normal	normal	FALSE
IRF9	-0.484	0.065	normal	normal	FALSE
ISG15	-0.526	0.05	normal	normal	FALSE
ITGB6	-0.676	0.047	normal	normal	FALSE
JAG1	-0.664	0.041	normal	normal	FALSE
JAK2	-0.61	0.084	normal	normal	FALSE
LAP3	-0.492	0.038	normal	normal	FALSE
LGALS9	-0.526	0.032	normal	normal	FALSE
LY6E	-0.462	0.055	normal	normal	FALSE
LYAR	-0.478	0.043	normal	normal	FALSE
LYSMD2	-0.466	0.052	normal	normal	FALSE
MAN1A1	-0.706	0.061	normal	normal	FALSE
MB21D2	-0.468	0.097	normal	normal	FALSE
MLKL	-0.502	0.049	normal	normal	FALSE
MYD88	-0.55	0.044	normal	normal	FALSE
NCOA7	-0.532	0.048	normal	normal	FALSE
NFE2L3	-0.624	0.034	normal	normal	FALSE
NMI	-0.488	0.047	normal	normal	FALSE
NOC3L	-0.484	0.067	normal	normal	FALSE
NT5C3A	-0.464	0.048	normal	normal	FALSE
NUDCD1	-0.47	0.071	normal	normal	FALSE
NUPR1	-0.806	0.067	normal	down	TRUE
OAS1	-0.602	0.038	normal	normal	FALSE
OAS3	-0.592	0.039	normal	normal	FALSE
OASL	-0.552	0.046	normal	normal	FALSE
OGFR	-0.494	0.071	normal	normal	FALSE
OVOL1	-0.542	0.057	normal	normal	FALSE
PARP12	-0.584	0.05	normal	normal	FALSE
PARP14	-0.662	0.039	normal	normal	FALSE
PCGF5	-0.544	0.045	normal	normal	FALSE
PKIB	-0.586	0.062	normal	normal	FALSE
PLAC8	-0.408	0.064	normal	normal	FALSE
PLSCR1	-0.664	0.052	normal	normal	FALSE
PMAIP1	-0.584	0.054	normal	normal	FALSE
PML	-0.47	0.059	normal	normal	FALSE
PNPT1	-0.534	0.058	normal	normal	FALSE
PRR15	-0.594	0.037	normal	normal	FALSE
PSMB8	-0.59	0.039	normal	normal	FALSE
PSMB9	-0.56	0.049	normal	normal	FALSE
PSME2	-0.566	0.05	normal	normal	FALSE
RBCK1	-0.506	0.053	normal	normal	FALSE
RNF114	-0.508	0.027	normal	normal	FALSE
RNF144A	-0.65	0.064	normal	normal	FALSE
RNF213	-0.638	0.055	normal	normal	FALSE
RSAD2	-0.558	0.057	normal	normal	FALSE
SAA2	-0.694	0.061	normal	normal	FALSE
SAMD9	-0.626	0.111	up	normal	TRUE
SAMD9L	-0.614	0.053	normal	normal	FALSE
SAMHD1	-0.498	0.052	normal	normal	FALSE
SCLT1	-0.486	0.115	up	normal	TRUE
SLC25A28	-0.498	0.055	normal	normal	FALSE
SLC6A14	-0.618	0.053	normal	normal	FALSE
SP100	-0.628	0.046	normal	normal	FALSE
SP140L	-0.538	0.055	normal	normal	FALSE
SPATA13	-0.592	0.058	normal	normal	FALSE
STARD5	-0.498	0.086	normal	normal	FALSE
TAP1	-0.682	0.042	normal	normal	FALSE
TAP2	-0.628	0.065	normal	normal	FALSE
TDRD7	-0.548	0.056	normal	normal	FALSE
TFRC	-0.67	0.044	normal	normal	FALSE
TGM2	-0.592	0.045	normal	normal	FALSE
TIMP2	-0.74	0.053	normal	down	TRUE
TLR3	-0.64	0.051	normal	normal	FALSE
TMEM171	-0.66	0.046	normal	normal	FALSE
TNFRSF1B	-0.524	0.065	normal	normal	FALSE
TNFSF10	-0.668	0.065	normal	normal	FALSE
TOR1B	-0.632	0.069	normal	normal	FALSE
TRANK1	-0.684	0.049	normal	normal	FALSE
TRIM14	-0.586	0.042	normal	normal	FALSE
TRIM21	-0.448	0.059	normal	normal	FALSE
TRIM22	-0.57	0.049	normal	normal	FALSE
TRIM25	-0.594	0.042	normal	normal	FALSE
TRIM38	-0.578	0.049	normal	normal	FALSE
TRIM5	-0.482	0.08	normal	normal	FALSE
TRIM56	-0.692	0.036	normal	normal	FALSE
TTC39B	-0.608	0.074	normal	normal	FALSE
TYMP	-0.612	0.041	normal	normal	FALSE
UBD	-0.488	0.073	normal	normal	FALSE
UBE2L6	-0.538	0.033	normal	normal	FALSE
UNC93B1	-0.562	0.052	normal	normal	FALSE
USP18	-0.524	0.066	normal	normal	FALSE
XDH	-0.618	0.046	normal	normal	FALSE
XRN1	-0.61	0.043	normal	normal	FALSE
ZNFX1	-0.602	0.056	normal	normal	FALSE

## Sheet: ISGs_ileum
gene	initial_response	RMSD	RMSD_class	response_class	is_outlier
ACE2	-0.658	0.114	normal	down	TRUE
ACKR4	-0.374	0.146	normal	normal	FALSE
ACSL5	-0.524	0.073	normal	normal	FALSE
ACY3	-0.408	0.126	normal	normal	FALSE
ADAR	-0.378	0.103	normal	normal	FALSE
ANGPTL4	-0.234	0.13	normal	normal	FALSE
APOBEC3F	-0.214	0.125	normal	normal	FALSE
APOL1	-0.438	0.116	normal	normal	FALSE
APOL2	-0.266	0.159	normal	normal	FALSE
APOL6	-0.448	0.054	normal	normal	FALSE
AREG	-0.002	0.114	normal	up	TRUE
ARL14	-0.296	0.082	normal	normal	FALSE
ARRDC3	-0.39	0.099	normal	normal	FALSE
ATF3	-0.248	0.138	normal	normal	FALSE
ATP10D	-0.386	0.185	normal	normal	FALSE
B2M	-0.042	0.15	normal	up	TRUE
B3GNT7	-0.36	0.107	normal	normal	FALSE
BATF2	-0.264	0.08	normal	normal	FALSE
BCL2L14	-0.386	0.219	normal	normal	FALSE
BIRC3	-0.102	0.111	normal	up	TRUE
BLNK	-0.422	0.096	normal	normal	FALSE
BMP4	-0.302	0.112	normal	normal	FALSE
BST2	-0.22	0.093	normal	normal	FALSE
BTC	-0.308	0.152	normal	normal	FALSE
BTN3A1	-0.334	0.118	normal	normal	FALSE
BTN3A3	-0.326	0.121	normal	normal	FALSE
C11orf86	-0.312	0.156	normal	normal	FALSE
C15orf48	-0.104	0.125	normal	up	TRUE
C17orf67	-0.378	0.164	normal	normal	FALSE
C4orf33	-0.322	0.101	normal	normal	FALSE
C6orf141	-0.38	0.117	normal	normal	FALSE
CARD16	-0.36	0.119	normal	normal	FALSE
CASP1	-0.356	0.081	normal	normal	FALSE
CASP10	-0.366	0.103	normal	normal	FALSE
CASP4	-0.398	0.064	normal	normal	FALSE
CASP7	-0.316	0.207	normal	normal	FALSE
CCL2	-0.274	0.124	normal	normal	FALSE
CD68	-0.462	0.089	normal	normal	FALSE
CEACAM1	-0.428	0.077	normal	normal	FALSE
CEBPB	-0.316	0.159	normal	normal	FALSE
CFB	-0.436	0.082	normal	normal	FALSE
CHORDC1	-0.32	0.089	normal	normal	FALSE
CLDN23	-0.446	0.094	normal	normal	FALSE
CMPK2	-0.242	0.09	normal	normal	FALSE
CMTR1	-0.376	0.113	normal	normal	FALSE
CNP	-0.378	0.164	normal	normal	FALSE
CTSS	-0.53	0.079	normal	normal	FALSE
CX3CL1	-0.308	0.108	normal	normal	FALSE
CXCL10	0.048	0.118	normal	up	TRUE
CXCL11	-0.146	0.206	normal	up	TRUE
CYP2J2	-0.458	0.138	normal	normal	FALSE
DAPP1	-0.384	0.071	normal	normal	FALSE
DDX58	-0.166	0.172	normal	up	TRUE
DDX60	-0.274	0.169	normal	normal	FALSE
DHX58	-0.322	0.205	normal	normal	FALSE
DNAJA1	-0.32	0.051	normal	normal	FALSE
DTX3L	-0.27	0.101	normal	normal	FALSE
DUOX2	-0.396	0.107	normal	normal	FALSE
DUOXA2	-0.272	0.1	normal	normal	FALSE
EHD4	-0.296	0.057	normal	normal	FALSE
EIF2AK2	-0.198	0.11	normal	normal	FALSE
EPSTI1	-0.28	0.086	normal	normal	FALSE
ERAP1	-0.49	0.134	normal	normal	FALSE
EREG	-0.464	0.06	normal	normal	FALSE
ETV7	-0.254	0.109	normal	normal	FALSE
FBXO6	-0.368	0.168	normal	normal	FALSE
GALM	-0.336	0.124	normal	normal	FALSE
GBP1	-0.308	0.093	normal	normal	FALSE
GBP2	-0.406	0.104	normal	normal	FALSE
GBP3	-0.388	0.073	normal	normal	FALSE
GBP4	-0.352	0.102	normal	normal	FALSE
GCH1	-0.324	0.118	normal	normal	FALSE
GCNT4	-0.408	0.216	normal	normal	FALSE
GMPR	-0.29	0.137	normal	normal	FALSE
GSDMD	-0.378	0.073	normal	normal	FALSE
HAS3	-0.226	0.213	normal	normal	FALSE
HELZ2	-0.386	0.147	normal	normal	FALSE
HERC5	-0.132	0.305	up	up	TRUE
HERC6	-0.34	0.141	normal	normal	FALSE
HES4	-0.336	0.056	normal	normal	FALSE
HLA-B	-0.344	0.142	normal	normal	FALSE
HLA-C	-0.4	0.128	normal	normal	FALSE
HLA-E	-0.402	0.062	normal	normal	FALSE
HLA-F	-0.45	0.081	normal	normal	FALSE
HS3ST1	-0.408	0.06	normal	normal	FALSE
HSH2D	-0.326	0.088	normal	normal	FALSE
HSP90AA1	0.14	0.139	normal	up	TRUE
HSPA1A	-0.356	0.098	normal	normal	FALSE
HSPA1B	-0.322	0.101	normal	normal	FALSE
HSPA4L	-0.276	0.097	normal	normal	FALSE
HSPA8	0.142	0.102	normal	up	TRUE
HSPH1	-0.324	0.132	normal	normal	FALSE
ID1	-0.35	0.097	normal	normal	FALSE
ID2	-0.366	0.129	normal	normal	FALSE
ID3	-0.262	0.316	up	normal	TRUE
IFI16	-0.25	0.08	normal	normal	FALSE
IFI27	0.002	0.102	normal	up	TRUE
IFI30	-0.374	0.075	normal	normal	FALSE
IFI35	-0.354	0.084	normal	normal	FALSE
IFI44	-0.124	0.579	up	up	TRUE
IFI44L	-0.31	0.25	up	normal	TRUE
IFI6	-0.276	0.077	normal	normal	FALSE
IFIH1	-0.32	0.097	normal	normal	FALSE
IFIT1	-0.046	0.155	normal	up	TRUE
IFIT2	0.088	0.618	up	up	TRUE
IFIT3	0.108	0.258	up	up	TRUE
IFIT5	-0.298	0.08	normal	normal	FALSE
IFITM1	-0.238	0.188	normal	normal	FALSE
IFITM2	-0.296	0.124	normal	normal	FALSE
IFITM3	-0.352	0.061	normal	normal	FALSE
IL22RA1	-0.388	0.179	normal	normal	FALSE
IRF1	-0.366	0.196	normal	normal	FALSE
IRF7	-0.34	0.187	normal	normal	FALSE
IRF9	-0.29	0.103	normal	normal	FALSE
ISG15	0.036	0.207	normal	up	TRUE
ISG20	-0.416	0.106	normal	normal	FALSE
ITGB6	-0.432	0.094	normal	normal	FALSE
JAG1	-0.526	0.095	normal	normal	FALSE
JAK2	-0.424	0.088	normal	normal	FALSE
LAP3	-0.202	0.087	normal	normal	FALSE
LGALS9	-0.282	0.088	normal	normal	FALSE
LY6E	-0.338	0.094	normal	normal	FALSE
LYAR	-0.256	0.086	normal	normal	FALSE
LYSMD2	-0.276	0.098	normal	normal	FALSE
MAN1A1	-0.532	0.081	normal	normal	FALSE
MB21D2	-0.302	0.122	normal	normal	FALSE
MLKL	-0.302	0.135	normal	normal	FALSE
MX1	-0.422	0.103	normal	normal	FALSE
MX2	-0.24	0.077	normal	normal	FALSE
MYD88	-0.272	0.133	normal	normal	FALSE
NCOA7	-0.354	0.135	normal	normal	FALSE
NEURL3	-0.398	0.143	normal	normal	FALSE
NFE2L3	-0.326	0.076	normal	normal	FALSE
NMI	-0.334	0.088	normal	normal	FALSE
NOC3L	-0.304	0.123	normal	normal	FALSE
NT5C3A	-0.324	0.133	normal	normal	FALSE
NUB1	-0.29	0.183	normal	normal	FALSE
NUDCD1	-0.328	0.125	normal	normal	FALSE
OAS1	-0.264	0.099	normal	normal	FALSE
OAS2	-0.21	0.066	normal	normal	FALSE
OAS3	-0.36	0.138	normal	normal	FALSE
OASL	-0.384	0.673	up	normal	TRUE
OGFR	-0.332	0.146	normal	normal	FALSE
OVOL1	-0.342	0.225	normal	normal	FALSE
PARP10	-0.382	0.172	normal	normal	FALSE
PARP12	-0.402	0.104	normal	normal	FALSE
PARP14	-0.142	0.117	normal	up	TRUE
PARP9	-0.296	0.199	normal	normal	FALSE
PCGF5	-0.34	0.057	normal	normal	FALSE
PIK3AP1	-0.238	0.238	up	normal	TRUE
PKIB	-0.354	0.072	normal	normal	FALSE
PLAC8	-0.184	0.073	normal	normal	FALSE
PLSCR1	-0.374	0.073	normal	normal	FALSE
PMAIP1	-0.37	0.137	normal	normal	FALSE
PML	-0.326	0.085	normal	normal	FALSE
PNPT1	-0.278	0.088	normal	normal	FALSE
PPM1K	-0.3	0.098	normal	normal	FALSE
PRR15	-0.34	0.062	normal	normal	FALSE
PSMB8	-0.394	0.056	normal	normal	FALSE
PSMB9	-0.302	0.061	normal	normal	FALSE
PSME2	-0.436	0.079	normal	normal	FALSE
RAB19	-0.304	0.155	normal	normal	FALSE
RBCK1	-0.194	0.059	normal	normal	FALSE
RBM43	-0.328	0.116	normal	normal	FALSE
RNF114	-0.338	0.081	normal	normal	FALSE
RNF213	-0.366	0.122	normal	normal	FALSE
RSAD2	-0.288	0.096	normal	normal	FALSE
RTP4	-0.306	0.117	normal	normal	FALSE
SAA2	-0.306	0.11	normal	normal	FALSE
SAMD9	-0.264	0.1	normal	normal	FALSE
SAMD9L	-0.302	0.068	normal	normal	FALSE
SAMHD1	-0.422	0.128	normal	normal	FALSE
SCLT1	-0.398	0.106	normal	normal	FALSE
SLC16A4	-0.34	0.225	normal	normal	FALSE
SLC25A28	-0.324	0.088	normal	normal	FALSE
SLC6A14	-0.412	0.142	normal	normal	FALSE
SLFN5	-0.428	0.079	normal	normal	FALSE
SOCS1	-0.26	0.189	normal	normal	FALSE
SP100	-0.352	0.092	normal	normal	FALSE
SP110	-0.35	0.152	normal	normal	FALSE
SP140L	-0.372	0.085	normal	normal	FALSE
SPATA13	-0.434	0.132	normal	normal	FALSE
STARD5	-0.314	0.1	normal	normal	FALSE
STAT1	-0.334	0.197	normal	normal	FALSE
TAP1	-0.416	0.067	normal	normal	FALSE
TAP2	-0.402	0.103	normal	normal	FALSE
TDRD7	-0.374	0.126	normal	normal	FALSE
TFRC	-0.53	0.106	normal	normal	FALSE
TGM2	-0.34	0.139	normal	normal	FALSE
TIMP2	-0.406	0.073	normal	normal	FALSE
TLR3	-0.386	0.147	normal	normal	FALSE
TMEM106A	-0.476	0.175	normal	normal	FALSE
TMEM171	-0.43	0.104	normal	normal	FALSE
TMEM229B	-0.252	0.238	up	normal	TRUE
TNFRSF1B	-0.374	0.122	normal	normal	FALSE
TNFSF10	-0.412	0.078	normal	normal	FALSE
TNFSF13B	-0.164	0.525	up	up	TRUE
TOR1B	-0.452	0.131	normal	normal	FALSE
TRANK1	-0.404	0.094	normal	normal	FALSE
TRIM14	-0.374	0.067	normal	normal	FALSE
TRIM21	-0.288	0.105	normal	normal	FALSE
TRIM22	-0.334	0.069	normal	normal	FALSE
TRIM25	-0.18	0.082	normal	normal	FALSE
TRIM38	-0.394	0.082	normal	normal	FALSE
TRIM5	-0.31	0.126	normal	normal	FALSE
TRIM56	-0.472	0.067	normal	normal	FALSE
TTC39B	-0.404	0.124	normal	normal	FALSE
TYMP	-0.45	0.093	normal	normal	FALSE
UBA7	-0.414	0.171	normal	normal	FALSE
UBD	-0.24	0.137	normal	normal	FALSE
UBE2L6	-0.304	0.095	normal	normal	FALSE
UNC93B1	-0.406	0.147	normal	normal	FALSE
USP18	-0.238	0.111	normal	normal	FALSE
XAF1	-0.426	0.152	normal	normal	FALSE
XDH	-0.578	0.067	normal	down	TRUE
XRN1	-0.36	0.125	normal	normal	FALSE
ZBP1	-0.306	0.093	normal	normal	FALSE
ZNF107	-0.384	0.108	normal	normal	FALSE
ZNFX1	-0.262	0.116	normal	normal	FALSE

## Sheet: GO
GO	hBECs	colon	ileum	total
defense response to virus [GO:0051607]	50	38	51	139
innate immune response [GO:0045087]	50	38	47	135
response to virus [GO:0009615]	27	21	28	76
positive regulation of I-kappaB kinase/NF-kappaB signaling [GO:0043123]	24	19	22	65
negative regulation of viral genome replication [GO:0045071]	20	13	20	53
immune response [GO:0006955]	20	13	19	52
positive regulation of NF-kappaB transcription factor activity [GO:0051092]	19	15	16	50
negative regulation of apoptotic process [GO:0043066]	18	15	15	48
positive regulation of transcription by RNA polymerase II [GO:0045944]	17	13	17	47
regulation of transcription by RNA polymerase II [GO:0006357]	17	14	16	47
positive regulation of gene expression [GO:0010628]	16	13	14	43
negative regulation of transcription by RNA polymerase II [GO:0000122]	16	11	14	41
negative regulation of cell population proliferation [GO:0008285]	14	14	13	41
apoptotic process [GO:0006915]	12	13	16	41
inflammatory response [GO:0006954]	12	9	13	34
positive regulation of transcription, DNA-templated [GO:0045893]	12	10	12	34
positive regulation of interferon-beta production [GO:0032728]	12	10	12	34
signal transduction [GO:0007165]	11	9	13	33
adaptive immune response [GO:0002250]	12	10	10	32
positive regulation of tumor necrosis factor production [GO:0032760]	12	9	11	32
protein ubiquitination [GO:0016567]	11	9	11	31
negative regulation of transcription, DNA-templated [GO:0045892]	11	9	10	30
cellular response to lipopolysaccharide [GO:0071222]	8	9	11	28
positive regulation of DNA-binding transcription factor activity [GO:0051091]	10	9	9	28
cell differentiation [GO:0030154]	11	8	9	28
angiogenesis [GO:0001525]	9	9	9	27
positive regulation of apoptotic process [GO:0043065]	9	9	9	27
defense response to bacterium [GO:0042742]	10	8	9	27
type I interferon signaling pathway [GO:0060337]	10	7	10	27
proteolysis [GO:0006508]	10	7	9	26
cellular response to interferon-gamma [GO:0071346]	10	6	10	26
positive regulation of cell population proliferation [GO:0008284]	11	6	8	25
response to interferon-gamma [GO:0034341]	9	7	9	25
ubiquitin-dependent protein catabolic process [GO:0006511]	9	8	8	25
protein polyubiquitination [GO:0000209]	8	9	8	25
regulation of inflammatory response [GO:0050727]	8	7	9	24
regulation of apoptotic process [GO:0042981]	8	6	9	23
regulation of cell cycle [GO:0051726]	8	7	8	23
response to unfolded protein [GO:0006986]	8	7	8	23
cell surface receptor signaling pathway [GO:0007166]	6	7	8	21
negative regulation of gene expression [GO:0010629]	7	6	8	21
positive regulation of interleukin-6 production [GO:0032755]	8	6	7	21
cytokine-mediated signaling pathway [GO:0019221]	8	5	8	21
response to interferon-alpha [GO:0035455]	8	5	7	20
positive regulation of interleukin-1 beta production [GO:0032731]	9	4	7	20
positive regulation of inflammatory response [GO:0050729]	7	6	7	20
positive regulation of interleukin-8 production [GO:0032757]	8	6	6	20
positive regulation of NIK/NF-kappaB signaling [GO:1901224]	8	6	6	20
cellular response to virus [GO:0098586]	6	6	7	19
positive regulation of defense response to virus by host [GO:0002230]	8	4	7	19
positive regulation of smooth muscle cell proliferation [GO:0048661]	7	5	7	19
negative regulation of type I interferon-mediated signaling pathway [GO:0060339]	6	6	6	18
defense response to Gram-positive bacterium [GO:0050830]	7	5	6	18
cellular response to interferon-beta [GO:0035458]	7	4	7	18
regulation of protein localization [GO:0032880]	6	6	6	18
regulation of viral entry into host cell [GO:0046596]	6	6	6	18
protein transport [GO:0015031]	6	5	6	17
spermatogenesis [GO:0007283]	7	5	5	17
response to interferon-beta [GO:0035456]	6	4	7	17
defense response [GO:0006952]	7	3	7	17
negative regulation of viral entry into host cell [GO:0046597]	6	5	6	17
aging [GO:0007568]	5	5	6	16
cellular response to interleukin-1 [GO:0071347]	5	5	6	16
immune system process [GO:0002376]	6	5	5	16
regulation of gene expression [GO:0010468]	5	5	6	16
chemotaxis [GO:0006935]	4	4	7	15
cell-cell signaling [GO:0007267]	5	4	6	15
protein refolding [GO:0042026]	5	5	5	15
cell adhesion [GO:0007155]	6	4	5	15
protein homooligomerization [GO:0051260]	5	5	5	15
protein stabilization [GO:0050821]	5	5	5	15
chaperone cofactor-dependent protein refolding [GO:0051085]	5	5	5	15
proteasome-mediated ubiquitin-dependent protein catabolic process [GO:0043161]	5	5	5	15
positive regulation of autophagy [GO:0010508]	5	5	5	15
G protein-coupled receptor signaling pathway [GO:0007186]	5	3	6	14
regulation of innate immune response [GO:0045088]	5	4	5	14
activation of cysteine-type endopeptidase activity involved in apoptotic process [GO:0006919]	4	5	5	14
positive regulation of interferon-alpha production [GO:0032727]	5	4	5	14
cellular response to DNA damage stimulus [GO:0006974]	5	4	5	14
positive regulation of innate immune response [GO:0045089]	6	4	4	14
negative regulation of DNA-binding transcription factor activity [GO:0043433]	5	5	4	14
extrinsic apoptotic signaling pathway [GO:0097191]	4	5	5	14
interferon-gamma-mediated signaling pathway [GO:0060333]	5	4	5	14
antigen processing and presentation of endogenous peptide antigen via MHC class I [GO:0019885]	5	4	4	13
positive regulation of interferon-gamma production [GO:0032729]	5	4	4	13
cellular response to tumor necrosis factor [GO:0071356]	4	4	5	13
negative regulation of innate immune response [GO:0045824]	5	3	5	13
circadian regulation of gene expression [GO:0032922]	5	4	4	13
acute-phase response [GO:0006953]	4	4	4	12
positive regulation of protein binding [GO:0032092]	4	4	4	12
positive regulation of T cell mediated cytotoxicity [GO:0001916]	4	4	4	12
tumor necrosis factor-mediated signaling pathway [GO:0033209]	4	3	5	12
positive regulation of osteoblast differentiation [GO:0045669]	4	4	4	12
negative regulation of cell growth [GO:0030308]	4	4	4	12
response to bacterium [GO:0009617]	4	3	5	12
negative regulation of protein binding [GO:0032091]	4	4	4	12
response to lipopolysaccharide [GO:0032496]	4	4	4	12
negative regulation of extrinsic apoptotic signaling pathway in absence of ligand [GO:2001240]	5	3	4	12
cellular response to exogenous dsRNA [GO:0071360]	4	4	4	12
negative regulation of protein ubiquitination [GO:0031397]	4	4	4	12
protein folding [GO:0006457]	4	4	4	12
transcription by RNA polymerase II [GO:0006366]	4	4	4	12
negative regulation of viral transcription [GO:0032897]	4	4	4	12
receptor signaling pathway via JAK-STAT [GO:0007259]	4	3	5	12
response to cytokine [GO:0034097]	5	3	4	12
negative regulation of viral release from host cell [GO:1902187]	4	4	4	12
regulation of cell population proliferation [GO:0042127]	3	3	5	11
regulation of cytokine production [GO:0001817]	4	2	5	11
response to cAMP [GO:0051591]	4	3	4	11
negative regulation of epithelial cell proliferation [GO:0050680]	4	4	3	11
intracellular signal transduction [GO:0035556]	5	2	4	11
negative regulation of cell death [GO:0060548]	3	4	4	11
positive regulation of ERK1 and ERK2 cascade [GO:0070374]	4	3	4	11
negative regulation of cell migration [GO:0030336]	4	3	4	11
positive regulation of cytokine production [GO:0001819]	4	3	4	11
cellular response to mechanical stimulus [GO:0071260]	4	3	4	11
positive regulation of tumor necrosis factor-mediated signaling pathway [GO:1903265]	4	3	4	11
cell migration [GO:0016477]	4	3	4	11
regulation of transcription, DNA-templated [GO:0006355]	4	3	4	11
defense response to protozoan [GO:0042832]	4	3	4	11
positive regulation of interleukin-12 production [GO:0032735]	5	3	3	11
positive regulation of monocyte chemotactic protein-1 production [GO:0071639]	5	3	3	11
antiviral innate immune response [GO:0140374]	3	3	5	11
fat cell differentiation [GO:0045444]	4	3	4	11
response to tumor necrosis factor [GO:0034612]	4	3	4	11
positive regulation of erythrocyte differentiation [GO:0045648]	4	3	4	11
vesicle-mediated transport [GO:0016192]	3	4	4	11
negative regulation of DNA binding [GO:0043392]	4	3	4	11
interleukin-27-mediated signaling pathway [GO:0070106]	4	2	5	11
regulation of ribonuclease activity [GO:0060700]	4	3	4	11
positive regulation of extrinsic apoptotic signaling pathway [GO:2001238]	3	4	4	11
defense response to Gram-negative bacterium [GO:0050829]	3	3	4	10
heart development [GO:0007507]	4	3	3	10
positive regulation of chemokine production [GO:0032722]	4	3	3	10
antigen processing and presentation of peptide antigen via MHC class I [GO:0002474]	4	3	3	10
carbohydrate metabolic process [GO:0005975]	3	3	4	10
response to cold [GO:0009409]	3	3	4	10
ISG15-protein conjugation [GO:0032020]	4	2	4	10
cellular response to heat [GO:0034605]	3	3	4	10
response to type I interferon [GO:0034340]	3	3	4	10
protein mono-ADP-ribosylation [GO:0140289]	4	2	4	10
erythrocyte differentiation [GO:0030218]	3	3	3	9
lipid metabolic process [GO:0006629]	3	3	3	9
positive regulation of angiogenesis [GO:0045766]	3	3	3	9
lipid transport [GO:0006869]	3	3	3	9
lipoprotein metabolic process [GO:0042157]	3	3	3	9
epidermal growth factor receptor signaling pathway [GO:0007173]	3	3	3	9
positive regulation of epidermal growth factor-activated receptor activity [GO:0045741]	3	3	3	9
skin development [GO:0043588]	3	3	3	9
activation of MAPKK activity [GO:0000186]	3	3	3	9
positive regulation of protein phosphorylation [GO:0001934]	3	3	3	9
protein localization to nucleus [GO:0034504]	3	3	3	9
positive regulation of fibroblast proliferation [GO:0048146]	3	3	3	9
T cell receptor signaling pathway [GO:0050852]	4	2	3	9
positive regulation of cysteine-type endopeptidase activity involved in apoptotic process [GO:0043280]	4	2	3	9
intrinsic apoptotic signaling pathway [GO:0097193]	3	3	3	9
intrinsic apoptotic signaling pathway in response to endoplasmic reticulum stress [GO:0070059]	3	3	3	9
integrin-mediated signaling pathway [GO:0007229]	3	3	3	9
regulation of cell migration [GO:0030334]	3	3	3	9
neuron differentiation [GO:0030182]	3	3	3	9
positive regulation of cold-induced thermogenesis [GO:0120162]	3	3	3	9
positive regulation of interleukin-4 production [GO:0032753]	3	3	3	9
positive regulation of MAPK cascade [GO:0043410]	3	2	4	9
detection of virus [GO:0009597]	3	3	3	9
protein autoubiquitination [GO:0051865]	3	3	3	9
animal organ morphogenesis [GO:0009887]	3	3	3	9
negative regulation of natural killer cell mediated cytotoxicity [GO:0045953]	3	3	3	9
regulation of protein ubiquitination [GO:0031396]	3	3	3	9
ATP metabolic process [GO:0046034]	3	3	3	9
cellular response to oxidative stress [GO:0034599]	3	3	3	9
cellular response to unfolded protein [GO:0034620]	3	3	3	9
mRNA catabolic process [GO:0006402]	3	3	3	9
positive regulation of proteasomal ubiquitin-dependent protein catabolic process [GO:0032436]	3	3	3	9
transforming growth factor beta receptor signaling pathway [GO:0007179]	3	3	3	9
MDA-5 signaling pathway [GO:0039530]	3	3	3	9
cellular response to interferon-alpha [GO:0035457]	3	3	3	9
regulation of type I interferon production [GO:0032479]	3	3	3	9
positive regulation of viral entry into host cell [GO:0046598]	3	3	3	9
negative regulation of NF-kappaB transcription factor activity [GO:0032088]	4	2	3	9
toll-like receptor 3 signaling pathway [GO:0034138]	3	3	3	9
cellular response to leukemia inhibitory factor [GO:1990830]	3	3	3	9
protein K63-linked ubiquitination [GO:0070534]	3	3	3	9
response to hypoxia [GO:0001666]	3	2	3	8
response to peptide hormone [GO:0043434]	3	2	3	8
response to drug [GO:0042493]	3	2	3	8
negative regulation of interleukin-1 beta production [GO:0032691]	3	2	3	8
pyroptosis [GO:0070269]	3	2	3	8
cellular response to organic cyclic compound [GO:0071407]	3	2	3	8
negative regulation of neuron apoptotic process [GO:0043524]	2	3	3	8
positive regulation of interleukin-10 production [GO:0032733]	4	2	2	8
positive regulation of peptidyl-tyrosine phosphorylation [GO:0050731]	4	2	2	8
response to toxic substance [GO:0009636]	3	3	2	8
microglial cell activation [GO:0001774]	3	2	3	8
positive regulation of RIG-I signaling pathway [GO:1900246]	3	2	3	8
positive regulation of type I interferon production [GO:0032481]	3	2	3	8
Notch signaling pathway [GO:0007219]	3	2	3	8
positive regulation of protein localization to nucleus [GO:1900182]	3	2	3	8
protein phosphorylation [GO:0006468]	2	3	3	8
ubiquitin-dependent ERAD pathway [GO:0030433]	3	2	3	8
protein-containing complex assembly [GO:0065003]	3	3	2	8
activation of innate immune response [GO:0002218]	3	2	3	8
negative regulation of endothelial cell differentiation [GO:0045602]	2	3	3	8
positive regulation of nitric-oxide synthase biosynthetic process [GO:0051770]	3	2	3	8
positive regulation of tyrosine phosphorylation of STAT protein [GO:0042531]	3	2	3	8
male gonad development [GO:0008584]	3	3	2	8
protein homotetramerization [GO:0051289]	3	2	2	7
negative regulation of myoblast differentiation [GO:0045662]	2	2	3	7
positive regulation of epithelial cell proliferation [GO:0050679]	3	2	2	7
negative regulation of cysteine-type endopeptidase activity involved in apoptotic process [GO:0043154]	3	2	2	7
execution phase of apoptosis [GO:0097194]	2	2	3	7
regulation of autophagy [GO:0010506]	4	1	2	7
positive regulation of nitric oxide biosynthetic process [GO:0045429]	3	2	2	7
chemokine-mediated signaling pathway [GO:0070098]	1	2	4	7
neutrophil chemotaxis [GO:0030593]	1	2	4	7
positive regulation of GTPase activity [GO:0043547]	2	2	3	7
response to exogenous dsRNA [GO:0043330]	3	2	2	7
negative regulation of translation [GO:0017148]	2	2	3	7
regulation of blood pressure [GO:0008217]	3	2	2	7
central nervous system development [GO:0007417]	3	2	2	7
nervous system development [GO:0007399]	2	2	3	7
chaperone-mediated autophagy [GO:0061684]	3	2	2	7
positive regulation of nucleotide-binding oligomerization domain containing 2 signaling pathway [GO:0070434]	3	2	2	7
intrinsic apoptotic signaling pathway in response to DNA damage by p53 class mediator [GO:0042771]	3	2	2	7
negative regulation of fibroblast proliferation [GO:0048147]	3	2	2	7
RNA catabolic process [GO:0006401]	3	1	3	7
mesoderm development [GO:0007498]	3	2	2	7
positive regulation of JNK cascade [GO:0046330]	3	2	2	7
toll-like receptor 4 signaling pathway [GO:0034142]	2	2	3	7
protein ADP-ribosylation [GO:0006471]	3	1	3	7
intracellular protein transport [GO:0006886]	2	2	3	7
base conversion or substitution editing [GO:0016553]	3	1	2	6
hematopoietic progenitor cell differentiation [GO:0002244]	2	2	2	6
mRNA processing [GO:0006397]	2	2	2	6
osteoblast differentiation [GO:0001649]	2	2	2	6
positive regulation of viral genome replication [GO:0045070]	2	2	2	6
protein import into nucleus [GO:0006606]	2	2	2	6
protein unfolding [GO:0043335]	2	2	2	6
cholesterol metabolic process [GO:0008203]	2	2	2	6
maternal process involved in female pregnancy [GO:0060135]	2	2	2	6
multicellular organism development [GO:0007275]	2	2	2	6
mammary gland alveolus development [GO:0060749]	2	2	2	6
negative regulation of osteoblast differentiation [GO:0045668]	2	2	2	6
negative regulation of cold-induced thermogenesis [GO:0120163]	2	2	2	6
cellular response to amino acid starvation [GO:0034198]	2	2	2	6
endoplasmic reticulum unfolded protein response [GO:0030968]	2	2	2	6
negative regulation of ERK1 and ERK2 cascade [GO:0070373]	2	2	2	6
positive regulation of transcription from RNA polymerase II promoter in response to endoplasmic reticulum stress [GO:1990440]	2	2	2	6
antibacterial humoral response [GO:0019731]	2	2	2	6
antimicrobial humoral immune response mediated by antimicrobial peptide [GO:0061844]	1	2	3	6
iron ion homeostasis [GO:0055072]	2	2	2	6
iron ion transport [GO:0006826]	2	2	2	6
intrinsic apoptotic signaling pathway in response to DNA damage [GO:0008630]	2	2	2	6
negative regulation of necroptotic process [GO:0060546]	2	2	2	6
regulation of cysteine-type endopeptidase activity [GO:2000116]	2	2	2	6
aortic valve morphogenesis [GO:0003180]	2	2	2	6
common-partner SMAD protein phosphorylation [GO:0007182]	2	2	2	6
glomerular visceral epithelial cell development [GO:0072015]	2	2	2	6
kidney development [GO:0001822]	2	2	2	6
lung alveolus development [GO:0048286]	2	2	2	6
neuron fate commitment [GO:0048663]	2	2	2	6
odontogenesis [GO:0042476]	2	2	2	6
positive regulation of bone mineralization [GO:0030501]	2	2	2	6
positive regulation of neuron differentiation [GO:0045666]	2	2	2	6
positive regulation of SMAD protein signal transduction [GO:0060391]	2	2	2	6
pulmonary valve morphogenesis [GO:0003184]	2	2	2	6
SMAD protein signal transduction [GO:0060395]	2	2	2	6
positive regulation of cell differentiation [GO:0045597]	2	2	2	6
positive regulation of cell division [GO:0051781]	2	2	2	6
positive regulation of mitotic nuclear division [GO:0045840]	2	2	2	6
cellular response to hypoxia [GO:0071456]	2	2	2	6
cellular response to oxidised low-density lipoprotein particle stimulus [GO:0140052]	2	2	2	6
negative regulation of T cell receptor signaling pathway [GO:0050860]	2	2	2	6
regulation of cell growth [GO:0001558]	2	2	2	6
regulation of epidermal growth factor receptor signaling pathway [GO:0042058]	2	2	2	6
brown fat cell differentiation [GO:0050873]	2	2	2	6
liver regeneration [GO:0097421]	2	2	2	6
mammary gland epithelial cell proliferation [GO:0033598]	2	2	2	6
positive regulation of fat cell differentiation [GO:0045600]	2	2	2	6
regulation of dendritic cell differentiation [GO:2001198]	2	2	2	6
regulation of interleukin-6 production [GO:0032675]	2	2	2	6
positive regulation of cytokine production involved in inflammatory response [GO:1900017]	4	1	1	6
regulation of mitochondrial membrane permeability [GO:0046902]	2	2	2	6
antigen processing and presentation [GO:0019882]	2	2	2	6
antigen processing and presentation of exogenous peptide antigen via MHC class II [GO:0019886]	2	2	2	6
negative regulation of tumor necrosis factor production [GO:0032720]	3	1	2	6
positive regulation of actin filament bundle assembly [GO:0032233]	3	1	2	6
cytoplasmic pattern recognition receptor signaling pathway in response to virus [GO:0039528]	2	2	2	6
positive regulation of response to cytokine stimulus [GO:0060760]	2	2	2	6
regulation of type III interferon production [GO:0034344]	2	2	2	6
RIG-I signaling pathway [GO:0039529]	2	2	2	6
protein localization to mitochondrion [GO:0070585]	2	2	2	6
response to heat [GO:0009408]	2	2	2	6
protein K48-linked ubiquitination [GO:0070936]	2	2	2	6
response to oxidative stress [GO:0006979]	2	2	2	6
cilium assembly [GO:0060271]	2	2	2	6
protein autophosphorylation [GO:0046777]	2	2	2	6
keratinocyte differentiation [GO:0030216]	2	2	2	6
wound healing [GO:0042060]	2	2	2	6
glucose metabolic process [GO:0006006]	2	2	2	6
antigen processing and presentation of endogenous peptide antigen via MHC class I via ER pathway, TAP-independent [GO:0002486]	2	2	2	6
protection from natural killer cell mediated cytotoxicity [GO:0042270]	2	2	2	6
antigen processing and presentation of endogenous peptide antigen via MHC class Ib [GO:0002476]	2	2	2	6
antigen processing and presentation of exogenous peptide antigen via MHC class Ib [GO:0002477]	2	2	2	6
natural killer cell tolerance induction [GO:0002519]	2	2	2	6
positive regulation of interleukin-13 production [GO:0032736]	2	2	2	6
positive regulation of natural killer cell cytokine production [GO:0002729]	2	2	2	6
chaperone-mediated protein complex assembly [GO:0051131]	2	2	2	6
positive regulation of peptidyl-serine phosphorylation [GO:0033138]	2	2	2	6
positive regulation of telomerase activity [GO:0051973]	2	2	2	6
regulation of protein-containing complex assembly [GO:0043254]	2	2	2	6
response to antibiotic [GO:0046677]	2	2	2	6
cellular heat acclimation [GO:0070370]	2	2	2	6
negative regulation of inclusion body assembly [GO:0090084]	2	2	2	6
positive regulation of microtubule nucleation [GO:0090063]	2	2	2	6
regulation of mitotic spindle assembly [GO:1901673]	2	2	2	6
cellular response to dopamine [GO:1903351]	2	2	2	6
cellular senescence [GO:0090398]	2	2	2	6
entrainment of circadian clock by photoperiod [GO:0043153]	2	2	2	6
regulation of circadian rhythm [GO:0042752]	2	2	2	6
regulation of G1/S transition of mitotic cell cycle [GO:2000045]	2	2	2	6
apoptotic signaling pathway [GO:0097190]	2	2	2	6
macrophage activation involved in immune response [GO:0002281]	2	2	2	6
negative regulation of NIK/NF-kappaB signaling [GO:1901223]	2	2	2	6
reactive oxygen species metabolic process [GO:0072593]	2	2	2	6
release of cytochrome c from mitochondria [GO:0001836]	2	2	2	6
positive regulation of B cell proliferation [GO:0030890]	3	1	2	6
regulation of adaptive immune response [GO:0002819]	2	2	2	6
regulation of MyD88-dependent toll-like receptor signaling pathway [GO:0034124]	2	2	2	6
immunoglobulin mediated immune response [GO:0016064]	2	2	2	6
bone development [GO:0060348]	2	2	2	6
surfactant homeostasis [GO:0043129]	2	2	2	6
blood vessel remodeling [GO:0001974]	2	2	2	6
negative regulation of cell-cell adhesion [GO:0022408]	2	2	2	6
intrinsic apoptotic signaling pathway in response to oxidative stress [GO:0008631]	2	2	2	6
response to interleukin-1 [GO:0070555]	2	2	2	6
receptor internalization [GO:0031623]	2	1	3	6
pyrimidine nucleoside metabolic process [GO:0006213]	2	2	2	6
negative regulation of chemokine (C-X-C motif) ligand 2 production [GO:2000342]	2	2	2	6
negative regulation of IP-10 production [GO:0071659]	2	2	2	6
positive regulation of release of cytochrome c from mitochondria [GO:0090200]	2	2	2	6
response to dsRNA [GO:0043331]	2	2	2	6
negative regulation of angiogenesis [GO:0016525]	2	1	3	6
negative regulation of mitotic cell cycle [GO:0045930]	2	2	2	6
negative regulation of telomere maintenance via telomerase [GO:0032211]	2	2	2	6
retinoic acid receptor signaling pathway [GO:0048384]	2	2	2	6
proteasomal ubiquitin-independent protein catabolic process [GO:0010499]	2	2	2	6
cytosol to endoplasmic reticulum transport [GO:0046967]	2	2	2	6
peptide transport [GO:0015833]	2	2	2	6
transmembrane transport [GO:0055085]	2	2	2	6
cellular response to drug [GO:0035690]	2	2	2	6
protein monoubiquitination [GO:0006513]	2	2	2	6
positive regulation of reactive oxygen species metabolic process [GO:2000379]	1	2	2	5
positive regulation of cytosolic calcium ion concentration [GO:0007204]	2	1	2	5
response to hydrogen peroxide [GO:0042542]	2	1	2	5
skeletal muscle cell differentiation [GO:0035914]	2	2	1	5
protein glycosylation [GO:0006486]	2	1	2	5
humoral immune response [GO:0006959]	2	1	2	5
monocyte differentiation [GO:0030224]	2	1	2	5
negative regulation of cell cycle [GO:0045786]	2	2	1	5
T cell mediated immunity [GO:0002456]	2	1	2	5
protein autoprocessing [GO:0016540]	2	1	2	5
toxin transport [GO:1901998]	2	1	2	5
autocrine signaling [GO:0035425]	2	1	2	5
cellular response to insulin stimulus [GO:0032869]	2	1	2	5
cellular response to amino acid stimulus [GO:0071230]	2	1	2	5
positive regulation of cell migration [GO:0030335]	3	1	1	5
positive regulation of phagocytosis [GO:0050766]	3	1	1	5
positive regulation of stress-activated MAPK cascade [GO:0032874]	3	1	1	5
protein processing [GO:0016485]	1	2	2	5
positive regulation of protein kinase B signaling [GO:0051897]	2	1	2	5
positive regulation of release of sequestered calcium ion into cytosol [GO:0051281]	1	1	3	5
regulation of lipopolysaccharide-mediated signaling pathway [GO:0031664]	2	1	2	5
positive regulation of MDA-5 signaling pathway [GO:1900245]	2	1	2	5
double-strand break repair [GO:0006302]	2	1	2	5
positive regulation of chromatin binding [GO:0035563]	2	1	2	5
positive regulation of double-strand break repair via nonhomologous end joining [GO:2001034]	2	1	2	5
positive regulation of cell motility [GO:2000147]	1	2	2	5
cellular response to growth factor stimulus [GO:0071363]	1	2	2	5
regulation of defense response to virus [GO:0050688]	2	1	2	5
negative regulation of neuron death [GO:1901215]	1	2	2	5
muscle organ development [GO:0007517]	2	1	2	5
autophagy [GO:0006914]	2	1	2	5
cellular response to glucose starvation [GO:0042149]	2	1	2	5
cellular response to ionizing radiation [GO:0071479]	2	1	2	5
intrinsic apoptotic signaling pathway by p53 class mediator [GO:0072332]	2	1	2	5
myeloid cell differentiation [GO:0030099]	2	1	2	5
modification-dependent protein catabolic process [GO:0019941]	2	1	2	5
rRNA processing [GO:0006364]	2	1	2	5
negative regulation of cardiac muscle cell apoptotic process [GO:0010667]	2	2	1	5
lipopolysaccharide-mediated signaling pathway [GO:0031663]	1	2	2	5
positive regulation of cell cycle [GO:0045787]	2	2	1	5
positive regulation of intrinsic apoptotic signaling pathway [GO:2001244]	2	2	1	5
nucleobase-containing compound metabolic process [GO:0006139]	2	1	2	5
protein auto-ADP-ribosylation [GO:0070213]	2	1	2	5
protein poly-ADP-ribosylation [GO:0070212]	2	1	2	5
negative regulation of tyrosine phosphorylation of STAT protein [GO:0042532]	2	1	2	5
posttranscriptional regulation of gene expression [GO:0010608]	2	1	2	5
regulation of protein phosphorylation [GO:0001932]	2	1	2	5
response to UV [GO:0009411]	1	2	2	5
protein homotrimerization [GO:0070207]	1	2	2	5
positive regulation of T cell proliferation [GO:0042102]	2	1	2	5
necroptotic signaling pathway [GO:0097527]	1	2	2	5
regulation of myelination [GO:0031641]	1	2	2	5
cellular protein modification process [GO:0006464]	2	1	2	5
protein modification by small protein conjugation [GO:0032446]	2	1	2	5
myeloid dendritic cell differentiation [GO:0043011]	1	2	2	5
cell chemotaxis [GO:0060326]	2	0	2	4
B cell differentiation [GO:0030183]	2	0	2	4
endochondral ossification [GO:0001958]	2	1	1	4
xenobiotic metabolic process [GO:0006805]	2	1	1	4
establishment of protein localization to organelle [GO:0072594]	2	1	1	4
positive regulation of interleukin-23 production [GO:0032747]	2	1	1	4
positive regulation of protein-containing complex assembly [GO:0031334]	2	1	1	4
positive regulation of wound healing [GO:0090303]	2	1	1	4
substantia nigra development [GO:0021762]	2	1	1	4
collagen catabolic process [GO:0030574]	2	1	1	4
extracellular matrix disassembly [GO:0022617]	2	1	1	4
eosinophil chemotaxis [GO:0048245]	1	1	2	4
lymphocyte chemotaxis [GO:0048247]	1	1	2	4
monocyte chemotaxis [GO:0002548]	1	1	2	4
protein localization to plasma membrane [GO:0072659]	2	1	1	4
peptide catabolic process [GO:0043171]	2	1	1	4
oocyte maturation [GO:0001556]	2	1	1	4
negative regulation of interleukin-2 production [GO:0032703]	2	1	1	4
positive regulation of NLRP3 inflammasome complex assembly [GO:1900227]	2	1	1	4
pore complex assembly [GO:0046931]	2	1	1	4
detection of bacterium [GO:0016045]	2	1	1	4
female pregnancy [GO:0007565]	2	1	1	4
negative regulation of macrophage apoptotic process [GO:2000110]	2	1	1	4
hemopoiesis [GO:0030097]	2	1	1	4
neuronal stem cell population maintenance [GO:0097150]	1	1	2	4
positive regulation of Notch signaling pathway [GO:0045747]	2	1	1	4
response to muramyl dipeptide [GO:0032495]	2	1	1	4
positive regulation of MHC class II biosynthetic process [GO:0045348]	1	1	2	4
positive regulation of phosphatidylinositol 3-kinase signaling [GO:0014068]	1	1	2	4
negative regulation of interferon-gamma production [GO:0032689]	2	1	1	4
positive regulation of interleukin-17 production [GO:0032740]	2	1	1	4
NAD biosynthesis via nicotinamide riboside salvage pathway [GO:0034356]	2	0	2	4
viral protein processing [GO:0019082]	2	0	2	4
response to gamma radiation [GO:0010332]	1	1	2	4
negative regulation of endothelial cell proliferation [GO:0001937]	1	1	2	4
response to vitamin D [GO:0033280]	1	1	2	4
toll-like receptor 7 signaling pathway [GO:0034154]	1	1	2	4
toll-like receptor 9 signaling pathway [GO:0034162]	1	1	2	4
regulation of extrinsic apoptotic signaling pathway [GO:2001236]	0	2	2	4
angiotensin maturation [GO:0002003]	1	1	1	3
angiotensin-mediated drinking behavior [GO:0003051]	1	1	1	3
blood vessel diameter maintenance [GO:0097746]	1	1	1	3
negative regulation of signaling receptor activity [GO:2000272]	1	1	1	3
positive regulation of amino acid transport [GO:0051957]	1	1	1	3
positive regulation of cardiac muscle contraction [GO:0060452]	1	1	1	3
positive regulation of gap junction assembly [GO:1903598]	1	1	1	3
positive regulation of L-proline import across plasma membrane [GO:1905737]	1	1	1	3
receptor-mediated virion attachment to host cell [GO:0046813]	1	1	1	3
regulation of cardiac conduction [GO:1903779]	1	1	1	3
regulation of systemic arterial blood pressure by renin-angiotensin [GO:0003081]	1	1	1	3
regulation of transmembrane transporter activity [GO:0022898]	1	1	1	3
regulation of vasoconstriction [GO:0019229]	1	1	1	3
tryptophan transport [GO:0015827]	1	1	1	3
viral entry into host cell [GO:0046718]	1	1	1	3
adenosine to inosine editing [GO:0006382]	1	1	1	3
definitive hemopoiesis [GO:0060216]	1	1	1	3
hematopoietic stem cell homeostasis [GO:0061484]	1	1	1	3
miRNA loading onto RISC involved in gene silencing by miRNA [GO:0035280]	1	1	1	3
negative regulation of protein kinase activity by regulation of protein phosphorylation [GO:0044387]	1	1	1	3
negative regulation of RNA interference [GO:1900369]	1	1	1	3
pre-miRNA processing [GO:0031054]	1	1	1	3
protein export from nucleus [GO:0006611]	1	1	1	3
RNA processing [GO:0006396]	1	1	1	3
somatic diversification of immune receptors via somatic mutation [GO:0002566]	1	1	1	3
negative regulation of endothelial cell apoptotic process [GO:2000352]	1	1	1	3
negative regulation of lipoprotein lipase activity [GO:0051005]	1	1	1	3
triglyceride homeostasis [GO:0070328]	1	1	1	3
cytidine to uridine editing [GO:0016554]	2	0	1	3
DNA cytosine deamination [GO:0070383]	2	0	1	3
DNA demethylation [GO:0080111]	2	0	1	3
negative regulation of single stranded viral RNA replication via double stranded DNA intermediate [GO:0045869]	2	0	1	3
negative regulation of transposition [GO:0010529]	2	0	1	3
negative regulation of viral process [GO:0048525]	2	0	1	3
chloride transmembrane transport [GO:1902476]	1	1	1	3
cytolysis by host of symbiont cells [GO:0051838]	1	1	1	3
dichotomous subdivision of terminal units involved in mammary gland duct morphogenesis [GO:0060598]	1	1	1	3
epithelial cell proliferation involved in mammary gland duct elongation [GO:0060750]	1	1	1	3
glial cell proliferation [GO:0014009]	1	1	1	3
mammary gland branching involved in thelarche [GO:0060744]	1	1	1	3
neuron projection development [GO:0031175]	1	1	1	3
positive regulation of keratinocyte proliferation [GO:0010838]	1	1	1	3
response to estradiol [GO:0032355]	1	1	1	3
response to glucocorticoid [GO:0051384]	1	1	1	3
fat pad development [GO:0060613]	1	1	1	3
negative regulation of adenylate cyclase-activating adrenergic receptor signaling pathway [GO:0071878]	1	1	1	3
negative regulation of heat generation [GO:0031651]	1	1	1	3
negative regulation of locomotion involved in locomotory behavior [GO:0090327]	1	1	1	3
positive regulation of ubiquitin-protein transferase activity [GO:0051443]	1	1	1	3
temperature homeostasis [GO:0001659]	1	1	1	3
gluconeogenesis [GO:0006094]	1	1	1	3
positive regulation of TRAIL-activated apoptotic signaling pathway [GO:1903984]	1	1	1	3
regulation of transcription from RNA polymerase II promoter in response to arsenic-containing substance [GO:0061394]	1	1	1	3
amyloid fibril formation [GO:1990000]	1	1	1	3
antigen processing and presentation of exogenous protein antigen via MHC class Ib, TAP-dependent [GO:0002481]	1	1	1	3
cellular response to iron(III) ion [GO:0071283]	1	1	1	3
cellular response to iron ion [GO:0071281]	1	1	1	3
cellular response to nicotine [GO:0071316]	1	1	1	3
learning or memory [GO:0007611]	1	1	1	3
modulation of age-related behavioral decline [GO:0090647]	1	1	1	3
negative regulation of forebrain neuron differentiation [GO:2000978]	1	1	1	3
negative regulation of neurogenesis [GO:0050768]	1	1	1	3
negative regulation of neuron projection development [GO:0010977]	1	1	1	3
negative regulation of receptor binding [GO:1900121]	1	1	1	3
positive regulation of cellular senescence [GO:2000774]	1	1	1	3
positive regulation of ferrous iron binding [GO:1904434]	1	1	1	3
positive regulation of receptor binding [GO:1900122]	1	1	1	3
positive regulation of receptor-mediated endocytosis [GO:0048260]	1	1	1	3
positive regulation of T cell cytokine production [GO:0002726]	1	1	1	3
positive regulation of transferrin receptor binding [GO:1904437]	1	1	1	3
regulation of erythrocyte differentiation [GO:0045646]	1	1	1	3
regulation of iron ion transport [GO:0034756]	1	1	1	3
regulation of membrane depolarization [GO:0003254]	1	1	1	3
response to cadmium ion [GO:0046686]	1	1	1	3
response to molecule of bacterial origin [GO:0002237]	1	1	1	3
retina homeostasis [GO:0001895]	1	1	1	3
T cell differentiation in thymus [GO:0033077]	1	1	1	3
O-glycan processing [GO:0016266]	1	0	2	3
I-kappaB kinase/NF-kappaB signaling [GO:0007249]	1	1	1	3
NIK/NF-kappaB signaling [GO:0038061]	1	1	1	3
positive regulation of protein ubiquitination [GO:0031398]	1	1	1	3
regulation of necroptotic process [GO:0060544]	1	1	1	3
regulation of nucleotide-binding oligomerization domain containing signaling pathway [GO:0070424]	1	1	1	3
regulation of RIG-I signaling pathway [GO:0039535]	1	1	1	3
regulation of toll-like receptor signaling pathway [GO:0034121]	1	1	1	3
anterior/posterior axis specification [GO:0009948]	1	1	1	3
blood vessel endothelial cell proliferation involved in sprouting angiogenesis [GO:0002043]	1	1	1	3
BMP signaling pathway [GO:0030509]	1	1	1	3
BMP signaling pathway involved in heart development [GO:0061312]	1	1	1	3
BMP signaling pathway involved in heart induction [GO:0003130]	1	1	1	3
BMP signaling pathway involved in nephric duct formation [GO:0071893]	1	1	1	3
BMP signaling pathway involved in renal system segmentation [GO:0061151]	1	1	1	3
BMP signaling pathway involved in ureter morphogenesis [GO:0061149]	1	1	1	3
branching involved in prostate gland morphogenesis [GO:0060442]	1	1	1	3
branching involved in ureteric bud morphogenesis [GO:0001658]	1	1	1	3
branching morphogenesis of an epithelial tube [GO:0048754]	1	1	1	3
bronchus development [GO:0060433]	1	1	1	3
bud dilation involved in lung branching [GO:0060503]	1	1	1	3
bud elongation involved in lung branching [GO:0060449]	1	1	1	3
cardiac muscle cell differentiation [GO:0055007]	1	1	1	3
cardiac septum development [GO:0003279]	1	1	1	3
cellular response to BMP stimulus [GO:0071773]	1	1	1	3
chondrocyte differentiation [GO:0002062]	1	1	1	3
cloacal septation [GO:0060197]	1	1	1	3
coronary vasculature development [GO:0060976]	1	1	1	3
cranial suture morphogenesis [GO:0060363]	1	1	1	3
deltoid tuberosity development [GO:0035993]	1	1	1	3
dorsal/ventral neural tube patterning [GO:0021904]	1	1	1	3
embryonic cranial skeleton morphogenesis [GO:0048701]	1	1	1	3
embryonic digit morphogenesis [GO:0042733]	1	1	1	3
embryonic hindlimb morphogenesis [GO:0035116]	1	1	1	3
embryonic skeletal joint morphogenesis [GO:0060272]	1	1	1	3
endocardial cushion development [GO:0003197]	1	1	1	3
endoderm development [GO:0007492]	1	1	1	3
epithelial cell proliferation involved in lung morphogenesis [GO:0060502]	1	1	1	3
epithelial-mesenchymal cell signaling [GO:0060684]	1	1	1	3
epithelial tube branching involved in lung morphogenesis [GO:0060441]	1	1	1	3
germ cell development [GO:0007281]	1	1	1	3
glomerular capillary formation [GO:0072104]	1	1	1	3
inner ear receptor cell differentiation [GO:0060113]	1	1	1	3
intermediate mesodermal cell differentiation [GO:0048392]	1	1	1	3
lens induction in camera-type eye [GO:0060235]	1	1	1	3
lung morphogenesis [GO:0060425]	1	1	1	3
lymphoid progenitor cell differentiation [GO:0002320]	1	1	1	3
macrophage differentiation [GO:0030225]	1	1	1	3
mammary gland formation [GO:0060592]	1	1	1	3
membranous septum morphogenesis [GO:0003149]	1	1	1	3
mesenchymal cell differentiation involved in kidney development [GO:0072161]	1	1	1	3
mesenchymal cell proliferation involved in ureter development [GO:0072198]	1	1	1	3
mesenchymal cell proliferation involved in ureteric bud development [GO:0072138]	1	1	1	3
mesenchymal to epithelial transition involved in metanephros morphogenesis [GO:0003337]	1	1	1	3
mesodermal cell fate determination [GO:0007500]	1	1	1	3
mesonephros development [GO:0001823]	1	1	1	3
metanephric collecting duct development [GO:0072205]	1	1	1	3
negative regulation of branch elongation involved in ureteric bud branching by BMP signaling pathway [GO:0072097]	1	1	1	3
negative regulation of branching involved in ureteric bud morphogenesis [GO:0090191]	1	1	1	3
negative regulation of cell proliferation involved in heart morphogenesis [GO:2000137]	1	1	1	3
negative regulation of chondrocyte differentiation [GO:0032331]	1	1	1	3
negative regulation of extrinsic apoptotic signaling pathway [GO:2001237]	1	1	1	3
negative regulation of glomerular mesangial cell proliferation [GO:0072125]	1	1	1	3
negative regulation of glomerulus development [GO:0090194]	1	1	1	3
negative regulation of immature T cell proliferation in thymus [GO:0033088]	1	1	1	3
negative regulation of MAP kinase activity [GO:0043407]	1	1	1	3
negative regulation of mesenchymal cell proliferation involved in ureter development [GO:0072200]	1	1	1	3
negative regulation of metanephric comma-shaped body morphogenesis [GO:2000007]	1	1	1	3
negative regulation of metanephric S-shaped body morphogenesis [GO:2000005]	1	1	1	3
negative regulation of mitotic nuclear division [GO:0045839]	1	1	1	3
negative regulation of phosphorylation [GO:0042326]	1	1	1	3
negative regulation of pri-miRNA transcription by RNA polymerase II [GO:1902894]	1	1	1	3
negative regulation of prostatic bud formation [GO:0060686]	1	1	1	3
negative regulation of striated muscle tissue development [GO:0045843]	1	1	1	3
negative regulation of T cell differentiation in thymus [GO:0033085]	1	1	1	3
negative regulation of thymocyte apoptotic process [GO:0070244]	1	1	1	3
neural tube closure [GO:0001843]	1	1	1	3
odontogenesis of dentin-containing tooth [GO:0042475]	1	1	1	3
outflow tract septum morphogenesis [GO:0003148]	1	1	1	3
pharyngeal arch artery morphogenesis [GO:0061626]	1	1	1	3
pituitary gland development [GO:0021983]	1	1	1	3
positive regulation of BMP signaling pathway [GO:0030513]	1	1	1	3
positive regulation of branching involved in lung morphogenesis [GO:0061047]	1	1	1	3
positive regulation of cardiac muscle fiber development [GO:0055020]	1	1	1	3
positive regulation of cardiac neural crest cell migration involved in outflow tract morphogenesis [GO:1905312]	1	1	1	3
positive regulation of cartilage development [GO:0061036]	1	1	1	3
positive regulation of cell death [GO:0010942]	1	1	1	3
positive regulation of cell proliferation involved in outflow tract morphogenesis [GO:1901964]	1	1	1	3
positive regulation of collagen biosynthetic process [GO:0032967]	1	1	1	3
positive regulation of endothelial cell differentiation [GO:0045603]	1	1	1	3
positive regulation of endothelial cell migration [GO:0010595]	1	1	1	3
positive regulation of endothelial cell proliferation [GO:0001938]	1	1	1	3
positive regulation of epidermal cell differentiation [GO:0045606]	1	1	1	3
positive regulation of epithelial to mesenchymal transition [GO:0010718]	1	1	1	3
positive regulation of kidney development [GO:0090184]	1	1	1	3
positive regulation of ossification [GO:0045778]	1	1	1	3
positive regulation of pathway-restricted SMAD protein phosphorylation [GO:0010862]	1	1	1	3
positive regulation of production of miRNAs involved in gene silencing by miRNA [GO:1903800]	1	1	1	3
post-embryonic development [GO:0009791]	1	1	1	3
pulmonary artery endothelial tube morphogenesis [GO:0061155]	1	1	1	3
regulation of branching involved in prostate gland morphogenesis [GO:0060687]	1	1	1	3
regulation of cell fate commitment [GO:0010453]	1	1	1	3
regulation of odontogenesis of dentin-containing tooth [GO:0042487]	1	1	1	3
regulation of pathway-restricted SMAD protein phosphorylation [GO:0060393]	1	1	1	3
regulation of protein import into nucleus [GO:0042306]	1	1	1	3
regulation of smooth muscle cell differentiation [GO:0051150]	1	1	1	3
renal system process [GO:0003014]	1	1	1	3
secondary heart field specification [GO:0003139]	1	1	1	3
sinoatrial node development [GO:0003163]	1	1	1	3
smooth muscle tissue development [GO:0048745]	1	1	1	3
specification of animal organ position [GO:0010159]	1	1	1	3
specification of ureteric bud anterior/posterior symmetry by BMP signaling pathway [GO:0072101]	1	1	1	3
steroid hormone mediated signaling pathway [GO:0043401]	1	1	1	3
telencephalon development [GO:0021537]	1	1	1	3
telencephalon regionalization [GO:0021978]	1	1	1	3
tendon cell differentiation [GO:0035990]	1	1	1	3
trachea development [GO:0060438]	1	1	1	3
trachea formation [GO:0060440]	1	1	1	3
type B pancreatic cell development [GO:0003323]	1	1	1	3
ureter epithelial cell differentiation [GO:0072192]	1	1	1	3
ureteric bud development [GO:0001657]	1	1	1	3
ureter smooth muscle cell differentiation [GO:0072193]	1	1	1	3
B cell activation [GO:0042113]	1	1	1	3
negative regulation of intracellular transport of viral material [GO:1901253]	1	1	1	3
negative regulation of plasmacytoid dendritic cell cytokine production [GO:0002737]	1	1	1	3
positive regulation of leukocyte proliferation [GO:0070665]	1	1	1	3
regulation of actin cytoskeleton organization [GO:0032956]	1	1	1	3
positive regulation of urine volume [GO:0035810]	1	1	1	3
activated T cell proliferation [GO:0050798]	1	1	1	3
electron transport chain [GO:0022900]	1	1	1	3
proton transmembrane transport [GO:1902600]	1	1	1	3
cellular response to UV-C [GO:0071494]	1	1	1	3
inhibition of cysteine-type endopeptidase activity [GO:0097340]	1	1	1	3
negative regulation of lipopolysaccharide-mediated signaling pathway [GO:0031665]	1	1	1	3
negative regulation of tumor necrosis factor-mediated signaling pathway [GO:0010804]	1	1	1	3
cellular response to amyloid-beta [GO:1904646]	1	1	1	3
regulation of cyclin-dependent protein serine/threonine kinase activity [GO:0000079]	2	0	1	3
cellular response to nutrient levels [GO:0031669]	1	1	1	3
inflammatory response to antigenic stimulus [GO:0002437]	1	1	1	3
negative regulation of dendritic cell antigen processing and presentation [GO:0002605]	1	1	1	3
bile acid and bile salt transport [GO:0015721]	1	1	1	3
blood vessel development [GO:0001568]	1	1	1	3
cell-cell adhesion via plasma-membrane adhesion molecules [GO:0098742]	1	1	1	3
common myeloid progenitor cell proliferation [GO:0035726]	1	1	1	3
granulocyte colony-stimulating factor signaling pathway [GO:0038158]	1	1	1	3
homophilic cell adhesion via plasma membrane adhesion molecules [GO:0007156]	1	1	1	3
insulin catabolic process [GO:1901143]	1	1	1	3
insulin receptor internalization [GO:0038016]	1	1	1	3
negative regulation of cytotoxic T cell degranulation [GO:0043318]	1	1	1	3
negative regulation of fatty acid biosynthetic process [GO:0045717]	1	1	1	3
negative regulation of granulocyte differentiation [GO:0030853]	1	1	1	3
negative regulation of hepatocyte proliferation [GO:2000346]	1	1	1	3
negative regulation of interleukin-1 production [GO:0032692]	1	1	1	3
negative regulation of lipid biosynthetic process [GO:0051055]	1	1	1	3
negative regulation of natural killer cell mediated cytotoxicity directed against tumor cell target [GO:0002859]	1	1	1	3
negative regulation of platelet aggregation [GO:0090331]	1	1	1	3
negative regulation of protein kinase activity [GO:0006469]	1	1	1	3
negative regulation of T cell mediated cytotoxicity [GO:0001915]	1	1	1	3
negative regulation of vascular permeability [GO:0043116]	1	1	1	3
positive regulation of vasculogenesis [GO:2001214]	1	1	1	3
regulation of blood vessel remodeling [GO:0060312]	1	1	1	3
regulation of endothelial cell differentiation [GO:0045601]	1	1	1	3
regulation of endothelial cell migration [GO:0010594]	1	1	1	3
regulation of ERK1 and ERK2 cascade [GO:0070372]	1	1	1	3
regulation of homophilic cell adhesion [GO:1903385]	1	1	1	3
regulation of phosphatidylinositol 3-kinase signaling [GO:0014066]	1	1	1	3
regulation of sprouting angiogenesis [GO:1903670]	1	1	1	3
wound healing, spreading of cells [GO:0044319]	1	1	1	3
embryonic placenta development [GO:0001892]	1	1	1	3
granuloma formation [GO:0002432]	1	1	1	3
hepatocyte proliferation [GO:0072574]	1	1	1	3
mammary gland epithelial cell differentiation [GO:0060644]	1	1	1	3
memory [GO:0007613]	1	1	1	3
negative regulation of T cell proliferation [GO:0042130]	1	1	1	3
ovarian follicle development [GO:0001541]	1	1	1	3
positive regulation of biomineral tissue development [GO:0070169]	1	1	1	3
positive regulation of sodium-dependent phosphate transport [GO:2000120]	1	1	1	3
regulation of cell differentiation [GO:0045595]	1	1	1	3
regulation of odontoblast differentiation [GO:1901329]	1	1	1	3
regulation of osteoclast differentiation [GO:0045670]	1	1	1	3
response to endoplasmic reticulum stress [GO:0034976]	1	1	1	3
T-helper 1 cell activation [GO:0035711]	1	1	1	3
complement activation, alternative pathway [GO:0006957]	1	1	1	3
centrosome duplication [GO:0051298]	1	1	1	3
chaperone-mediated protein folding [GO:0061077]	1	1	1	3
negative regulation of Rho-dependent protein serine/threonine kinase activity [GO:2000299]	1	1	1	3
regulation of cellular response to heat [GO:1900034]	1	1	1	3
regulation of centrosome duplication [GO:0010824]	1	1	1	3
bicellular tight junction assembly [GO:0070830]	1	1	1	3
calcium-independent cell-cell adhesion via plasma membrane cell-adhesion molecules [GO:0016338]	1	1	1	3
dTDP biosynthetic process [GO:0006233]	1	1	1	3
dTTP biosynthetic process [GO:0006235]	1	1	1	3
dUDP biosynthetic process [GO:0006227]	1	1	1	3
nucleoside diphosphate phosphorylation [GO:0006165]	1	1	1	3
nucleoside triphosphate biosynthetic process [GO:0009142]	1	1	1	3
7-methylguanosine mRNA capping [GO:0006370]	1	1	1	3
cap1 mRNA methylation [GO:0097309]	1	1	1	3
mRNA methylation [GO:0080009]	1	1	1	3
adult locomotory behavior [GO:0008344]	1	1	1	3
axonogenesis [GO:0007409]	1	1	1	3
chemical synaptic transmission [GO:0007268]	1	1	1	3
cyclic nucleotide catabolic process [GO:0009214]	1	1	1	3
forebrain development [GO:0030900]	1	1	1	3
microtubule cytoskeleton organization [GO:0000226]	1	1	1	3
oligodendrocyte differentiation [GO:0048709]	1	1	1	3
antigen processing and presentation of peptide antigen [GO:0048002]	1	1	1	3
basement membrane disassembly [GO:0034769]	1	1	1	3
cellular response to thyroid hormone stimulus [GO:0097067]	1	1	1	3
positive regulation of cation channel activity [GO:2001259]	1	1	1	3
proteolysis involved in cellular protein catabolic process [GO:0051603]	1	1	1	3
response to acidic pH [GO:0010447]	1	1	1	3
toll-like receptor signaling pathway [GO:0002224]	1	1	1	3
macrophage chemotaxis [GO:0048246]	1	1	1	3
epoxygenase P450 pathway [GO:0019373]	1	1	1	3
exogenous drug catabolic process [GO:0042738]	1	1	1	3
fatty acid metabolic process [GO:0006631]	1	1	1	3
icosanoid metabolic process [GO:0006690]	1	1	1	3
linoleic acid metabolic process [GO:0043651]	1	1	1	3
organic acid metabolic process [GO:0006082]	1	1	1	3
regulation of heart contraction [GO:0008016]	1	1	1	3
protein dephosphorylation [GO:0006470]	1	1	1	3
positive regulation of granulocyte macrophage colony-stimulating factor production [GO:0032725]	1	1	1	3
positive regulation of myeloid dendritic cell cytokine production [GO:0002735]	1	1	1	3
androgen receptor signaling pathway [GO:0030521]	1	1	1	3
DNA damage response, detection of DNA damage [GO:0042769]	1	1	1	3
flagellated sperm motility [GO:0030317]	1	1	1	3
negative regulation of establishment of protein localization to mitochondrion [GO:1903748]	1	1	1	3
negative regulation of JUN kinase activity [GO:0043508]	1	1	1	3
negative regulation of nitrosative stress-induced intrinsic apoptotic signaling pathway [GO:1905259]	1	1	1	3
regulation of protein transport [GO:0051223]	1	1	1	3
endosome to lysosome transport [GO:0008333]	1	1	1	3
histone H2A ubiquitination [GO:0033522]	1	1	1	3
histone H2B ubiquitination [GO:0033523]	1	1	1	3
histone monoubiquitination [GO:0010390]	1	1	1	3
negative regulation of ubiquitin-protein transferase activity [GO:0051444]	1	1	1	3
positive regulation of NAD+ ADP-ribosyltransferase activity [GO:1901666]	1	1	1	3
positive regulation of protein localization to early endosome [GO:1902966]	1	1	1	3
positive regulation of receptor catabolic process [GO:2000646]	1	1	1	3
cuticle development [GO:0042335]	1	1	1	3
hormone biosynthetic process [GO:0042446]	1	1	1	3
hydrogen peroxide biosynthetic process [GO:0050665]	1	1	1	3
hydrogen peroxide catabolic process [GO:0042744]	1	1	1	3
superoxide anion generation [GO:0042554]	1	1	1	3
thyroid hormone generation [GO:0006590]	1	1	1	3
endocytic recycling [GO:0032456]	1	1	1	3
endocytosis [GO:0006897]	1	1	1	3
endosomal transport [GO:0016197]	1	1	1	3
pinocytosis [GO:0006907]	1	1	1	3
regulation of endocytosis [GO:0030100]	1	1	1	3
negative regulation of osteoblast proliferation [GO:0033689]	1	1	1	3
regulation of hematopoietic progenitor cell differentiation [GO:1901532]	1	1	1	3
regulation of hematopoietic stem cell differentiation [GO:1902036]	1	1	1	3
regulation of hematopoietic stem cell proliferation [GO:1902033]	1	1	1	3
regulation of NLRP3 inflammasome complex assembly [GO:1900225]	1	1	1	3
translation [GO:0006412]	1	1	1	3
membrane protein ectodomain proteolysis [GO:0006509]	1	1	1	3
anatomical structure morphogenesis [GO:0009653]	1	1	1	3
female meiotic nuclear division [GO:0007143]	1	1	1	3
keratinocyte proliferation [GO:0043616]	1	1	1	3
luteinizing hormone signaling pathway [GO:0042700]	1	1	1	3
mRNA transcription [GO:0009299]	1	1	1	3
negative regulation of smooth muscle cell differentiation [GO:0051151]	1	1	1	3
ovarian cumulus expansion [GO:0001550]	1	1	1	3
ovulation [GO:0030728]	1	1	1	3
positive regulation of DNA replication [GO:0045740]	1	1	1	3
positive regulation of phosphorylation [GO:0042327]	1	1	1	3
positive regulation of protein kinase activity [GO:0045860]	1	1	1	3
primary follicle stage [GO:0048160]	1	1	1	3
galactose catabolic process via UDP-galactose [GO:0033499]	1	1	1	3
galactose metabolic process [GO:0006012]	1	1	1	3
negative regulation of protein localization to plasma membrane [GO:1903077]	1	1	1	3
negative regulation of substrate adhesion-dependent cell spreading [GO:1900025]	1	1	1	3
protein localization to vacuole [GO:0072665]	1	1	1	3
regulation of calcium-mediated signaling [GO:0050848]	1	1	1	3
regulation of protein localization to plasma membrane [GO:1903076]	1	1	1	3
7,8-dihydroneopterin 3'-triphosphate biosynthetic process [GO:0035998]	1	1	1	3
dopamine biosynthetic process [GO:0042416]	1	1	1	3
negative regulation of blood pressure [GO:0045776]	1	1	1	3
neuromuscular process controlling posture [GO:0050884]	1	1	1	3
nitric oxide biosynthetic process [GO:0006809]	1	1	1	3
positive regulation of heart rate [GO:0010460]	1	1	1	3
positive regulation of nitric-oxide synthase activity [GO:0051000]	1	1	1	3
pteridine-containing compound biosynthetic process [GO:0042559]	1	1	1	3
regulation of lung blood pressure [GO:0014916]	1	1	1	3
regulation of removal of superoxide radicals [GO:2000121]	1	1	1	3
response to pain [GO:0048265]	1	1	1	3
tetrahydrobiopterin biosynthetic process [GO:0006729]	1	1	1	3
tetrahydrofolate biosynthetic process [GO:0046654]	1	1	1	3
vasodilation [GO:0042311]	1	1	1	3
purine nucleobase metabolic process [GO:0006144]	1	1	1	3
purine nucleotide metabolic process [GO:0006163]	1	1	1	3
cellular response to extracellular stimulus [GO:0031668]	1	1	1	3
pore formation in membrane of other organism [GO:0035915]	1	1	1	3
extracellular matrix assembly [GO:0085029]	1	1	1	3
extracellular polysaccharide biosynthetic process [GO:0045226]	1	1	1	3
hyaluronan biosynthetic process [GO:0030213]	1	1	1	3
positive regulation of hyaluranon cable assembly [GO:1900106]	1	1	1	3
nuclear-transcribed mRNA catabolic process, nonsense-mediated decay [GO:0000184]	1	1	1	3
anterior/posterior pattern specification [GO:0009952]	1	1	1	3
regulation of interleukin-12 production [GO:0032655]	1	1	1	3
regulation of T cell anergy [GO:0002667]	1	1	1	3
CD8-positive, alpha-beta T cell activation [GO:0036037]	1	1	1	3
positive regulation of antibody-dependent cellular cytotoxicity [GO:0001815]	1	1	1	3
positive regulation of CD8-positive, alpha-beta T cell activation [GO:2001187]	1	1	1	3
positive regulation of CD8-positive, alpha-beta T cell proliferation [GO:2000566]	1	1	1	3
positive regulation of immunoglobulin production [GO:0002639]	1	1	1	3
positive regulation of natural killer cell mediated cytotoxicity [GO:0045954]	1	1	1	3
positive regulation of natural killer cell mediated immunity [GO:0002717]	1	1	1	3
positive regulation of natural killer cell proliferation [GO:0032819]	1	1	1	3
positive regulation of TRAIL production [GO:0032759]	1	1	1	3
regulation of natural killer cell mediated immunity [GO:0002715]	1	1	1	3
negative regulation of natural killer cell cytokine production [GO:0002728]	1	1	1	3
negative regulation of natural killer cell degranulation [GO:0043322]	1	1	1	3
negative regulation of T cell cytokine production [GO:0002725]	1	1	1	3
positive regulation of natural killer cell degranulation [GO:0043323]	1	1	1	3
glycosaminoglycan biosynthetic process [GO:0006024]	1	1	1	3
axon extension [GO:0048675]	1	1	1	3
central nervous system neuron axonogenesis [GO:0021955]	1	1	1	3
establishment of cell polarity [GO:0030010]	1	1	1	3
mitochondrial transport [GO:0006839]	1	1	1	3
positive regulation of cellular protein catabolic process [GO:1903364]	1	1	1	3
positive regulation of protein polymerization [GO:0032273]	1	1	1	3
positive regulation of tau-protein kinase activity [GO:1902949]	1	1	1	3
protein insertion into mitochondrial outer membrane [GO:0045040]	1	1	1	3
regulation of cellular protein localization [GO:1903827]	1	1	1	3
telomerase holoenzyme complex assembly [GO:1905323]	1	1	1	3
telomere maintenance via telomerase [GO:0007004]	1	1	1	3
lysosomal transport [GO:0007041]	1	1	1	3
negative regulation of endoplasmic reticulum stress-induced intrinsic apoptotic signaling pathway [GO:1902236]	1	1	1	3
negative regulation of mitochondrial outer membrane permeabilization involved in apoptotic signaling pathway [GO:1901029]	1	1	1	3
negative regulation of transcription from RNA polymerase II promoter in response to stress [GO:0097201]	1	1	1	3
negative regulation of transforming growth factor beta receptor signaling pathway [GO:0030512]	1	1	1	3
positive regulation of endoribonuclease activity [GO:1902380]	1	1	1	3
positive regulation of RNA splicing [GO:0033120]	1	1	1	3
cellular response to starvation [GO:0009267]	1	1	1	3
chaperone-mediated autophagy translocation complex disassembly [GO:1904764]	1	1	1	3
late endosomal microautophagy [GO:0061738]	1	1	1	3
membrane organization [GO:0061024]	1	1	1	3
negative regulation of supramolecular fiber organization [GO:1902904]	1	1	1	3
positive regulation by host of viral genome replication [GO:0044829]	1	1	1	3
positive regulation of mRNA splicing, via spliceosome [GO:0048026]	1	1	1	3
protein targeting to lysosome involved in chaperone-mediated autophagy [GO:0061740]	1	1	1	3
regulation of postsynapse organization [GO:0099175]	1	1	1	3
regulation of protein complex stability [GO:0061635]	1	1	1	3
regulation of protein import [GO:1904589]	1	1	1	3
regulation of protein stability [GO:0031647]	1	1	1	3
RNA splicing [GO:0008380]	1	1	1	3
slow axonal transport [GO:1990832]	1	1	1	3
positive regulation of MHC class I biosynthetic process [GO:0045345]	1	1	1	3
positive regulation of NK T cell activation [GO:0051135]	1	1	1	3
blood vessel endothelial cell migration [GO:0043534]	1	1	1	3
blood vessel morphogenesis [GO:0048514]	1	1	1	3
brain development [GO:0007420]	1	1	1	3
cell-abiotic substrate adhesion [GO:0036164]	1	1	1	3
cellular response to epidermal growth factor stimulus [GO:0071364]	1	1	1	3
cellular response to nerve growth factor stimulus [GO:1990090]	1	1	1	3
cellular response to peptide [GO:1901653]	1	1	1	3
negative regulation of dendrite morphogenesis [GO:0050774]	1	1	1	3
negative regulation of transcription by transcription factor localization [GO:0010621]	1	1	1	3
regulation of vasculature development [GO:1901342]	1	1	1	3
bundle of His development [GO:0003166]	1	1	1	3
circadian rhythm [GO:0007623]	1	1	1	3
embryonic digestive tract morphogenesis [GO:0048557]	1	1	1	3
endodermal digestive tract morphogenesis [GO:0061031]	1	1	1	3
enucleate erythrocyte differentiation [GO:0043353]	1	1	1	3
epithelial cell differentiation involved in mammary gland alveolus development [GO:0061030]	1	1	1	3
locomotor rhythm [GO:0045475]	1	1	1	3
negative regulation of B cell differentiation [GO:0045578]	1	1	1	3
negative regulation of muscle cell differentiation [GO:0051148]	1	1	1	3
olfactory bulb development [GO:0021772]	1	1	1	3
positive regulation of astrocyte differentiation [GO:0048711]	1	1	1	3
positive regulation of blood pressure [GO:0045777]	1	1	1	3
positive regulation of macrophage differentiation [GO:0045651]	1	1	1	3
positive regulation of transcription involved in G1/S transition of mitotic cell cycle [GO:0071931]	1	1	1	3
regulation of lipid metabolic process [GO:0019216]	1	1	1	3
regulation of neural precursor cell proliferation [GO:2000177]	1	1	1	3
regulation of neuron differentiation [GO:0045664]	1	1	1	3
cellular response to leptomycin B [GO:0072750]	1	1	1	3
epithelial cell differentiation [GO:0030855]	1	1	1	3
metanephros development [GO:0001656]	1	1	1	3
notochord development [GO:0030903]	1	1	1	3
regulation of DNA replication [GO:0006275]	1	1	1	3
response to wounding [GO:0009611]	1	1	1	3
modulation by host of viral genome replication [GO:0044827]	1	1	1	3
regulation of protein export from nucleus [GO:0046825]	1	1	1	3
antigen processing and presentation of exogenous peptide antigen via MHC class I [GO:0042590]	1	1	1	3
positive regulation of toll-like receptor 4 signaling pathway [GO:0034145]	1	1	1	3
negative regulation of mitochondrial depolarization [GO:0051902]	1	1	1	3
protein sumoylation [GO:0016925]	1	1	1	3
cellular response to type I interferon [GO:0071357]	1	1	1	3
intracellular transport of viral protein in host cell [GO:0019060]	1	1	1	3
negative regulation of helicase activity [GO:0051097]	1	1	1	3
apoptotic mitochondrial changes [GO:0008637]	1	1	1	3
ossification [GO:0001503]	1	1	1	3
negative regulation of catalytic activity [GO:0043086]	2	0	1	3
CD8-positive, alpha-beta T cell differentiation [GO:0043374]	1	1	1	3
negative regulation of regulatory T cell differentiation [GO:0045590]	1	1	1	3
regulation of CD8-positive, alpha-beta T cell proliferation [GO:2000564]	1	1	1	3
establishment of viral latency [GO:0019043]	1	1	1	3
positive regulation of type I interferon-mediated signaling pathway [GO:0060340]	1	1	1	3
regulation of immune response [GO:0050776]	1	1	1	3
regulation of monocyte differentiation [GO:0045655]	1	1	1	3
regulation of MyD88-independent toll-like receptor signaling pathway [GO:0034127]	1	1	1	3
positive regulation of protein oligomerization [GO:0032461]	1	1	1	3
regulation of interferon-gamma production [GO:0032649]	1	1	1	3
bronchiole development [GO:0060435]	1	1	1	3
cell adhesion mediated by integrin [GO:0033627]	1	1	1	3
cell-matrix adhesion [GO:0007160]	1	1	1	3
cell morphogenesis [GO:0000902]	1	1	1	3
enamel mineralization [GO:0070166]	1	1	1	3
hard palate development [GO:0060022]	1	1	1	3
Langerhans cell differentiation [GO:0061520]	1	1	1	3
phospholipid homeostasis [GO:0055091]	1	1	1	3
regulation of transforming growth factor beta activation [GO:1901388]	1	1	1	3
transforming growth factor beta production [GO:0071604]	1	1	1	3
aorta morphogenesis [GO:0035909]	1	1	1	3
cardiac neural crest cell development involved in outflow tract morphogenesis [GO:0061309]	1	1	1	3
cardiac right ventricle morphogenesis [GO:0003215]	1	1	1	3
cardiac septum morphogenesis [GO:0060411]	1	1	1	3
cell fate determination [GO:0001709]	1	1	1	3
ciliary body morphogenesis [GO:0061073]	1	1	1	3
distal tubule development [GO:0072017]	1	1	1	3
endocardial cushion cell development [GO:0061444]	1	1	1	3
endothelial cell differentiation [GO:0045446]	1	1	1	3
inner ear auditory receptor cell differentiation [GO:0042491]	1	1	1	3
loop of Henle development [GO:0072070]	1	1	1	3
morphogenesis of an epithelial sheet [GO:0002011]	1	1	1	3
myoblast differentiation [GO:0045445]	1	1	1	3
negative regulation of cell-matrix adhesion [GO:0001953]	1	1	1	3
negative regulation of fat cell differentiation [GO:0045599]	1	1	1	3
negative regulation of neuron differentiation [GO:0045665]	1	1	1	3
negative regulation of stem cell differentiation [GO:2000737]	1	1	1	3
nephron development [GO:0072006]	1	1	1	3
Notch signaling involved in heart development [GO:0061314]	1	1	1	3
positive regulation of cardiac epithelial to mesenchymal transition [GO:0062043]	1	1	1	3
positive regulation of myeloid cell differentiation [GO:0045639]	1	1	1	3
pulmonary artery morphogenesis [GO:0061156]	1	1	1	3
actin filament polymerization [GO:0030041]	1	1	1	3
activation of cysteine-type endopeptidase activity involved in apoptotic signaling pathway [GO:0097296]	1	1	1	3
activation of Janus kinase activity [GO:0042976]	1	1	1	3
axon regeneration [GO:0031103]	1	1	1	3
collagen-activated signaling pathway [GO:0038065]	1	1	1	3
enzyme linked receptor protein signaling pathway [GO:0007167]	1	1	1	3
growth hormone receptor signaling pathway [GO:0060396]	1	1	1	3
growth hormone receptor signaling pathway via JAK-STAT [GO:0060397]	1	1	1	3
histone H3-Y41 phosphorylation [GO:0035409]	1	1	1	3
interleukin-12-mediated signaling pathway [GO:0035722]	1	1	1	3
interleukin-35-mediated signaling pathway [GO:0070757]	1	1	1	3
interleukin-6-mediated signaling pathway [GO:0070102]	1	1	1	3
mammary gland epithelium development [GO:0061180]	1	1	1	3
mineralocorticoid receptor signaling pathway [GO:0031959]	1	1	1	3
modulation of chemical synaptic transmission [GO:0050804]	1	1	1	3
negative regulation of heart contraction [GO:0045822]	1	1	1	3
peptidyl-tyrosine phosphorylation [GO:0018108]	1	1	1	3
platelet-derived growth factor receptor signaling pathway [GO:0048008]	1	1	1	3
positive regulation of cell-substrate adhesion [GO:0010811]	1	1	1	3
positive regulation of DNA binding [GO:0043388]	1	1	1	3
positive regulation of epithelial cell apoptotic process [GO:1904037]	1	1	1	3
positive regulation of growth factor dependent skeletal muscle satellite cell proliferation [GO:1902728]	1	1	1	3
positive regulation of growth hormone receptor signaling pathway [GO:0060399]	1	1	1	3
positive regulation of insulin secretion [GO:0032024]	1	1	1	3
positive regulation of phosphoprotein phosphatase activity [GO:0032516]	1	1	1	3
positive regulation of platelet activation [GO:0010572]	1	1	1	3
positive regulation of platelet aggregation [GO:1901731]	1	1	1	3
positive regulation of protein import into nucleus [GO:0042307]	1	1	1	3
positive regulation of signaling receptor activity [GO:2000273]	1	1	1	3
positive regulation of vascular associated smooth muscle cell proliferation [GO:1904707]	1	1	1	3
postsynapse to nucleus signaling pathway [GO:0099527]	1	1	1	3
regulation of nitric oxide biosynthetic process [GO:0045428]	1	1	1	3
regulation of receptor signaling pathway via JAK-STAT [GO:0046425]	1	1	1	3
response to hydroperoxide [GO:0033194]	1	1	1	3
response to interleukin-12 [GO:0070671]	1	1	1	3
tyrosine phosphorylation of STAT protein [GO:0007260]	1	1	1	3
ERK1 and ERK2 cascade [GO:0070371]	1	1	1	3
negative regulation of activated T cell proliferation [GO:0046007]	1	1	1	3
negative regulation of CD4-positive, alpha-beta T cell proliferation [GO:2000562]	1	1	1	3
negative regulation of chemokine production [GO:0032682]	1	1	1	3
negative regulation of mast cell degranulation [GO:0043305]	1	1	1	3
p38MAPK cascade [GO:0038066]	1	1	1	3
positive regulation of activated T cell autonomous cell death [GO:0070241]	1	1	1	3
positive regulation of CD4-positive, alpha-beta T cell proliferation [GO:2000563]	1	1	1	3
positive regulation of CD4-positive, CD25-positive, alpha-beta regulatory T cell differentiation involved in immune response [GO:0032834]	1	1	1	3
positive regulation of cysteine-type endopeptidase activity involved in apoptotic signaling pathway [GO:2001269]	1	1	1	3
positive regulation of dendritic cell apoptotic process [GO:2000670]	1	1	1	3
positive regulation of dendritic cell chemotaxis [GO:2000510]	1	1	1	3
positive regulation of dendritic cell differentiation [GO:2001200]	1	1	1	3
positive regulation of T cell activation via T cell receptor contact with antigen bound to MHC molecule on antigen presenting cell [GO:2001190]	1	1	1	3
positive regulation of transforming growth factor beta production [GO:0071636]	1	1	1	3
acetylcholine receptor signaling pathway [GO:0095500]	1	1	1	3
adrenal gland development [GO:0030325]	1	1	1	3
epinephrine secretion [GO:0048242]	1	1	1	3
in utero embryonic development [GO:0001701]	1	1	1	3
norepinephrine metabolic process [GO:0042415]	1	1	1	3
organ growth [GO:0035265]	1	1	1	3
ventricular cardiac muscle tissue morphogenesis [GO:0055010]	1	1	1	3
erythrocyte development [GO:0048821]	1	1	1	3
positive regulation of transcription by RNA polymerase I [GO:0045943]	1	1	1	3
Golgi apparatus mannose trimming [GO:1904381]	1	1	1	3
mannose trimming involved in glycoprotein ERAD pathway [GO:1904382]	1	1	1	3
N-glycan processing [GO:0006491]	1	1	1	3
protein targeting to ER [GO:0045047]	1	1	1	3
dynamin family protein polymerization involved in mitochondrial fission [GO:0003374]	1	0	2	3
membrane fusion [GO:0061025]	1	0	2	3
mitochondrial fission [GO:0000266]	1	0	2	3
mRNA transport [GO:0051028]	1	0	2	3
postsynaptic neurotransmitter receptor internalization [GO:0098884]	1	0	2	3
regulation of synapse structure or activity [GO:0050803]	1	0	2	3
synaptic vesicle budding from presynaptic endocytic zone membrane [GO:0016185]	1	0	2	3
3'-UTR-mediated mRNA stabilization [GO:0070935]	1	1	1	3
establishment of endothelial intestinal barrier [GO:0090557]	1	1	1	3
induced systemic resistance [GO:0009682]	1	1	1	3
interleukin-1-mediated signaling pathway [GO:0070498]	1	1	1	3
JNK cascade [GO:0007254]	1	1	1	3
leukocyte activation involved in inflammatory response [GO:0002269]	1	1	1	3
MyD88-dependent toll-like receptor signaling pathway [GO:0002755]	1	1	1	3
neutrophil activation involved in immune response [GO:0002283]	1	1	1	3
neutrophil-mediated killing of bacterium [GO:0070944]	1	1	1	3
phagocytosis [GO:0006909]	1	1	1	3
positive regulation of lymphocyte proliferation [GO:0050671]	1	1	1	3
regulation of chemokine (C-X-C motif) ligand 1 production [GO:2000338]	1	1	1	3
regulation of chemokine (C-X-C motif) ligand 2 production [GO:2000341]	1	1	1	3
regulation of neutrophil migration [GO:1902622]	1	1	1	3
response to molecule of fungal origin [GO:0002238]	1	1	1	3
response to peptidoglycan [GO:0032494]	1	1	1	3
toll-like receptor 8 signaling pathway [GO:0034158]	1	1	1	3
Toll signaling pathway [GO:0008063]	1	1	1	3
negative regulation of cellular response to oxidative stress [GO:1900408]	1	1	1	3
negative regulation of oxidative stress-induced neuron death [GO:1903204]	1	1	1	3
negative regulation of peptidyl-cysteine S-nitrosylation [GO:1902083]	1	1	1	3
negative regulation of interferon-alpha production [GO:0032687]	1	1	1	3
negative regulation of interferon-beta production [GO:0032688]	1	1	1	3
positive regulation of protein K48-linked ubiquitination [GO:1902524]	1	1	1	3
DNA replication initiation [GO:0006270]	1	1	1	3
response to nutrient [GO:0007584]	2	0	1	3
nucleotide metabolic process [GO:0009117]	1	1	1	3
glucose homeostasis [GO:0042593]	1	1	1	3
positive regulation of cellular respiration [GO:1901857]	1	1	1	3
protein complex oligomerization [GO:0051259]	1	1	1	3
negative regulation of chemokine (C-C motif) ligand 5 production [GO:0071650]	1	1	1	3
negative regulation of chemokine (C-X-C motif) ligand 9 production [GO:0035395]	1	1	1	3
epidermal cell differentiation [GO:0009913]	1	1	1	3
germline cell cycle switching, mitotic to meiotic cell cycle [GO:0051729]	1	1	1	3
negative regulation of meiotic cell cycle phase transition [GO:1901994]	1	1	1	3
negative regulation of stem cell proliferation [GO:2000647]	1	1	1	3
negative regulation of interferon-gamma-mediated signaling pathway [GO:0060336]	1	1	1	3
positive regulation of interleukin-4-mediated signaling pathway [GO:1902216]	1	1	1	3
histone H2A-K119 monoubiquitination [GO:0036353]	1	1	1	3
inactivation of X chromosome by genetic imprinting [GO:0060819]	1	1	1	3
negative regulation of cAMP-dependent protein kinase activity [GO:2000480]	1	1	1	3
positive regulation of telomere capping [GO:1904355]	1	1	1	3
positive regulation of telomere maintenance via telomerase [GO:0032212]	1	1	1	3
negative regulation of multicellular organism growth [GO:0040015]	1	1	1	3
negative regulation of phagocytosis [GO:0050765]	1	1	1	3
phosphatidylserine biosynthetic process [GO:0006659]	1	1	1	3
phosphatidylserine exposure on apoptotic cell surface [GO:0070782]	1	1	1	3
plasma membrane phospholipid scrambling [GO:0017121]	1	1	1	3
platelet activation [GO:0030168]	1	1	1	3
positive regulation of chromosome separation [GO:1905820]	1	1	1	3
positive regulation of DNA topoisomerase (ATP-hydrolyzing) activity [GO:2000373]	1	1	1	3
regulation of Fc receptor mediated stimulatory signaling pathway [GO:0060368]	1	1	1	3
regulation of mast cell activation [GO:0033003]	1	1	1	3
response to lead ion [GO:0010288]	1	1	1	3
negative regulation of mitochondrial membrane potential [GO:0010917]	1	1	1	3
positive regulation of DNA damage response, signal transduction by p53 class mediator [GO:0043517]	1	1	1	3
positive regulation of endoplasmic reticulum stress-induced intrinsic apoptotic signaling pathway [GO:1902237]	1	1	1	3
positive regulation of extrinsic apoptotic signaling pathway via death domain receptors [GO:1902043]	1	1	1	3
positive regulation of glucose metabolic process [GO:0010907]	1	1	1	3
proteasomal protein catabolic process [GO:0010498]	1	1	1	3
T cell homeostasis [GO:0043029]	1	1	1	3
branching involved in mammary gland duct morphogenesis [GO:0060444]	1	1	1	3
cell fate commitment [GO:0045165]	1	1	1	3
cellular response to interleukin-4 [GO:0071353]	1	1	1	3
DNA damage response, signal transduction by p53 class mediator resulting in cell cycle arrest [GO:0006977]	1	1	1	3
endoplasmic reticulum calcium ion homeostasis [GO:0032469]	1	1	1	3
fibroblast migration [GO:0010761]	1	1	1	3
maintenance of protein location in nucleus [GO:0051457]	1	1	1	3
negative regulation of telomerase activity [GO:0051974]	1	1	1	3
negative regulation of translation in response to oxidative stress [GO:0032938]	1	1	1	3
negative regulation of ubiquitin-dependent protein catabolic process [GO:2000059]	1	1	1	3
PML body organization [GO:0030578]	1	1	1	3
positive regulation of apoptotic process involved in mammary gland involution [GO:0060058]	1	1	1	3
positive regulation of histone deacetylation [GO:0031065]	1	1	1	3
positive regulation of protein localization to chromosome, telomeric region [GO:1904816]	1	1	1	3
positive regulation of telomere maintenance [GO:0032206]	1	1	1	3
protein targeting [GO:0006605]	1	1	1	3
regulation of calcium ion transport into cytosol [GO:0010522]	1	1	1	3
regulation of cell adhesion [GO:0030155]	1	1	1	3
regulation of double-strand break repair [GO:2000779]	1	1	1	3
mitochondrial mRNA catabolic process [GO:0000958]	1	1	1	3
mitochondrial mRNA polyadenylation [GO:0097222]	1	1	1	3
mitochondrial RNA 3'-end processing [GO:0000965]	1	1	1	3
mitochondrial RNA 5'-end processing [GO:0000964]	1	1	1	3
mitochondrial RNA catabolic process [GO:0000957]	1	1	1	3
mitochondrion morphogenesis [GO:0070584]	1	1	1	3
negative regulation of growth [GO:0045926]	1	1	1	3
nuclear polyadenylation-dependent mRNA catabolic process [GO:0071042]	1	1	1	3
positive regulation of miRNA catabolic process [GO:2000627]	1	1	1	3
positive regulation of mitochondrial RNA catabolic process [GO:0000962]	1	1	1	3
positive regulation of mRNA catabolic process [GO:0061014]	1	1	1	3
regulation of cellular respiration [GO:0043457]	1	1	1	3
regulation of cellular senescence [GO:2000772]	1	1	1	3
response to growth hormone [GO:0060416]	1	1	1	3
RNA import into mitochondrion [GO:0035927]	1	1	1	3
RNA polyadenylation [GO:0043631]	1	1	1	3
rRNA import into mitochondrion [GO:0035928]	1	1	1	3
regulation of endopeptidase activity [GO:0052548]	1	1	1	3
positive regulation of endopeptidase activity [GO:0010950]	1	1	1	3
regulation of proteasomal protein catabolic process [GO:0061136]	1	1	1	3
autophagosome assembly [GO:0000045]	2	0	1	3
cytoplasmic sequestering of protein [GO:0051220]	1	1	1	3
protein linear polyubiquitination [GO:0097039]	1	1	1	3
negative regulation of non-canonical Wnt signaling pathway [GO:2000051]	1	1	1	3
sprouting angiogenesis [GO:0002040]	1	1	1	3
CD4-positive, alpha-beta T cell activation [GO:0035710]	1	1	1	3
CD4-positive, alpha-beta T cell differentiation [GO:0043367]	1	1	1	3
negative regulation of protein secretion [GO:0050709]	1	1	1	3
positive regulation of immune response [GO:0050778]	1	1	1	3
positive regulation of T-helper 2 cell cytokine production [GO:2000553]	1	1	1	3
positive regulation of toll-like receptor 7 signaling pathway [GO:0034157]	1	1	1	3
positive regulation of toll-like receptor 9 signaling pathway [GO:0034165]	1	1	1	3
endosomal vesicle fusion [GO:0034058]	1	1	1	3
dATP catabolic process [GO:0046061]	1	1	1	3
deoxyribonucleotide catabolic process [GO:0009264]	1	1	1	3
dGTP catabolic process [GO:0006203]	1	1	1	3
DNA strand resection involved in replication fork processing [GO:0110025]	1	1	1	3
double-strand break repair via homologous recombination [GO:0000724]	1	1	1	3
somatic hypermutation of immunoglobulin genes [GO:0016446]	1	1	1	3
clustering of voltage-gated sodium channels [GO:0045162]	1	1	1	3
iron import into the mitochondrion [GO:0048250]	1	1	1	3
alanine transport [GO:0032328]	1	1	1	3
amino acid import across plasma membrane [GO:0089718]	1	1	1	3
amino acid transmembrane transport [GO:0003333]	1	1	1	3
amino acid transport [GO:0006865]	1	1	1	3
sodium ion transmembrane transport [GO:0035725]	1	1	1	3
DNA damage response, signal transduction by p53 class mediator resulting in transcription of p21 class mediator [GO:0006978]	1	1	1	3
maintenance of protein location [GO:0045185]	1	1	1	3
negative regulation of cellular component movement [GO:0051271]	1	1	1	3
negative regulation of endothelial cell migration [GO:0010596]	1	1	1	3
negative regulation of protein export from nucleus [GO:0046826]	1	1	1	3
regulation of angiogenesis [GO:0045765]	1	1	1	3
regulation of extrinsic apoptotic signaling pathway via death domain receptors [GO:1902041]	1	1	1	3
regulation of Fas signaling pathway [GO:1902044]	1	1	1	3
response to retinoic acid [GO:0032526]	1	1	1	3
telomere maintenance [GO:0000723]	1	1	1	3
filopodium assembly [GO:0046847]	1	1	1	3
lamellipodium assembly [GO:0030032]	1	1	1	3
regulation of small GTPase mediated signal transduction [GO:0051056]	1	1	1	3
cholesterol import [GO:0070508]	1	1	1	3
blood circulation [GO:0008015]	1	0	2	3
antigen processing and presentation of exogenous peptide antigen via MHC class I, TAP-dependent [GO:0002479]	1	1	1	3
antigen processing and presentation of endogenous peptide antigen via MHC class Ib via ER pathway, TAP-dependent [GO:0002489]	1	1	1	3
peptide antigen transport [GO:0046968]	1	1	1	3
lens fiber cell differentiation [GO:0070306]	1	1	1	3
lens morphogenesis in camera-type eye [GO:0002089]	1	1	1	3
cellular iron ion homeostasis [GO:0006879]	1	1	1	3
negative regulation of mitochondrial fusion [GO:0010637]	1	1	1	3
osteoclast differentiation [GO:0030316]	1	1	1	3
positive regulation of bone resorption [GO:0045780]	1	1	1	3
positive regulation of isotype switching [GO:0045830]	1	1	1	3
transferrin transport [GO:0033572]	1	1	1	3
transport across blood-brain barrier [GO:0150104]	1	1	1	3
apoptotic cell clearance [GO:0043277]	1	1	1	3
branching involved in salivary gland morphogenesis [GO:0060445]	1	1	1	3
cellular response to cocaine [GO:0071314]	1	1	1	3
cellular response to serotonin [GO:1904015]	1	1	1	3
isopeptide cross-linking via N6-(L-isoglutamyl)-L-lysine [GO:0018153]	1	1	1	3
negative regulation of endoplasmic reticulum calcium ion concentration [GO:0032471]	1	1	1	3
peptide cross-linking [GO:0018149]	1	1	1	3
phospholipase C-activating G protein-coupled receptor signaling pathway [GO:0007200]	1	1	1	3
positive regulation of cell adhesion [GO:0045785]	1	1	1	3
positive regulation of cytosolic calcium ion concentration involved in phospholipase C-activating G protein-coupled signaling pathway [GO:0051482]	1	1	1	3
positive regulation of mitochondrial calcium ion concentration [GO:0051561]	1	1	1	3
positive regulation of neurogenesis [GO:0050769]	1	1	1	3
positive regulation of small GTPase mediated signal transduction [GO:0051057]	1	1	1	3
protein deamination [GO:0018277]	1	1	1	3
regulation of apoptotic cell clearance [GO:2000425]	1	1	1	3
salivary gland cavitation [GO:0060662]	1	1	1	3
negative regulation of endopeptidase activity [GO:0010951]	1	1	1	3
negative regulation of membrane protein ectodomain proteolysis [GO:0051045]	1	1	1	3
negative regulation of metallopeptidase activity [GO:1905049]	1	1	1	3
negative regulation of Ras protein signal transduction [GO:0046580]	1	1	1	3
positive regulation of adenylate cyclase activity [GO:0045762]	1	1	1	3
regulation of Rap protein signal transduction [GO:0032487]	1	1	1	3
response to hormone [GO:0009725]	1	1	1	3
response to organic substance [GO:0010033]	1	1	1	3
activation of NF-kappaB-inducing kinase activity [GO:0007250]	1	1	1	3
hyperosmotic response [GO:0006972]	1	1	1	3
I-kappaB phosphorylation [GO:0007252]	1	1	1	3
MyD88-independent toll-like receptor signaling pathway [GO:0002756]	1	1	1	3
negative regulation of osteoclast differentiation [GO:0045671]	1	1	1	3
positive regulation of toll-like receptor signaling pathway [GO:0034123]	1	1	1	3
positive regulation of type III interferon production [GO:0034346]	1	1	1	3
regulation of dendritic cell cytokine production [GO:0002730]	1	1	1	3
response to insulin [GO:0032868]	1	1	1	3
endoplasmic reticulum organization [GO:0007029]	1	1	1	3
nuclear membrane organization [GO:0071763]	1	1	1	3
cell cycle [GO:0007049]	1	1	1	3
negative regulation of protein deubiquitination [GO:0090086]	1	1	1	3
protein destabilization [GO:0031648]	1	1	1	3
regulation of viral release from host cell [GO:1902186]	1	1	1	3
response to estrogen [GO:0043627]	1	1	1	3
protein maturation [GO:0051604]	1	1	1	3
cholesterol homeostasis [GO:0042632]	1	1	1	3
negative regulation of cholesterol storage [GO:0010887]	1	1	1	3
regulation of cholesterol efflux [GO:0010874]	1	1	1	3
regulation of cholesterol metabolic process [GO:0090181]	1	1	1	3
dTMP catabolic process [GO:0046074]	1	1	1	3
mitochondrial genome maintenance [GO:0000002]	1	1	1	3
pyrimidine nucleobase metabolic process [GO:0006206]	1	1	1	3
regulation of gastric motility [GO:1905333]	1	1	1	3
regulation of transmission of nerve impulse [GO:0051969]	1	1	1	3
aggresome assembly [GO:0070842]	1	1	1	3
regulation of mitotic cell cycle phase transition [GO:1901990]	1	1	1	3
protein deubiquitination [GO:0016579]	1	1	1	3
cellular response to cycloheximide [GO:0071409]	1	1	1	3
cellular response to puromycin [GO:1905795]	1	1	1	3
histone mRNA catabolic process [GO:0071044]	1	1	1	3
nuclear mRNA surveillance [GO:0071028]	1	1	1	3
nuclear-transcribed mRNA catabolic process [GO:0000956]	1	1	1	3
response to testosterone [GO:0033574]	1	1	1	3
RNA phosphodiester bond hydrolysis, exonucleolytic [GO:0090503]	1	1	1	3
rRNA catabolic process [GO:0016075]	1	1	1	3
heterochromatin assembly by small RNA [GO:0031048]	1	1	1	3
adenylate cyclase-activating G protein-coupled receptor signaling pathway [GO:0007189]	0	1	2	3
killing of cells of other organism [GO:0031640]	0	1	2	3
T cell chemotaxis [GO:0010818]	0	1	2	3
calcium-mediated signaling [GO:0019722]	1	0	1	2
cation transport [GO:0006812]	1	0	1	2
ion transmembrane transport [GO:0034220]	1	0	1	2
phospholipid translocation [GO:0045332]	1	0	1	2
keratan sulfate biosynthetic process [GO:0018146]	1	0	1	2
poly-N-acetyllactosamine biosynthetic process [GO:0030311]	1	0	1	2
B cell receptor signaling pathway [GO:0050853]	1	0	1	2
transmembrane receptor protein tyrosine kinase signaling pathway [GO:0007169]	1	0	1	2
complement activation, classical pathway [GO:0006958]	2	0	0	2
cellular response to organic substance [GO:0071310]	1	0	1	2
cytokine precursor processing [GO:0140447]	1	0	1	2
membrane hyperpolarization [GO:0060081]	1	0	1	2
mitochondrial depolarization [GO:0051882]	1	0	1	2
positive regulation of interleukin-1 alpha production [GO:0032730]	1	0	1	2
programmed necrotic cell death [GO:0097300]	1	0	1	2
response to ATP [GO:0033198]	1	0	1	2
signaling receptor ligand precursor processing [GO:0140448]	1	0	1	2
cognition [GO:0050890]	2	0	0	2
male meiosis I [GO:0007141]	2	0	0	2
positive regulation of dendritic cell cytokine production [GO:0002732]	2	0	0	2
angiogenesis involved in wound healing [GO:0060055]	1	0	1	2
cell-cell adhesion [GO:0098609]	1	0	1	2
integrin activation [GO:0033622]	1	0	1	2
leukocyte adhesive activation [GO:0050902]	1	0	1	2
leukocyte chemotaxis [GO:0030595]	1	0	1	2
leukocyte migration involved in inflammatory response [GO:0002523]	1	0	1	2
microglial cell proliferation [GO:0061518]	1	0	1	2
negative regulation of apoptotic signaling pathway [GO:2001234]	1	0	1	2
negative regulation of cell-substrate adhesion [GO:0010812]	1	0	1	2
negative regulation of glutamate receptor signaling pathway [GO:1900450]	1	0	1	2
negative regulation of hippocampal neuron apoptotic process [GO:0110091]	1	0	1	2
negative regulation of interleukin-1 alpha production [GO:0032690]	1	0	1	2
negative regulation of interleukin-6 production [GO:0032715]	1	0	1	2
negative regulation of microglial cell activation [GO:1903979]	1	0	1	2
negative regulation of neuron migration [GO:2001223]	1	0	1	2
neuron cellular homeostasis [GO:0070050]	1	0	1	2
neuron remodeling [GO:0016322]	1	0	1	2
positive chemotaxis [GO:0050918]	1	0	1	2
positive regulation of calcium-independent cell-cell adhesion [GO:0051041]	1	0	1	2
positive regulation of cell-matrix adhesion [GO:0001954]	1	0	1	2
positive regulation of I-kappaB phosphorylation [GO:1903721]	1	0	1	2
positive regulation of microglial cell migration [GO:1904141]	1	0	1	2
positive regulation of neuroblast proliferation [GO:0002052]	1	0	1	2
positive regulation of neuron projection development [GO:0010976]	1	0	1	2
positive regulation of transforming growth factor beta1 production [GO:0032914]	1	0	1	2
regulation of neurogenesis [GO:0050767]	1	0	1	2
regulation of synaptic plasticity [GO:0048167]	1	0	1	2
response to ischemia [GO:0002931]	1	0	1	2
synapse pruning [GO:0098883]	1	0	1	2
positive regulation of monocyte chemotaxis [GO:0090026]	1	0	1	2
negative regulation of MDA-5 signaling pathway [GO:0039534]	1	0	1	2
negative regulation of RIG-I signaling pathway [GO:0039536]	1	0	1	2
negative regulation of type I interferon production [GO:0032480]	1	0	1	2
DNA damage checkpoint signaling [GO:0000077]	1	0	1	2
DNA repair [GO:0006281]	1	0	1	2
glycoprotein catabolic process [GO:0006516]	1	0	1	2
SCF-dependent proteasomal ubiquitin-dependent protein catabolic process [GO:0031146]	1	0	1	2
activation of cysteine-type endopeptidase activity [GO:0097202]	1	0	1	2
negative regulation of cysteine-type endopeptidase activity [GO:2000117]	1	0	1	2
regulation of gene expression, epigenetic [GO:0040029]	1	0	1	2
DNA catabolic process, exonucleolytic [GO:0000738]	1	0	1	2
regulation of nucleocytoplasmic transport [GO:0046822]	1	0	1	2
ubiquitin-dependent endocytosis [GO:0070086]	1	0	1	2
regulation of ubiquitin-dependent protein catabolic process [GO:2000058]	1	0	1	2
acute inflammatory response [GO:0002526]	1	1	0	2
negative regulation of autophagosome assembly [GO:1902902]	1	1	0	2
negative regulation of autophagy [GO:0010507]	1	1	0	2
negative regulation of epithelial cell apoptotic process [GO:1904036]	1	1	0	2
negative regulation of glycolytic process [GO:0045820]	1	1	0	2
negative regulation of programmed necrotic cell death [GO:0062099]	1	1	0	2
negative regulation of type B pancreatic cell proliferation [GO:1904691]	1	1	0	2
positive regulation of neuroinflammatory response [GO:0150078]	1	1	0	2
positive regulation of neuron apoptotic process [GO:0043525]	1	1	0	2
positive regulation of oxidative phosphorylation [GO:1903862]	1	1	0	2
positive regulation of proteasomal protein catabolic process [GO:1901800]	1	1	0	2
positive regulation of protein modification process [GO:0031401]	1	1	0	2
protein acetylation [GO:0006473]	1	1	0	2
regulation of female gonad development [GO:2000194]	1	1	0	2
regulation of response to endoplasmic reticulum stress [GO:1905897]	1	1	0	2
regulation of lactation [GO:1903487]	1	0	1	2
negative regulation of protein K63-linked ubiquitination [GO:1900045]	1	0	1	2
regulation of chromatin assembly [GO:0010847]	1	0	1	2
translesion synthesis [GO:0019985]	1	0	1	2
positive regulation of interferon-gamma-mediated signaling pathway [GO:0060335]	1	0	1	2
regulation of response to interferon-gamma [GO:0060330]	1	0	1	2
protein O-linked glycosylation [GO:0006493]	1	0	1	2
detection of chemical stimulus involved in sensory perception of bitter taste [GO:0001580]	1	0	1	2
protein insertion into membrane [GO:0051205]	1	0	1	2
protein targeting to membrane [GO:0006612]	1	0	1	2
monocarboxylic acid transport [GO:0015718]	1	0	1	2
negative regulation of CD8-positive, alpha-beta T cell differentiation [GO:0043377]	1	0	1	2
negative regulation of insulin receptor signaling pathway [GO:0046627]	1	0	1	2
negative regulation of receptor signaling pathway via JAK-STAT [GO:0046426]	1	0	1	2
phosphatidylinositol phosphate biosynthetic process [GO:0046854]	1	0	1	2
positive regulation of CD4-positive, alpha-beta T cell differentiation [GO:0043372]	1	0	1	2
positive regulation of regulatory T cell differentiation [GO:0045591]	1	0	1	2
regulation of activation of Janus kinase activity [GO:0010533]	1	0	1	2
regulation of growth [GO:0040008]	1	0	1	2
regulation of interferon-gamma-mediated signaling pathway [GO:0060334]	1	0	1	2
macrophage derived foam cell differentiation [GO:0010742]	1	0	1	2
metanephric mesenchymal cell differentiation [GO:0072162]	1	0	1	2
metanephric mesenchymal cell proliferation involved in metanephros development [GO:0072136]	1	0	1	2
negative regulation by virus of viral protein levels in host cell [GO:0046725]	1	0	1	2
negative regulation of I-kappaB kinase/NF-kappaB signaling [GO:0043124]	1	0	1	2
negative regulation of mesenchymal to epithelial transition involved in metanephros morphogenesis [GO:0003340]	1	0	1	2
negative regulation of metanephric nephron tubule epithelial cell differentiation [GO:0072308]	1	0	1	2
positive regulation of mesenchymal cell proliferation [GO:0002053]	1	0	1	2
renal tubule development [GO:0061326]	1	0	1	2
response to mechanical stimulus [GO:0009612]	1	0	1	2
B cell costimulation [GO:0031296]	1	0	1	2
B cell homeostasis [GO:0001782]	1	0	1	2
positive regulation of germinal center formation [GO:0002636]	1	0	1	2
T cell costimulation [GO:0031295]	1	0	1	2
lipid biosynthetic process [GO:0008610]	0	1	1	2
long-chain fatty acid metabolic process [GO:0001676]	0	1	1	2
long-chain fatty-acyl-CoA biosynthetic process [GO:0035338]	0	1	1	2
positive regulation of long-chain fatty acid import across plasma membrane [GO:0010747]	0	1	1	2
blastocyst hatching [GO:0001835]	0	1	1	2
cellular response to staurosporine [GO:0072734]	0	1	1	2
leukocyte apoptotic process [GO:0071887]	0	1	1	2
neuron apoptotic process [GO:0051402]	0	1	1	2
striated muscle cell differentiation [GO:0051146]	0	1	1	2
astrocyte cell migration [GO:0043615]	0	1	1	2
cellular homeostasis [GO:0019725]	0	1	1	2
cellular response to fibroblast growth factor stimulus [GO:0044344]	0	1	1	2
cytoskeleton organization [GO:0007010]	0	1	1	2
G protein-coupled receptor signaling pathway, coupled to cyclic nucleotide second messenger [GO:0007187]	0	1	1	2
helper T cell extravasation [GO:0035684]	0	1	1	2
MAPK cascade [GO:0000165]	0	1	1	2
negative regulation of G1/S transition of mitotic cell cycle [GO:2000134]	0	1	1	2
negative regulation of glial cell apoptotic process [GO:0034351]	0	1	1	2
negative regulation of natural killer cell chemotaxis [GO:2000502]	0	1	1	2
negative regulation of vascular endothelial cell proliferation [GO:1905563]	0	1	1	2
positive regulation of apoptotic cell clearance [GO:2000427]	0	1	1	2
positive regulation of calcium ion import [GO:0090280]	0	1	1	2
positive regulation of endothelial cell apoptotic process [GO:2000353]	0	1	1	2
positive regulation of NMDA glutamate receptor activity [GO:1904783]	0	1	1	2
positive regulation of synaptic transmission, glutamatergic [GO:0051968]	0	1	1	2
positive regulation of T cell activation [GO:0050870]	0	1	1	2
protein kinase B signaling [GO:0043491]	0	1	1	2
regulation of cell shape [GO:0008360]	0	1	1	2
sensory perception of pain [GO:0019233]	0	1	1	2
viral genome replication [GO:0019079]	0	1	1	2
cellular protein localization [GO:0034613]	0	1	1	2
hydrogen peroxide metabolic process [GO:0042743]	0	1	1	2
positive regulation of hydrogen peroxide biosynthetic process [GO:0010729]	0	1	1	2
protein localization [GO:0008104]	0	1	1	2
regulation of thyroid hormone generation [GO:2000609]	0	1	1	2
activation of JUN kinase activity [GO:0007257]	0	1	1	2
execution phase of necroptosis [GO:0097528]	0	1	1	2
necroptotic process [GO:0070266]	0	1	1	2
aortic valve development [GO:0003176]	0	1	1	2
glial cell-neuron signaling [GO:0150098]	0	1	1	2
negative regulation of cardiac muscle hypertrophy [GO:0010614]	0	1	1	2
negative regulation of extracellular matrix constituent secretion [GO:0003332]	0	1	1	2
negative regulation of neuroinflammatory response [GO:0150079]	0	1	1	2
positive regulation of apoptotic process involved in morphogenesis [GO:1902339]	0	1	1	2
positive regulation of membrane protein ectodomain proteolysis [GO:0051044]	0	1	1	2
positive regulation of myelination [GO:0031643]	0	1	1	2
positive regulation of oligodendrocyte differentiation [GO:0048714]	0	1	1	2
pulmonary valve development [GO:0003177]	0	1	1	2
regulation of cytokine production involved in immune response [GO:0002718]	0	1	1	2
regulation of neuroinflammatory response [GO:0150077]	0	1	1	2
regulation of RNA biosynthetic process [GO:2001141]	0	1	1	2
regulation of T cell cytokine production [GO:0002724]	0	1	1	2
regulation of T cell proliferation [GO:0042129]	0	1	1	2
RNA destabilization [GO:0050779]	0	1	1	2
adenosine catabolic process [GO:0006154]	0	1	1	2
allantoin biosynthetic process [GO:0019428]	0	1	1	2
allantoin metabolic process [GO:0000255]	0	1	1	2
AMP catabolic process [GO:0006196]	0	1	1	2
dAMP catabolic process [GO:0046059]	0	1	1	2
deoxyadenosine catabolic process [GO:0006157]	0	1	1	2
deoxyguanosine catabolic process [GO:0006161]	0	1	1	2
deoxyinosine catabolic process [GO:0006149]	0	1	1	2
dGMP catabolic process [GO:0046055]	0	1	1	2
GMP catabolic process [GO:0046038]	0	1	1	2
guanine catabolic process [GO:0006147]	0	1	1	2
hypoxanthine catabolic process [GO:0009114]	0	1	1	2
IMP catabolic process [GO:0006204]	0	1	1	2
inosine catabolic process [GO:0006148]	0	1	1	2
iron-sulfur cluster assembly [GO:0016226]	0	1	1	2
lactation [GO:0007595]	0	1	1	2
negative regulation of protein kinase B signaling [GO:0051898]	0	1	1	2
negative regulation of protein phosphorylation [GO:0001933]	0	1	1	2
negative regulation of vascular endothelial growth factor signaling pathway [GO:1900747]	0	1	1	2
negative regulation of vasculogenesis [GO:2001213]	0	1	1	2
positive regulation of p38MAPK cascade [GO:1900745]	0	1	1	2
xanthine catabolic process [GO:0009115]	0	1	1	2
cytidine deamination [GO:0009972]	1	0	0	1
cerebral cortex development [GO:0021987]	1	0	0	1
extrinsic apoptotic signaling pathway in absence of ligand [GO:0097192]	1	0	0	1
zymogen activation [GO:0031638]	1	0	0	1
phylloquinone catabolic process [GO:0042376]	1	0	0	1
cell division [GO:0051301]	1	0	0	1
mitotic cell cycle phase transition [GO:0044772]	1	0	0	1
antifungal innate immune response [GO:0061760]	1	0	0	1
carbohydrate mediated signaling [GO:0009756]	1	0	0	1
cell activation [GO:0001775]	1	0	0	1
cell recognition [GO:0008037]	1	0	0	1
cellular response to molecule of fungal origin [GO:0071226]	1	0	0	1
detection of fungus [GO:0016046]	1	0	0	1
detection of molecule of fungal origin [GO:0032491]	1	0	0	1
detection of yeast [GO:0001879]	1	0	0	1
leukocyte activation involved in immune response [GO:0002366]	1	0	0	1
phagocytosis, recognition [GO:0006910]	1	0	0	1
positive regulation of calcium-mediated signaling [GO:0050850]	1	0	0	1
positive regulation of cell maturation [GO:1903431]	1	0	0	1
positive regulation of interleukin-2 production [GO:0032743]	1	0	0	1
positive regulation of killing of cells of other organism [GO:0051712]	1	0	0	1
positive regulation of lymphocyte activation [GO:0051251]	1	0	0	1
positive regulation of respiratory burst [GO:0060267]	1	0	0	1
positive regulation of superoxide anion generation [GO:0032930]	1	0	0	1
positive regulation of T-helper 17 type immune response [GO:2000318]	1	0	0	1
regulation of calcineurin-NFAT signaling cascade [GO:0070884]	1	0	0	1
regulation of I-kappaB kinase/NF-kappaB signaling [GO:0043122]	1	0	0	1
response to yeast [GO:0001878]	1	0	0	1
stimulatory C-type lectin receptor signaling pathway [GO:0002223]	1	0	0	1
T cell activation [GO:0042110]	1	0	0	1
activation of MAPK activity [GO:0000187]	1	0	0	1
negative regulation of inflammatory response [GO:0050728]	1	0	0	1
positive regulation of macrophage chemotaxis [GO:0010759]	1	0	0	1
positive regulation of vascular endothelial growth factor production [GO:0010575]	1	0	0	1
cerebrospinal fluid circulation [GO:0090660]	1	0	0	1
determination of left/right symmetry [GO:0007368]	1	0	0	1
establishment of localization in cell [GO:0051649]	1	0	0	1
outer dynein arm assembly [GO:0036158]	1	0	0	1
positive regulation of interleukin-18 production [GO:0032741]	1	0	0	1
protein localization to Golgi apparatus [GO:0034067]	1	0	0	1
skeletal system development [GO:0001501]	1	0	0	1
'de novo' NAD biosynthetic process from tryptophan [GO:0034354]	1	0	0	1
positive regulation of T cell apoptotic process [GO:0070234]	1	0	0	1
tryptophan catabolic process [GO:0006569]	1	0	0	1
tryptophan catabolic process to kynurenine [GO:0019441]	1	0	0	1
bone resorption [GO:0045453]	1	0	0	1
homeostasis of number of cells within a tissue [GO:0048873]	1	0	0	1
positive regulation of B cell differentiation [GO:0045579]	1	0	0	1
positive regulation of cytokine-mediated signaling pathway [GO:0001961]	1	0	0	1
positive regulation of organ growth [GO:0046622]	1	0	0	1
positive regulation of T cell differentiation [GO:0045582]	1	0	0	1
regulation of peptidyl-tyrosine phosphorylation [GO:0050730]	1	0	0	1
T cell lineage commitment [GO:0002360]	1	0	0	1
hair follicle morphogenesis [GO:0031069]	1	0	0	1
intermediate filament organization [GO:0045109]	1	0	0	1
keratinization [GO:0031424]	1	0	0	1
positive regulation of cell growth [GO:0030307]	1	0	0	1
positive regulation of hair follicle development [GO:0051798]	1	0	0	1
positive regulation of translation [GO:0045727]	1	0	0	1
negative regulation of proteasomal protein catabolic process [GO:1901799]	1	0	0	1
regulation of viral life cycle [GO:1903900]	1	0	0	1
ciliary neurotrophic factor-mediated signaling pathway [GO:0070120]	1	0	0	1
leukemia inhibitory factor signaling pathway [GO:0048861]	1	0	0	1
oncostatin-M-mediated signaling pathway [GO:0038165]	1	0	0	1
cardiac muscle cell development [GO:0055013]	1	0	0	1
bone mineralization [GO:0030282]	1	0	0	1
bone morphogenesis [GO:0060349]	1	0	0	1
cellular protein metabolic process [GO:0044267]	1	0	0	1
extracellular matrix organization [GO:0030198]	1	0	0	1
growth plate cartilage development [GO:0003417]	1	0	0	1
response to amyloid-beta [GO:1904645]	1	0	0	1
activation of immune response [GO:0002253]	1	0	0	1
cellular response to muramyl dipeptide [GO:0071225]	1	0	0	1
cellular response to peptidoglycan [GO:0071224]	1	0	0	1
detection of biotic stimulus [GO:0009595]	1	0	0	1
detection of muramyl dipeptide [GO:0032498]	1	0	0	1
innate immune response in mucosa [GO:0002227]	1	0	0	1
maintenance of gastrointestinal epithelium [GO:0030277]	1	0	0	1
negative regulation of inflammatory response to antigenic stimulus [GO:0002862]	1	0	0	1
negative regulation of interleukin-12 production [GO:0032695]	1	0	0	1
negative regulation of interleukin-18 production [GO:0032701]	1	0	0	1
negative regulation of T cell mediated immunity [GO:0002710]	1	0	0	1
negative regulation of toll-like receptor 2 signaling pathway [GO:0034136]	1	0	0	1
nucleotide-binding oligomerization domain containing 2 signaling pathway [GO:0070431]	1	0	0	1
pattern recognition receptor signaling pathway [GO:0002221]	1	0	0	1
positive regulation of B cell activation [GO:0050871]	1	0	0	1
positive regulation of biosynthetic process of antibacterial peptides active against Gram-positive bacteria [GO:0006965]	1	0	0	1
positive regulation of cytokine production involved in immune response [GO:0002720]	1	0	0	1
positive regulation of dendritic cell antigen processing and presentation [GO:0002606]	1	0	0	1
positive regulation of gamma-delta T cell activation [GO:0046645]	1	0	0	1
positive regulation of humoral immune response mediated by circulating immunoglobulin [GO:0002925]	1	0	0	1
positive regulation of MAP kinase activity [GO:0043406]	1	0	0	1
positive regulation of oxidoreductase activity [GO:0051353]	1	0	0	1
positive regulation of phosphatidylinositol 3-kinase activity [GO:0043552]	1	0	0	1
positive regulation of prostaglandin-endoperoxide synthase activity [GO:0060585]	1	0	0	1
positive regulation of prostaglandin-E synthase activity [GO:2000363]	1	0	0	1
positive regulation of protein K63-linked ubiquitination [GO:1902523]	1	0	0	1
positive regulation of type 2 immune response [GO:0002830]	1	0	0	1
positive regulation of xenophagy [GO:1904417]	1	0	0	1
regulation of neutrophil chemotaxis [GO:0090022]	1	0	0	1
Rho protein signal transduction [GO:0007266]	1	0	0	1
neuron migration [GO:0001764]	1	0	0	1
protein O-linked mannosylation [GO:0035269]	1	0	0	1
fertilization [GO:0009566]	1	0	0	1
meiotic cell cycle [GO:0051321]	1	0	0	1
meiotic sister chromatid cohesion [GO:0051177]	1	0	0	1
mitotic sister chromatid cohesion [GO:0007064]	1	0	0	1
reciprocal meiotic recombination [GO:0007131]	1	0	0	1
replication-born double-strand break repair via sister chromatid exchange [GO:1990414]	1	0	0	1
seminiferous tubule development [GO:0072520]	1	0	0	1
sister chromatid cohesion [GO:0007062]	1	0	0	1
spermatid development [GO:0007286]	1	0	0	1
synaptonemal complex assembly [GO:0007130]	1	0	0	1
negative regulation of signal transduction [GO:0009968]	1	0	0	1
negative regulation of intrinsic apoptotic signaling pathway [GO:2001243]	1	0	0	1
dipeptide import across plasma membrane [GO:0140206]	1	0	0	1
ion transport [GO:0006811]	1	0	0	1
peptidoglycan transport [GO:0015835]	1	0	0	1
hexose transmembrane transport [GO:0008645]	1	0	0	1
cochlea development [GO:0090102]	1	0	0	1
inner ear morphogenesis [GO:0042472]	1	0	0	1
locomotory behavior [GO:0007626]	1	0	0	1
sensory perception of sound [GO:0007605]	1	0	0	1
negative regulation of complement activation, alternative pathway [GO:0045957]	1	0	0	1
negative regulation of complement activation, classical pathway [GO:0045959]	1	0	0	1
regulation of complement activation [GO:0030449]	1	0	0	1
regulation of Rho-dependent protein serine/threonine kinase activity [GO:2000298]	1	0	0	1
regulation of B cell activation [GO:0050864]	1	0	0	1
endothelial cell activation [GO:0042118]	0	0	1	1
negative regulation of myoblast fusion [GO:1901740]	0	0	1	1
positive regulation of T cell migration [GO:2000406]	0	0	1	1
regulation of endothelial tube morphogenesis [GO:1901509]	0	0	1	1
regulation of T cell chemotaxis [GO:0010819]	0	0	1	1
response to auditory stimulus [GO:0010996]	0	0	1	1
homeostasis of number of cells [GO:0048872]	0	0	1	1
inter-male aggressive behavior [GO:0002121]	0	0	1	1
kidney morphogenesis [GO:0060993]	0	0	1	1
thyroid hormone metabolic process [GO:0042403]	0	0	1	1
tissue morphogenesis [GO:0048729]	0	0	1	1
toll-like receptor 2 signaling pathway [GO:0034134]	0	0	1	1
CD80 biosynthetic process [GO:0035780]	0	0	1	1
CD86 biosynthetic process [GO:0035781]	0	0	1	1
macrophage activation [GO:0042116]	0	0	1	1
positive regulation of nitric oxide metabolic process [GO:1904407]	0	0	1	1
CRD-mediated mRNA stabilization [GO:0070934]	0	0	1	1
dendrite arborization [GO:0140059]	0	0	1	1
pallium cell proliferation in forebrain [GO:0022013]	0	0	1	1
regulation of mRNA stability involved in response to stress [GO:0010610]	0	0	1	1
regulation of RNA metabolic process [GO:0051252]	0	0	1	1
