# Supplementary material for: Single-cell RNA-sequencing data analysis reveals a highly correlated triphasic transcriptional response to SARS-CoV-2 infection
Source: Commun Biol. 2022 Nov 27;5:1302. doi: 10.1038/s42003-022-04253-4 (PMC9701238; doi:10.1038/s42003-022-04253-4)
Supplement: Supplementary file 6 — Supplementary Data 3 [file 42003_2022_4253_MOESM6_ESM.gz › Suppl_Data_3/Supplementary_data_Fig1.xlsx]

## Sheet: log2FC_infected_vs_mock_hBECs
Gene	LOG2FC
	1	2	3	4	5	6	7	8	9	10	11	12	13
A1BG	-1.64	-0.86	-0.21	0.43	0.7	0.42	-0.35	-0.52	-0.14	-0.08	-0.91	-0.78	-0.52
AAAS	-1.76	-0.84	-0.13	0.3	0.52	-0.01	0.03	-0.51	-0.19	-0.52	-1.23	-0.16	nan
AACS	-1.65	-0.78	-0.1	0.38	0.57	0.21	-0.09	-0.31	-0.63	-0.27	-0.4	-0.18	-0.89
AAGAB	-1.69	-0.78	-0.13	0.34	0.5	0	-0.11	-0.1	-0.43	-0.32	-0.5	-0.21	-0.64
AAK1	-1.7	-0.86	-0.19	0.3	0.53	0.04	-0.2	-0.24	-0.79	-0.38	-0.65	-0.42	nan
AAMDC	-1.71	-0.86	-0.18	0.31	0.42	0.22	-0.24	-1.32	-0.94	-0.61	-0.33	-0.93	-1.2
AAMP	-1.77	-0.89	-0.21	0.24	0.39	0.05	-0.13	-0.35	-0.32	-0.46	-1.02	-0.54	nan
AAR2	-1.7	-0.8	-0.13	0.37	0.7	0.12	-0.23	-0.27	-0.15	-0.34	-0.64	-0.38	0.57
AARS1	-1.71	-0.9	-0.22	0.3	0.55	0.1	-0.18	-0.41	-0.16	-0.54	-0.4	-0.41	-0.6
AARS2	-1.68	-0.8	-0.12	0.43	0.67	0	-0.31	-1	-0.33	-0.72	-0.99	-0.93	-0.89
AASDH	-1.69	-0.76	-0.13	0.47	0.73	0.21	-0.36	0.04	-0.98	-0.34	-0.25	-0.17	0.54
AASDHPPT	-1.56	-0.73	-0.12	0.33	0.52	0.11	-0.13	-0.17	-0.28	-0.39	-0.57	-0.42	0.06
AASS	-1.84	-0.86	-0.16	0.34	0.58	-0.04	-0.09	-0.62	-0.17	-0.41	-0.7	-0.18	-0.47
AATF	-1.71	-0.87	-0.23	0.27	0.46	-0.07	-0.27	-0.07	-0.29	-0.8	-0.55	-0.92	-0.72
ABCA12	-1.63	-0.82	-0.17	0.38	0.34	0.06	-0.03	-0.39	-0.41	-0.23	-0.25	-0.93	0.21
ABCA13	-1.28	-0.44	0.07	0.5	0.69	0.28	-0.11	-0.1	-0.05	-0.14	-0.22	-0.28	-0.21
ABCA2	-1.75	-0.92	-0.17	0.3	0.64	0.13	-0.44	-0.01	-0.07	-0.32	-0.56	-0.47	nan
ABCA5	-1.55	-0.69	-0.14	0.32	0.56	0.08	-0.21	-0.22	-0.24	-0.35	-0.41	-0.38	0.18
ABCB10	-1.59	-0.76	-0.12	0.39	0.7	0.24	-0.41	-0.18	0.08	-0.19	-0.41	-0.64	0.02
ABCB6	-1.81	-0.93	-0.25	0.2	0.49	-0.08	-0.42	-0.72	-0.86	-0.63	-0.29	-0.8	-1.26
ABCB7	-1.72	-0.86	-0.18	0.26	0.4	0.03	-0.24	-0.51	-0.61	-0.32	-0.52	-0.5	-1.02
ABCB8	-1.62	-0.73	-0.1	0.47	0.52	0.25	-0.57	-0.26	-0.65	-0.78	0.12	-0.44	-0.14
ABCC1	-1.63	-0.75	-0.06	0.38	0.65	0.08	-0.14	-0.3	-0.38	-0.4	-0.41	-0.24	-0.1
ABCC3	-1.88	-0.9	-0.21	0.28	0.47	-0.01	0.14	-0.62	0.15	-0.21	-0.23	-1.99	-0.28
ABCC5	-1.69	-0.84	-0.18	0.29	0.42	0.13	-0.29	-0.42	-0.33	-0.42	-0.57	-0.45	-0.37
ABCC6	-1.54	-0.68	-0.04	0.44	0.57	0.34	-0.4	-0.28	-0.19	-0.24	-0.35	-0.68	-0.23
ABCC9	-1.89	-0.88	-0.26	0.2	0.4	-0.17	-0.38	-0.46	-0.18	0.15	-0.32	-0.59	-0.71
ABCD3	-1.53	-0.72	-0.12	0.31	0.53	0.07	-0.16	-0.15	-0.42	-0.34	-0.47	-0.41	-1.13
ABCE1	-1.64	-0.76	-0.11	0.34	0.52	0.18	-0.05	-0.35	-0.29	-0.27	-0.48	-0.42	0.04
ABCF1	-1.55	-0.73	-0.1	0.39	0.61	0	-0.3	-0.02	-0.17	-0.34	-0.38	-0.32	0.14
ABCF2	-1.68	-0.76	-0.08	0.36	0.48	-0.1	-0.36	-0.19	-0.25	-0.2	-0.46	-0.52	nan
ABCF3	-1.73	-0.87	-0.18	0.27	0.51	-0.15	-0.12	-0.06	-0.39	-0.31	-0.58	-0.78	-0.6
ABCG1	-1.81	-0.9	-0.14	0.25	0.49	-0.15	-0.72	-0.26	-0.19	-0.59	-0.3	-0.5	nan
ABHD10	-1.74	-0.85	-0.22	0.32	0.57	-0.21	-0.44	-0.24	-0.33	-0.52	-0.69	-0.52	-1.33
ABHD11	-1.73	-0.88	-0.24	0.19	0.34	-0.26	-0.37	-0.09	0.04	-0.18	-0.28	-0.47	-0.03
ABHD12	-1.73	-0.85	-0.13	0.32	0.5	0.01	-0.17	-0.48	-0.28	-0.34	-0.41	-0.34	-0.23
ABHD12B	-1.53	-0.64	-0.07	0.38	0.61	0.2	-0.28	-0.21	0.06	-0.25	-0.37	-0.34	-0.72
ABHD13	-1.65	-0.77	-0.11	0.36	0.59	0.12	-0.19	-0.29	-0.22	-0.48	-0.4	-0.71	-1.14
ABHD14A	-1.6	-0.69	-0.1	0.42	0.7	0.19	-0.1	-0.32	-0.21	-0.26	-0.43	-0.67	-0.99
ABHD14B	-1.77	-0.87	-0.19	0.28	0.46	0.03	-0.29	-0.25	-0.46	-0.43	-0.7	-0.83	nan
ABHD15	-1.64	-0.77	-0.13	0.37	0.62	0.06	-0.27	-0.05	-0.23	-0.31	-0.74	-0.53	-1.48
ABHD16A	-1.66	-0.8	-0.15	0.33	0.51	-0.07	-0.17	-0.47	-0.4	-0.45	-0.59	-0.68	0.21
ABHD17A	-1.67	-0.82	-0.2	0.26	0.43	0.02	-0.07	-0.38	-0.19	-0.57	-0.63	-0.47	-0.64
ABHD17B	-1.68	-0.8	-0.16	0.31	0.52	0.01	-0.18	-0.17	-0.17	-0.42	-0.46	-0.46	-0.34
ABHD17C	-1.79	-0.93	-0.26	0.24	0.42	0.01	-0.15	-0.34	-0.39	-0.58	-0.51	-0.46	nan
ABHD2	-1.12	-0.55	-0.05	0.32	0.51	0.19	-0.12	-0.07	-0.2	-0.33	-0.26	-0.52	-0.44
ABHD3	-1.7	-0.85	-0.15	0.34	0.54	0.04	-0.17	-0.26	-0.21	-0.41	-0.35	-0.41	nan
ABHD4	-1.74	-0.82	-0.19	0.35	0.67	-0.11	-0.15	-0.57	-0.48	-0.47	-0.82	-0.12	nan
ABHD5	-1.6	-0.78	-0.17	0.3	0.46	0.05	-0.2	-0.47	-0.36	-0.41	-0.34	-0.59	-0.11
ABHD6	-1.68	-0.8	-0.14	0.4	0.71	0.06	-0.26	-0.29	-0.38	-0.44	-0.44	-0.76	-0.9
ABHD8	-1.85	-0.92	-0.25	0.18	0.45	-0.1	-1.04	-0.64	-0.67	-0.75	-0.52	-1.72	0.44
ABI1	-1.95	-0.99	-0.26	0.22	0.52	-0.21	-0.39	-0.63	0.19	-0.66	-0.6	-0.09	-1.14
ABITRAM	-1.49	-0.73	-0.15	0.36	0.5	0.16	-0.32	-0.18	-0.21	-0.54	-0.34	-0.53	-0.3
ABL1	-1.69	-0.84	-0.17	0.38	0.61	-0.03	-0.34	-0.29	-0.46	-0.31	-0.19	-0.76	0.17
ABL2	-1.63	-0.8	-0.12	0.37	0.55	-0.12	-0.29	-0.04	0.11	-0.32	-0.57	-0.24	0.05
ABO	-1.57	-0.75	-0.13	0.36	0.55	0.05	-0.15	-0.24	-0.26	-0.29	-0.59	-0.6	-0.88
ABRACL	-1.21	-0.61	-0.08	0.32	0.54	0.12	-0.24	-0.19	-0.19	-0.29	-0.61	-0.66	-0.39
ABRAXAS1	-1.56	-0.7	-0.14	0.38	0.5	0	-0.19	-0.27	-0.19	-0.22	-0.58	-0.4	-0.21
ABRAXAS2	-1.7	-0.82	-0.13	0.27	0.58	0.11	-0.25	-0.22	-0.33	-0.4	-0.41	-0.22	0
ABT1	-1.71	-0.84	-0.15	0.37	0.49	0.1	-0.13	-0.23	-0.29	-0.66	-0.42	-0.65	-0.65
ACAA1	-1.59	-0.75	-0.09	0.33	0.58	0.16	-0.07	-0.27	-0.23	-0.38	-0.25	-0.54	-0.22
ACAA2	-1.6	-0.7	-0.07	0.35	0.52	0.28	-0.27	-0.6	-0.29	-0.5	-0.44	-0.57	-1.01
ACACB	-1.61	-0.7	-0.02	0.38	0.72	0.31	-0.16	-0.62	-0.39	-0.52	-0.56	-0.05	-0.1
ACAD10	-1.78	-0.95	-0.2	0.3	0.51	-0.09	-0.22	-0.56	-0.4	0.25	-1.02	-0.55	-0.56
ACAD11	-1.59	-0.76	-0.12	0.33	0.63	0.24	-0.1	-0.28	-0.61	-0.32	-0.53	-0.12	-0.61
ACAD8	-1.74	-0.76	-0.08	0.34	0.72	0.28	-0.18	0.18	-0.22	-0.51	-0.71	-0.46	nan
ACAD9	-1.7	-0.83	-0.18	0.27	0.56	-0.19	-0.08	0.04	-0.44	-0.5	-0.64	-0.73	-0.43
ACADM	-1.46	-0.69	-0.09	0.34	0.53	0.18	-0.08	-0.29	-0.39	-0.26	-0.39	-0.44	-0.82
ACADS	-1.81	-0.91	-0.25	0.23	0.52	0.05	-0.65	-0.37	-0.27	-1.03	-0.31	-0.36	-1.01
ACADSB	-1.68	-0.83	-0.19	0.33	0.47	0.37	-0.12	-0.41	-0.31	-0.49	-0.58	-0.4	nan
ACADVL	-1.44	-0.7	-0.17	0.19	0.32	0.05	-0.22	-0.23	-0.2	-0.55	-0.64	-0.68	-0.31
ACAP1	-1.57	-0.78	-0.25	0.23	0.5	0.14	-0.15	-0.44	-0.56	-0.43	-0.59	-0.64	-0.7
ACAP2	-1.61	-0.79	-0.15	0.31	0.54	0.05	-0.07	-0.19	-0.34	-0.46	-0.59	-0.5	-0.25
ACAP3	-1.72	-0.86	-0.15	0.32	0.51	0.25	-0.28	-0.52	-0.2	-0.26	-0.05	-0.52	0.06
ACAT2	-1.65	-0.74	-0.13	0.39	0.5	0.12	-0.07	-0.08	-0.26	-0.7	-0.56	-0.36	-0.84
ACBD3	-1.7	-0.95	-0.32	0.12	0.31	-0.15	-0.39	-0.43	-0.66	-0.58	-0.68	-0.65	-0.42
ACBD6	-1.64	-0.78	-0.12	0.37	0.49	0.15	-0.06	-0.24	-0.4	-0.38	-0.64	-0.36	-0.48
ACD	-1.72	-0.86	-0.16	0.33	0.54	0.19	-0.13	-0.42	-0.15	-0.5	-0.24	-0.61	-1.08
ACE2	-1.69	-0.74	-0.11	0.39	0.59	0.21	-0.1	-0.39	-0.21	-0.73	-0.29	-0.41	nan
ACER2	-1.6	-0.82	-0.15	0.36	0.54	0.06	-0.02	-0.39	-0.31	-0.26	-0.18	-0.47	0.07
ACER3	-1.76	-0.85	-0.14	0.36	0.57	0.03	-0.38	-0.28	-0.35	-0.42	-0.4	-0.37	0.13
ACIN1	-1.6	-0.77	-0.12	0.32	0.54	0.13	-0.2	-0.36	-0.3	-0.52	-0.46	-0.51	0.22
ACKR3	-1.87	-1.02	-0.37	0.08	0.29	-0.19	-0.39	-0.56	-0.46	-0.78	-0.62	-0.81	-1.94
ACKR4	-1.76	-0.83	-0.24	0.27	0.41	-0.09	-0.36	-0.09	-0.07	-0.72	-0.6	-0.29	0.29
ACLY	-1.58	-0.71	-0.07	0.41	0.6	0.16	0.12	-0.04	-0.4	-0.38	-0.15	-0.46	-1.52
ACO1	-1.68	-0.8	-0.16	0.36	0.54	0.09	-0.35	-0.23	-0.23	-0.41	-0.38	-0.47	nan
ACO2	-1.52	-0.7	-0.08	0.37	0.61	0.05	-0.06	-0.28	-0.12	-0.32	-0.28	-0.45	-0.8
ACOT11	-1.87	-0.84	-0.21	0.24	0.58	0.31	-0.2	-0.47	-0.34	-0.72	0.8	-1.17	-0.89
ACOT13	-1.61	-0.79	-0.16	0.29	0.5	0.09	-0.24	-0.17	-0.45	-0.3	-0.35	-0.4	-0.65
ACOT7	-1.68	-0.75	-0.09	0.4	0.58	0.4	0.13	-0.01	-0.75	-0.12	-0.46	-0.42	nan
ACOT8	-1.66	-0.75	-0.12	0.37	0.56	0.16	0.07	-0.25	-0.52	-0.48	-0.72	-0.53	-0.88
ACOT9	-1.67	-0.78	-0.19	0.31	0.48	0.15	-0.36	-0.14	-0.51	-0.37	-0.62	-0.62	-0.36
ACOX1	-1.73	-0.84	-0.19	0.29	0.52	0.01	-0.45	-0.15	-0.34	-0.51	-0.47	-0.51	-0.53
ACP1	-1.54	-0.8	-0.22	0.22	0.43	-0.11	-0.24	-0.31	-0.42	-0.53	-0.63	-0.62	-0.02
ACP2	-1.7	-0.81	-0.13	0.38	0.56	-0.03	-0.1	-0.12	-0.65	-0.45	-0.49	-0.4	nan
ACP3	-1.88	-0.89	-0.2	0.24	0.49	-0.15	-0.33	-0.54	-0.49	-0.63	-0.04	-0.7	nan
ACP5	-1.96	-1.11	-0.29	0.19	0.46	0.15	-0.16	0.02	-1.03	-0.76	-0.66	-0.74	0.3
ACP6	-1.73	-0.82	-0.18	0.36	0.57	0.15	-0.14	-0.47	-0.67	-0.52	-0.63	-0.62	-1.58
ACSBG1	-1.51	-0.6	-0.07	0.58	0.89	0.07	-0.24	0.1	-0.05	-0.27	-0.09	-1.01	nan
ACSF2	-1.76	-0.84	-0.17	0.29	0.5	0.02	-0.41	-0.43	-0.36	-0.33	-0.21	-1.06	-1.11
ACSF3	-1.69	-0.78	-0.13	0.28	0.55	0.47	-0.33	-0.01	-0.49	-0.6	-0.33	-0.63	-0.56
ACSL3	-1.37	-0.68	-0.1	0.31	0.49	0.12	-0.13	-0.31	-0.22	-0.36	-0.43	-0.55	-0.21
ACSL4	-1.76	-0.85	-0.14	0.34	0.57	-0.21	-0.08	-0.1	-0.44	-0.33	-0.25	-0.23	-1.01
ACSS1	-1.61	-0.82	-0.13	0.34	0.6	0.01	-0.12	-0.22	-0.23	-0.21	-0.21	-0.61	0.03
ACSS2	-1.87	-1.06	-0.3	0.08	0.67	-0.05	-1.12	0.01	-0.99	0.44	0.14	-1.3	nan
ACTA2	-1.73	-0.84	-0.13	0.32	0.43	-0.16	-0.72	-0.43	-0.97	-0.45	-0.51	-0.61	-1.24
ACTB	-0.28	-0.16	-0.05	0.04	0.07	0.07	-0.03	0.02	0	-0.15	-0.32	-0.77	-1.32
ACTG1	-1.12	-0.83	-0.6	-0.47	-0.43	-0.53	-0.67	-0.72	-0.73	-0.89	-1	-1.5	-2.15
ACTL6A	-1.61	-0.74	-0.1	0.36	0.59	0.13	0.04	-0.22	-0.3	-0.25	-0.61	-0.35	-1.29
ACTN4	-1.19	-0.69	-0.2	0.17	0.34	0.05	-0.12	-0.24	-0.27	-0.42	-0.57	-0.55	-0.8
ACTR10	-1.58	-0.72	-0.12	0.34	0.55	0.15	0.1	-0.4	-0.28	-0.51	-0.43	-0.45	-1.07
ACTR1A	-1.61	-0.8	-0.14	0.4	0.6	0.03	-0.16	-0.3	-0.35	-0.7	-0.52	-0.69	-0.44
ACTR1B	-1.66	-0.83	-0.16	0.31	0.48	0.01	-0.22	-0.44	-0.26	-0.37	-0.54	-0.61	-0.95
ACTR2	-1.1	-0.62	-0.15	0.19	0.35	0.1	-0.1	-0.17	-0.15	-0.33	-0.39	-0.6	-0.73
ACTR3	-1.37	-0.71	-0.18	0.22	0.45	0.07	-0.15	-0.26	-0.21	-0.39	-0.44	-0.53	-0.7
ACTR3C	-1.6	-0.67	-0.02	0.47	0.59	0.11	0.01	-0.05	-0.11	-0.13	-0.36	-0.41	-0.49
ACTR6	-1.61	-0.77	-0.16	0.26	0.45	0.04	-0.22	-0.31	-0.3	-0.35	-0.45	-0.41	-0.44
ACTR8	-1.73	-0.86	-0.23	0.29	0.56	0.12	-0.11	-0.54	-0.54	-0.36	-0.22	-0.5	-0.39
ACVR1	-1.72	-0.82	-0.15	0.36	0.51	0.03	-0.27	-0.44	-0.32	-0.37	-0.56	-0.36	-0.17
ACVR1B	-1.67	-0.83	-0.19	0.31	0.62	0.05	-0.38	-0.52	-0.36	-0.47	-0.46	-0.47	0.35
ACVR2A	-1.7	-0.87	-0.18	0.33	0.61	0.04	-0.4	-0.45	-0.08	-0.46	-0.44	-0.1	-0.69
ACVR2B	-1.75	-0.91	-0.14	0.32	0.48	0.03	-0.36	-0.58	-0.11	-0.52	-0.84	-0.52	0.12
ACYP1	-1.4	-0.74	-0.22	0.22	0.39	0.03	-0.36	-0.36	-0.46	-0.54	-0.77	-0.66	-0.74
ACYP2	-1.57	-0.74	-0.08	0.36	0.63	0.2	-0.19	-0.24	-0.27	-0.42	-0.43	-0.36	-0.05
ADA	-1.84	-0.97	-0.27	0.29	0.52	0.1	-0.06	-1.63	-0.45	-0.42	-0.67	-1.55	nan
ADA2	-1.52	-0.64	-0.02	0.43	0.74	0.07	-0.3	0.03	-0.2	-0.19	-0.36	-0.35	1.36
ADAL	-1.54	-0.74	-0.12	0.45	0.61	0.17	-0.01	-0.38	-0.52	-0.1	-0.45	0.31	0.09
ADAM10	-1.65	-0.79	-0.15	0.3	0.54	0.06	-0.1	-0.36	-0.31	-0.51	-0.47	-0.46	-0.32
ADAM12	-1.72	-0.75	-0.25	0.31	0.41	-0.18	0.06	-0.65	-0.08	-0.13	-0.39	-0.43	-1.15
ADAM15	-1.69	-0.85	-0.19	0.3	0.48	0.09	-0.21	-0.3	-0.18	-0.71	-0.36	-0.41	0.26
ADAM17	-1.86	-0.94	-0.27	0.23	0.38	-0.07	-0.31	-0.3	-0.41	-0.55	-0.58	-0.55	-0.54
ADAM20	-1.88	-0.94	-0.38	0.25	0.42	-0.36	-0.23	-1.07	-0.17	-0.7	-0.43	-0.43	-0.26
ADAM8	-1.76	-0.88	-0.2	0.2	0.24	-0.3	-0.08	0.01	-0.31	-0.4	-0.34	-0.39	-0.93
ADAM9	-1.53	-0.8	-0.21	0.22	0.43	-0.02	-0.28	-0.32	-0.35	-0.55	-0.64	-0.6	-0.14
ADAMTS1	-1.7	-0.68	-0.1	0.27	0.5	0.09	-0.72	-0.49	0.21	-0.85	-0.61	-0.4	nan
ADAMTSL3	-1.76	-0.9	-0.12	0.38	0.55	0.18	-0.06	-0.31	0.08	-0.58	-0.25	-0.64	1.17
ADAMTSL5	-1.8	-0.85	-0.12	0.42	0.74	0.04	0.02	-0.57	0.03	-0.62	-0.55	-0.4	nan
ADAP1	-1.8	-0.86	-0.17	0.26	0.58	0.07	-0.33	-0.1	-0.27	-0.27	-0.15	-0.35	-0.1
ADAR	-1.7	-0.87	-0.12	0.38	0.64	0.06	-0.22	-0.03	0.05	-0.79	-0.42	-0.12	nan
ADAT2	-1.86	-0.85	-0.14	0.33	0.56	0.19	0.02	-0.59	-0.25	-0.62	-0.08	-0.5	nan
ADAT3	-1.66	-0.84	-0.2	0.35	0.54	0.16	0.06	-0.11	-0.68	-0.65	-0.37	-0.57	nan
ADCK2	-1.78	-0.91	-0.21	0.3	0.5	-0.31	-0.18	-0.4	-0.42	-0.61	-0.77	-0.67	nan
ADCK5	-1.75	-0.86	-0.19	0.26	0.48	-0.14	-0.08	-0.61	-0.45	-0.59	-0.67	-0.97	-0.89
ADCY6	-1.7	-0.82	-0.18	0.3	0.52	0.06	-0.37	-0.19	-0.39	-0.72	-0.62	-0.4	-1
ADCY9	-1.66	-0.79	-0.13	0.37	0.61	0.09	-0.26	-0.25	-0.26	-0.54	-0.42	-0.5	0.52
ADGB	-1.45	-0.58	-0.06	0.39	0.55	0.1	-0.16	0.03	-0.15	-0.28	-0.34	-0.23	0.1
ADGRA3	-1.61	-0.73	-0.08	0.41	0.74	0.21	-0.29	0	-0.17	-0.19	-0.5	-0.32	-0.92
ADGRE5	-1.67	-0.82	-0.19	0.32	0.58	0.18	-0.2	-0.12	-0.66	-0.27	-0.32	-0.57	-0.99
ADGRF1	-1.22	-0.61	-0.11	0.29	0.46	0.15	-0.19	-0.15	-0.31	-0.36	-0.53	-0.51	-0.56
ADGRF4	-1.82	-1.03	-0.33	0.33	0.39	0	-0.07	-0.58	-0.26	-0.59	-0.5	-0.85	nan
ADGRG6	-1.8	-0.89	-0.19	0.33	0.55	0.05	-0.23	-0.29	-0.28	-0.53	-0.4	-0.2	-0.16
ADH1C	-1.42	-0.66	0.02	0.33	0.59	0.09	0.02	-0.28	-0.65	-0.45	-0.57	0.01	-0.14
ADH5	-1.53	-0.69	-0.13	0.28	0.49	0	-0.24	-0.2	-0.38	-0.49	-0.56	-0.63	-0.47
ADH6	-1.53	-0.73	-0.06	0.4	0.56	0.22	0.01	-0.16	0.2	-0.38	-0.81	-0.47	-0.92
ADH7	-1.66	-0.62	0.01	0.43	0.58	0.19	-0.09	-0.26	-0.3	-0.33	-0.39	-0.13	-0.41
ADI1	-1.56	-0.73	-0.09	0.34	0.51	0.15	-0.17	-0.19	-0.41	-0.35	-0.42	-0.63	-0.88
ADIPOR1	-1.54	-0.84	-0.25	0.18	0.38	0.02	-0.31	-0.47	-0.47	-0.41	-0.57	-0.6	-0.34
ADIPOR2	-1.72	-0.85	-0.16	0.32	0.56	0.02	-0.34	-0.58	-0.43	-0.39	-0.45	-0.7	-0.1
ADIRF	-1.24	-0.63	-0.14	0.21	0.36	0.01	-0.24	-0.33	-0.34	-0.52	-0.66	-0.63	-1.08
ADK	-1.74	-0.83	-0.15	0.33	0.58	0.11	-0.08	-0.44	-0.24	-0.69	-0.43	-1.03	0.14
ADM	-2.45	-1.53	-0.79	-0.28	-0.11	-0.76	-0.92	-1.05	-0.89	-0.96	-0.87	-1.38	-0.94
ADNP	-1.62	-0.8	-0.16	0.29	0.48	0.04	-0.04	-0.23	-0.28	-0.49	-0.32	-0.28	0.06
ADNP2	-1.72	-0.84	-0.18	0.32	0.47	-0.06	-0.34	-0.46	-0.18	-0.31	-0.23	-0.27	-0.25
ADO	-1.66	-0.81	-0.13	0.41	0.58	-0.08	-0.51	-0.21	-0.3	-0.46	-0.21	-0.41	0.22
ADORA2B	-1.85	-0.92	-0.28	0.24	0.5	0.11	-0.47	-0.44	-0.33	-0.68	-0.48	-0.49	-0.6
ADPGK	-1.72	-0.83	-0.15	0.36	0.5	0.1	-0.08	-0.49	-0.61	-0.51	-0.13	-0.52	-1.15
ADPRM	-1.81	-0.96	-0.17	0.31	0.4	-0.03	-0.28	-0.52	-0.06	-0.24	-1.4	-1	0.33
ADPRS	-1.71	-0.84	-0.19	0.21	0.46	0.01	-0.38	-0.17	-0.55	-0.28	-0.54	-0.81	-0.43
ADRB1	-1.53	-0.68	-0.08	0.45	0.59	-0.15	0.05	-0.28	-0.34	-0.32	-0.27	-0.23	0.28
ADRB2	-1.73	-0.82	-0.17	0.3	0.51	0.11	0.18	-0.32	-0.32	-0.52	-0.45	-0.28	-0.14
ADRM1	-1.69	-0.83	-0.17	0.31	0.48	-0.09	-0.25	-0.14	-0.33	-0.55	-0.97	-0.73	0.55
ADSL	-1.72	-0.85	-0.16	0.31	0.59	0.05	-0.37	-0.18	-0.55	-0.45	-0.42	-0.71	0.1
ADSS1	-1.85	-0.97	-0.42	0	0.22	-0.33	-0.48	-0.75	-0.49	-0.77	-0.8	-0.42	-0.19
ADSS2	-1.42	-0.62	-0.09	0.32	0.5	0.13	-0.05	-0.18	-0.13	-0.29	-0.38	-0.44	-0.59
AEBP2	-1.71	-0.85	-0.15	0.32	0.49	0.08	-0.2	-0.16	-0.34	-0.35	-0.47	-0.32	-0.32
AEN	-1.66	-0.73	-0.1	0.37	0.57	0.06	-0.11	0.09	-0.27	-0.29	-0.19	-0.1	0.99
AFAP1	-1.78	-0.92	-0.3	0.28	0.48	0	-0.14	0.03	-0.66	-0.67	-0.51	-0.45	-0.18
AFAP1L1	-1.64	-0.8	-0.13	0.46	0.55	0.06	0.15	-0.22	-0.84	-0.81	-0.76	-0.11	nan
AFDN	-1.71	-0.85	-0.23	0.27	0.37	0.12	-0.11	-0.33	-0.34	-0.45	-0.67	-0.37	-0.04
AFF1	-1.78	-0.9	-0.22	0.35	0.4	0.06	0	-0.91	-1.89	-0.67	-0.3	-0.45	0.59
AFF4	-1.69	-0.86	-0.2	0.25	0.47	0.03	-0.12	-0.18	-0.17	-0.44	-0.4	-0.5	-0.16
AFG1L	-1.72	-0.9	-0.19	0.26	0.73	0.02	-0.35	-0.25	-0.2	-0.26	-0.69	-0.92	-1.32
AFG3L2	-1.69	-0.8	-0.1	0.38	0.57	0.04	-0.12	-0.29	-0.35	-0.47	-0.42	-0.46	0.1
AFTPH	-1.67	-0.83	-0.19	0.28	0.45	-0.05	-0.27	-0.15	-0.33	-0.43	-0.35	-0.69	-0.28
AGA	-1.78	-0.88	-0.18	0.33	0.48	-0.05	0	-0.3	-0.39	-0.24	-0.45	-0.45	nan
AGAP3	-1.65	-0.79	-0.13	0.36	0.58	-0.04	-0.19	-0.29	-0.17	-0.53	-0.39	-0.54	0.05
AGAP4	-1.74	-0.83	-0.17	0.36	0.47	-0.25	0.15	-0.34	-0.11	-0.43	-0.08	-0.41	nan
AGAP6	-1.87	-0.93	-0.28	0.19	0.47	-0.28	-0.3	-0.76	-1.08	-0.6	-0.48	-0.88	0.29
AGAP9	-1.72	-0.79	-0.08	0.37	0.47	0.03	-0.33	-0.6	0.94	-0.48	-0.07	-0.53	-0.2
AGBL2	-1.43	-0.61	0.01	0.5	0.7	0.16	-0.16	0.01	-0.05	-0.4	-0.43	-0.21	0.42
AGBL3	-1.66	-0.84	-0.21	0.33	0.42	-0.1	-0.13	-0.76	0.21	-0.25	-0.92	-0.15	nan
AGBL4	-1.66	-0.69	-0.22	0.25	0.48	-0.05	-0.52	0.02	-1.23	-0.6	-1.22	-0.64	nan
AGBL5	-1.49	-0.7	-0.1	0.44	0.56	0.05	-0.15	-0.01	-0.36	-0.46	-0.53	-0.21	-0.64
AGFG1	-1.73	-0.87	-0.21	0.29	0.54	-0.02	-0.22	-0.27	-0.44	-0.5	-0.51	-0.63	-0.98
AGFG2	-1.75	-0.91	-0.18	0.36	0.4	0.08	-0.13	-0.56	-0.78	-0.63	-0.45	-1.3	0.58
AGGF1	-1.58	-0.75	-0.13	0.31	0.56	0	-0.04	-0.22	-0.45	-0.37	-0.5	-0.33	-0.57
AGK	-1.79	-0.85	-0.21	0.31	0.47	0.1	-0.13	-0.24	-0.49	-0.42	-0.25	-0.43	nan
AGL	-1.68	-0.76	-0.11	0.36	0.59	0.07	-0.17	-0.37	-0.18	-0.5	-0.37	-0.53	-0.64
AGO1	-1.65	-0.76	-0.14	0.34	0.52	-0.13	-0.29	-0.38	-0.33	-0.48	-0.42	-0.03	0.18
AGO2	-1.71	-0.83	-0.18	0.27	0.5	0.02	-0.25	-0.3	-0.27	-0.3	-0.3	-0.26	0.19
AGO3	-1.74	-0.85	-0.16	0.32	0.56	0.06	-0.06	-0.24	-0.45	-0.62	-0.55	-0.8	-0.23
AGO4	-1.72	-0.85	-0.21	0.28	0.5	-0.03	-0.36	-0.05	-0.25	-0.37	-0.57	-0.65	-0.13
AGPAT1	-1.52	-0.7	-0.09	0.4	0.65	0.23	0.05	-0.16	-0.39	-0.51	-0.43	-0.51	0.55
AGPAT2	-1.71	-0.88	-0.22	0.23	0.42	-0.04	-0.39	-0.42	-0.23	-0.4	-0.46	-0.59	-0.4
AGPAT4	-1.57	-0.77	-0.16	0.38	0.64	0.01	0.03	-0.45	0.16	-0.36	-0.48	-0.25	-0.48
AGPAT5	-1.53	-0.7	-0.08	0.41	0.56	0.21	-0.03	-0.04	0.04	-0.12	-0.61	-0.49	0.07
AGPS	-1.55	-0.68	-0.06	0.4	0.58	0.18	-0.18	-0.26	-0.32	-0.53	-0.42	-0.3	-0.37
AGR2	-0.63	-0.54	-0.36	-0.16	-0.04	-0.24	-0.51	-0.62	-0.66	-0.73	-0.98	-0.83	-1.32
AGR3	-0.73	-0.17	0.03	0.21	0.33	-0.03	-0.35	-0.51	-0.59	-0.53	-0.49	-0.55	-1.09
AGRN	-1.56	-0.77	-0.09	0.36	0.61	0.17	-0.14	-0.17	-0.22	-0.45	-0.58	-0.5	-0.58
AGTRAP	-1.61	-0.74	-0.16	0.32	0.57	0	-0.19	-0.17	-0.13	-0.53	-0.44	-0.68	-0.96
AHCTF1	-1.61	-0.77	-0.13	0.34	0.56	0.1	-0.16	-0.34	-0.41	-0.39	-0.4	-0.34	-0.43
AHCY	-1.78	-0.93	-0.24	0.29	0.48	0.08	-0.14	-0.68	-0.4	-0.54	-1.08	-0.37	nan
AHCYL1	-1.5	-0.87	-0.31	0.1	0.29	-0.09	-0.29	-0.32	-0.37	-0.52	-0.6	-0.56	-0.52
AHI1	-1.54	-0.73	-0.07	0.42	0.68	0.12	-0.5	-0.13	0	-0.26	-0.26	-0.47	-0.96
AHNAK	-1.17	-0.73	-0.34	-0.09	0.01	-0.1	-0.29	-0.34	-0.34	-0.43	-0.75	-0.93	-1.32
AHNAK2	-1.6	-0.77	-0.21	0.2	0.41	-0.02	-0.26	-0.41	-0.3	-0.48	-0.52	-0.72	-0.34
AHR	-1.46	-0.66	-0.09	0.3	0.49	0.07	-0.06	-0.15	-0.15	-0.25	-0.36	-0.41	-0.2
AHSA1	-1.32	-0.62	-0.08	0.33	0.5	0.16	-0.08	-0.31	-0.21	-0.38	-0.54	-0.59	-0.64
AIDA	-1.72	-0.85	-0.21	0.3	0.5	0.05	-0.27	-0.28	-0.34	-0.5	-0.52	-0.56	nan
AIFM1	-1.61	-0.77	-0.1	0.37	0.55	0.02	-0.06	-0.21	-0.17	-0.31	-0.67	-0.64	-0.3
AIFM2	-1.74	-0.97	-0.28	0.21	0.58	0.08	-0.09	-0.04	-0.28	-0.65	-0.56	-0.14	-1.54
AIFM3	-1.61	-0.75	-0.14	0.4	0.76	0.15	-0.1	-0.08	-0.37	-0.85	-0.61	-0.3	nan
AIG1	-1.72	-0.81	-0.09	0.35	0.62	-0.02	-0.23	-0.35	-0.07	-0.31	-0.41	-0.07	-0.55
AIMP1	-1.53	-0.82	-0.25	0.19	0.34	0.02	-0.25	-0.28	-0.34	-0.49	-0.64	-0.6	-0.41
AIMP2	-1.69	-0.78	-0.13	0.43	0.55	-0.05	-0.31	-0.25	-0.3	-0.36	-0.34	-0.54	0.45
AIP	-1.78	-0.9	-0.19	0.27	0.48	0	-0.3	-0.28	-0.61	-0.74	-0.72	-0.51	-0.61
AJUBA	-1.79	-0.83	-0.15	0.39	0.63	0.03	-0.15	-0.12	-0.49	-0.41	-0.52	-0.26	0.27
AK1	-1.13	-0.58	-0.15	0.21	0.41	-0.02	-0.29	-0.13	-0.37	-0.49	-0.46	-0.65	-0.69
AK2	-1.56	-0.8	-0.2	0.25	0.47	0	-0.21	-0.32	-0.39	-0.51	-0.4	-0.57	0.06
AK3	-1.63	-0.79	-0.15	0.32	0.47	0.16	-0.12	-0.34	-0.2	-0.48	-0.54	-0.45	-0.28
AK4	-1.94	-0.98	-0.31	0.29	0.42	-0.16	-0.28	-0.34	-0.32	-0.67	-0.81	-0.78	nan
AK6	-1.66	-0.82	-0.2	0.28	0.42	-0.01	-0.22	-0.3	-0.25	-0.49	-0.42	-0.37	0.28
AK7	-1.25	-0.53	-0.06	0.35	0.53	0.19	-0.22	-0.18	-0.34	-0.28	-0.35	-0.42	-0.74
AK9	-1.57	-0.66	-0.07	0.38	0.59	0.2	0.11	0.32	-0.61	-0.11	-0.54	-0.56	-0.68
AKAP10	-1.67	-0.81	-0.13	0.37	0.39	0.06	-0.2	-0.23	-0.45	-0.35	-0.83	-0.18	-0.48
AKAP13	-1.48	-0.73	-0.19	0.23	0.42	0.09	-0.2	-0.22	-0.29	-0.44	-0.41	-0.52	-0.42
AKAP14	-0.96	-0.32	0.05	0.34	0.57	0.07	-0.19	-0.37	-0.3	-0.42	-0.41	-0.5	-1.16
AKAP17A	-1.76	-0.87	-0.21	0.3	0.52	0.05	-0.55	-0.4	-0.29	-0.24	-0.47	-0.46	0.23
AKAP6	-1.61	-0.72	-0.17	0.41	0.57	0.17	0.2	-0.14	-0.06	-0.06	0.25	-0.61	-0.82
AKAP8	-1.74	-0.89	-0.18	0.28	0.49	0.22	-0.26	-0.19	-0.32	-0.28	-0.45	-0.27	-0.55
AKAP8L	-1.72	-0.83	-0.18	0.27	0.46	-0.11	-0.11	-0.57	-0.49	-0.33	-0.47	-0.57	-0.27
AKAP9	-1.67	-0.73	-0.11	0.36	0.68	0.19	-0.13	-0.18	-0.12	-0.57	-0.4	-0.59	-0.11
AKIP1	-1.81	-0.9	-0.18	0.29	0.52	-0.14	-0.39	-0.35	-0.63	-0.58	-0.7	-0.47	-1.06
AKIRIN1	-1.56	-0.76	-0.17	0.28	0.53	0.02	-0.2	-0.31	-0.21	-0.33	-0.38	-0.47	-0.24
AKIRIN2	-1.85	-0.92	-0.25	0.23	0.46	-0.14	-0.22	-0.42	-0.51	-0.51	-0.51	-0.45	-0.6
AKR1A1	-1.48	-0.73	-0.16	0.24	0.4	-0.04	-0.16	-0.3	-0.32	-0.57	-0.64	-0.64	-0.77
AKR1B1	-1.65	-0.72	-0.02	0.51	0.62	0.11	-0.38	-0.08	-0.3	-0.26	-0.65	-0.44	-0.04
AKR1B10	-1.68	-0.74	-0.1	0.35	0.64	0.13	-0.02	-0.36	-0.15	-0.53	-0.68	-0.62	-0.84
AKR1C1	-1.78	-0.78	-0.21	0.23	0.41	-0.03	-0.32	-0.56	-0.47	-0.61	-0.62	-0.6	-0.84
AKR1C2	-1.3	-0.5	-0.05	0.23	0.38	0.05	-0.08	-0.29	-0.35	-0.55	-0.58	-0.72	-1.05
AKR1C3	-1.29	-0.49	-0.03	0.3	0.49	0.14	-0.09	-0.19	-0.3	-0.37	-0.49	-0.56	-0.57
AKR7A2	-1.26	-0.63	-0.12	0.28	0.41	0.05	-0.21	-0.29	-0.17	-0.28	-0.46	-0.54	-1.2
AKT1	-1.67	-0.84	-0.16	0.29	0.48	-0.14	-0.31	-0.43	-0.49	-0.68	-0.51	-0.73	-0.69
AKT1S1	-1.72	-0.85	-0.19	0.32	0.53	0.03	-0.07	-0.17	-0.17	-0.32	-0.1	-0.1	0.09
AKTIP	-1.71	-0.83	-0.12	0.24	0.59	-0.15	-0.42	-0.64	-0.3	-0.26	-0.91	-0.21	-0.28
ALAD	-1.7	-0.89	-0.25	0.29	0.43	-0.1	-0.33	-0.19	-0.67	-0.38	-0.53	-0.53	-1.13
ALAS1	-1.59	-0.74	-0.13	0.36	0.54	0.21	-0.02	-0.13	-0.32	-0.09	-0.36	-0.63	0.19
ALCAM	-0.7	-0.42	-0.11	0.14	0.29	0.08	-0.09	-0.08	-0.18	-0.23	-0.34	-0.4	-0.6
ALDH16A1	-1.52	-0.7	-0.07	0.37	0.59	0	0.09	-0.2	-0.32	-0.23	-0.81	-0.63	-0.8
ALDH1A1	-0.57	-0.09	0.09	0.3	0.45	0.16	-0.08	-0.11	-0.1	-0.15	-0.2	-0.3	-0.92
ALDH1A3	-1.3	-0.58	-0.11	0.23	0.38	0.06	-0.15	-0.23	-0.27	-0.4	-0.56	-0.65	-0.48
ALDH1L1	-1.61	-0.75	-0.14	0.31	0.57	0.2	-0.16	-0.04	-0.33	-0.51	-0.64	-0.43	nan
ALDH2	-1.46	-0.6	-0.03	0.34	0.49	0.15	-0.08	-0.16	-0.25	-0.44	-0.43	-0.52	-0.32
ALDH3A1	-1.66	-0.55	-0.07	0.27	0.46	0.06	-0.25	-0.56	-0.4	-0.59	-0.71	-0.63	-0.47
ALDH3A2	-1.6	-0.66	-0.01	0.44	0.64	0.16	0	-0.13	-0.12	-0.33	-0.33	-0.46	-1.21
ALDH3B1	-1.01	-0.36	0.05	0.41	0.6	0.16	-0.19	-0.14	-0.29	-0.36	-0.21	-0.37	-0.13
ALDH3B2	-1.61	-0.83	-0.15	0.28	0.59	0.16	-0.13	-0.29	-0.5	-0.61	-0.39	-0.47	0.57
ALDH4A1	-1.74	-0.82	-0.05	0.48	0.73	0.13	-0.07	-0.18	-0.44	-0.38	-0.51	-0.18	-0.14
ALDH5A1	-1.63	-0.79	-0.09	0.38	0.61	0.1	-0.15	-0.5	-0.38	-0.38	-0.46	-0.65	-0.1
ALDH6A1	-1.75	-0.85	-0.14	0.34	0.5	0.13	-0.44	-0.61	-0.66	-0.69	-0.1	-0.33	nan
ALDH7A1	-1.76	-0.88	-0.2	0.27	0.46	0.02	-0.23	-0.36	-0.21	-0.67	-0.45	-0.39	-0.39
ALDH9A1	-1.59	-0.73	-0.13	0.34	0.54	0.1	0.04	-0.32	-0.32	-0.39	-0.39	-0.47	-0.98
ALDOC	-1.83	-0.95	-0.23	0.27	0.51	-0.24	-0.27	-0.29	0.12	-0.1	-0.57	-1.23	nan
ALG1	-1.62	-0.76	-0.11	0.39	0.6	0.08	-0.19	-0.04	-0.31	-0.06	-0.59	-0.32	nan
ALG10	-1.66	-0.74	-0.08	0.39	0.58	0.3	0.08	-0.08	-0.5	-0.32	-0.57	-0.25	-0.64
ALG10B	-1.67	-0.71	-0.12	0.4	0.61	0.1	-0.19	-0.4	-0.37	-0.34	-0.58	-0.51	nan
ALG12	-1.8	-0.87	-0.18	0.33	0.45	-0.43	-0.12	-0.64	-0.15	-0.62	-0.49	-0.36	-1.54
ALG14	-1.7	-0.83	-0.13	0.34	0.57	0.01	0.08	-0.4	-0.33	-0.82	-0.62	-0.42	0.18
ALG2	-1.64	-0.79	-0.15	0.35	0.56	0.13	-0.36	-0.22	-0.45	-0.44	-0.73	-0.49	-0.72
ALG3	-1.61	-0.74	-0.06	0.39	0.63	-0.02	-0.17	-0.36	-0.14	-0.45	-0.28	-0.2	-1.02
ALG5	-1.65	-0.77	-0.14	0.33	0.54	0.1	-0.11	-0.26	-0.39	-0.52	-0.55	-0.51	-0.93
ALG6	-1.68	-0.78	-0.1	0.42	0.6	0.24	-0.02	-0.02	-0.53	-0.35	-0.46	-0.56	-0.55
ALG8	-1.75	-0.83	-0.19	0.3	0.51	-0.05	-0.13	-0.23	-0.37	-0.34	-0.5	-0.53	-0.6
ALKBH1	-1.79	-0.87	-0.21	0.27	0.49	0.07	0.28	-0.51	-0.57	0.08	-1.21	0.21	nan
ALKBH2	-1.75	-0.86	-0.16	0.37	0.61	0.35	-0.27	-0.71	-0.09	-0.8	-0.43	-0.28	nan
ALKBH3	-1.73	-0.85	-0.21	0.33	0.42	-0.14	-0.43	-0.02	-0.49	-0.3	-0.32	-0.54	-0.74
ALKBH4	-1.82	-0.92	-0.21	0.36	0.58	0.01	-0.38	-0.45	-0.51	-0.71	-0.69	-1.3	nan
ALKBH5	-1.53	-0.8	-0.24	0.24	0.46	-0.06	-0.36	-0.18	-0.41	-0.49	-0.47	-0.73	-0.71
ALKBH6	-1.73	-0.87	-0.14	0.34	0.45	0.09	0.28	0	-0.52	-0.67	-0.43	-0.65	-0.54
ALKBH7	-1.5	-0.82	-0.24	0.16	0.37	-0.03	-0.27	-0.42	-0.36	-0.5	-0.65	-0.76	-0.68
ALKBH8	-1.64	-0.73	-0.05	0.4	0.74	0.35	-0.37	-1.39	-0.44	-0.53	-0.12	-0.4	nan
ALMS1	-1.43	-0.64	-0.05	0.4	0.68	0.13	-0.01	-0.1	-0.39	-0.41	-0.26	-0.35	-0.29
ALOX15	-1.24	-0.55	-0.11	0.24	0.39	0.01	-0.25	-0.22	-0.4	-0.38	-0.33	-0.48	-0.62
ALOX15B	-1.94	-0.87	-0.24	0.23	0.42	-0.08	-0.32	-0.48	-0.23	-0.62	-0.54	-0.54	-0.03
ALOX5	-1.72	-0.88	-0.21	0.19	0.34	-0.37	-0.55	-0.45	-0.96	-0.64	-1.19	-0.38	nan
ALPK1	-1.68	-0.8	-0.1	0.34	0.57	0.19	-0.4	0.4	-0.53	-0.38	-0.37	-0.11	-0.8
ALPK3	-1.66	-0.79	-0.16	0.38	0.47	0.21	-0.63	-0.22	-1	-0.35	-0.73	-0.3	-0.23
ALS2	-1.52	-0.67	-0.08	0.44	0.69	0.1	0.14	0.19	-0.27	-0.46	-0.35	-0.53	-0.37
ALS2CL	-1.77	-0.91	-0.22	0.26	0.48	-0.05	-0.21	-0.62	-0.29	-0.44	-0.44	-0.66	0.29
ALYREF	-1.62	-0.76	-0.13	0.35	0.52	0.35	-0.33	-0.18	-0.1	-0.31	-0.42	-0.26	-0.09
AMACR	-1.69	-0.81	-0.06	0.54	0.73	0.28	-0.19	-0.3	-0.39	-0.44	-0.48	-0.39	-0.95
AMD1	-1.61	-0.74	-0.1	0.36	0.59	-0.01	-0.09	-0.19	-0.27	-0.3	-0.47	-0.37	-0.08
AMDHD2	-1.76	-0.85	-0.22	0.25	0.52	-0.1	-0.19	0.02	0.39	-0.52	-0.62	-0.95	0.09
AMFR	-1.67	-0.84	-0.15	0.34	0.48	-0.03	-0.19	-0.12	-0.48	-0.4	-0.56	-0.46	-0.7
AMIGO2	-1.81	-0.91	-0.26	0.28	0.52	-0.08	-0.15	-0.42	-0.86	-0.79	-0.25	-1.2	nan
AMMECR1	-1.67	-0.8	-0.14	0.32	0.55	0.16	-0.16	-0.1	-0.53	-0.43	-0.46	-0.76	-0.46
AMMECR1L	-1.68	-0.8	-0.19	0.34	0.67	0.28	-0.36	-0.59	-0.23	-0.56	-0.63	-0.13	-0.4
AMN	-1.84	-0.96	-0.24	0.24	0.37	-0.13	-0.3	-0.36	-0.48	-0.42	-0.36	-0.83	-1.65
AMN1	-1.79	-0.89	-0.28	0.29	0.55	-0.05	-0.03	-0.24	-0.75	-0.55	-0.24	-0.36	0.09
AMOT	-1.49	-0.68	-0.05	0.48	0.72	0.17	-0.18	0.01	-0.13	-0.16	-0.34	-0.21	0.43
AMOTL1	-1.88	-0.87	-0.22	0.34	0.59	-0.01	-0.3	-0.36	-0.32	-0.83	-0.6	-0.37	-1.43
AMOTL2	-1.54	-0.74	-0.16	0.34	0.55	0.13	-0.28	-0.21	-0.36	-0.18	-0.25	-0.1	0.25
AMPD2	-1.63	-0.79	-0.13	0.36	0.75	-0.67	-0.02	-0.3	-0.63	-0.91	-0.39	-0.55	nan
AMPD3	-1.62	-0.8	-0.19	0.33	0.51	-0.08	-0.27	-0.39	-0.43	-0.42	-0.52	-0.79	-0.38
AMT	-1.71	-0.88	-0.25	0.28	0.22	0.01	-0.31	-0.29	-0.34	0.04	-0.34	-1.22	nan
ANAPC1	-1.74	-0.82	-0.17	0.32	0.57	-0.09	-0.28	-0.23	-0.32	-0.6	-0.4	-0.59	-0.5
ANAPC13	-1.59	-0.72	-0.07	0.39	0.6	0.01	-0.11	0.03	-0.22	-0.29	-0.52	-0.53	-1.46
ANAPC16	-0.77	-0.53	-0.14	0.16	0.31	0.02	-0.15	-0.18	-0.17	-0.33	-0.34	-0.51	-0.63
ANAPC2	-1.9	-0.99	-0.38	0.18	0.43	-0.32	-0.27	-0.23	-0.48	-0.81	-0.49	-0.6	nan
ANAPC4	-1.57	-0.73	-0.07	0.4	0.68	0.16	0.06	-0.16	0.02	-0.45	-0.45	-0.62	-0.24
ANAPC5	-1.31	-0.63	-0.05	0.4	0.59	0.05	-0.1	-0.21	-0.12	-0.4	-0.5	-0.56	-1.12
ANAPC7	-1.73	-0.81	-0.13	0.32	0.48	0.23	-0.12	-0.07	-0.26	-0.31	-0.4	-0.46	0.08
ANG	-1.74	-0.91	-0.3	0.2	0.33	-0.05	-0.35	-0.35	-0.53	-0.58	-0.73	-0.7	-1.67
ANGEL1	-1.67	-0.73	-0.1	0.35	0.54	0.06	-0.25	-0.47	-0.47	-0.77	-0.8	-0.45	nan
ANGEL2	-1.81	-0.99	-0.3	0.27	0.64	0.16	-0.07	-0.67	-0.93	-0.28	-0.59	-0.76	-0.55
ANGPTL4	-2.43	-1.4	-0.61	-0.3	-0.06	-0.15	-1.64	-1.94	nan	-1.53	-1.64	-1.57	nan
ANK3	-1.77	-0.83	-0.16	0.36	0.42	0.11	-0.43	-0.2	-0.24	-0.42	-0.26	-0.68	-0.54
ANKDD1B	-1.59	-0.67	-0.08	0.38	0.62	0.14	-0.33	-0.44	-0.1	-0.21	-0.41	-0.71	-0.97
ANKEF1	-1.55	-0.7	-0.11	0.44	0.45	0.46	-0.11	-0.09	-0.25	-0.39	-0.71	-0.53	nan
ANKFN1	-1.76	-0.81	-0.23	0.23	0.48	0.08	-0.52	-0.38	-0.08	-0.36	-0.57	-0.38	-0.2
ANKFY1	-1.61	-0.79	-0.11	0.41	0.64	0.09	-0.14	-0.13	-0.24	-0.39	-0.55	-0.52	-1.48
ANKH	-1.96	-0.72	-0.09	0.37	0.52	0.02	-0.07	-0.36	-0.13	-0.51	-0.31	-0.25	nan
ANKHD1	-1.69	-0.83	-0.14	0.35	0.56	0.14	-0.13	-0.22	-0.3	-0.29	-0.32	-0.24	-0.91
ANKIB1	-1.59	-0.77	-0.13	0.35	0.51	0.07	-0.14	-0.27	-0.35	-0.31	-0.4	-0.27	-0.36
ANKK1	-1.63	-0.75	-0.08	0.32	0.56	-0.01	0.16	-0.18	-1.79	-0.55	-0.87	-0.59	-0.61
ANKLE2	-1.79	-0.98	-0.31	0.17	0.33	-0.25	-0.32	-0.42	-0.31	-0.56	-0.35	-0.23	-0.06
ANKMY1	-1.6	-0.7	-0.19	0.31	0.58	-0.04	-0.06	-0.41	-0.23	-0.68	-0.35	-0.35	-0.26
ANKMY2	-1.77	-0.87	-0.22	0.29	0.48	0.05	-0.2	-0.3	-0.51	-0.56	-0.68	-0.68	-1.08
ANKRA2	-1.76	-0.89	-0.21	0.29	0.52	0.04	-0.24	-0.41	-0.49	-0.26	-0.37	-0.38	0.08
ANKRD10	-1.76	-0.86	-0.2	0.25	0.45	0.1	-0.3	-0.16	-0.08	-0.48	-0.47	-0.42	-0.18
ANKRD12	-1.78	-0.88	-0.17	0.33	0.5	0.06	-0.33	-0.25	-0.41	-0.34	-0.41	-0.57	-0.23
ANKRD13C	-1.68	-0.84	-0.17	0.29	0.52	0.12	-0.26	-0.42	-0.29	-0.38	-0.49	-0.3	-0.6
ANKRD13D	-1.61	-0.75	-0.11	0.36	0.66	0.08	-0.24	-0.48	-0.27	-0.54	-0.45	-0.45	0.19
ANKRD16	-1.67	-0.8	-0.1	0.37	0.58	-0.24	-0.25	-0.34	-0.63	0.37	-0.12	-0.1	-0.2
ANKRD17	-1.62	-0.78	-0.1	0.32	0.56	0.12	-0.26	-0.19	-0.25	-0.42	-0.39	-0.36	-0.36
ANKRD18A	-1.77	-0.89	-0.29	0.29	0.41	0.04	-0.4	-0.14	-0.23	-0.38	-0.63	-1.15	-0.88
ANKRD18B	-1.7	-0.83	-0.18	0.38	0.56	0.18	-0.08	-0.21	-0.5	-0.47	-0.61	-0.64	-0.13
ANKRD22	-1.86	-0.92	-0.25	0.28	0.31	-0.05	-0.12	-0.52	-0.01	-0.5	-0.45	-0.56	nan
ANKRD26	-1.81	-0.82	-0.16	0.34	0.47	0.15	-0.21	-0.46	0.01	-0.44	-0.11	-0.42	0.6
ANKRD27	-1.72	-0.81	-0.17	0.35	0.45	0.1	-0.54	-0.13	-0.92	-0.5	-0.61	-0.49	nan
ANKRD28	-1.73	-0.84	-0.25	0.3	0.48	0.21	-0.34	-0.26	-0.14	-0.49	-0.47	-0.18	-1.18
ANKRD35	-1.61	-0.73	-0.1	0.37	0.55	0.12	-0.16	-0.24	-0.26	-0.26	-0.52	-0.93	-1.39
ANKRD36B	-1.81	-0.9	-0.22	0.26	0.44	-0.33	-0.34	-0.18	-0.51	-0.2	-0.51	-0.68	nan
ANKRD36C	-1.44	-0.5	0	0.36	0.47	0.18	-0.16	0.01	-0.41	-0.28	-0.56	-0.39	-0.38
ANKRD37	-3.26	-2.55	-2.08	-1.72	-1.55	-1.75	-2.25	-2.27	-2.23	-2.34	-2.46	-2.4	-2.18
ANKRD39	-1.6	-0.79	-0.15	0.34	0.48	0.09	-0.24	-0.19	-0.25	-0.62	-0.56	-0.77	-0.07
ANKRD40	-1.73	-0.85	-0.14	0.4	0.52	0.16	-0.34	-0.12	-0.35	-0.29	-0.69	0.07	nan
ANKRD42	-1.38	-0.65	-0.08	0.37	0.56	0.24	-0.11	-0.2	-0.36	-0.41	-0.59	-0.56	-0.24
ANKRD44	-1.73	-0.87	-0.22	0.23	0.55	-0.2	-0.3	-0.52	-0.62	-0.34	-0.01	-0.34	0.86
ANKRD45	-1.62	-0.71	-0.13	0.38	0.61	0.21	0.02	0.14	-0.41	-0.03	-0.52	-0.28	-0.86
ANKRD46	-1.68	-0.86	-0.11	0.36	0.65	0.3	-0.4	-0.03	-0.5	-0.61	-0.58	-0.73	0.37
ANKRD49	-1.78	-0.86	-0.14	0.34	0.49	0.02	-0.12	-0.4	-0.35	-0.12	-0.33	-0.26	-0.11
ANKRD50	-1.72	-0.85	-0.18	0.32	0.47	-0.02	-0.33	-0.42	-0.43	-0.54	-0.4	-0.36	-1.11
ANKRD52	-1.68	-0.83	-0.18	0.39	0.56	-0.12	-0.34	-0.06	-1	-0.45	-0.34	-0.2	nan
ANKRD54	-1.41	-0.63	-0.07	0.42	0.48	0.21	-0.05	0.01	-0.38	-0.32	-0.29	-0.4	0.11
ANKRD65	-1.55	-0.69	-0.1	0.3	0.53	0.1	-0.38	-0.33	-0.3	-0.12	-0.51	-0.47	-0.33
ANKRD66	-1.06	-0.33	0.07	0.38	0.62	0.2	-0.25	-0.19	-0.28	-0.42	-0.42	-0.4	-0.17
ANKRD9	-1.75	-0.9	-0.22	0.26	0.36	-0.06	-0.49	-0.46	-0.5	-0.55	-0.67	-0.58	0.03
ANKS1A	-1.54	-0.71	-0.09	0.43	0.6	0.16	-0.11	-0.11	-0.2	-0.16	-0.24	-0.23	-0.35
ANKS6	-1.69	-0.85	-0.18	0.29	0.57	-0.15	-0.38	-0.02	-0.32	-0.61	-0.62	-0.34	nan
ANKUB1	-1.29	-0.49	-0.01	0.37	0.6	0.17	-0.15	-0.04	-0.3	-0.32	-0.17	-0.19	-0.09
ANKZF1	-1.68	-0.8	-0.21	0.26	0.49	0.05	-0.24	-0.14	-0.17	-0.51	-0.63	-0.54	-0.06
ANLN	-1.68	-0.8	-0.24	0.26	0.32	-0.27	0.1	-0.41	-0.64	-0.71	-0.64	-0.83	-0.52
ANO6	-1.87	-1.02	-0.36	0.14	0.38	-0.14	-0.58	-0.45	-0.59	-0.46	-0.92	-0.66	-0.85
ANO8	-1.76	-0.93	-0.24	0.26	0.6	-0.2	-0.42	-0.28	-0.51	-0.63	-0.53	-0.21	nan
ANO9	-1.79	-0.93	-0.22	0.28	0.58	0.18	-0.41	-0.17	-0.39	-0.5	-0.15	-0.32	-0.98
ANOS1	-1.92	-0.88	-0.24	0.27	0.52	0.32	-0.51	-0.4	-0.62	-0.28	-0.45	-0.38	nan
ANP32A	-1.56	-0.78	-0.17	0.26	0.44	0.11	-0.21	-0.22	-0.3	-0.45	-0.59	-0.74	-0.37
ANP32B	-1.61	-0.89	-0.33	0.06	0.21	-0.2	-0.32	-0.42	-0.43	-0.63	-0.71	-0.79	-0.62
ANP32E	-1.62	-0.78	-0.18	0.3	0.45	0.09	-0.29	-0.22	-0.54	-0.63	-0.52	-0.66	-0.69
ANTKMT	-1.64	-0.77	-0.13	0.31	0.45	0.08	-0.08	-0.17	-0.37	-0.47	-0.48	-0.68	-1.57
ANTXR1	-1.51	-0.67	-0.07	0.38	0.54	0	-0.09	-0.14	-0.24	-0.15	-0.32	-0.49	-0.5
ANTXR2	-1.88	-0.91	-0.21	0.28	0.49	-0.37	-0.3	-0.65	-0.27	-0.39	-0.59	-0.66	-1.16
ANXA1	-0.93	-0.76	-0.85	-0.81	-0.7	-0.77	-0.91	-0.96	-1.1	-1.16	-1.19	-1.1	-1.29
ANXA10	-1.94	-0.79	-0.15	0.25	0.55	0.1	-0.26	-0.56	-0.21	-0.77	-0.63	-0.63	-0.71
ANXA11	-0.82	-0.47	-0.13	0.18	0.36	0.09	-0.22	-0.19	-0.18	-0.36	-0.51	-0.57	-0.83
ANXA2	-0.63	-0.4	-0.4	-0.35	-0.32	-0.4	-0.53	-0.64	-0.74	-0.85	-0.94	-1.29	-2.05
ANXA3	-1.1	-0.55	-0.15	0.23	0.42	-0.01	-0.18	-0.26	-0.46	-0.44	-0.62	-0.73	-0.4
ANXA4	-1.07	-0.44	0.03	0.41	0.58	0.2	-0.03	-0.14	-0.06	-0.29	-0.28	-0.45	-0.6
ANXA5	-1.25	-0.65	-0.19	0.19	0.37	-0.02	-0.22	-0.27	-0.36	-0.39	-0.44	-0.68	-0.76
ANXA7	-1.28	-0.59	-0.12	0.28	0.5	0.04	-0.22	-0.23	-0.26	-0.37	-0.42	-0.52	-0.28
ANXA8	-1.91	-0.93	-0.27	0.18	0.39	0.08	-0.24	-0.31	-0.04	-0.68	-0.54	-0.59	nan
AOPEP	-1.86	-0.88	-0.21	0.27	0.43	-0.02	-0.29	-0.36	-0.26	-0.53	-0.49	-0.68	-0.09
AP1AR	-1.7	-0.81	-0.15	0.34	0.61	-0.01	-0.39	-0.32	-0.08	-0.7	-0.49	-0.36	0.39
AP1B1	-1.65	-0.79	-0.11	0.37	0.55	0.06	-0.06	-0.19	-0.42	-0.49	-0.62	-0.36	-0.05
AP1G1	-1.6	-0.81	-0.16	0.33	0.48	0.1	-0.18	-0.32	-0.37	-0.36	-0.48	-0.24	0
AP1M1	-1.66	-0.81	-0.2	0.34	0.65	0.34	-0.45	-0.5	-0.33	-0.36	-0.61	-0.84	-0.08
AP1M2	-1.56	-0.77	-0.15	0.29	0.49	-0.01	-0.16	-0.29	-0.48	-0.4	-0.5	-0.61	-1.05
AP1S1	-1.67	-0.83	-0.15	0.27	0.45	0.01	-0.19	-0.4	-0.33	-0.48	-0.46	-0.69	-1.07
AP1S2	-1.85	-0.86	-0.21	0.34	0.34	0	-0.08	-0.3	-0.31	-0.18	-0.42	-1.19	nan
AP1S3	-1.65	-0.8	-0.14	0.36	0.63	0.12	-0.13	-0.16	-0.32	-0.48	-0.45	-0.28	0.33
AP2A1	-1.65	-0.81	-0.18	0.35	0.51	0.1	-0.23	-0.25	-0.44	-0.47	-0.5	-0.73	-0.41
AP2A2	-1.67	-0.83	-0.17	0.33	0.54	0.2	-0.15	-0.38	-0.29	-0.39	-0.38	-0.65	nan
AP2B1	-1.63	-0.8	-0.14	0.35	0.58	0.2	-0.2	-0.38	-0.29	-0.5	-0.59	-0.43	0.83
AP2M1	-1.22	-0.58	-0.07	0.32	0.51	0.09	-0.07	-0.11	-0.24	-0.48	-0.39	-0.67	-0.69
AP2S1	-1.24	-0.63	-0.12	0.26	0.43	0.12	-0.17	-0.25	-0.4	-0.32	-0.43	-0.63	-0.8
AP3B1	-1.68	-0.8	-0.16	0.35	0.48	0.05	-0.17	-0.29	-0.4	-0.37	-0.41	-0.54	-1
AP3D1	-1.55	-0.78	-0.13	0.32	0.51	0.05	-0.19	-0.37	-0.22	-0.34	-0.46	-0.43	0.11
AP3M1	-1.75	-0.81	-0.16	0.37	0.56	0.11	-0.31	-0.1	-0.56	-0.57	-0.27	-0.41	-1.09
AP3M2	-1.59	-0.69	-0.06	0.36	0.6	0.14	-0.35	-0.18	-0.43	-0.36	-0.39	-0.43	-0.8
AP3S1	-1.85	-1.01	-0.33	0.12	0.34	-0.16	-0.27	-0.44	-0.64	-0.7	-0.86	-0.7	-0.73
AP4E1	-1.6	-0.75	-0.13	0.4	0.72	0.02	-0.26	-0.15	-0.1	-0.21	-0.56	-0.78	0.22
AP4M1	-1.67	-0.8	-0.17	0.26	0.47	0.01	-0.14	-0.36	-0.13	-0.27	-0.48	-0.46	0.55
AP4S1	-1.59	-0.75	0	0.48	0.67	-0.15	0.19	-0.11	-0.23	-0.42	0.07	-0.4	nan
AP5B1	-1.66	-0.77	-0.11	0.38	0.54	-0.02	-0.21	-0.32	-0.14	-0.31	-0.52	-0.33	0.4
AP5M1	-1.72	-0.81	-0.12	0.39	0.47	0.1	-0.21	-0.33	-0.23	-0.38	-0.48	-0.53	-0.14
AP5S1	-1.66	-0.84	-0.13	0.38	0.63	0.05	-0.27	-0.1	-0.9	-0.32	-0.52	-0.86	0.11
AP5Z1	-1.79	-0.86	-0.18	0.33	0.56	0.06	-0.32	-0.23	-0.51	-0.9	-0.88	0.08	-0.19
APAF1	-1.8	-0.9	-0.23	0.23	0.51	-0.03	-0.36	-0.16	-0.31	-0.31	-0.36	-0.66	-0.42
APBA3	-2.04	-1.03	-0.3	0.1	0.42	-0.09	-0.38	-0.8	-1.35	-0.28	-0.73	-0.9	0.12
APBB3	-1.78	-0.91	-0.17	0.4	0.59	-0.71	-0.73	-0.24	-1.05	-0.94	-0.36	-0.29	-0.93
APCDD1	-1.63	-0.64	0.05	0.54	0.77	0.27	0.01	-0.04	-0.17	-0.29	-0.22	-0.42	-0.81
APEX1	-1.62	-0.78	-0.15	0.3	0.48	0.02	-0.12	-0.3	-0.26	-0.54	-0.53	-0.52	-0.32
APEX2	-1.63	-0.79	-0.15	0.37	0.62	-0.04	-0.32	-0.11	-0.42	-0.35	-0.48	-0.73	nan
APH1A	-1.6	-0.79	-0.15	0.29	0.49	0.11	-0.23	-0.21	-0.31	-0.39	-0.43	-0.57	-0.32
APH1B	-1.59	-0.77	-0.15	0.36	0.45	0.03	-0.12	0.07	0	-0.57	-0.57	-0.85	0.24
API5	-1.66	-0.77	-0.09	0.38	0.58	0.02	-0.2	-0.36	-0.09	-0.3	-0.48	-0.7	0.37
APIP	-1.42	-0.68	-0.1	0.32	0.5	0.17	-0.12	-0.17	-0.29	-0.4	-0.64	-0.53	0.06
APMAP	-1.74	-0.82	-0.14	0.35	0.57	0.18	-0.17	-0.24	-0.68	-0.24	-0.67	-0.51	-0.58
APOBEC3A	-1.96	-0.81	-0.21	0.24	0.54	-0.01	0.16	-0.02	-0.31	-0.67	-0.77	-0.43	0.12
APOBEC3C	-1.85	-0.92	-0.25	0.25	0.51	0.02	-0.34	-0.52	-0.47	-0.51	-0.39	-0.72	nan
APOBEC3F	-1.69	-0.85	-0.12	0.36	0.55	0.2	-0.17	-0.32	0.28	-0.53	-0.56	-0.78	-0.85
APOBEC3G	-1.77	-0.87	-0.22	0.34	0.51	0.06	-0.22	-0.09	-0.93	-0.54	-0.39	-1.01	0.48
APOBEC4	-1.27	-0.48	0.04	0.56	0.75	0.41	-0.23	-0.03	0.03	-0.27	-0.02	-0.56	-0.97
APOC1	-1.84	-0.92	-0.16	0.33	0.56	-0.22	-0.11	-0.25	-0.51	-0.65	-0.42	-0.93	nan
APOD	-1.65	-0.69	-0.06	0.4	0.54	0.04	0.13	-0.19	-0.46	-0.29	-1.11	-0.28	nan
APOL1	-1.85	-1.05	-0.38	0.06	0.29	-0.28	-0.46	-0.34	-0.39	-0.83	-0.67	-0.52	-1.48
APOL2	-1.86	-0.96	-0.28	0.21	0.29	0.05	-0.36	-0.25	-0.38	-0.63	-0.56	-0.55	-0.53
APOL6	-1.58	-0.77	-0.14	0.33	0.55	0.15	-0.13	-0.26	-0.16	-0.38	-0.4	-0.4	-0.89
APOM	-1.75	-0.89	-0.27	0.29	0.45	0.18	-0.26	-0.1	-0.95	-0.66	-0.68	-0.64	-0.32
APOO	-1.35	-0.59	-0.06	0.38	0.57	0.34	-0.07	-0.16	-0.26	-0.28	-0.33	-0.57	-0.72
APOOL	-1.7	-0.87	-0.19	0.3	0.52	-0.02	-0.08	-0.15	-0.42	-0.52	-0.45	-0.54	-0.17
APP	-1.78	-0.91	-0.2	0.31	0.61	0.41	-0.3	-0.32	0.69	-0.65	0.55	-1.41	nan
APPBP2	-1.66	-0.83	-0.19	0.3	0.55	0.05	-0.29	-0.42	-0.43	-0.55	-0.48	-0.47	-0.08
APPL1	-1.61	-0.81	-0.18	0.33	0.49	0.08	-0.19	-0.37	-0.38	-0.54	-0.6	-0.64	-0.19
APPL2	-1.67	-0.74	-0.18	0.45	0.42	0.29	-0.39	0.47	-0.6	-0.11	-0.39	-0.35	-0.09
APRT	-1.01	-0.51	-0.03	0.35	0.5	0.19	-0.07	-0.1	-0.21	-0.31	-0.51	-0.54	-0.61
AQP3	-0.23	0.22	0.31	0.29	0.27	0.19	0.17	0.08	-0.11	-0.22	-0.43	-0.68	-1.47
AQP4	-1.6	-0.74	-0.1	0.37	0.51	-0.06	-0.43	0.08	-0.16	-0.39	-0.41	-0.58	0.06
AQP5	-0.96	-0.38	0.04	0.3	0.44	0.12	-0.21	-0.3	-0.42	-0.5	-0.74	-0.7	-1.08
AQR	-1.61	-0.76	-0.13	0.35	0.6	0.14	-0.23	-0.09	-0.05	-0.29	-0.58	-0.64	0.05
ARAF	-1.74	-0.83	-0.16	0.36	0.64	0.11	-0.41	-0.14	-0.47	-0.37	-0.63	0.01	-1.47
ARAP1	-1.67	-0.83	-0.21	0.31	0.49	0.14	-0.06	-0.46	-0.31	-0.24	-0.56	-0.49	0.2
ARAP2	-1.7	-0.87	-0.23	0.23	0.37	0	-0.07	-0.14	-0.25	-0.44	-0.62	-0.41	-0.14
ARAP3	-1.71	-0.89	-0.02	0.39	0.67	-0.08	-0.5	-0.77	-0.53	-0.72	-0.66	-0.51	0.49
ARCN1	-1.64	-0.8	-0.16	0.26	0.48	0.07	-0.22	-0.22	-0.28	-0.42	-0.51	-0.39	-0.07
AREG	-1.48	-0.63	0.05	0.49	0.67	0.09	-0.1	-0.13	-0.25	-0.3	-0.43	-0.45	-0.73
AREL1	-1.73	-0.8	-0.16	0.33	0.62	0.01	-0.11	-0.61	-0.17	-0.44	-0.44	-0.59	0.03
ARF1	-1.4	-0.8	-0.26	0.1	0.28	-0.07	-0.29	-0.43	-0.39	-0.55	-0.65	-0.75	-0.78
ARF3	-1.31	-0.67	-0.07	0.36	0.6	0.06	-0.11	-0.2	-0.19	-0.28	-0.38	-0.46	-0.36
ARF4	-1.74	-1.02	-0.47	-0.06	0.1	-0.21	-0.49	-0.64	-0.68	-0.73	-0.75	-0.75	-0.37
ARF5	-1.12	-0.59	-0.12	0.25	0.43	0.05	-0.19	-0.23	-0.33	-0.43	-0.5	-0.57	-0.68
ARF6	-1.66	-1.05	-0.51	-0.13	0.04	-0.22	-0.45	-0.51	-0.6	-0.69	-0.8	-0.89	-0.91
ARFGAP1	-1.63	-0.81	-0.14	0.33	0.67	0.13	-0.21	-0.44	-0.13	-0.34	-0.85	-0.43	-0.23
ARFGAP3	-1.7	-0.89	-0.29	0.16	0.33	0.02	-0.31	-0.47	-0.38	-0.47	-0.59	-0.67	-0.25
ARFGEF1	-1.57	-0.77	-0.16	0.27	0.45	0	-0.26	-0.29	-0.28	-0.35	-0.39	-0.57	-0.53
ARFGEF2	-1.66	-0.8	-0.19	0.32	0.53	-0.02	-0.13	-0.35	-0.47	-0.4	-0.38	-0.3	0.2
ARFGEF3	-1.52	-0.78	-0.22	0.21	0.41	-0.04	-0.15	-0.17	-0.46	-0.38	-0.61	-0.77	-0.9
ARFIP1	-1.79	-0.88	-0.14	0.33	0.53	0.18	-0.39	-0.52	-0.47	-0.34	-0.21	-1.1	-0.46
ARG2	-1.92	-0.99	-0.22	0.19	0.46	0.18	-0.14	0.39	-0.63	-0.43	-0.78	-0.82	-0.46
ARGLU1	-1.62	-0.75	-0.13	0.29	0.48	0.05	-0.1	-0.2	-0.19	-0.37	-0.55	-0.47	-0.68
ARHGAP1	-1.64	-0.84	-0.14	0.36	0.57	0.13	-0.15	-0.22	-0.42	-0.52	-0.41	-0.43	0.14
ARHGAP11A	-1.66	-0.68	-0.05	0.35	0.56	0.1	-0.02	-0.09	-0.18	-0.64	-0.1	-0.96	0.1
ARHGAP12	-1.71	-0.85	-0.19	0.28	0.44	-0.03	-0.14	-0.39	-0.26	-0.6	-0.56	-0.48	0.07
ARHGAP18	-0.85	-0.29	0.02	0.32	0.51	0.11	-0.23	-0.25	-0.15	-0.26	-0.24	-0.29	-0.65
ARHGAP19	-1.76	-0.87	-0.2	0.35	0.55	0.02	-0.44	-0.29	0.13	-0.78	-0.63	-0.29	nan
ARHGAP23	-1.64	-0.79	-0.16	0.31	0.48	0.02	-0.13	-0.23	-0.27	-0.38	-0.33	-0.5	-0.29
ARHGAP24	-1.74	-0.84	-0.17	0.29	0.58	0.14	-0.19	-0.29	-0.3	-0.3	-1.01	-0.4	0.04
ARHGAP26	-1.55	-0.72	-0.11	0.35	0.55	0.02	0.02	0.01	-0.13	-0.36	-0.13	-0.12	0.39
ARHGAP29	-1.74	-0.86	-0.22	0.23	0.44	-0.03	-0.31	-0.32	-0.45	-0.52	-0.69	-0.49	-1.06
ARHGAP30	-1.81	-0.94	-0.22	0.25	0.39	-0.54	-0.93	-0.11	-0.62	-0.61	-0.21	-0.41	0.39
ARHGAP32	-1.49	-0.76	-0.16	0.26	0.46	0.03	-0.12	-0.29	-0.37	-0.45	-0.51	-0.53	-0.51
ARHGAP35	-1.59	-0.75	-0.14	0.39	0.54	0.11	-0.08	-0.29	-0.26	-0.43	-0.41	-0.42	-0.01
ARHGAP39	-1.48	-0.65	-0.05	0.43	0.65	0.15	-0.07	-0.26	-0.39	-0.33	-0.05	-0.26	0.1
ARHGAP42	-1.58	-0.74	-0.11	0.38	0.58	0.24	-0.3	-0.14	-0.32	-0.38	-0.4	-0.31	-0.76
ARHGAP5	-1.48	-0.87	-0.3	0.09	0.24	0.01	-0.25	-0.33	-0.38	-0.49	-0.56	-0.6	-0.34
ARHGDIA	-1.56	-0.78	-0.16	0.3	0.51	0.01	-0.14	-0.34	-0.34	-0.51	-0.67	-0.37	-0.26
ARHGDIB	-1.63	-0.75	-0.18	0.25	0.34	-0.14	0.04	-0.35	-0.66	-0.5	-0.75	-0.38	0.39
ARHGEF1	-1.75	-0.9	-0.19	0.28	0.43	-0.08	-0.22	-0.3	-0.1	-0.59	-0.63	-0.72	0.33
ARHGEF11	-1.64	-0.76	-0.1	0.36	0.58	0.08	0.1	-0.35	-0.59	-0.56	-0.52	-0.49	-0.58
ARHGEF12	-1.59	-0.76	-0.14	0.3	0.47	0.13	-0.11	-0.3	-0.22	-0.51	-0.55	-0.48	-0.39
ARHGEF16	-1.85	-0.94	-0.18	0.23	0.45	-0.15	-0.48	-0.29	-0.45	-0.88	-0.31	-0.51	-1.62
ARHGEF17	-1.58	-0.69	0.01	0.41	0.65	0.25	-0.15	-0.45	-0.31	-0.34	-0.55	-0.09	nan
ARHGEF19	-1.83	-0.96	-0.26	0.29	0.46	-0.03	-0.36	-0.53	-0.94	-0.66	-0.29	-0.66	-0.4
ARHGEF26	-1.69	-0.85	-0.06	0.41	0.52	0.26	-0.33	-0.21	-0.65	-0.52	-0.94	-0.21	-0.28
ARHGEF28	-1.63	-0.78	-0.1	0.31	0.53	0.23	-0.27	-0.36	-0.59	-0.48	-0.28	-0.39	-0.7
ARHGEF35	-1.78	-0.88	-0.24	0.23	0.43	-0.06	-0.4	-0.27	-0.26	-0.46	-0.44	-0.71	0.58
ARHGEF37	-1.55	-0.71	-0.07	0.41	0.59	0	-0.13	-0.3	-0.37	-0.21	-0.3	-0.21	-0.58
ARHGEF38	-1.73	-0.77	-0.09	0.35	0.31	0.04	0.07	-0.05	-0.59	-0.34	-0.21	-0.23	0.18
ARHGEF40	-1.77	-0.92	-0.06	0.29	0.56	0.14	-0.42	-0.57	-0.69	-0.49	-0.94	-0.93	nan
ARHGEF5	-1.79	-0.95	-0.26	0.24	0.38	0.04	-0.37	-0.08	-0.4	-0.76	-0.54	-0.23	-0.74
ARID1A	-1.34	-0.66	-0.08	0.35	0.58	0.19	-0.05	-0.09	-0.07	-0.3	-0.26	-0.32	0.14
ARID1B	-1.58	-0.78	-0.14	0.31	0.54	0.14	-0.16	-0.22	-0.21	-0.41	-0.58	-0.31	-0.35
ARID2	-1.77	-0.9	-0.22	0.27	0.43	0.07	-0.24	-0.46	-0.41	-0.26	-0.43	-0.36	-0.24
ARID3A	-1.84	-0.98	-0.26	0.21	0.46	-0.54	-0.19	-0.15	-0.46	-0.67	-0.31	-0.5	0.37
ARID3B	-1.84	-0.9	-0.29	0.14	0.54	-0.3	0	-0.02	-0.81	-0.2	-0.69	-0.75	0.03
ARID4A	-1.76	-0.85	-0.12	0.33	0.54	-0.04	0.17	-0.44	-0.4	-0.13	-0.38	-1.63	nan
ARID4B	-1.44	-0.73	-0.18	0.24	0.43	0.03	-0.17	-0.14	-0.25	-0.34	-0.27	-0.21	-0.08
ARID5B	-1.56	-0.75	-0.12	0.33	0.55	0.05	-0.14	-0.29	-0.44	-0.43	-0.48	-0.28	-0.36
ARIH1	-1.63	-0.79	-0.16	0.31	0.52	0.12	-0.22	-0.18	-0.24	-0.4	-0.37	-0.41	-0.06
ARIH2	-1.63	-0.81	-0.12	0.46	0.58	0.26	0.06	-0.42	-0.28	-0.52	-0.1	-0.18	-1.45
ARL1	-1.44	-0.74	-0.2	0.22	0.4	-0.02	-0.29	-0.27	-0.43	-0.48	-0.53	-0.73	-0.66
ARL10	-1.83	-0.93	-0.27	0.23	0.43	-0.29	-0.44	-0.2	-0.64	-0.7	-0.72	-0.91	nan
ARL14EP	-1.65	-0.77	-0.12	0.37	0.62	0.08	-0.3	-0.08	-0.31	-0.54	-0.75	-0.35	0.22
ARL15	-1.72	-0.84	-0.11	0.35	0.55	0.29	-0.51	-0.28	-0.4	-0.55	-0.2	-0.47	-0.15
ARL16	-1.71	-0.81	-0.14	0.29	0.53	0.15	-0.21	-0.37	-0.33	-0.55	-0.71	-0.53	-0.34
ARL17A	-1.81	-0.94	-0.23	0.23	0.55	-0.15	-0.05	-0.32	0.01	-0.16	-0.23	-0.17	-0.48
ARL2	-1.62	-0.77	-0.12	0.37	0.57	0.22	-0.14	-0.13	-0.43	-0.39	-0.4	-0.52	nan
ARL2BP	-1.61	-0.74	-0.12	0.33	0.57	0.18	0.07	-0.13	-0.19	-0.51	-0.52	-0.38	-0.26
ARL3	-1	-0.47	-0.11	0.23	0.37	0.07	-0.3	-0.29	-0.53	-0.34	-0.57	-0.47	-0.37
ARL4A	-1.71	-0.89	-0.3	0.14	0.31	-0.1	-0.31	-0.4	-0.54	-0.54	-0.7	-0.57	-0.5
ARL4C	-1.79	-0.92	-0.2	0.28	0.5	-0.04	0.03	-0.13	-0.15	-0.64	-0.54	-0.31	-0.45
ARL4D	-1.73	-0.88	-0.18	0.23	0.37	-0.07	-0.22	-0.45	-0.34	-0.75	-0.7	-0.49	-0.9
ARL5A	-1.5	-0.8	-0.21	0.25	0.44	-0.04	-0.26	-0.33	-0.36	-0.58	-0.44	-0.59	-0.45
ARL5B	-1.92	-0.93	-0.25	0.2	0.4	-0.03	0.01	-0.27	-0.17	-0.31	-0.26	-0.25	0.09
ARL6	-1.49	-0.63	-0.03	0.4	0.74	0.26	-0.28	-0.26	0.01	-0.06	-0.18	-0.52	-0.05
ARL6IP1	-1.39	-0.81	-0.26	0.13	0.32	-0.09	-0.22	-0.35	-0.35	-0.5	-0.72	-0.73	-0.37
ARL6IP4	-0.87	-0.5	-0.06	0.25	0.43	0.15	-0.08	-0.17	-0.15	-0.43	-0.44	-0.58	-0.55
ARL6IP5	-1.3	-0.65	-0.16	0.24	0.36	0.03	-0.18	-0.23	-0.2	-0.58	-0.49	-0.58	-0.46
ARL6IP6	-1.8	-0.82	-0.2	0.24	0.61	0.01	-0.34	-0.41	-0.43	-0.59	-0.58	-0.58	nan
ARL8A	-1.79	-0.91	-0.24	0.22	0.48	-0.14	-0.43	-0.34	-0.53	-0.44	-0.76	-0.85	-0.41
ARL8B	-1.94	-1.08	-0.44	0.02	0.24	-0.22	-0.48	-0.53	-0.57	-0.71	-0.73	-0.65	-0.36
ARMC1	-1.64	-0.79	-0.11	0.36	0.58	0.02	-0.1	-0.27	-0.15	-0.31	-0.5	-0.43	-0.48
ARMC10	-1.68	-0.88	-0.19	0.3	0.66	-0.44	-0.43	-0.53	-0.14	-0.71	-0.85	0.01	nan
ARMC2	-1.66	-0.78	-0.18	0.32	0.64	-0.14	-0.41	-0.26	-0.35	-0.27	-0.42	-0.98	-1.04
ARMC3	-1.16	-0.44	0.03	0.45	0.66	0.25	-0.05	-0.18	-0.14	-0.39	-0.24	-0.22	-0.19
ARMC5	-1.91	-1.08	-0.3	0.18	0.4	0.4	-0.22	-0.58	-0.39	-0.53	-0.48	-0.74	-0.75
ARMC6	-1.72	-0.82	-0.2	0.41	0.66	0.29	-0.63	-0.9	-0.07	-0.47	0.13	-0.81	-0.5
ARMC7	-1.82	-0.94	-0.26	0.28	0.5	0.28	-0.43	-0.2	-0.24	-0.16	-0.51	-0.81	nan
ARMC8	-1.7	-0.83	-0.12	0.3	0.39	-0.44	-0.15	-0.38	-0.97	-0.62	-0.01	-0.94	-0.33
ARMC9	-1.56	-0.7	-0.14	0.37	0.51	0.2	-0.32	-0.35	0.02	-0.44	-0.41	-0.68	0.05
ARMCX3	-1.72	-0.84	-0.23	0.26	0.47	0.14	-0.14	-0.43	-0.31	-0.45	-0.53	-0.41	-0.22
ARMCX5	-1.75	-0.88	-0.15	0.31	0.6	-0.14	-0.01	-0.48	-0.64	-0.51	-0.65	-0.83	nan
ARMCX6	-1.85	-0.93	-0.27	0.22	0.41	-0.13	-0.39	-0.34	-0.76	-0.4	-0.59	-0.69	-0.19
ARMH3	-1.71	-0.85	-0.2	0.33	0.47	-0.14	-0.17	-0.25	-0.34	-0.5	-0.62	-0.14	-0.68
ARMH4	-1.5	-0.65	-0.07	0.44	0.57	0.34	-0.01	-0.05	0	-0.39	-0.31	-0.39	0.1
ARMT1	-1.64	-0.8	-0.14	0.39	0.56	0.06	0.02	-0.25	-0.47	-0.52	-0.49	-0.38	-0.55
ARNTL2	-1.99	-1.04	-0.33	0.19	0.37	0.15	-0.16	-0.46	-0.95	-0.62	-0.55	-0.2	-0.62
ARPC1A	-1.21	-0.79	-0.31	0.05	0.24	-0.1	-0.27	-0.4	-0.45	-0.57	-0.64	-0.68	-1.31
ARPC1B	-0.88	-0.42	0.04	0.4	0.55	0.23	-0.05	-0.11	-0.11	-0.28	-0.29	-0.46	-0.87
ARPC2	-0.73	-0.38	-0.01	0.27	0.38	0.14	-0.09	-0.14	-0.12	-0.23	-0.44	-0.67	-0.93
ARPC3	-0.59	-0.45	-0.27	-0.06	0.06	-0.2	-0.37	-0.5	-0.51	-0.61	-0.71	-0.9	-1.2
ARPC4	-1.76	-0.83	-0.13	0.32	0.47	0.23	-0.28	-0.23	-0.29	-0.48	-0.45	-0.62	-0.63
ARPC5	-1.28	-0.66	-0.15	0.23	0.4	-0.02	-0.16	-0.33	-0.39	-0.35	-0.49	-0.52	-0.53
ARPC5L	-1.35	-0.68	-0.12	0.31	0.48	0.12	-0.13	-0.23	-0.33	-0.44	-0.54	-0.55	-0.88
ARPIN	-1.64	-0.77	-0.14	0.37	0.55	0.15	-0.27	-0.02	-0.32	-0.25	-0.53	-0.5	0.04
ARPP19	-1.76	-0.95	-0.33	0.12	0.33	-0.14	-0.49	-0.32	-0.48	-0.63	-0.65	-0.74	-0.57
ARRB1	-1.65	-0.76	-0.13	0.31	0.52	0.22	-0.32	-0.32	-0.66	-0.3	-0.33	-0.64	-0.16
ARRDC1	-1.65	-0.81	-0.19	0.28	0.48	0.08	-0.17	-0.17	-0.44	-0.47	-0.49	-0.64	-0.56
ARRDC2	-1.84	-0.97	-0.29	0.24	0.3	-0.17	-0.12	-0.87	-0.78	-0.32	-0.43	-0.65	0.46
ARRDC3	-1.8	-0.91	-0.27	0.16	0.33	-0.02	-0.23	-0.23	-0.28	-0.33	-0.15	-0.15	0.14
ARRDC4	-1.6	-0.75	-0.16	0.37	0.55	0.06	-0.15	-0.23	-0.27	-0.33	-0.4	-0.01	-0.06
ARSA	-1.69	-0.8	-0.12	0.33	0.53	0.01	-0.09	-0.22	-0.39	-0.4	-0.74	-0.71	-1.06
ARSD	-1.51	-0.7	-0.06	0.43	0.57	0.06	0.02	-0.13	-0.52	-0.3	-0.17	-0.6	-0.38
ARSG	-1.9	-0.92	-0.24	0.31	0.42	-0.15	-0.39	-0.31	-0.54	-0.05	-0.91	-0.13	nan
ARSK	-1.7	-0.86	-0.16	0.36	0.5	-0.07	-0.34	-1.02	-0.54	-0.28	-0.65	-0.17	-0.68
ARTN	-2	-1.05	-0.38	0.04	0.2	-0.25	-0.71	-0.55	-0.63	-0.76	-0.77	-0.82	-0.46
ARV1	-1.71	-0.82	-0.11	0.34	0.52	0.18	-0.04	0.04	-0.39	-0.58	-0.2	-0.5	-1.02
ARVCF	-1.72	-0.83	-0.17	0.42	0.67	-0.09	-0.04	0.55	0.06	-0.45	0.58	-0.57	-0.64
ASAH1	-1.39	-0.65	-0.1	0.3	0.48	-0.02	-0.27	-0.15	-0.36	-0.38	-0.49	-0.58	-0.41
ASAH2B	-1.65	-0.81	-0.1	0.47	0.62	0.48	-0.51	-0.03	-0.08	-0.15	-0.71	-0.29	nan
ASAP3	-1.63	-0.79	-0.09	0.34	0.69	0.23	-0.35	-0.24	-0.08	-0.3	-0.59	-0.04	nan
ASB1	-1.73	-0.88	-0.16	0.36	0.57	0.08	-0.21	-0.32	-0.29	-0.3	-0.52	-0.85	-0.39
ASB13	-1.7	-0.77	-0.04	0.4	0.65	-0.03	-0.68	-0.16	-0.74	-0.38	-0.71	-0.42	-0.8
ASB14	-1.59	-0.66	-0.11	0.42	0.37	0.28	0.19	-0.06	-0.46	0.04	-0.09	-0.12	0.4
ASB3	-1.69	-0.81	-0.16	0.36	0.52	0.38	-0.2	-0.38	-0.39	-0.67	-0.41	-0.9	0.08
ASB6	-1.81	-0.97	-0.21	0.25	0.48	0.21	-0.45	-0.39	-0.42	-0.15	-0.42	-0.65	0.53
ASB7	-1.63	-0.79	-0.09	0.34	0.51	0.22	-0.08	-0.13	-0.28	-0.2	-0.36	-0.23	-0.03
ASB8	-1.6	-0.77	-0.13	0.35	0.61	0.05	-0.2	-0.19	-0.53	-0.48	-0.53	-0.55	-0.83
ASCC2	-1.85	-0.92	-0.22	0.24	0.49	-0.04	-0.26	-0.33	-0.55	-0.51	-0.27	-0.22	-0.72
ASCC3	-1.63	-0.78	-0.17	0.3	0.49	0.09	-0.08	-0.33	-0.31	-0.49	-0.58	-0.41	-0.01
ASCL2	-1.8	-0.98	-0.23	0.29	0.46	0.51	-0.29	-0.29	-0.43	-0.33	-0.54	-0.15	nan
ASF1A	-1.69	-0.77	-0.13	0.35	0.59	0.06	0.1	-0.25	-0.15	-0.3	-0.59	-0.42	-1.17
ASH1L	-1.67	-0.77	-0.12	0.33	0.49	-0.06	-0.26	-0.22	-0.27	-0.33	-0.36	-0.5	0.07
ASH2L	-1.73	-0.83	-0.14	0.34	0.62	0.02	-0.26	-0.38	-0.49	-0.45	-0.46	-0.1	1.22
ASIC1	-1.59	-0.8	-0.08	0.41	0.71	0.15	0.1	-0.42	-0.69	-0.4	-0.48	0.03	-0.92
ASL	-1.69	-0.81	-0.2	0.24	0.41	0.14	-0.36	0.04	-0.53	-0.44	-0.63	-0.68	-0.32
ASMTL	-1.81	-0.93	-0.2	0.32	0.43	0.34	-0.14	-0.17	-0.34	-0.79	-0.64	-0.79	-0.06
ASNS	-1.63	-0.8	-0.16	0.39	0.55	0	-0.65	-0.57	-0.15	-0.62	-0.61	-0.47	nan
ASNSD1	-1.69	-0.77	-0.13	0.35	0.57	0	0.06	-0.36	-0.45	-0.47	-0.54	-0.39	-0.59
ASPH	-1.92	-0.92	-0.29	0.19	0.3	0.01	-0.35	-0.52	-0.62	-0.67	-0.4	-0.18	nan
ASPM	-2.07	-0.48	-0.02	0.41	0.46	-0.25	-0.12	0.06	-0.29	-0.71	-1.15	-0.6	-0.82
ASS1	-1.51	-0.78	-0.29	0.06	0.2	-0.2	-0.46	-0.67	-0.51	-0.73	-0.63	-0.82	-1.7
ASTE1	-1.67	-0.83	-0.1	0.33	0.63	0.2	-0.33	-0.84	-0.79	-0.78	-1.08	0.07	nan
ASTN2	-1.69	-0.8	-0.24	0.23	0.57	0.15	-0.38	-0.43	-0.5	-0.65	-0.69	-0.58	nan
ASXL1	-1.71	-0.85	-0.19	0.3	0.47	-0.04	-0.26	-0.23	-0.1	-0.31	-0.53	-0.12	-0.18
ASXL2	-1.49	-0.7	-0.06	0.42	0.6	0.2	-0.11	-0.15	-0.34	-0.23	-0.29	-0.34	-0.07
ATAD2	-1.77	-0.81	-0.1	0.35	0.51	0.05	-0.56	-0.06	-0.45	-0.4	-0.64	-0.52	nan
ATAD2B	-1.85	-0.89	-0.24	0.27	0.5	0.02	-0.2	-0.39	-0.22	-0.63	-0.46	-0.59	-0.18
ATAD3A	-1.77	-0.92	-0.19	0.2	0.49	0.07	-0.32	-0.42	-0.39	-0.51	-0.25	-0.86	0.21
ATAD3B	-1.69	-0.79	-0.15	0.39	0.57	-0.12	-0.15	-0.33	-0.54	-0.23	0.22	-0.24	0
ATAD5	-1.72	-0.76	-0.11	0.37	0.59	0.09	-0.66	-0.63	-0.54	-0.21	-0.43	-0.46	nan
ATAT1	-1.85	-0.93	-0.25	0.27	0.35	-0.16	-0.32	-0.2	-0.21	-0.65	-0.37	-0.17	nan
ATE1	-1.62	-0.75	-0.04	0.45	0.65	0.22	-0.46	-0.22	-0.47	-0.44	-0.32	0.04	0.65
ATF2	-1.76	-0.82	-0.16	0.33	0.5	0.04	-0.46	-0.32	-0.22	-0.55	-0.39	-0.69	-0.88
ATF3	-0.84	-0.31	0.09	0.39	0.57	0.36	0.21	0.42	0.44	0.32	0.33	0.57	1.03
ATF4	-1.67	-0.95	-0.35	0.08	0.26	-0.09	-0.33	-0.37	-0.27	-0.59	-0.62	-0.61	-0.3
ATF5	-1.72	-0.91	-0.18	0.32	0.43	-0.02	-0.45	-0.36	-0.69	-0.44	-0.54	-0.48	0.43
ATF6	-1.49	-0.69	-0.06	0.41	0.63	0.05	-0.13	-0.15	-0.31	-0.29	-0.28	-0.46	0.13
ATF6B	-1.68	-0.78	-0.14	0.33	0.57	0.07	-0.34	-0.27	-0.43	-0.5	-0.7	-0.33	-0.77
ATF7	-1.64	-0.79	-0.15	0.36	0.54	0.08	-0.2	-0.22	-0.34	-0.28	-0.31	-0.4	-0.44
ATF7IP	-1.74	-0.88	-0.26	0.34	0.58	-0.24	-0.14	-0.2	-0.24	-0.68	-0.16	-0.19	0.86
ATG10	-1.73	-0.84	-0.12	0.34	0.49	-0.12	0.03	-0.26	-0.3	-0.96	-0.56	-0.78	-0.79
ATG101	-1.66	-0.8	-0.2	0.29	0.5	0.1	-0.09	-0.16	-0.2	-0.49	-0.43	-0.38	-0.79
ATG12	-1.78	-0.88	-0.23	0.25	0.45	-0.04	-0.35	-0.48	-0.31	-0.44	-0.5	-0.64	-0.23
ATG14	-1.8	-0.95	-0.19	0.25	0.49	0.07	-0.55	-0.09	-0.33	-0.55	-0.7	-0.25	0.43
ATG16L1	-1.7	-0.83	-0.12	0.4	0.7	0.24	-0.18	-0.13	-0.18	-0.33	-0.16	-0.57	-1.47
ATG16L2	-1.78	-0.82	-0.18	0.27	0.33	-0.31	-0.46	-0.37	-0.59	-0.82	-0.44	-0.54	0.12
ATG2A	-1.77	-0.87	-0.14	0.33	0.49	0.11	-0.31	-0.47	-0.84	-0.7	-0.11	-0.4	-0.58
ATG2B	-1.62	-0.74	-0.08	0.39	0.67	0.24	0.01	-0.16	-0.38	-0.24	-0.31	-0.28	0.58
ATG3	-1.59	-0.77	-0.12	0.29	0.53	0.1	-0.08	-0.2	-0.23	-0.32	-0.5	-0.43	-0.41
ATG4A	-1.61	-0.77	-0.12	0.34	0.52	-0.08	-0.26	-0.44	-0.72	-0.6	-0.28	-0.52	nan
ATG4B	-1.68	-0.83	-0.11	0.34	0.75	0.1	-0.62	-0.35	-0.43	-0.34	-0.94	-0.35	nan
ATG4C	-1.75	-0.88	-0.21	0.33	0.53	0.15	-0.3	-0.32	-0.4	-0.45	-0.44	-0.72	-0.51
ATG4D	-1.82	-0.85	-0.19	0.29	0.55	0.19	-0.34	-0.19	-0.48	-0.32	-0.7	-0.55	1.12
ATG5	-1.61	-0.81	-0.17	0.31	0.5	0.08	-0.27	-0.37	-0.28	-0.37	-0.46	-0.55	-0.22
ATG9A	-1.7	-0.89	-0.16	0.3	0.55	0.13	-0.42	-0.47	-0.68	-0.56	-0.5	-0.82	0.01
ATIC	-1.69	-0.77	-0.13	0.33	0.53	0.09	-0.1	-0.36	-0.2	-0.29	-0.65	-0.7	-0.03
ATL1	-1.73	-0.91	-0.22	0.25	0.35	0.02	-0.36	-0.47	-0.69	-0.59	-0.57	-0.91	-0.06
ATL2	-1.82	-0.89	-0.22	0.32	0.46	-0.12	-0.16	-0.23	-0.53	-0.34	-0.32	-1.01	0.42
ATL3	-1.72	-0.84	-0.2	0.31	0.48	0.02	-0.18	-0.38	-0.42	-0.38	-0.48	-0.72	-0.38
ATM	-1.7	-0.82	-0.1	0.39	0.6	0	-0.22	-0.17	-0.41	-0.39	-0.61	-0.48	-0.64
ATMIN	-1.64	-0.81	-0.12	0.35	0.56	0.03	-0.16	-0.53	-0.47	-0.44	-0.43	-0.42	-0.74
ATN1	-1.68	-0.85	-0.18	0.32	0.43	-0.06	-0.08	-0.26	-0.42	-0.46	-0.56	-0.45	-0.26
ATOH8	-1.76	-0.84	-0.11	0.25	0.57	0.19	-0.27	-0.94	-0.36	-0.52	-0.85	0.04	nan
ATOX1	-0.94	-0.5	-0.01	0.37	0.58	0.25	-0.02	0.03	-0.26	-0.15	-0.27	-0.45	-0.49
ATP10B	-1.72	-0.83	-0.18	0.29	0.5	0.02	-0.23	-0.25	-0.27	-0.56	-0.39	-0.3	-0.32
ATP10D	-1.86	-0.89	-0.2	0.34	0.55	0.04	-0.37	-0.36	-0.56	-0.52	-0.64	-0.89	nan
ATP11A	-1.65	-0.79	-0.12	0.37	0.57	0.34	-0.37	-0.03	-0.42	-0.42	-0.21	-0.42	nan
ATP11B	-1.76	-0.88	-0.23	0.24	0.4	0.04	-0.19	-0.46	-0.44	-0.44	-0.55	-0.48	-0.07
ATP12A	-1.63	-0.98	-0.43	-0.03	0.07	-0.32	-0.63	-0.63	-0.67	-0.91	-0.77	-1.04	-1.07
ATP13A1	-1.65	-0.76	-0.11	0.34	0.62	0.16	-0.04	-0.36	-0.25	-0.27	-0.24	-0.44	-0.13
ATP13A3	-1.69	-0.86	-0.19	0.29	0.47	0.05	-0.32	-0.22	-0.21	-0.36	-0.55	-0.28	0.1
ATP13A4	-1.8	-0.94	-0.18	0.26	0.54	-0.03	-0.1	-0.19	-0.61	-0.68	-0.6	-0.36	0.29
ATP1A1	-1.2	-0.55	-0.03	0.37	0.54	0.17	-0.1	-0.15	-0.14	-0.32	-0.36	-0.52	-0.65
ATP1B1	-1.03	-0.79	-0.45	-0.12	0.03	-0.2	-0.38	-0.43	-0.43	-0.57	-0.75	-0.77	-1
ATP1B3	-1.45	-0.33	0.37	0.75	0.89	0.45	0.27	0.02	0.1	-0.14	-0.1	-0.21	-0.66
ATP23	-1.65	-0.76	-0.09	0.44	0.71	0.22	0.01	0.15	0.04	-0.34	-0.25	-0.44	-0.28
ATP2A2	-1.29	-0.66	-0.13	0.28	0.51	0.09	-0.06	-0.03	-0.13	-0.19	-0.45	-0.39	-0.46
ATP2A3	-1.71	-0.82	-0.04	0.42	0.53	0.08	-0.08	-0.21	-0.44	-0.54	-0.73	-0.67	0.21
ATP2B4	-1.8	-0.96	-0.31	0.17	0.37	-0.13	-0.33	-0.42	-0.44	-0.68	-0.57	-0.5	-1.13
ATP2C1	-1.64	-0.8	-0.16	0.32	0.52	-0.02	-0.27	-0.17	-0.21	-0.42	-0.65	-0.57	-0.77
ATP2C2	-1.57	-0.76	-0.15	0.27	0.57	0.07	-0.34	-0.3	-0.33	-0.56	-0.31	-0.69	-0.56
ATP5F1A	-1	-0.47	0.03	0.36	0.51	0.21	0.06	-0.13	-0.11	-0.26	-0.31	-0.41	-0.81
ATP5F1B	-0.91	-0.36	0.05	0.37	0.52	0.25	0.01	-0.12	-0.06	-0.21	-0.35	-0.51	-0.66
ATP5F1C	-1.18	-0.59	-0.13	0.24	0.41	0.05	-0.23	-0.3	-0.23	-0.41	-0.57	-0.65	-0.75
ATP5F1D	-0.8	-0.44	-0.01	0.32	0.46	0.14	0.03	-0.13	-0.04	-0.36	-0.42	-0.63	-1.03
ATP5F1E	0.18	0.05	0.1	0.2	0.28	0.15	0.18	0.3	0.15	0.2	-0.08	-0.54	-1.25
ATP5IF1	-0.08	-0.05	-0.06	0.11	0.29	0.08	-0.09	-0.1	-0.13	-0.13	-0.21	-0.41	-0.98
ATP5MC1	-1.09	-0.54	0.06	0.49	0.68	0.25	0.01	-0.06	-0.04	-0.18	-0.29	-0.46	-0.88
ATP5MC3	-0.53	-0.25	0.09	0.39	0.51	0.17	0.08	-0.08	-0.09	-0.17	-0.39	-0.52	-0.72
ATP5ME	-0.68	-0.4	-0.01	0.31	0.45	0.19	0.01	-0.03	-0.1	-0.22	-0.31	-0.38	-0.45
ATP5MF	-0.44	-0.26	0.05	0.36	0.51	0.27	-0.01	-0.08	-0.09	-0.26	-0.34	-0.36	-0.88
ATP5MG	-0.26	-0.27	-0.07	0.11	0.2	0	-0.11	-0.13	-0.12	-0.21	-0.33	-0.67	-1.35
ATP5MJ	-0.62	-0.44	-0.08	0.21	0.33	0.12	-0.06	-0.02	-0.11	-0.14	-0.34	-0.5	-0.88
ATP5MK	-0.4	-0.37	-0.09	0.16	0.31	0.1	0.03	-0.07	-0.05	-0.15	-0.35	-0.53	-1.14
ATP5PB	-1.14	-0.58	-0.04	0.34	0.53	0.15	0	-0.15	-0.2	-0.2	-0.37	-0.48	-0.21
ATP5PD	-0.97	-0.52	-0.08	0.28	0.45	0.11	-0.14	-0.26	-0.15	-0.37	-0.48	-0.6	-0.58
ATP5PF	-0.39	-0.25	0.08	0.38	0.53	0.21	0.14	-0.04	-0.05	-0.09	-0.23	-0.39	-0.64
ATP5PO	-0.96	-0.5	-0.03	0.3	0.46	0.16	-0.03	-0.21	-0.18	-0.26	-0.35	-0.55	-0.91
ATP6AP1	-1.46	-0.68	-0.14	0.3	0.54	0.01	-0.06	-0.14	-0.2	-0.32	-0.54	-0.56	-0.34
ATP6AP2	-1.42	-0.67	-0.09	0.3	0.48	0.1	-0.19	-0.17	-0.31	-0.33	-0.51	-0.5	-0.52
ATP6V0A2	-1.63	-0.76	-0.13	0.43	0.54	0.04	-0.41	-0.35	-0.28	0	-0.58	-0.15	nan
ATP6V0A4	-1.6	-0.77	-0.11	0.42	0.59	0.26	0.13	-0.14	-0.43	-0.45	-0.77	-0.83	-1.23
ATP6V0B	-1.19	-0.63	-0.13	0.28	0.41	0.01	-0.27	-0.25	-0.34	-0.47	-0.53	-0.71	-0.84
ATP6V0C	-1.27	-0.73	-0.24	0.18	0.32	-0.03	-0.29	-0.29	-0.36	-0.44	-0.64	-0.67	-0.12
ATP6V0D1	-1.47	-0.7	-0.15	0.3	0.54	0.14	-0.23	-0.23	-0.29	-0.27	-0.36	-0.39	-0.14
ATP6V0E1	-0.85	-0.64	-0.28	0	0.18	-0.17	-0.27	-0.37	-0.46	-0.47	-0.57	-0.72	-0.67
ATP6V1A	-1.5	-0.71	-0.08	0.43	0.63	0.06	-0.11	-0.21	-0.22	-0.26	-0.38	-0.53	0.05
ATP6V1B2	-1.76	-0.87	-0.19	0.29	0.5	-0.02	-0.18	-0.44	-0.41	-0.62	-0.49	-0.28	-0.36
ATP6V1C1	-1.64	-0.78	-0.14	0.33	0.49	-0.04	-0.21	-0.36	-0.42	-0.35	-0.54	-0.34	-0.2
ATP6V1C2	-1.69	-0.75	-0.08	0.45	0.76	-0.18	-0.36	0.4	-0.62	-0.35	-0.41	-0.44	0.22
ATP6V1D	-1.29	-0.66	-0.16	0.22	0.42	0.07	-0.22	-0.2	-0.37	-0.53	-0.47	-0.5	-0.33
ATP6V1E1	-1.64	-0.83	-0.17	0.29	0.52	0.04	-0.2	-0.19	-0.51	-0.57	-0.58	-0.46	-1.14
ATP6V1F	-0.86	-0.6	-0.19	0.13	0.29	-0.09	-0.23	-0.32	-0.34	-0.47	-0.61	-0.7	-0.76
ATP6V1G1	-0.51	-0.45	-0.21	0.03	0.16	-0.07	-0.16	-0.24	-0.26	-0.36	-0.46	-0.69	-0.94
ATP6V1H	-1.67	-0.83	-0.19	0.31	0.53	-0.08	-0.36	-0.27	-0.35	-0.45	-0.66	-0.7	-0.29
ATP7A	-1.73	-0.85	-0.16	0.4	0.63	-0.18	-0.23	-0.12	-0.39	-0.54	-0.52	-0.4	nan
ATP8B1	-1.59	-0.79	-0.18	0.25	0.45	-0.03	-0.16	-0.31	-0.45	-0.43	-0.66	-0.61	-0.11
ATP9A	-1.51	-0.75	-0.12	0.33	0.56	0.06	-0.17	-0.19	-0.38	-0.34	-0.31	-0.49	-0.82
ATP9B	-1.79	-0.83	-0.21	0.27	0.54	0.16	0.07	-0.34	-0.17	-0.14	-0.41	-0.41	-0.21
ATPAF1	-1.68	-0.82	-0.13	0.37	0.54	0.05	-0.11	-0.39	-0.11	-0.36	-0.29	-0.52	-1.45
ATPAF2	-1.77	-0.83	-0.1	0.32	0.59	0.23	-0.17	-0.45	-0.29	-0.04	-0.54	-0.58	-0.13
ATPSCKMT	-1.73	-0.82	-0.16	0.29	0.54	0	-0.46	-0.27	-0.5	-0.23	-0.66	-0.92	nan
ATR	-1.6	-0.73	-0.11	0.4	0.58	-0.02	-0.09	0	-0.52	-0.35	-0.5	-0.54	0.15
ATRAID	-1.33	-0.63	-0.08	0.34	0.51	0.15	-0.16	-0.25	-0.38	-0.36	-0.55	-0.6	-0.56
ATRN	-1.67	-0.81	-0.19	0.33	0.56	-0.02	-0.36	-0.12	-0.39	-0.39	-0.47	-0.69	-0.56
ATRX	-1.74	-0.82	-0.23	0.33	0.5	-0.04	-0.17	-0.21	0.11	-0.24	-0.87	-0.39	-0.43
ATXN1	-1.81	-0.96	-0.32	0.16	0.4	-0.27	-0.59	-0.43	-0.36	-0.59	-0.44	-0.75	-0.26
ATXN10	-1.55	-0.75	-0.15	0.29	0.51	0.07	-0.23	-0.19	-0.09	-0.36	-0.45	-0.59	-0.45
ATXN1L	-1.68	-0.84	-0.17	0.32	0.5	-0.03	-0.27	-0.42	-0.4	-0.44	-0.82	-0.55	nan
ATXN2	-1.52	-0.69	-0.1	0.35	0.59	0.16	-0.13	-0.08	-0.21	-0.28	-0.45	-0.35	-0.66
ATXN3	-1.79	-0.95	-0.24	0.19	0.46	-0.06	-0.33	-0.2	-0.57	-0.18	-0.63	-0.97	nan
ATXN7	-1.7	-0.79	-0.13	0.31	0.6	0.12	-0.09	-0.08	-0.42	-0.26	-0.34	-0.29	-0.16
ATXN7L1	-1.65	-0.74	-0.11	0.4	0.6	0.28	-0.22	-0.38	-0.06	-0.33	-0.25	-0.39	-0.05
ATXN7L3	-1.7	-0.83	-0.18	0.34	0.53	0.21	-0.36	0	-0.47	-0.42	-0.59	-0.72	-1.14
ATXN7L3B	-1.35	-0.66	-0.1	0.35	0.54	0.2	-0.13	-0.23	-0.26	-0.27	-0.36	-0.5	-0.48
AUH	-1.74	-0.87	-0.22	0.27	0.46	0.01	-0.21	-0.38	-0.41	-0.49	-0.39	-0.79	-0.6
AUP1	-1.56	-0.77	-0.15	0.27	0.51	0.16	-0.32	-0.2	-0.48	-0.51	-0.28	-0.47	-0.29
AURKAIP1	-0.92	-0.46	-0.03	0.32	0.5	0.19	-0.04	-0.15	-0.14	-0.27	-0.48	-0.48	-0.47
AVEN	-1.81	-0.88	-0.15	0.37	0.54	0.21	-0.18	-0.23	-0.66	-0.67	-0.61	-0.75	-0.45
AVL9	-1.68	-0.84	-0.15	0.29	0.62	0.04	-0.17	-0.23	-0.2	-0.38	-0.57	-0.6	0.13
AVPI1	-1.93	-0.95	-0.25	0.25	0.43	0.01	-0.08	-0.56	-0.56	-0.56	-0.6	-0.34	-1.13
AXIN1	-1.77	-0.93	-0.2	0.31	0.4	0.12	-0.21	0.02	-0.08	-0.63	0.01	-0.59	nan
AXIN2	-1.57	-0.72	-0.03	0.4	0.51	0.06	-0.03	-0.24	-0.68	-0.4	-0.58	-0.38	nan
AZGP1	-1.64	-0.76	0.19	0.6	0.49	-0.61	-1.22	-1.14	-0.92	-1.49	-1.89	-0.66	nan
AZI2	-1.56	-0.76	-0.13	0.31	0.54	-0.04	-0.13	-0.18	-0.38	-0.35	-0.38	-0.57	0.08
B2M	0.18	0.09	0.02	0.1	0.19	0.15	0.03	0.01	0.04	-0.11	-0.22	-0.43	-1.33
B3GALNT2	-1.7	-0.84	-0.16	0.31	0.47	0.24	-0.12	-0.43	-0.73	-0.45	-0.3	-0.4	-0.02
B3GALT4	-1.6	-0.79	-0.15	0.25	0.42	-0.11	-0.35	-0.07	-0.3	-0.48	-0.63	-0.65	0.51
B3GALT6	-1.77	-0.85	-0.22	0.32	0.28	0.03	-0.14	-0.37	-0.17	-0.45	-0.7	-0.55	nan
B3GALT9	-1.68	-0.82	-0.23	0.32	0.56	0.22	-0.42	0.12	-0.17	-0.72	-0.39	-1.12	nan
B3GAT3	-1.78	-0.89	-0.19	0.31	0.47	-0.25	-0.34	-0.57	-0.48	-0.25	-0.23	-0.79	-0.03
B3GLCT	-1.73	-0.74	-0.03	0.47	0.65	-0.14	-0.12	-0.37	0.05	-0.24	-0.69	-0.13	-0.51
B3GNT2	-1.66	-0.8	-0.13	0.33	0.54	-0.1	-0.27	-0.14	-0.35	-0.37	-0.45	-0.5	-0.01
B3GNT3	-1.61	-0.76	-0.07	0.37	0.45	0	-0.42	-0.25	-0.57	-0.3	-0.64	-0.1	-0.48
B3GNT5	-1.76	-0.86	-0.26	0.22	0.46	-0.2	-0.14	-0.25	-0.44	-0.42	-0.58	-0.65	-0.48
B3GNT7	-1.49	-0.68	-0.14	0.3	0.57	0.14	-0.17	-0.2	-0.1	-0.33	-0.59	-0.58	-0.35
B3GNT8	-1.81	-0.93	-0.27	0.24	0.5	0.05	-0.14	-0.14	-0.71	-0.44	-0.44	-0.43	nan
B3GNT9	-1.63	-0.71	-0.09	0.43	0.66	-0.01	0.23	-0.69	-0.29	-0.41	-0.28	-0.29	nan
B3GNTL1	-1.68	-0.83	-0.17	0.32	0.53	0.14	-0.15	0.01	-0.12	-0.77	-0.54	-0.64	nan
B4GALNT3	-1.56	-0.74	-0.04	0.33	0.62	0.09	0.29	-0.36	0.08	-0.42	-0.57	-0.03	-1.19
B4GALT1	-1.57	-0.79	-0.18	0.26	0.45	-0.01	-0.18	-0.32	-0.23	-0.38	-0.44	-0.64	-0.53
B4GALT2	-1.77	-0.95	-0.22	0.26	0.56	0.21	-0.55	-0.5	-0.6	-0.62	-0.6	-0.47	-0.62
B4GALT3	-1.8	-0.9	-0.21	0.26	0.43	0.17	-0.45	-0.41	-0.17	-0.54	-0.53	-0.41	0.54
B4GALT4	-1.77	-0.9	-0.27	0.2	0.47	0.01	-0.31	-0.23	-0.56	-0.9	-0.54	-0.23	nan
B4GALT5	-1.27	-0.67	-0.19	0.13	0.33	-0.03	-0.25	-0.29	-0.3	-0.39	-0.47	-0.57	-0.54
B4GALT7	-1.73	-0.85	-0.17	0.44	0.52	-0.04	0.02	-0.42	0.11	-0.4	-0.48	-0.38	nan
B4GAT1	-1.8	-0.91	-0.16	0.33	0.54	-0.33	-0.59	-0.82	-0.27	-0.55	-0.16	-0.36	0.43
B9D1	-1.22	-0.46	0.01	0.41	0.63	0.16	0	-0.13	-0.06	-0.28	-0.27	-0.49	-1.33
B9D2	-1.43	-0.67	-0.06	0.42	0.62	0.22	0.02	0.12	0.13	-0.34	-0.17	-0.75	nan
BAALC	-1.3	-0.57	-0.02	0.37	0.56	0.2	-0.03	-0.2	-0.27	-0.4	-0.42	-0.48	-0.29
BABAM1	-1.69	-0.82	-0.14	0.34	0.51	0.07	-0.13	-0.44	-0.64	-0.41	-0.61	-0.26	nan
BACE1	-1.74	-0.85	-0.21	0.33	0.45	-0.2	-0.5	-0.14	-0.28	-0.6	-0.7	-0.57	-0.5
BACE2	-1.59	-0.86	-0.28	0.16	0.35	-0.05	-0.17	-0.37	-0.56	-0.43	-0.74	-0.64	-0.89
BACH1	-1.71	-0.89	-0.22	0.27	0.4	-0.01	-0.11	-0.36	-0.24	-0.56	-0.56	-0.45	0.04
BAD	-1.59	-0.77	-0.2	0.24	0.47	-0.06	-0.21	-0.37	-0.32	-0.5	-0.62	-0.64	-0.58
BAG1	-0.87	-0.51	-0.14	0.12	0.25	0.05	-0.21	-0.25	-0.25	-0.45	-0.52	-0.67	-0.75
BAG2	-1.58	-0.78	-0.15	0.36	0.61	0.01	-0.29	-0.36	0.25	-0.31	-0.74	-0.31	0.53
BAG3	-1.61	-0.76	-0.15	0.33	0.54	0.12	-0.24	-0.25	-0.36	-0.36	-0.42	-0.69	-0.1
BAG4	-1.73	-0.85	-0.17	0.31	0.53	0.11	-0.02	-0.42	-0.3	-0.38	-0.42	-0.52	-1.04
BAG5	-1.64	-0.79	-0.18	0.34	0.47	-0.09	-0.3	-0.34	-0.29	-0.43	-0.48	-0.6	-0.18
BAHCC1	-1.74	-0.88	-0.14	0.31	0.57	0.25	0.04	0.17	-0.13	-0.27	-0.44	-1.73	-1.46
BAHD1	-1.57	-0.8	-0.06	0.41	0.59	0.08	-0.01	-0.28	-0.28	-0.45	-0.37	-0.15	-0.48
BAIAP2	-1.8	-0.81	-0.19	0.25	0.43	0.01	-0.32	-0.7	-0.55	-0.3	-0.57	0.16	-0.83
BAIAP2L1	-1.75	-0.92	-0.28	0.16	0.43	-0.13	-0.5	-0.33	-0.44	-0.54	-0.51	-0.53	-0.16
BAIAP3	-1.55	-0.64	-0.08	0.42	0.63	0.04	-0.16	-0.09	-0.36	-0.17	-0.27	-0.37	0.44
BAK1	-1.76	-0.85	-0.22	0.32	0.53	0.11	-0.3	-0.4	-0.39	-0.4	-0.56	-0.54	-1.62
BANF1	-1.21	-0.59	-0.1	0.28	0.47	0.03	-0.18	-0.24	-0.31	-0.38	-0.42	-0.51	-0.6
BAP1	-1.68	-0.81	-0.14	0.39	0.53	0.19	-0.14	-0.01	-0.13	-0.34	-0.5	-0.53	-0.5
BARD1	-1.81	-0.91	-0.23	0.27	0.43	-0.12	-0.47	-0.31	-0.58	-0.58	-0.67	-0.71	-1.1
BARX2	-1.84	-0.91	-0.22	0.27	0.48	0.04	-0.22	-0.48	-0.34	-0.47	-0.67	-0.65	-0.47
BASP1	-0.47	0	0.25	0.5	0.69	0.26	-0.06	-0.05	0.04	-0.03	0.12	-0.22	-0.26
BATF	-1.65	-0.78	-0.17	0.28	0.6	0.45	-0.04	-0.41	-0.21	-0.21	-0.04	-0.5	-0.47
BAX	-1.24	-0.59	-0.04	0.37	0.52	0.18	-0.05	-0.31	-0.16	-0.33	-0.41	-0.46	-0.24
BAZ1A	-1.53	-0.76	-0.16	0.28	0.48	0.09	-0.14	-0.13	-0.2	-0.22	-0.42	-0.28	-0.17
BAZ1B	-1.55	-0.73	-0.12	0.35	0.57	0.08	-0.2	-0.16	-0.17	-0.35	-0.26	-0.37	-0.07
BAZ2A	-1.72	-0.84	-0.2	0.31	0.43	0.12	-0.31	-0.31	-0.35	-0.66	-0.35	-0.48	0.18
BAZ2B	-1.74	-0.85	-0.17	0.34	0.58	0.13	-0.22	-0.02	-0.44	-0.55	-0.57	-0.33	-0.16
BBC3	-1.68	-0.85	-0.18	0.27	0.39	-0.08	-0.05	-0.18	-0.06	-0.33	-0.32	-0.28	-0.22
BBIP1	-1.35	-0.69	-0.14	0.31	0.51	0.05	-0.1	-0.08	-0.15	-0.4	-0.46	-0.62	-1
BBLN	-0.27	-0.2	0.08	0.33	0.45	0.15	0.04	-0.05	-0.03	-0.15	-0.28	-0.44	-0.66
BBOF1	-1.19	-0.49	0.01	0.44	0.62	0.17	-0.17	-0.03	-0.22	-0.12	-0.2	-0.46	-0.23
BBOX1	-1.72	-0.84	-0.19	0.29	0.53	0.01	-0.34	0.05	-0.65	-0.59	-0.52	-0.97	-1.11
BBS1	-1.63	-0.81	-0.14	0.37	0.65	0	-0.24	-0.1	-0.56	-0.44	-0.33	-0.2	-0.5
BBS10	-1.64	-0.76	-0.1	0.5	0.62	-0.03	-0.08	-0.39	-0.17	-0.12	-0.5	-0.3	-0.94
BBS12	-1.56	-0.67	-0.06	0.32	0.56	0.42	0.1	0.3	-0.03	-0.29	-0.27	-0.27	0.62
BBS2	-1.59	-0.73	-0.12	0.37	0.63	0.07	-0.34	0	-0.3	-0.22	-0.33	-0.58	-0.36
BBS5	-1.51	-0.65	-0.11	0.4	0.51	0.31	-0.25	0.09	-0.36	-0.19	-0.32	-0.39	-0.12
BBS7	-1.62	-0.73	-0.11	0.39	0.67	0.25	-0.09	-0.07	-0.24	-0.16	-0.27	-0.69	nan
BBS9	-1.82	-0.9	-0.35	0.16	0.29	0.12	-0.5	1.49	0.17	-0.4	0	-0.74	-1.09
BCAM	-2.01	-0.87	-0.18	0.26	0.44	0.05	-0.07	-0.65	-0.37	-0.57	-0.61	-0.77	-0.64
BCAP31	-1.33	-0.67	-0.15	0.27	0.42	0.01	-0.2	-0.31	-0.43	-0.46	-0.47	-0.67	-0.8
BCAR1	-1.81	-0.94	-0.23	0.22	0.44	-0.1	-0.27	-0.45	-0.47	-0.71	-0.44	-0.59	-0.05
BCAR3	-1.79	-0.95	-0.24	0.26	0.41	-0.06	-0.18	-0.11	-0.47	-0.15	-0.51	-0.39	-0.65
BCAS1	-1.56	-0.77	-0.06	0.37	0.61	0.11	-0.04	-0.25	0.01	0.17	-0.49	-0.79	nan
BCAS2	-1.67	-0.8	-0.18	0.28	0.53	0.08	-0.14	-0.21	-0.34	-0.48	-0.51	-0.45	-0.49
BCAS4	-1.77	-0.9	-0.23	0.27	0.43	0.05	-0.28	-0.22	-0.13	-0.44	-0.42	-0.26	-1.06
BCAT1	-1.58	-0.71	-0.04	0.34	0.42	0.03	-0.26	0.59	-0.13	-0.38	-0.98	-1.12	nan
BCAT2	-1.96	-1	-0.28	0.19	0.34	0.15	-0.13	-0.29	-0.16	-0.9	-0.56	-0.28	0.55
BCCIP	-1.56	-0.72	-0.06	0.38	0.61	0.12	-0.19	-0.07	-0.29	-0.27	-0.33	-0.32	-0.45
BCDIN3D	-1.77	-0.87	-0.18	0.24	0.41	0.02	-0.73	-0.28	-0.04	-0.55	-0.55	-0.44	0.64
BCKDHA	-1.86	-1.01	-0.27	0.19	0.37	0.07	-0.38	-0.48	-0.23	-0.69	-0.53	-0.48	-0.68
BCKDHB	-1.87	-0.92	-0.25	0.26	0.4	-0.02	-0.07	-0.5	-0.51	-0.39	-0.73	-0.72	-0.16
BCKDK	-1.76	-0.87	-0.16	0.32	0.48	0.23	-0.39	-0.16	-0.42	-0.56	-0.5	-0.48	nan
BCL10	-1.82	-0.89	-0.26	0.18	0.36	-0.04	-0.28	-0.27	-0.53	-0.34	-0.39	-0.48	-0.18
BCL11A	-1.69	-0.74	-0.09	0.43	0.71	0.16	-0.21	-0.2	-0.09	-0.39	-0.2	-0.56	-0.69
BCL11B	-1.94	-0.92	-0.22	0.29	0.49	0.23	0.15	-0.26	0.23	-0.46	-0.7	-0.36	0.01
BCL2	-1.81	-0.83	-0.05	0.41	0.56	0.29	0.05	0	0.27	-0.06	-0.03	-0.06	-0.09
BCL2A1	-1.8	-0.84	-0.25	0.18	0.37	0.11	-0.28	-0.11	-0.51	-0.7	-0.95	-1.13	-0.69
BCL2L12	-1.66	-0.76	-0.09	0.36	0.46	-0.16	-0.25	-0.55	-0.46	-0.54	-0.61	-0.73	0.24
BCL2L13	-1.66	-0.76	-0.1	0.43	0.56	0.09	0.01	-0.66	-0.19	-0.31	-0.72	-0.43	0.6
BCL2L2	-1.68	-0.84	-0.18	0.33	0.53	0.07	-0.49	-0.24	-0.36	-0.37	-0.5	-0.59	0.1
BCL3	-1.71	-0.85	-0.19	0.28	0.49	-0.03	-0.4	-0.26	-0.45	-0.38	-0.46	-0.33	0.1
BCL6	-1.47	-0.74	-0.16	0.24	0.47	-0.02	-0.24	-0.17	-0.31	-0.3	-0.3	-0.36	-0.17
BCL7A	-1.56	-0.76	-0.15	0.32	0.54	0.22	-0.16	-0.24	-0.28	-0.35	-0.53	-0.55	0.16
BCL7B	-1.61	-0.76	-0.11	0.36	0.54	-0.02	-0.07	-0.3	-0.32	-0.57	-0.34	-0.35	-0.1
BCL7C	-1.69	-0.85	-0.18	0.28	0.48	-0.02	-0.25	-0.37	-0.42	-0.49	-0.64	-0.47	-0.69
BCL9	-1.68	-0.79	-0.15	0.37	0.53	0.08	-0.27	-0.14	-0.27	-0.4	-0.1	-0.52	-1.07
BCL9L	-1.68	-0.83	-0.21	0.25	0.51	-0.02	-0.23	-0.34	-0.3	-0.47	-0.32	-0.91	-0.06
BCLAF1	-1.74	-0.8	-0.19	0.31	0.54	0.04	-0.36	-0.13	-0.22	-0.47	-0.44	-0.84	-0.55
BCO2	-1.6	-0.67	-0.15	0.28	0.6	0.17	0	-0.32	-0.06	-0.31	-0.47	-0.75	0.1
BCR	-1.62	-0.83	-0.13	0.34	0.57	0.07	-0.18	-0.32	-0.55	-0.52	-0.44	-0.55	-0.45
BDH1	-1.71	-0.81	-0.17	0.3	0.53	-0.25	0.05	-0.46	-0.8	-0.81	-0.87	-1.26	nan
BDH2	-1.59	-0.73	-0.17	0.29	0.49	0.12	-0.1	-0.23	-0.28	-0.32	-0.48	-0.58	-0.9
BDKRB1	-1.78	-0.88	-0.15	0.4	0.47	0.33	-0.02	-0.8	-0.03	-0.19	-0.45	-0.24	nan
BDKRB2	-1.7	-0.88	-0.19	0.29	0.4	-0.22	-0.21	-0.46	-0.5	-0.4	-0.43	-0.21	0.42
BDP1	-1.58	-0.76	-0.13	0.33	0.49	0.06	-0.22	-0.28	-0.19	-0.3	-0.13	-0.31	0.07
BECN1	-1.65	-0.78	-0.15	0.34	0.51	-0.23	-0.35	-0.31	-0.02	-0.43	-0.52	-0.69	0
BEND5	-1.87	-0.9	-0.27	0.22	0.24	-0.55	-0.5	-0.86	-0.22	-0.8	-0.38	-0.36	-0.46
BEST1	-1.73	-0.89	-0.12	0.34	0.54	-0.66	0.01	-0.72	-0.79	-0.16	-0.94	-1.24	0.62
BEST4	-1.52	-0.58	-0.03	0.45	0.58	0.25	-0.29	-0.1	-0.02	-0.22	-0.19	-0.3	-0.08
BET1	-1.69	-0.82	-0.17	0.35	0.53	0.19	-0.33	-0.3	-0.58	-0.51	-0.63	-0.56	-1.31
BET1L	-1.65	-0.79	-0.21	0.38	0.59	0.08	0.04	-0.31	-0.7	-0.5	-0.61	-0.1	-1.43
BEX2	-1.68	-0.77	-0.13	0.36	0.5	-0.08	-0.41	-0.71	-0.95	-0.23	-0.35	-0.67	-0.94
BEX3	-1.13	-0.59	-0.06	0.38	0.57	0.17	-0.14	-0.27	-0.29	-0.31	-0.36	-0.57	-0.19
BEX4	-1.64	-0.8	-0.14	0.28	0.44	0.06	-0.18	-0.44	-0.42	-0.5	-0.54	-0.53	-0.37
BFAR	-1.75	-0.88	-0.18	0.32	0.49	0.05	-0.43	-0.59	-0.39	-0.45	-0.74	-0.69	-0.43
BHLHE40	-1.74	-1.16	-0.62	-0.25	-0.08	-0.42	-0.67	-0.71	-0.78	-0.86	-0.96	-0.78	-0.84
BHLHE41	-1.75	-0.92	-0.27	0.21	0.43	0.05	-0.22	-0.42	-0.04	-0.37	-0.02	-0.15	0.22
BICC1	-1.49	-0.56	-0.03	0.53	0.62	0.26	0.05	-0.15	-0.42	-0.29	-0.47	-0.34	nan
BICD1	-1.85	-0.83	-0.17	0.32	0.66	-0.01	-0.04	-0.25	-0.28	-0.55	-0.11	-0.33	-0.45
BICD2	-1.75	-0.85	-0.16	0.34	0.49	0.16	-0.35	-0.37	-0.42	-0.43	-0.38	-0.61	-0.1
BICDL1	-1.72	-0.79	-0.11	0.43	0.67	0.02	-0.15	-0.58	-0.35	-0.41	-0.66	-0.88	0.16
BICDL2	-1.58	-0.73	-0.12	0.29	0.53	0.03	-0.24	-0.28	-0.35	-0.39	-0.6	-0.31	-0.58
BICRA	-1.7	-0.85	-0.13	0.3	0.62	-0.04	0.24	-0.42	-0.25	-0.49	-0.65	-0.62	0.21
BICRAL	-1.65	-0.8	-0.12	0.35	0.57	0.17	-0.44	-0.16	-0.79	-0.62	-0.47	-0.5	-0.24
BID	-1.69	-0.91	-0.3	0.12	0.33	-0.1	-0.37	-0.4	-0.45	-0.48	-0.74	-0.59	-0.13
BIK	-1.5	-0.85	-0.31	0.1	0.29	-0.06	-0.42	-0.41	-0.49	-0.59	-0.67	-0.52	-0.67
BIN3	-1.75	-0.85	-0.2	0.25	0.51	0.09	-0.14	-0.51	-0.39	-0.47	-0.52	-0.23	0.03
BIRC2	-1.69	-0.81	-0.16	0.29	0.52	0.07	-0.26	-0.33	-0.24	-0.46	-0.5	-0.39	-0.9
BIRC3	-1.5	-0.71	-0.17	0.28	0.5	0.03	-0.21	-0.19	-0.12	-0.32	-0.41	-0.06	0.54
BIRC6	-1.82	-0.87	-0.21	0.29	0.42	0.02	-0.2	-0.19	-0.17	-0.57	-0.69	-0.44	-0.34
BIVM	-1.61	-0.8	-0.18	0.37	0.62	-0.17	0.06	-0.34	-0.29	-0.21	-0.45	-0.52	-1.44
BLCAP	-1.68	-0.84	-0.19	0.26	0.48	0.14	-0.16	-0.23	-0.36	-0.53	-0.54	-0.56	-0.62
BLMH	-1.74	-0.82	-0.1	0.42	0.52	0.19	-0.22	-0.37	-0.52	-0.21	-0.37	-0.53	0.1
BLNK	-1.8	-0.89	-0.22	0.3	0.5	0.24	-0.19	-0.5	-0.58	-0.65	-0.42	-0.67	-1.57
BLOC1S1	-0.69	-0.41	-0.03	0.3	0.44	0.19	-0.13	-0.06	-0.15	-0.23	-0.33	-0.41	-0.31
BLOC1S2	-1.66	-0.79	-0.11	0.36	0.49	0.08	-0.14	-0.31	-0.38	-0.35	-0.47	-0.48	0.14
BLOC1S3	-1.61	-0.8	-0.15	0.29	0.61	0.05	-0.15	-0.18	-0.88	-0.36	-0.58	-1.16	-0.9
BLOC1S4	-1.67	-0.82	-0.17	0.32	0.58	0.01	-0.11	-0.43	-0.38	-0.37	-0.62	-0.5	-0.37
BLOC1S5	-1.75	-0.86	-0.19	0.26	0.47	-0.26	-0.12	-0.07	-0.79	-0.62	-0.56	-0.6	1.09
BLOC1S6	-1.76	-0.89	-0.2	0.3	0.54	0.03	-0.29	-0.23	-0.18	-0.69	-0.44	-0.35	0.09
BLVRA	-1.62	-0.78	-0.14	0.3	0.49	-0.03	-0.3	-0.21	-0.26	-0.39	-0.38	-0.77	-0.96
BLVRB	-1.65	-0.98	-0.43	-0.03	0.14	-0.26	-0.47	-0.61	-0.5	-0.76	-0.87	-0.87	-0.98
BLZF1	-1.8	-0.88	-0.2	0.25	0.48	0.07	-0.15	-0.21	-0.63	-0.37	-0.53	-0.33	-0.01
BMERB1	-1.8	-0.92	-0.23	0.27	0.54	0.04	-0.54	-0.31	-0.55	-0.42	-0.39	-0.73	nan
BMF	-1.62	-0.86	-0.07	0.36	0.72	-0.04	-0.51	-0.41	-0.12	-0.66	-0.94	-0.35	-1.49
BMP1	-1.82	-0.94	-0.23	0.25	0.56	0	-0.27	-0.28	-0.42	-0.82	-0.79	-0.65	nan
BMP2	-1.71	-0.85	-0.1	0.37	0.5	-0.12	0.08	-0.04	-0.12	-0.81	0.1	-0.44	nan
BMP2K	-1.62	-0.79	-0.14	0.32	0.57	-0.02	-0.24	-0.16	-0.31	-0.36	-0.49	-0.55	0.11
BMP3	-1.67	-0.87	-0.23	0.27	0.42	-0.01	-0.24	-0.5	-0.21	-0.4	-0.44	-0.85	-0.35
BMP4	-1.59	-0.67	-0.1	0.4	0.58	-0.07	-0.17	-0.34	-0.42	-0.47	-0.36	-0.5	-0.67
BMP7	-1.87	-0.88	-0.2	0.26	0.52	0.04	-0.3	-0.32	-0.14	-0.65	-0.32	-0.55	-1.04
BMPR1A	-1.71	-0.8	-0.14	0.36	0.5	-0.01	-0.33	-0.04	-0.43	-0.43	-0.22	-0.3	-0.16
BMPR1B	-1.62	-0.77	-0.15	0.33	0.51	0.01	-0.14	-0.41	-0.37	-0.45	-0.54	-0.37	0.19
BMPR2	-1.54	-0.73	-0.12	0.32	0.54	0.12	-0.11	-0.25	-0.36	-0.39	-0.43	-0.28	-0.23
BMS1	-1.53	-0.73	-0.09	0.36	0.6	0.08	-0.18	-0.39	-0.49	-0.33	-0.65	-0.48	-0.32
BMT2	-1.65	-0.82	-0.2	0.34	0.64	0.12	-0.4	-0.43	-0.53	-0.12	-0.2	-0.68	-0.56
BNC1	-1.89	-0.95	-0.22	0.37	0.58	-0.09	-0.04	-0.66	-0.27	-0.49	-0.38	-0.57	nan
BNIP1	-1.8	-0.88	-0.17	0.28	0.52	0.15	0.02	-0.5	-0.3	-0.13	-0.83	-0.52	-0.12
BNIP2	-1.76	-0.87	-0.2	0.28	0.54	0.14	-0.3	-0.39	-0.25	-0.54	-0.5	-0.65	-0.48
BNIP3	-1.86	-1.07	-0.48	-0.07	0.12	-0.38	-0.59	-0.64	-0.91	-0.83	-0.86	-0.9	-0.7
BNIP3L	-1.82	-1.16	-0.6	-0.19	-0.03	-0.4	-0.58	-0.69	-0.78	-0.89	-0.9	-1	-0.75
BNIPL	-1.8	-0.91	-0.27	0.21	0.5	-0.04	-0.56	-0.31	-0.92	-0.5	-0.77	-0.7	-0.59
BOD1	-1.7	-0.84	-0.14	0.33	0.51	0.07	-0.23	-0.33	-0.54	-0.46	-0.68	-0.32	0.47
BOD1L1	-1.6	-0.77	-0.14	0.29	0.51	0.11	-0.1	-0.48	-0.25	-0.44	-0.38	-0.46	-0.42
BOK	-1.8	-0.97	-0.25	0.26	0.47	-0.15	-0.07	-0.54	-0.37	-0.66	-0.57	-0.26	nan
BOLA1	-1.71	-0.82	-0.15	0.32	0.55	0.19	-0.39	-0.1	-0.29	-0.38	-0.42	-0.67	-0.43
BOLA2-SMG1P6	-1.72	-0.84	-0.18	0.32	0.51	0.14	-0.19	-0.32	-0.36	-0.39	-0.39	-0.46	-0.34
BOLA3	-1.29	-0.65	-0.05	0.41	0.6	0.11	-0.03	-0.02	-0.1	-0.34	-0.31	-0.39	-0.53
BOP1	-1.68	-0.82	-0.1	0.4	0.66	0.3	-0.32	-0.37	-0.01	-0.3	-0.26	-0.01	-0.25
BORCS5	-1.72	-0.86	-0.12	0.34	0.56	0.12	0.07	-0.2	-0.18	-0.67	-1.05	-0.56	-0.3
BORCS6	-1.74	-0.85	-0.11	0.36	0.56	0.12	-0.12	-0.38	-0.45	-0.23	-0.81	-0.51	-0.97
BORCS7	-1.46	-0.66	-0.07	0.38	0.56	0.11	-0.04	-0.16	-0.22	-0.29	-0.4	-0.5	-0.76
BORCS8	-1.66	-0.76	-0.09	0.38	0.58	-0.07	-0.09	-0.63	-0.08	-0.43	-0.51	-0.55	-0.23
BPGM	-1.52	-0.7	-0.09	0.38	0.56	-0.08	-0.14	-0.33	-0.39	-0.08	-0.5	-0.53	-0.31
BPHL	-1.62	-0.75	-0.09	0.36	0.56	0.16	0.08	0.02	-0.29	-0.19	-0.43	-0.68	-0.14
BPIFA2	-2	-0.88	-0.04	0.64	0.81	0.25	0.11	0.33	-1.14	-0.94	-1.52	-0.12	nan
BPIFB1	-0.26	0.25	0.47	0.58	0.68	0.18	-0.32	-0.4	-0.47	-0.47	-0.74	-0.46	-0.56
BPNT2	-1.71	-0.84	-0.16	0.3	0.52	0.18	-0.1	-0.18	-0.49	-0.3	-0.52	-0.35	-0.47
BPTF	-1.73	-0.81	-0.17	0.36	0.57	0.17	-0.02	-0.13	-0.5	-0.25	-0.16	-0.23	0.25
BRAF	-1.72	-0.82	-0.18	0.34	0.53	0.11	-0.13	-0.15	-0.24	-0.24	-0.18	-0.07	0.24
BRAP	-1.67	-0.8	-0.15	0.35	0.55	0.06	-0.05	-0.28	-0.41	-0.24	-0.79	-0.56	-0.62
BRCA1	-1.58	-0.72	-0.04	0.48	0.58	0.23	0	0.07	-0.45	-0.39	-0.29	-0.71	-0.22
BRCA2	-1.6	-0.75	0.01	0.51	0.76	-0.13	-0.41	-0.05	0.05	-0.09	-0.31	-0.42	0.2
BRCC3	-1.65	-0.8	-0.13	0.33	0.44	-0.01	-0.11	-0.26	-0.23	-0.72	-0.6	-0.55	nan
BRD1	-1.79	-0.82	-0.15	0.26	0.53	0.08	-0.58	-0.96	-0.16	-0.3	-0.78	-0.24	-0.13
BRD2	-1.5	-0.74	-0.13	0.31	0.5	0.03	-0.11	-0.22	-0.3	-0.35	-0.3	-0.3	0.16
BRD3	-1.54	-0.76	-0.09	0.35	0.55	0.12	-0.24	-0.07	-0.13	-0.37	-0.49	-0.45	-0.51
BRD3OS	-1.44	-0.61	-0.05	0.38	0.62	0.14	-0.1	-0.24	-0.36	-0.33	-0.32	-0.71	-0.71
BRD4	-1.56	-0.78	-0.18	0.28	0.47	0.07	-0.17	-0.23	-0.32	-0.45	-0.36	-0.33	-0.24
BRD7	-1.56	-0.76	-0.14	0.31	0.47	-0.08	-0.24	-0.06	-0.32	-0.44	-0.45	-0.61	-0.14
BRD8	-1.64	-0.73	-0.08	0.42	0.61	0.12	-0.01	-0.37	-0.46	-0.51	-0.44	-0.56	-0.16
BRF2	-1.83	-0.89	-0.17	0.35	0.57	0	-0.27	-0.34	-0.59	-0.4	-0.78	-0.78	nan
BRI3	-1.05	-0.78	-0.38	-0.05	0.15	-0.12	-0.27	-0.41	-0.46	-0.47	-0.67	-0.76	-1.1
BRI3BP	-1.66	-0.78	-0.12	0.38	0.52	0.17	-0.17	-0.17	-0.4	-0.34	-0.56	-0.69	-0.13
BRIX1	-1.73	-0.77	-0.14	0.33	0.49	0.15	-0.27	-0.17	-0.34	-0.52	-0.42	-0.47	0.1
BRK1	-0.66	-0.48	-0.12	0.18	0.32	0.03	-0.1	-0.12	-0.15	-0.32	-0.4	-0.57	-0.8
BRMS1	-1.69	-0.83	-0.15	0.36	0.56	0.14	-0.18	-0.19	-0.35	-0.44	-0.64	-0.35	-0.62
BRMS1L	-1.53	-0.72	-0.03	0.51	0.72	0.09	-0.14	-0.12	-0.49	-0.7	-0.34	-0.51	-0.44
BROX	-1.68	-0.84	-0.14	0.31	0.49	0.08	-0.23	-0.51	-0.47	-0.29	-0.66	-0.81	nan
BRPF3	-1.68	-0.86	-0.12	0.38	0.54	-0.21	-0.35	-0.49	-0.58	-0.16	-0.39	-0.47	1
BRWD1	-1.65	-0.81	-0.19	0.27	0.45	0.06	-0.22	-0.31	-0.34	-0.39	-0.36	-0.39	-0.48
BRWD3	-1.76	-0.87	-0.22	0.24	0.47	-0.04	-0.18	-0.44	-0.32	-0.31	-0.54	-0.44	0.15
BSCL2	-1.02	-0.38	0.01	0.32	0.55	0.22	-0.06	-0.16	-0.36	-0.32	-0.33	-0.4	-0.41
BSDC1	-1.65	-0.84	-0.17	0.29	0.55	0.01	-0.27	-0.27	-0.46	-0.35	-0.52	-0.5	0.03
BSG	-1.41	-0.67	-0.11	0.3	0.52	0.06	-0.19	-0.1	-0.2	-0.48	-0.5	-0.56	-0.01
BSPRY	-1.66	-0.83	-0.22	0.25	0.39	-0.18	-0.46	-0.33	-0.5	-0.61	-0.24	-0.51	0.34
BST1	-1.63	-0.76	-0.21	0.26	0.43	-0.14	0.12	-0.68	-1.14	-0.43	-0.49	-0.49	nan
BST2	-1.46	-0.44	0.21	0.72	0.96	0.37	0.16	0.13	-0.1	-0.07	-0.25	0.15	-0.03
BTAF1	-1.76	-0.88	-0.22	0.28	0.43	-0.02	-0.15	-0.12	-0.02	-0.36	-0.45	-0.41	-0.48
BTBD1	-1.64	-0.77	-0.11	0.34	0.62	-0.01	-0.22	-0.18	-0.16	-0.46	-0.3	-0.35	0.04
BTBD11	-1.9	-0.89	-0.22	0.3	0.48	-0.02	-0.33	-0.56	-0.44	-0.45	-0.57	-0.24	nan
BTBD2	-1.8	-0.88	-0.19	0.27	0.46	-0.17	-0.28	-0.44	-0.56	-0.84	-1.09	-0.73	nan
BTBD3	-1.61	-0.79	-0.13	0.33	0.6	0.23	-0.26	-0.21	-0.41	-0.46	-0.45	-0.57	0.4
BTBD6	-1.67	-0.81	-0.13	0.33	0.51	-0.07	-0.07	-0.31	-0.68	-0.42	-0.46	-0.69	-0.15
BTBD7	-1.51	-0.73	-0.11	0.35	0.59	0.21	-0.17	-0.15	-0.43	-0.27	-0.43	-0.33	0.11
BTBD8	-1.68	-0.82	-0.18	0.36	0.46	0.24	-0.42	-0.23	-0.13	-0.28	-0.65	-0.85	-0.53
BTBD9	-1.61	-0.75	-0.12	0.42	0.5	0.29	-0.08	-0.21	-0.55	-0.31	-0.49	-0.69	-0.43
BTC	-1.41	-0.62	-0.02	0.43	0.67	0.24	0	-0.38	-0.16	-0.27	-0.47	-0.32	-0.73
BTD	-1.7	-0.81	-0.17	0.33	0.56	0.09	-0.39	-0.15	-0.49	-0.28	-0.42	-0.78	nan
BTF3	-0.76	-0.51	-0.26	-0.08	0.01	-0.21	-0.28	-0.45	-0.43	-0.52	-0.71	-1.02	-1.58
BTF3L4	-1.43	-0.73	-0.17	0.25	0.45	0.07	-0.13	-0.23	-0.33	-0.38	-0.41	-0.49	-0.41
BTG1	-1.59	-1.1	-0.62	-0.31	-0.18	-0.46	-0.69	-0.67	-0.7	-0.78	-0.84	-0.77	-0.45
BTG2	-0.47	-0.15	0.28	0.55	0.66	0.53	0.37	0.35	0.4	0.23	0.11	-0.02	-0.09
BTG3	-1.48	-0.81	-0.25	0.15	0.34	-0.03	-0.25	-0.22	-0.54	-0.5	-0.54	-0.61	-0.49
BTG4	-1.6	-0.71	-0.17	0.29	0.55	0.22	-0.41	-0.23	-0.04	0	-0.29	-0.54	-0.21
BTN2A1	-1.75	-0.89	-0.2	0.32	0.63	0.05	-0.29	-0.18	-0.15	-0.19	-0.79	-0.67	-0.23
BTN3A1	-1.73	-0.75	-0.08	0.38	0.45	0.28	-0.1	-0.13	-0.43	-0.37	-0.73	-0.22	0.39
BTN3A3	-1.74	-0.72	-0.07	0.34	0.46	0.09	0.01	-0.25	-0.28	-0.47	-0.24	-0.17	nan
BTRC	-1.68	-0.82	-0.17	0.3	0.5	0.07	-0.13	-0.41	-0.28	-0.36	-0.22	-0.88	-0.75
BUB3	-1.68	-0.8	-0.15	0.3	0.46	0.09	-0.29	-0.34	-0.57	-0.52	-0.59	-0.57	-0.86
BUD13	-1.72	-0.85	-0.19	0.29	0.57	0.07	-0.05	-0.56	-0.14	-0.57	-0.29	-0.8	-1.48
BUD23	-1.31	-0.56	-0.04	0.35	0.53	0.15	-0.21	-0.09	-0.29	-0.35	-0.36	-0.52	-0.65
BUD31	-1.29	-0.68	-0.19	0.2	0.41	-0.04	-0.17	-0.21	-0.31	-0.34	-0.54	-0.53	-0.68
BYSL	-1.84	-0.85	-0.18	0.3	0.51	0.36	-0.24	-0.92	-0.86	-0.79	-0.14	-0.89	-0.67
BZW1	-1.85	-1	-0.34	0.12	0.32	-0.15	-0.26	-0.67	-0.52	-0.48	-0.61	-0.74	-0.02
BZW2	-1.73	-0.78	-0.16	0.34	0.54	0.07	-0.28	-0.33	-0.2	-0.59	-0.51	-0.41	-0.16
C10orf143	-1.66	-0.78	-0.07	0.37	0.57	-0.04	-0.43	-0.36	-0.47	-0.65	-0.41	-0.59	-0.34
C10orf67	-1.49	-0.61	-0.03	0.44	0.65	0.02	-0.11	-0.21	0.21	-0.1	-0.35	-0.45	-0.78
C10orf88	-1.68	-0.72	-0.12	0.4	0.66	0.09	-0.49	-0.36	-0.82	-0.9	-0.48	-0.32	-0.05
C10orf95	-1.41	-0.59	-0.07	0.41	0.64	0.24	-0.51	-0.25	-0.26	-0.43	-0.67	-0.19	0.15
C10orf99	-1.91	-1.08	-0.42	0.08	0.01	-0.59	-0.74	-1.3	-1.64	-1.12	-1.6	-1.44	nan
C11orf1	-1.69	-0.83	-0.18	0.29	0.5	0.12	-0.18	-0.35	-0.26	-0.48	-0.72	-0.49	-0.08
C11orf16	-1.48	-0.61	-0.04	0.47	0.64	0.18	-0.07	0.32	-0.14	-0.2	-0.25	-0.39	-0.3
C11orf24	-1.73	-0.8	-0.08	0.4	0.58	-0.21	-0.45	-0.27	-0.15	-0.54	-0.47	0.35	-0.92
C11orf49	-1.72	-0.8	-0.17	0.28	0.48	-0.14	-0.69	-0.43	-0.25	-0.48	-0.52	-0.6	nan
C11orf52	-1.57	-0.71	-0.07	0.35	0.59	0.15	-0.05	-0.01	-0.02	-0.22	-0.47	-0.55	nan
C11orf53	-1.56	-0.74	-0.12	0.33	0.69	0.26	-0.34	-0.28	-0.41	-0.22	-0.6	-0.26	-0.26
C11orf54	-1.7	-0.85	-0.16	0.35	0.65	0.01	-0.77	-0.58	0	-0.49	-0.61	-0.84	-1.45
C11orf58	-1.26	-0.65	-0.14	0.27	0.45	0.13	-0.13	-0.28	-0.17	-0.38	-0.35	-0.57	-0.21
C11orf68	-1.76	-0.83	-0.15	0.33	0.52	0.07	0.07	-0.16	-0.74	-0.18	-0.93	-0.95	-0.71
C11orf71	-1.6	-0.8	-0.12	0.36	0.63	0.26	-0.1	-0.12	-0.28	-0.46	-0.58	-1.07	-0.21
C11orf80	-1.82	-0.99	-0.25	0.25	0.43	0.14	-0.33	-0.42	-0.72	-0.84	-0.31	-0.71	-0.52
C11orf96	-1.98	-0.82	-0.26	0.26	0.38	0.07	-0.3	0.15	-0.06	0.14	0.04	0.05	1.12
C11orf97	-0.81	-0.24	0.06	0.4	0.5	0.09	-0.3	-0.12	-0.23	-0.26	-0.46	-0.46	-1.15
C12orf29	-1.79	-0.9	-0.25	0.22	0.55	-0.09	-0.26	-0.18	-0.27	-0.6	-0.44	-0.81	nan
C12orf4	-1.68	-0.78	-0.14	0.38	0.45	0.05	-0.02	-0.19	-0.48	-0.82	-0.44	-0.51	1.13
C12orf43	-1.61	-0.75	-0.07	0.45	0.59	0.15	-0.13	-0.23	-0.36	-0.35	-0.09	-0.75	nan
C12orf50	-1.9	-0.89	-0.26	0.2	0.36	-0.15	-0.09	-0.16	-0.44	-0.24	-0.18	-0.69	-0.25
C12orf54	-1.98	-0.98	-0.25	0.27	0.49	0	nan	-0.16	-0.46	-0.71	-0.38	-1.26	nan
C12orf57	-1.54	-0.81	-0.23	0.17	0.36	-0.03	-0.25	-0.31	-0.4	-0.5	-0.62	-0.66	-0.9
C12orf73	-1.77	-0.81	-0.17	0.35	0.45	0.03	-0.26	-0.31	-0.26	-0.34	-1.04	-0.4	-1.5
C12orf75	-0.56	-0.2	0.02	0.27	0.37	0.05	-0.3	-0.25	-0.27	-0.33	-0.24	-0.39	-0.86
C12orf76	-1.66	-0.75	-0.15	0.33	0.54	0.09	-0.51	0.05	-0.19	-0.55	-0.79	-0.53	0.36
C14orf119	-1.69	-0.82	-0.17	0.3	0.49	0.05	-0.36	-0.45	-0.16	-0.53	-0.57	-0.7	-0.88
C14orf132	-1.84	-0.92	-0.22	0.27	0.47	0.09	-0.41	-0.43	-0.64	-1.05	-0.21	-0.48	nan
C14orf28	-1.79	-0.84	-0.2	0.39	0.53	0	-0.24	-0.68	-0.85	-0.24	-0.8	-0.4	nan
C15orf39	-1.69	-0.85	-0.23	0.26	0.54	-0.03	-0.16	-0.46	-0.42	-0.52	-0.23	-0.64	nan
C15orf40	-1.5	-0.72	-0.14	0.27	0.51	0.11	-0.17	-0.2	0.01	-0.33	-0.47	-0.36	-0.27
C15orf48	-0.67	-0.61	-0.57	-0.25	-0.22	-0.49	-0.92	-0.95	-0.84	-1.11	-0.87	-1.18	-0.97
C15orf61	-1.63	-0.76	-0.08	0.45	0.65	0.06	-0.06	-0.39	-0.41	-0.46	-0.53	-0.83	-0.85
C15orf62	-1.82	-0.9	-0.2	0.23	0.43	0.02	-0.53	-0.75	-0.83	-0.34	-0.97	-0.16	-1.59
C15orf65	-1.45	-0.65	-0.04	0.44	0.66	0.22	-0.23	-0.28	0.2	-0.33	-0.54	-0.44	-0.58
C16orf46	-1.48	-0.61	-0.11	0.4	0.57	0.14	-0.05	-0.17	-0.46	-0.24	-0.37	-0.5	-0.48
C16orf54	-1.52	-0.67	-0.06	0.39	0.57	0.31	-0.21	-0.45	0.02	-0.19	-0.38	-0.25	-0.51
C16orf72	-1.66	-0.83	-0.16	0.33	0.49	0.07	-0.3	-0.13	-0.13	-0.4	-0.37	-0.2	-0.84
C16orf74	-1.89	-0.94	-0.2	0.25	0.47	0.21	-0.12	-0.34	-0.4	-0.52	-0.83	-0.71	-0.62
C16orf87	-1.75	-0.89	-0.17	0.29	0.58	-0.04	-0.25	-0.25	-0.41	-0.24	-0.31	-0.46	-0.48
C16orf91	-1.66	-0.8	-0.1	0.39	0.55	-0.05	-0.13	-0.49	-0.05	-0.53	-0.39	-0.37	-0.89
C16orf95	-1.65	-0.74	-0.03	0.51	0.7	0.61	-0.02	-0.16	-0.37	-0.64	-0.38	-1.08	-0.83
C17orf100	-1.78	-0.74	-0.22	0.44	0.55	0.24	-0.52	-0.89	-0.12	-0.26	-0.34	-1.34	1.2
C17orf49	-1.46	-0.72	-0.13	0.33	0.47	0.09	-0.22	-0.21	-0.17	-0.19	-0.49	-0.5	-0.22
C17orf58	-1.65	-0.8	-0.14	0.31	0.54	-0.05	-0.27	0.01	-0.14	-0.51	-0.69	-0.54	-1.5
C17orf75	-1.66	-0.76	-0.14	0.38	0.46	0.12	-0.08	0.01	-0.26	-0.26	-0.46	-0.3	-0.18
C17orf80	-1.66	-0.79	-0.07	0.45	0.55	-0.22	-0.16	-0.23	0.03	-0.41	-0.66	-0.14	-0.32
C17orf97	-1.3	-0.51	0.02	0.43	0.66	0.1	-0.07	-0.2	-0.18	-0.17	-0.23	-0.43	0.08
C18orf21	-1.7	-0.82	-0.15	0.35	0.61	0.11	-0.07	-0.4	-0.17	-0.84	-0.36	-0.94	nan
C18orf25	-1.65	-0.78	-0.14	0.36	0.56	0.06	-0.34	-0.09	-0.3	-0.28	-0.58	-0.43	-0.32
C18orf32	-1.61	-0.76	-0.14	0.4	0.5	0.11	-0.22	-0.14	-0.31	-0.44	-0.55	-0.61	-0.62
C19orf25	-1.74	-0.87	-0.16	0.29	0.52	0.13	-0.12	-0.2	-0.39	-0.69	-0.68	-0.67	-0.86
C19orf33	-0.51	-0.35	-0.09	0.13	0.27	0.01	-0.13	-0.16	-0.2	-0.28	-0.5	-0.69	-0.88
C19orf44	-1.65	-0.76	-0.1	0.33	0.66	0.06	-0.36	-0.69	-0.64	-0.28	-0.47	-0.37	0.17
C19orf53	-0.87	-0.6	-0.22	0.13	0.3	0.01	-0.25	-0.28	-0.3	-0.45	-0.57	-0.78	-1.13
C1D	-1.57	-0.81	-0.21	0.23	0.43	-0.01	-0.21	-0.27	-0.29	-0.55	-0.6	-0.64	-0.58
C1GALT1C1	-1.62	-0.76	-0.09	0.34	0.55	0.1	-0.14	-0.19	-0.24	-0.3	-0.46	-0.56	-0.31
C1QBP	-1.28	-0.54	-0.01	0.4	0.58	0.24	-0.07	-0.17	-0.23	-0.36	-0.4	-0.44	-0.57
C1QTNF12	-1.77	-0.84	-0.18	0.29	0.53	-0.11	-0.16	-0.51	-0.02	-0.51	-0.58	-0.57	-0.99
C1QTNF4	-1.75	-0.89	-0.27	0.27	0.37	0.26	-0.22	0.04	-0.44	-0.63	-1.79	-0.66	-0.92
C1R	-1.78	-0.9	-0.19	0.39	0.51	0.38	-0.64	-0.39	-0.25	-0.38	0.15	-0.31	nan
C1RL	-1.78	-0.85	-0.18	0.26	0.5	-0.05	-0.46	-0.19	-0.61	-0.59	-0.44	-0.75	nan
C1orf115	-1.64	-0.77	-0.14	0.41	0.59	-0.01	-0.68	-0.27	-0.48	0.1	-0.65	-0.87	nan
C1orf116	-1.45	-0.7	-0.12	0.34	0.55	0.02	-0.14	-0.05	-0.27	-0.5	-0.42	-0.4	-0.19
C1orf122	-1.47	-0.73	-0.1	0.34	0.51	0.18	-0.06	-0.19	-0.25	-0.5	-0.48	-0.42	-0.38
C1orf131	-1.69	-0.8	-0.13	0.35	0.54	0.17	-0.09	-0.27	-0.58	-0.64	-0.44	-0.28	-0.34
C1orf141	-1.43	-0.63	-0.08	0.39	0.63	0.13	-0.2	-0.29	-0.38	-0.55	-0.71	-0.12	nan
C1orf158	-1.27	-0.48	0.02	0.48	0.65	0.26	-0.04	0.07	0.05	-0.31	-0.25	-0.31	-0.58
C1orf159	-1.73	-0.81	-0.21	0.39	0.41	0.03	-0.12	-0.07	-0.23	0.26	-0.28	-0.12	nan
C1orf174	-1.67	-0.78	-0.14	0.36	0.52	0.05	-0.29	-0.12	-0.46	-0.59	-0.37	-0.9	-0.67
C1orf189	-1.35	-0.63	-0.11	0.33	0.65	0.11	-0.23	-0.05	-0.17	-0.33	-0.64	-0.3	0.26
C1orf194	-0.54	-0.09	-0.05	0.11	0.19	-0.22	-0.58	-0.6	-0.54	-0.65	-0.57	-0.66	-1.3
C1orf198	-1.67	-0.83	-0.09	0.42	0.61	0.34	-0.2	-0.13	-0.21	-0.37	-0.39	-0.7	nan
C1orf21	-1.85	-0.91	-0.31	0.2	0.4	0.05	-0.45	-0.35	-0.58	-0.4	-0.86	-0.8	-1.62
C1orf210	-1.66	-0.83	-0.18	0.35	0.52	0.09	-0.05	-0.04	-0.42	-0.57	-0.67	-0.22	nan
C1orf226	-1.59	-0.75	-0.15	0.38	0.53	-0.15	-0.19	-0.39	-0.12	-0.42	-0.27	-0.47	nan
C1orf35	-1.72	-0.83	-0.15	0.32	0.56	0.12	-0.23	-0.34	-0.21	-0.36	-0.74	-0.42	-0.39
C1orf43	-1.54	-0.83	-0.24	0.19	0.38	0.01	-0.26	-0.26	-0.2	-0.52	-0.58	-0.5	-0.48
C1orf50	-1.71	-0.89	-0.13	0.29	0.41	-0.04	-0.26	-0.48	-0.32	-0.55	-0.27	-0.58	0.93
C1orf52	-1.69	-0.86	-0.2	0.3	0.49	0.11	-0.31	-0.33	-0.53	-0.56	-0.34	-0.5	0.1
C1orf53	-1.55	-0.77	-0.14	0.47	0.62	-0.16	-0.3	-0.12	-0.21	-0.27	-0.52	-0.45	-1.18
C1orf56	-1.66	-0.87	-0.17	0.27	0.45	0.01	-0.07	0.06	-0.12	-0.29	-0.39	-0.49	0.01
C1orf74	-1.87	-0.9	-0.26	0.23	0.58	0.12	-0.19	-0.42	-0.06	-0.52	-0.81	-0.06	0.04
C1orf87	-1.52	-0.65	-0.1	0.35	0.61	0.11	-0.28	-0.16	-0.44	-0.14	-0.38	-0.6	-0.91
C20orf27	-1.81	-1	-0.16	0.27	0.53	0.2	-0.46	-0.18	-0.12	-0.64	-0.99	-0.76	nan
C20orf85	-0.11	0.18	0.16	0.22	0.31	-0.17	-0.47	-0.41	-0.36	-0.44	-0.29	-0.59	-1.14
C20orf96	-1.42	-0.56	-0.03	0.32	0.66	0.18	-0.27	0.09	-0.08	-0.43	-0.42	-0.64	-1.3
C21orf58	-1.49	-0.6	-0.04	0.4	0.58	0.24	-0.25	-0.27	0.02	-0.1	-0.34	-0.46	-0.75
C21orf91	-1.71	-0.79	-0.1	0.38	0.64	0	-0.19	0.05	-0.01	-0.3	-0.3	-0.47	0.24
C22orf15	-1.18	-0.47	-0.06	0.39	0.56	0.29	-0.23	-0.08	-0.4	-0.37	-0.52	-0.54	-0.55
C22orf23	-1.53	-0.67	-0.09	0.37	0.77	-0.35	0.13	-0.37	-0.43	0.12	-0.27	-0.97	-0.91
C22orf39	-1.59	-0.78	-0.14	0.32	0.57	0.05	-0.17	-0.31	-0.55	-0.42	-0.54	-0.44	-0.66
C2CD2	-1.7	-0.88	-0.18	0.29	0.5	-0.08	-0.32	-0.38	-0.58	-0.45	-0.81	-0.95	-1.54
C2CD3	-1.62	-0.79	-0.16	0.37	0.65	0.13	-0.21	-0.6	-0.45	-0.23	-0.44	-0.48	-0.22
C2orf15	-1.62	-0.82	-0.14	0.39	0.8	0.03	-0.84	-0.09	-0.11	-0.5	-0.71	-0.85	0.63
C2orf42	-1.56	-0.69	-0.02	0.45	0.81	0.35	-0.47	-0.26	-0.72	-0.61	-0.7	-0.49	nan
C2orf49	-1.7	-0.85	-0.22	0.29	0.4	0.07	-0.28	-0.14	-0.13	-0.39	-0.54	-0.62	0.24
C2orf50	-1.34	-0.57	-0.05	0.41	0.59	0.25	-0.38	-0.11	-0.11	-0.23	-0.35	-0.35	-1.25
C2orf68	-1.56	-0.79	-0.14	0.36	0.56	0.19	-0.43	-0.11	-0.43	-0.51	-0.57	-0.65	nan
C2orf69	-1.6	-0.77	-0.07	0.38	0.59	0.16	-0.07	-0.34	0.06	-0.46	-0.37	-0.51	nan
C2orf73	-1.14	-0.41	0	0.4	0.65	0.14	-0.21	-0.22	-0.29	-0.27	-0.45	-0.29	-1.08
C2orf74	-1.44	-0.67	-0.07	0.43	0.58	-0.02	0.01	-0.23	-0.32	-0.33	-0.37	-0.43	nan
C2orf76	-1.63	-0.76	-0.11	0.34	0.63	0.14	0.06	-0.18	-0.56	-0.57	-0.48	-0.43	-0.16
C2orf81	-1.36	-0.54	0.01	0.42	0.72	0.21	-0.17	0	-0.21	-0.26	-0.41	-0.47	-0.21
C3	-0.98	-0.04	0.29	0.55	0.79	0.18	0	-0.03	0.06	-0.43	-0.46	-0.31	0.02
C3orf14	-1.56	-0.72	-0.08	0.37	0.56	0.14	-0.25	-0.21	-0.25	-0.36	-0.46	-0.7	-0.19
C3orf38	-1.71	-0.84	-0.16	0.3	0.47	0.15	-0.3	-0.2	-0.3	-0.48	-0.32	-0.4	-0.4
C3orf52	-1.78	-0.88	-0.21	0.21	0.37	0.03	-0.24	-0.42	-0.22	-0.68	-0.4	-0.44	-0.91
C3orf62	-1.74	-0.78	-0.18	0.29	0.63	-0.13	-0.29	0	0	-0.3	-0.39	-0.17	0.47
C4orf19	-1.44	-0.65	-0.08	0.38	0.48	0.1	-0.03	-0.22	-0.22	-0.36	-0.53	-0.3	-0.21
C4orf3	-1.59	-1.58	-1.31	-1.05	-0.89	-1.16	-1.24	-1.19	-1.31	-1.39	-1.44	-1.7	-1.91
C4orf33	-1.66	-0.77	-0.11	0.35	0.63	0.26	-0.08	0.14	-0.22	-0.31	-0.56	-0.53	0.08
C4orf46	-1.74	-0.81	-0.11	0.38	0.6	-0.07	-0.45	-0.35	-1.23	-0.76	-1.09	-0.64	nan
C4orf47	-1.37	-0.59	-0.06	0.4	0.65	0.21	-0.2	-0.55	0.09	-0.51	-0.48	-0.79	-1.04
C4orf48	-1.19	-0.58	-0.06	0.37	0.5	0.16	-0.03	-0.09	-0.28	-0.32	-0.45	-0.5	0.16
C5AR1	-1.41	-0.65	-0.08	0.4	0.6	0.27	-0.52	0	0.06	-0.21	-0.22	-0.67	-0.24
C5orf15	-1.54	-0.7	-0.12	0.35	0.55	0.1	-0.15	-0.2	-0.37	-0.42	-0.5	-0.4	-0.36
C5orf24	-1.46	-0.7	-0.06	0.4	0.61	0.15	-0.04	-0.21	-0.2	-0.38	-0.4	-0.33	-0.59
C5orf49	-0.53	-0.08	0.04	0.17	0.37	-0.03	-0.42	-0.39	-0.45	-0.57	-0.49	-0.72	-1.05
C5orf51	-1.7	-0.81	-0.13	0.39	0.54	0.12	-0.23	-0.71	0.06	-0.55	-0.39	0.02	-0.5
C5orf63	-1.76	-0.8	-0.16	0.32	0.5	0.15	0.01	0.36	-0.24	-0.46	-0.61	-0.34	-0.38
C6orf118	-1.12	-0.36	0.07	0.46	0.66	0.25	-0.27	-0.15	-0.34	-0.2	-0.28	-0.27	-0.75
C6orf120	-1.66	-0.79	-0.1	0.36	0.42	0.22	-0.09	-0.21	-0.31	-0.28	-0.28	-0.41	0.18
C6orf132	-1.6	-0.83	-0.24	0.22	0.43	-0.04	-0.25	-0.41	-0.18	-0.48	-0.48	-0.45	-0.43
C6orf136	-1.7	-0.81	-0.1	0.35	0.52	0.12	-0.09	-0.44	-0.7	-0.57	-0.39	-0.34	0.45
C6orf226	-1.66	-0.77	-0.1	0.38	0.57	0.16	0.01	-0.3	-0.3	-0.57	-0.54	-0.46	0.01
C6orf47	-1.8	-0.91	-0.21	0.26	0.4	0.3	-0.15	-0.47	-0.14	-0.68	-0.9	-1.18	-0.4
C6orf52	-1.48	-0.66	-0.13	0.34	0.59	0.37	-0.1	-0.2	-0.38	-0.54	-0.49	-0.42	nan
C6orf62	-1.53	-0.76	-0.13	0.3	0.5	0.19	-0.17	-0.05	-0.14	-0.28	-0.24	-0.35	-0.05
C6orf89	-1.59	-0.78	-0.14	0.32	0.53	-0.04	-0.2	-0.37	-0.27	-0.5	-0.54	-0.42	-0.31
C7orf25	-1.73	-0.85	-0.17	0.35	0.67	0.02	-0.46	-0.53	-0.38	-0.14	-0.33	-0.34	nan
C7orf26	-1.65	-0.72	-0.05	0.35	0.83	0.14	-0.16	-0.47	-0.41	-0.31	-0.45	-0.37	0.59
C7orf50	-1.68	-0.78	-0.16	0.31	0.51	0.05	-0.09	-0.28	-0.24	-0.39	-0.54	-0.49	-0.3
C7orf57	-1.32	-0.58	-0.04	0.35	0.48	0.07	-0.23	-0.16	-0.25	-0.31	-0.38	-0.38	0.11
C8orf33	-1.66	-0.77	-0.12	0.39	0.62	0.15	-0.09	-0.24	-0.22	-0.67	-0.49	-0.2	-0.35
C8orf34	-1.6	-0.67	-0.1	0.4	0.57	0.15	-1.07	0.24	-0.56	0.22	-0.37	-0.22	-0.71
C8orf37	-1.52	-0.68	-0.09	0.41	0.64	0.47	-0.35	-0.75	-0.35	-0.42	-0.54	-0.82	0.35
C8orf58	-1.94	-1.04	-0.34	0.11	0.44	0.1	-0.07	-0.35	-0.27	-0.78	-1.07	0.04	nan
C8orf76	-1.47	-0.67	-0.08	0.35	0.57	0.13	-0.1	-0.08	-0.36	-0.23	-0.3	-0.44	-0.17
C8orf82	-1.84	-0.98	-0.24	0.2	0.41	0.1	-0.62	-0.69	-0.57	-0.59	-0.69	-0.47	0.69
C9orf116	-0.43	-0.07	0.06	0.21	0.38	-0.09	-0.34	-0.39	-0.34	-0.5	-0.41	-0.55	-1.1
C9orf135	-1.02	-0.41	-0.06	0.31	0.49	0.08	-0.29	-0.17	-0.38	-0.35	-0.35	-0.5	-0.91
C9orf152	-1.64	-0.75	-0.08	0.37	0.57	0.12	-0.13	-0.19	-0.5	-0.54	-0.68	-0.22	-0.42
C9orf24	-0.04	0.28	0.3	0.35	0.48	-0.03	-0.32	-0.31	-0.3	-0.42	-0.25	-0.34	-1.23
C9orf64	-1.59	-0.73	-0.17	0.44	0.5	0	0.39	-0.13	-0.35	-0.47	-0.74	-0.76	nan
C9orf72	-1.65	-0.76	-0.2	0.32	0.53	0.06	-0.2	-0.41	-0.21	-0.25	-0.35	-0.68	0.1
C9orf78	-1.57	-0.73	-0.07	0.39	0.64	0.11	-0.09	-0.19	-0.48	-0.5	-0.45	-0.32	-0.11
C9orf85	-1.81	-0.88	-0.19	0.26	0.38	-0.17	-0.55	-0.37	-0.22	-0.63	-0.53	-0.33	-1.16
CA11	-1.76	-0.85	-0.23	0.3	0.52	0.44	-0.61	-0.57	0.19	-0.06	-0.51	-1.12	nan
CA12	-2.06	-1.05	-0.4	0.14	0.36	-0.1	-0.54	-0.37	-0.7	-0.55	-0.87	-0.23	nan
CA13	-1.6	-0.77	-0.08	0.41	0.44	0.19	-0.16	-0.29	-0.36	-0.37	-0.49	-0.01	nan
CA2	-2.03	-0.6	0.07	0.48	0.68	0.37	-0.05	0.08	0.31	-0.27	-0.3	-0.29	nan
CA5B	-1.77	-0.83	-0.28	0.27	0.49	0.13	-0.06	-0.45	0.39	-0.17	-0.53	-1.09	-0.84
CA9	-2.1	-1.27	-0.48	-0.21	nan	-0.57	nan	nan	nan	nan	nan	nan	nan
CAAP1	-1.57	-0.74	-0.09	0.43	0.65	0.18	-0.15	-0.38	-0.38	-0.31	-0.46	-0.46	0.24
CAB39	-1.54	-0.74	-0.18	0.29	0.53	0.11	-0.22	-0.27	-0.37	-0.29	-0.5	-0.39	-0.78
CAB39L	-1.79	-0.91	-0.21	0.24	0.55	0.02	-0.25	-0.47	-0.02	-0.29	-0.69	-1.14	nan
CABCOCO1	-0.87	-0.3	0.05	0.35	0.52	0.2	-0.19	-0.21	-0.13	-0.37	-0.27	-0.58	-0.96
CACHD1	-1.74	-0.82	-0.14	0.37	0.57	0.03	-0.32	-0.39	-0.34	-0.35	-0.73	-0.07	0.28
CACNB3	-1.75	-0.83	-0.26	0.31	0.5	0.18	-0.14	-0.48	-0.14	-0.3	-0.87	-0.17	-1.3
CACNG4	-1.49	-0.67	-0.07	0.39	0.77	0.38	-0.2	-0.38	-0.29	0	-0.13	-0.48	0.66
CACTIN	-1.73	-0.87	-0.16	0.37	0.51	0.29	0.37	0.13	-0.74	-0.28	-0.1	-0.61	0.72
CACUL1	-1.66	-0.81	-0.2	0.29	0.51	0.1	-0.1	-0.32	-0.43	-0.39	-0.61	-0.37	-0.01
CACYBP	-1.5	-0.77	-0.17	0.27	0.46	0.09	-0.2	-0.24	-0.34	-0.45	-0.39	-0.56	-1.21
CAD	-1.69	-0.71	-0.09	0.44	0.71	0.3	-0.37	0.21	0.13	-0.41	-0.63	-0.1	nan
CADM4	-1.79	-0.87	-0.22	0.25	0.53	0.17	-0.28	-0.24	-0.41	-0.63	-1.29	-0.74	nan
CALCOCO1	-1.58	-0.76	-0.12	0.35	0.59	0.1	-0.01	-0.37	-0.23	-0.52	-0.41	-0.62	-0.79
CALCOCO2	-1.76	-0.87	-0.23	0.25	0.39	-0.07	-0.36	-0.46	-0.48	-0.47	-0.61	-0.81	-0.52
CALCRL	-1.66	-0.8	-0.09	0.44	0.66	0.17	-0.19	-0.01	0.66	0.06	-0.63	-0.22	1.29
CALD1	-1.91	-0.9	-0.24	0.26	0.51	0.02	-0.57	-0.12	-0.79	-0.86	-0.67	-0.8	-0.45
CALM1	-0.07	-0.16	-0.23	-0.14	-0.03	-0.06	-0.22	-0.23	-0.22	-0.22	-0.28	-0.6	-1.53
CALM2	-0.23	-0.16	-0.09	0.06	0.16	0.04	-0.08	-0.13	-0.15	-0.2	-0.27	-0.44	-1.05
CALM3	-1.34	-0.71	-0.18	0.22	0.43	0.04	-0.22	-0.3	-0.39	-0.42	-0.58	-0.57	-0.95
CALML3	-1.9	-0.8	-0.17	0.32	0.45	0.38	-0.25	-0.13	-0.33	-0.84	-0.14	-0.51	-0.04
CALML4	-0.91	-0.3	-0.03	0.28	0.43	0.03	-0.27	-0.36	-0.3	-0.38	-0.51	-0.53	-0.84
CALR	-1.26	-0.64	-0.18	0.19	0.35	0.05	-0.26	-0.29	-0.26	-0.45	-0.47	-0.76	-0.48
CALU	-1.78	-0.91	-0.25	0.21	0.4	-0.13	-0.43	-0.42	-0.72	-0.57	-0.69	-0.56	-0.28
CAMK1D	-1.48	-0.73	-0.14	0.3	0.46	0.02	-0.22	-0.24	-0.31	-0.51	-0.55	-0.46	-0.43
CAMK2N1	-1.59	-0.57	0.27	0.72	0.79	-0.07	0.16	-0.63	-0.76	-0.99	-0.64	-0.05	nan
CAMKMT	-1.71	-0.77	-0.11	0.36	0.6	0.16	-0.01	-0.35	-0.25	-0.47	-0.21	-0.22	0.04
CAMLG	-1.61	-0.82	-0.18	0.26	0.43	0.01	-0.25	-0.37	-0.38	-0.52	-0.5	-0.63	-0.62
CAMSAP1	-1.57	-0.74	-0.15	0.33	0.54	0.09	-0.26	-0.19	-0.38	-0.26	-0.35	-0.5	-0.16
CAMSAP2	-1.75	-0.83	-0.15	0.37	0.53	0.08	-0.26	-0.29	-0.15	-0.27	-0.5	-0.7	-0.11
CAMSAP3	-1.72	-0.89	-0.15	0.31	0.47	0.03	-0.21	-0.3	-0.36	-0.21	-0.23	-0.48	-0.16
CAMTA1	-1.33	-0.83	-0.3	0.13	0.31	-0.09	-0.3	-0.38	-0.36	-0.49	-0.56	-0.72	-0.93
CAND1	-1.61	-0.79	-0.16	0.3	0.48	0	-0.13	-0.11	-0.37	-0.31	-0.42	-0.39	-0.62
CAP2	-1.44	-0.68	-0.09	0.39	0.61	0.12	-0.39	-0.33	-0.16	-0.22	-0.28	-0.45	-0.66
CAPG	-1.66	-0.81	-0.22	0.18	0.35	-0.02	-0.3	-0.5	-0.31	-0.48	-0.77	-0.8	-0.38
CAPN1	-1.34	-0.7	-0.15	0.28	0.47	0.08	-0.13	-0.31	-0.23	-0.37	-0.51	-0.46	-0.34
CAPN10	-1.71	-0.85	-0.19	0.33	0.48	-0.26	-0.32	-0.52	-0.4	-0.43	-0.58	-0.93	-1.58
CAPN12	-1.81	-0.96	-0.29	0.27	0.67	-0.41	-0.15	-0.19	-1.04	-0.29	-0.62	0.17	nan
CAPN13	-1.57	-0.69	-0.05	0.34	0.45	0.02	-0.2	-0.13	-0.08	-0.12	-0.43	-0.41	-1.01
CAPN2	-0.75	-0.37	0	0.3	0.45	0.25	0.11	0	-0.07	-0.14	-0.33	-0.45	-0.69
CAPN5	-1.49	-0.76	-0.13	0.32	0.56	-0.13	-0.36	-0.18	-0.38	-0.53	-0.43	-0.5	-0.37
CAPN7	-1.64	-0.83	-0.15	0.37	0.63	0.13	-0.33	-0.41	-0.57	-0.2	-0.43	-0.62	-0.92
CAPN8	-1.74	-0.81	-0.17	0.23	0.51	0.26	-0.37	-0.38	-0.4	-0.24	-0.55	-0.24	-1.31
CAPN9	-1.65	-0.82	-0.18	0.31	0.62	0.14	-0.13	-0.29	-0.56	-0.35	-0.79	-0.61	nan
CAPNS1	-1.31	-0.67	-0.15	0.25	0.39	0.05	-0.17	-0.19	-0.28	-0.39	-0.52	-0.66	-0.71
CAPNS2	-1.84	-0.94	-0.22	0.21	0.34	0.11	-0.43	-0.37	-0.65	-0.52	-0.69	-0.18	-0.39
CAPRIN1	-1.41	-0.71	-0.1	0.31	0.51	0.13	-0.11	-0.15	-0.2	-0.29	-0.4	-0.46	-0.16
CAPS	-0.51	0.09	0.1	0.12	0.26	-0.17	-0.47	-0.61	-0.51	-0.64	-0.68	-0.77	-1.4
CAPSL	-0.6	0.02	0.18	0.34	0.45	0.06	-0.44	-0.37	-0.43	-0.47	-0.49	-0.61	-0.95
CAPZA1	-1.6	-0.82	-0.22	0.22	0.41	0.03	-0.18	-0.3	-0.29	-0.42	-0.48	-0.58	-0.14
CAPZA2	-1.6	-0.83	-0.21	0.23	0.42	-0.03	-0.21	-0.36	-0.35	-0.49	-0.44	-0.47	-0.19
CAPZB	-1.69	-0.86	-0.19	0.28	0.43	0.02	0.36	-0.77	-0.46	-0.58	-0.88	-1.41	-0.96
CARD10	-1.83	-0.87	-0.19	0.31	0.41	0.12	-0.25	0	-1.6	-0.38	-0.64	-0.86	0.09
CARD16	-1.61	-0.8	-0.18	0.32	0.5	0.02	-0.13	-0.13	-0.35	-0.63	-0.49	-0.24	-0.82
CARD19	-1.74	-0.89	-0.16	0.29	0.48	0.06	-0.14	-0.34	-0.43	-0.47	-0.75	-0.58	-0.61
CARD6	-1.7	-0.83	-0.16	0.32	0.52	0.2	-0.38	-0.35	-0.5	-0.41	-0.41	-0.3	nan
CARM1	-1.66	-0.82	-0.15	0.34	0.55	0.1	-0.13	-0.41	-0.42	-0.47	-0.43	-0.44	0.63
CARMIL1	-1.83	-0.84	-0.27	0.27	0.45	-0.23	-0.34	0.31	-0.53	-0.44	-0.62	-0.18	nan
CARNMT1	-1.79	-0.91	-0.2	0.3	0.59	-0.03	-0.12	-0.33	-0.4	-0.55	-0.71	-0.12	nan
CARS1	-1.25	-0.53	-0.08	0.26	0.44	0.1	-0.25	-0.12	-0.36	-0.45	-0.34	-0.54	-1.21
CARS2	-1.79	-0.89	-0.22	0.26	0.48	0.06	0.01	-0.57	-0.27	-0.55	-0.48	-0.7	nan
CASC3	-1.65	-0.83	-0.16	0.29	0.53	0.17	-0.1	-0.41	-0.49	-0.6	-0.52	-0.4	-1.18
CASD1	-1.63	-0.76	-0.09	0.36	0.49	0.11	-0.07	-0.08	-0.16	-0.3	-0.39	-0.43	-0.28
CASKIN2	-1.76	-0.8	-0.16	0.48	0.58	0.23	-0.4	0.02	-0.17	-0.38	-0.28	-0.4	0.62
CASP1	-1.82	-0.92	-0.29	0.19	0.42	0.11	-0.16	-0.36	-0.29	-0.48	-0.63	-0.7	-1.45
CASP10	-1.57	-0.72	-0.04	0.34	0.6	0.37	-0.02	0.04	-0.08	-0.17	-0.49	0.4	-0.49
CASP2	-1.67	-0.83	-0.11	0.36	0.56	-0.05	-0.01	-0.37	-0.21	-0.4	-0.43	-0.62	-0.84
CASP3	-1.79	-0.9	-0.28	0.17	0.4	-0.02	-0.12	-0.35	-0.3	-0.48	-0.42	-0.67	0.04
CASP4	-1.48	-0.76	-0.17	0.28	0.5	0.09	-0.07	-0.3	-0.29	-0.48	-0.55	-0.37	-0.42
CASP6	-1.74	-0.89	-0.19	0.28	0.45	0.1	0.01	-0.24	-0.42	-0.51	-0.81	-0.56	-0.63
CASP8	-1.71	-0.77	-0.22	0.34	0.4	0.04	-0.41	-0.67	-1.01	-0.32	-0.56	-0.53	-0.16
CASP8AP2	-1.71	-0.83	-0.17	0.34	0.5	0.01	-0.1	-0.33	-0.38	-0.39	-0.43	-0.51	-0.82
CASP9	-1.78	-0.87	-0.2	0.3	0.53	0.16	-0.73	-0.32	-0.98	-0.03	-0.21	-0.3	nan
CAST	-1.73	-0.9	-0.25	0.24	0.38	-0.06	-0.04	-0.47	-0.3	-0.52	-0.59	-0.94	-1.38
CASTOR1	-1.8	-0.98	-0.23	0.22	0.5	0.03	-0.17	-0.16	-0.48	-0.78	-0.63	-0.3	nan
CASTOR2	-1.59	-0.75	-0.1	0.43	0.66	0.11	-0.07	-0.27	-0.04	-0.16	-0.47	-0.45	-0.26
CASZ1	-1.39	-0.62	-0.02	0.44	0.62	0.22	-0.02	-0.18	-0.15	-0.07	-0.33	-0.28	-0.15
CAT	-1.51	-0.69	-0.09	0.34	0.55	0.08	-0.09	-0.22	-0.26	-0.29	-0.5	-0.42	-0.31
CATIP	-1.48	-0.68	-0.1	0.29	0.67	-0.02	-0.36	-0.21	-0.33	-0.1	-0.51	-0.45	-0.18
CATSPER2	-1.77	-0.84	-0.25	0.34	0.58	-0.02	-0.21	0.3	-0.17	-0.4	-0.21	-0.81	nan
CATSPERD	-1.39	-0.64	-0.13	0.35	0.53	0.04	-0.22	-0.25	-0.25	-0.42	-0.44	-0.57	-0.63
CAV1	-2.06	-0.85	-0.16	0.24	0.43	-0.11	-0.16	-0.49	-0.43	-0.78	-0.64	-0.65	-0.71
CAV2	-1.62	-0.83	-0.22	0.18	0.38	-0.06	-0.22	-0.33	-0.44	-0.49	-0.59	-0.62	-1.07
CAVIN1	-1.79	-0.8	-0.17	0.31	0.52	0.04	-0.2	-0.38	-0.37	-0.59	-0.22	-0.67	0.57
CAVIN2	-1.84	-0.85	-0.19	0.3	0.51	-0.15	-0.18	-0.34	-0.39	-0.86	-0.73	-0.35	nan
CAVIN3	-1.86	-0.86	-0.19	0.32	0.45	-0.17	-0.15	-0.43	-0.11	-0.94	-0.83	-0.63	-1.35
CBFA2T2	-1.92	-0.93	-0.27	0.21	0.41	-0.08	-0.19	0.07	-0.41	-0.38	-0.86	-0.76	-0.12
CBFB	-1.69	-0.82	-0.16	0.34	0.57	0.15	-0.24	-0.16	-0.54	-0.56	-0.58	-0.67	-0.03
CBL	-1.66	-0.8	-0.14	0.36	0.62	0.14	-0.01	-0.14	-0.19	-0.48	-0.46	-0.38	-0.56
CBLC	-1.85	-0.93	-0.23	0.22	0.34	-0.09	-0.15	-0.53	-0.66	-0.47	-0.9	-0.28	nan
CBLL1	-1.72	-0.85	-0.12	0.33	0.63	-0.48	-0.37	0.23	-0.24	0.53	-0.59	-0.93	0.31
CBR1	-1.49	-0.66	-0.04	0.4	0.6	0.16	0.01	-0.16	-0.17	-0.37	-0.33	-0.44	-0.2
CBR3	-1.66	-0.73	-0.09	0.4	0.62	0.33	-0.03	-0.01	-0.42	-0.43	-0.34	-0.17	-0.01
CBR4	-1.71	-0.81	-0.14	0.39	0.61	-0.07	-0.29	-0.15	-0.47	-0.32	-0.47	-0.59	-0.09
CBWD1	-1.75	-0.89	-0.19	0.28	0.64	-0.09	-0.41	-0.36	-0.14	-0.75	-0.07	-0.56	0.46
CBWD2	-1.72	-0.81	-0.13	0.31	0.51	0.07	-0.17	-0.36	-0.39	-0.39	-0.64	-0.49	-0.63
CBX1	-1.64	-0.81	-0.15	0.34	0.5	-0.05	-0.17	-0.28	-0.17	-0.46	-0.58	-0.56	0.54
CBX3	-1.44	-0.74	-0.13	0.29	0.47	0.11	-0.14	-0.24	-0.26	-0.4	-0.52	-0.42	-0.18
CBX4	-1.71	-0.82	-0.19	0.32	0.49	0.04	-0.1	-0.38	-0.24	-0.46	-0.34	-0.41	-0.31
CBX5	-1.43	-0.65	-0.07	0.38	0.58	0.13	-0.12	-0.25	-0.3	-0.29	-0.41	-0.49	0.02
CBX6	-1.44	-0.69	-0.14	0.33	0.58	0.06	-0.19	-0.26	-0.33	-0.37	-0.39	-0.48	0.32
CBX7	-1.62	-0.76	-0.09	0.27	0.46	-0.11	-0.15	-0.5	0.16	-0.48	-0.6	-0.29	-1.28
CBX8	-1.67	-0.79	-0.19	0.29	0.45	-0.15	-0.07	-0.06	-0.85	-0.92	-0.78	-0.3	-0.9
CBY1	-1.41	-0.63	-0.12	0.34	0.54	0.07	-0.39	-0.19	-0.32	-0.27	-0.48	-0.44	-0.79
CC2D1A	-1.8	-0.92	-0.15	0.24	0.48	0.04	-0.25	-0.11	-0.18	-0.33	-0.56	-0.48	-0.76
CC2D1B	-1.75	-0.82	-0.16	0.36	0.47	0.12	0.11	-0.05	-0.36	-0.48	-0.47	-0.22	0.17
CC2D2A	-0.91	-0.34	0.02	0.41	0.61	0.21	-0.24	-0.18	-0.09	-0.25	-0.23	-0.47	-0.62
CCAR1	-1.49	-0.68	-0.09	0.35	0.57	0.17	-0.04	-0.13	-0.15	-0.35	-0.18	-0.39	0.08
CCAR2	-1.68	-0.78	-0.12	0.4	0.62	0.21	-0.2	-0.14	-0.42	-0.39	-0.18	-0.55	-0.17
CCDC102A	-1.65	-0.71	-0.17	0.38	0.53	0.57	-0.25	-0.26	0.14	-0.24	-0.69	-0.7	0.1
CCDC103	-1.44	-0.58	-0.05	0.46	0.71	0.25	-0.01	0.04	0.03	-0.07	-0.26	-0.51	-0.33
CCDC106	-1.77	-0.88	-0.24	0.24	0.45	0.09	-0.37	-0.14	-0.51	-0.39	-0.52	-0.52	nan
CCDC107	-1.57	-0.76	-0.15	0.28	0.42	0.06	-0.24	-0.24	-0.51	-0.43	-0.62	-0.54	nan
CCDC112	-1.71	-0.88	-0.18	0.24	0.42	0.2	-0.44	-0.4	-0.78	-0.63	-0.43	-0.72	-0.84
CCDC113	-0.98	-0.37	0.02	0.39	0.53	0.15	-0.23	-0.29	-0.19	-0.31	-0.3	-0.38	-0.62
CCDC115	-1.75	-0.89	-0.22	0.28	0.45	-0.01	-0.26	-0.46	-0.38	-0.65	-0.58	-0.82	-0.44
CCDC117	-1.58	-0.77	-0.12	0.38	0.58	-0.03	0.02	-0.24	-0.04	-0.15	-0.43	0.01	-0.1
CCDC12	-1.58	-0.77	-0.15	0.31	0.53	0.01	-0.35	-0.35	-0.25	-0.44	-0.28	-0.5	-0.18
CCDC120	-1.71	-0.91	-0.23	0.33	0.35	0.19	-0.33	-0.22	-0.44	-0.45	-0.87	-0.36	0.25
CCDC121	-1.56	-0.71	-0.18	0.36	0.55	0.09	-0.16	0.02	-0.58	-0.39	-0.39	-0.83	-0.3
CCDC122	-1.7	-0.87	-0.15	0.31	0.47	-0.28	-0.18	-0.46	-1.2	-0.49	-0.82	-0.93	-0.12
CCDC124	-1.65	-0.81	-0.17	0.28	0.47	-0.08	-0.16	-0.41	-0.25	-0.44	-0.62	-0.5	-0.55
CCDC125	-1.49	-0.69	-0.08	0.37	0.67	0.21	-0.13	-0.38	-0.23	-0.36	-0.41	-0.44	nan
CCDC126	-1.62	-0.75	-0.14	0.37	0.5	0.12	0.01	-0.13	-0.52	-0.24	-0.54	-0.04	-0.04
CCDC127	-1.78	-0.89	-0.22	0.27	0.34	0.18	-0.45	-0.3	-0.39	-0.78	-0.37	-0.27	-0.74
CCDC13	-1.64	-0.73	-0.22	0.31	0.58	0.19	-0.22	-0.14	-0.27	-0.46	-0.36	-0.51	-0.09
CCDC134	-1.62	-0.74	-0.11	0.47	0.7	-0.27	0.08	0.02	-0.21	-0.57	-0.16	-0.25	0.25
CCDC137	-1.7	-0.83	-0.14	0.38	0.48	0.2	-0.07	-0.25	-0.38	-0.35	-0.67	-0.08	-0.15
CCDC138	-1.43	-0.61	-0.03	0.5	0.73	0.13	0.33	-0.01	-0.39	-0.17	-0.11	-0.12	nan
CCDC14	-1.9	-0.97	-0.3	0.26	0.36	0.18	-0.74	-0.58	-0.01	-0.43	-0.24	-0.68	nan
CCDC144A	-1.92	-0.94	-0.27	0.26	0.42	-0.08	-0.22	-0.09	-0.45	-0.6	-0.28	-0.73	-0.16
CCDC146	-0.53	-0.06	0.18	0.45	0.62	0.31	-0.08	-0.16	0.03	-0.21	-0.14	-0.26	-0.66
CCDC148	-1.52	-0.68	0.02	0.45	0.53	0.35	0.02	-0.67	0.05	-0.6	-0.69	-0.38	-1.04
CCDC149	-1.86	-1.04	-0.31	0.16	0.45	0.01	-0.38	-0.34	-0.55	-0.75	-0.37	-1.13	nan
CCDC15	-1.66	-0.75	-0.18	0.37	0.71	-0.18	-0.26	-0.16	-0.43	-0.83	-1.01	-0.65	nan
CCDC153	-1	-0.34	0.07	0.41	0.63	0.18	-0.21	-0.16	-0.3	-0.2	-0.46	-0.29	-0.53
CCDC157	-1.51	-0.67	-0.14	0.36	0.62	0.11	-0.09	0.13	-0.1	-0.21	-0.36	-0.29	0.2
CCDC160	-1.37	-0.62	-0.04	0.39	0.63	0.27	-0.27	-0.22	-0.09	-0.28	-0.32	-0.36	-0.43
CCDC167	-1.55	-0.74	-0.11	0.4	0.57	0.23	-0.07	-0.36	-0.15	-0.39	-0.66	-0.69	-0.08
CCDC170	-0.56	-0.15	0.1	0.36	0.51	0.1	-0.23	-0.17	-0.14	-0.29	-0.15	-0.35	-0.49
CCDC173	-1.3	-0.55	-0.07	0.37	0.48	0.16	-0.09	-0.19	-0.17	-0.29	-0.47	-0.44	-0.01
CCDC174	-1.68	-0.83	-0.17	0.31	0.57	0.09	-0.45	-0.28	-0.1	-0.32	-0.33	-0.61	-0.37
CCDC180	-1.34	-0.57	-0.04	0.41	0.57	0.25	-0.09	0.16	-0.14	-0.22	-0.35	-0.59	0.22
CCDC181	-1.32	-0.55	0.05	0.44	0.63	0.31	-0.25	-0.07	-0.11	-0.16	-0.29	-0.57	-0.44
CCDC184	-1.38	-0.57	-0.02	0.52	0.44	-0.04	0.08	-0.02	-0.74	0.39	-0.4	-0.39	nan
CCDC186	-1.51	-0.82	-0.26	0.18	0.32	-0.04	-0.26	-0.31	-0.32	-0.56	-0.57	-0.62	-0.37
CCDC187	-1.49	-0.55	-0.03	0.44	0.63	0.22	-0.28	-0.04	-0.22	-0.2	-0.51	-0.44	-0.13
CCDC189	-1.53	-0.66	-0.06	0.36	0.68	0.23	-0.11	0.27	-0.61	0.02	-0.41	-0.5	nan
CCDC190	-1.25	-0.41	0.04	0.42	0.58	0.21	-0.3	-0.18	-0.09	-0.17	-0.37	-0.35	-0.31
CCDC191	-1.67	-0.71	-0.19	0.31	0.58	-0.04	0.06	0.02	0.02	-0.79	-0.62	-0.74	0.59
CCDC22	-1.67	-0.83	-0.12	0.35	0.63	0.12	-0.07	-0.53	0.11	-0.61	-0.43	-0.66	nan
CCDC24	-1.59	-0.65	-0.08	0.39	0.59	0.28	-0.15	0.16	-0.1	-0.33	-0.33	-0.26	-0.14
CCDC25	-1.49	-0.73	-0.09	0.34	0.56	0.11	-0.13	-0.16	-0.3	-0.37	-0.36	-0.47	0
CCDC28A	-1.65	-0.86	-0.27	0.17	0.31	0.01	-0.42	-0.56	-0.5	-0.58	-0.68	-0.63	-0.36
CCDC28B	-1.69	-0.81	-0.04	0.43	0.68	0.31	0.42	-0.11	-0.88	-0.07	-1.29	-0.08	-0.58
CCDC3	-1.97	-0.82	-0.18	0.3	0.55	-0.15	-0.37	-0.36	-0.42	-0.65	-0.3	-0.37	nan
CCDC30	-1.49	-0.66	-0.11	0.38	0.54	0.04	-0.28	-0.42	0.14	-0.26	-0.52	-0.27	-0.22
CCDC32	-1.69	-0.78	-0.14	0.35	0.48	0.25	-0.03	-0.03	-0.22	-0.51	-0.48	-0.46	-0.41
CCDC33	-1.43	-0.57	-0.04	0.42	0.56	0.29	-0.24	-0.12	-0.51	-0.21	-0.44	-0.65	-0.07
CCDC34	-1.44	-0.67	-0.12	0.33	0.48	0.04	-0.23	-0.21	-0.1	-0.32	-0.44	-0.52	-0.48
CCDC39	-0.91	-0.31	0.09	0.43	0.56	0.24	-0.25	-0.24	-0.13	-0.34	-0.19	-0.24	-0.46
CCDC40	-1.39	-0.61	-0.11	0.39	0.61	0.09	-0.37	-0.31	-0.18	-0.22	-0.33	-0.35	-0.15
CCDC43	-1.64	-0.75	-0.08	0.39	0.61	0.05	-0.11	-0.24	-0.31	-0.43	-0.58	-0.28	0.98
CCDC47	-1.58	-0.74	-0.15	0.27	0.47	0.04	-0.25	-0.39	-0.46	-0.4	-0.6	-0.52	-0.87
CCDC50	-1.75	-0.85	-0.21	0.28	0.54	-0.13	-0.23	-0.29	-0.27	-0.58	-0.63	-0.95	-0.46
CCDC51	-1.75	-0.82	-0.16	0.29	0.51	0.12	0.01	-0.37	0.07	-0.39	-0.68	-0.52	-0.3
CCDC57	-1.65	-0.78	-0.11	0.35	0.55	0	-0.26	-0.23	-0.25	-0.55	-0.38	-0.37	-0.64
CCDC59	-1.67	-0.87	-0.18	0.27	0.5	-0.04	-0.35	-0.46	-0.42	-0.46	-0.41	-0.35	-0.91
CCDC6	-1.34	-0.68	-0.11	0.33	0.45	0.13	-0.11	-0.27	-0.29	-0.37	-0.45	-0.52	-0.06
CCDC60	-1.45	-0.65	-0.1	0.35	0.46	0.17	-0.07	-0.31	-0.28	-0.4	-0.48	-0.58	0.29
CCDC61	-1.77	-0.92	-0.22	0.27	0.42	-0.12	-0.46	0.14	-0.8	-0.59	-0.75	-0.59	nan
CCDC65	-1.19	-0.39	0.05	0.45	0.69	0.16	-0.21	-0.06	-0.17	-0.2	-0.46	-0.4	-0.44
CCDC66	-1.66	-0.74	-0.16	0.38	0.64	0.32	-0.07	-0.13	0	-0.27	-0.5	-0.35	nan
CCDC68	-1.71	-0.91	-0.23	0.26	0.39	0.04	-0.6	-0.94	-0.27	-0.66	0.16	-0.04	-0.12
CCDC69	-1.32	-0.62	-0.06	0.41	0.58	0.12	-0.18	-0.19	-0.21	-0.19	-0.24	-0.51	-0.71
CCDC71	-1.69	-0.81	-0.17	0.39	0.5	0.17	-0.02	-0.39	-0.37	-0.62	-0.85	-0.69	nan
CCDC71L	-1.67	-0.78	-0.12	0.38	0.52	0.1	0.17	-0.22	-0.14	-0.33	-0.2	-0.4	0.63
CCDC74B	-1.26	-0.51	-0.04	0.31	0.53	0.06	-0.19	-0.15	-0.46	-0.41	-0.42	-0.47	-0.8
CCDC77	-1.72	-0.82	-0.09	0.39	0.55	0.1	0.11	-0.35	0.13	-0.05	-0.42	-1.1	nan
CCDC78	-1.05	-0.35	0.09	0.38	0.59	0.23	-0.07	-0.17	-0.28	-0.26	-0.45	-0.4	-0.59
CCDC80	-1.46	-0.77	-0.32	0.03	0.2	-0.21	-0.4	-0.39	-0.5	-0.57	-0.59	-0.67	-1.13
CCDC81	-1.41	-0.48	0.05	0.48	0.66	0.09	-0.1	-0.13	0	-0.29	-0.25	-0.51	-0.72
CCDC82	-1.8	-0.9	-0.27	0.24	0.52	-0.21	-0.53	0.3	-0.65	-0.11	-0.82	-0.52	0.42
CCDC85B	-1.66	-0.8	-0.16	0.34	0.54	0.09	-0.28	-0.1	-0.28	-0.58	-0.52	-0.71	-0.22
CCDC85C	-1.68	-0.81	-0.09	0.35	0.6	-0.14	-0.05	-0.23	-0.68	-0.12	-0.44	-0.61	nan
CCDC86	-1.88	-0.99	-0.18	0.32	0.49	-0.07	-0.18	-0.94	-1.54	-0.68	-0.25	-0.39	-0.97
CCDC88A	-1.83	-0.78	-0.2	0.32	0.6	0.12	-0.16	-0.83	-0.5	-0.45	-0.81	-0.3	nan
CCDC88B	-1.62	-0.74	-0.09	0.39	0.64	-0.11	-0.39	-0.29	-0.48	-0.3	-0.67	-0.81	-0.36
CCDC88C	-1.46	-0.67	-0.11	0.35	0.63	0.18	-0.04	-0.21	-0.17	-0.3	-0.44	-0.47	-0.53
CCDC89	-1.46	-0.6	-0.05	0.39	0.64	0.16	-0.34	-0.33	-0.37	-0.12	-0.45	-0.38	nan
CCDC9	-1.75	-0.89	-0.19	0.25	0.36	0.38	-0.4	0.16	-0.25	-0.18	-0.84	-1.03	-0.29
CCDC90B	-1.72	-0.85	-0.19	0.34	0.52	0.2	-0.17	-0.61	-0.34	-0.17	-0.8	-0.62	-0.84
CCDC93	-1.72	-0.89	-0.27	0.29	0.41	0.16	-0.36	-0.32	-0.07	-0.47	-0.66	-0.3	-0.27
CCDC96	-1.2	-0.46	-0.01	0.43	0.64	0.2	-0.16	0	-0.32	-0.19	-0.26	-0.28	-0.39
CCDC97	-1.67	-0.82	-0.13	0.32	0.58	-0.04	-0.14	-0.13	-0.6	-0.53	-0.44	-0.31	0.6
CCDC9B	-1.7	-0.83	-0.19	0.41	0.55	-0.14	-0.48	-0.15	-0.59	-0.54	0.21	-0.52	nan
CCL14	-1.73	-0.84	-0.22	0.2	0.55	-0.18	-0.65	-0.44	-1.53	-0.17	-0.23	-0.26	nan
CCL15	-1.2	-0.47	-0.07	0.3	0.52	0.15	-0.17	-0.17	-0.29	-0.4	-0.52	-0.61	-0.9
CCL20	-1.99	-0.92	-0.7	-0.46	-0.04	-1.17	-1.03	-1.42	-1.09	-1.07	-1.27	-1.08	-0.51
CCL28	-1.47	-0.67	-0.1	0.35	0.52	0.28	-0.14	-0.35	-0.49	-0.23	-0.59	-0.4	-0.08
CCN1	-1.13	-0.27	0.19	0.52	0.7	0.35	0.05	0.09	0.21	0.01	0.07	0.2	0.54
CCN2	-0.03	0.41	0.54	0.73	0.94	0.56	0.25	0.47	0.52	0.45	0.5	0.32	0.13
CCNA1	-1.31	-0.66	-0.12	0.37	0.57	0.09	-0.26	0.07	-0.63	-0.43	-0.21	-0.83	0
CCNB1	-1.69	-0.6	0	0.53	0.73	0.11	0.27	0.05	0.03	-0.54	-0.57	-0.58	-0.37
CCNB1IP1	-1.85	-0.93	-0.24	0.25	0.46	0.05	-0.31	-0.36	-0.57	-0.6	-0.4	-0.5	-0.45
CCNC	-1.72	-0.87	-0.21	0.25	0.5	-0.16	-0.16	-0.46	-0.31	-0.36	-0.47	-0.59	0.07
CCND1	-1.01	-0.35	0.16	0.52	0.66	0.32	0.15	0.01	-0.07	-0.18	-0.24	-0.39	-0.31
CCND2	-1.74	-0.72	0.01	0.48	0.69	0.21	-0.05	-0.21	-0.06	-0.38	-0.47	-0.43	nan
CCND3	-1.69	-0.79	-0.14	0.32	0.55	0.08	-0.02	-0.31	-0.52	-0.44	-0.42	-0.2	-0.09
CCNDBP1	-1.49	-0.74	-0.17	0.26	0.45	0.04	-0.08	-0.28	-0.3	-0.39	-0.52	-0.73	-0.66
CCNG1	-1.75	-0.87	-0.22	0.26	0.53	-0.07	-0.37	-0.36	-0.46	-0.46	-0.64	-0.72	-0.12
CCNG2	-1.95	-1.06	-0.4	0.08	0.28	-0.19	-0.56	-0.63	-0.6	-0.66	-0.47	-0.66	-0.53
CCNH	-1.7	-0.8	-0.14	0.33	0.55	0.13	-0.4	-0.22	-0.21	-0.02	-0.52	-0.23	-0.35
CCNI	-1.8	-0.92	-0.26	0.27	0.32	0.1	-0.33	-0.19	-0.68	-0.5	-0.64	-0.32	-0.49
CCNK	-1.71	-0.88	-0.18	0.3	0.46	0.1	-0.22	-0.27	-0.19	-0.58	-0.49	-0.9	-0.72
CCNL1	-1.76	-0.86	-0.24	0.21	0.4	0.05	-0.17	-0.28	-0.21	-0.26	-0.25	-0.32	0.17
CCNL2	-1.74	-0.84	-0.21	0.32	0.47	-0.09	-0.13	-0.07	-0.29	-0.38	-0.52	-0.36	0.08
CCNO	-1.5	-0.87	-0.25	0.12	0.31	-0.2	-0.51	-0.3	-0.68	-0.56	-0.42	-0.71	-0.85
CCNQ	-1.68	-0.83	-0.12	0.38	0.62	0.02	-0.09	-0.03	-0.4	-0.27	-0.4	-1.01	nan
CCNT1	-1.7	-0.82	-0.14	0.37	0.54	0.15	-0.28	-0.17	-0.19	-0.46	-0.21	-0.4	-0.48
CCNT2	-1.79	-0.94	-0.19	0.31	0.42	0.2	-0.23	-0.08	-0.45	-0.62	-0.39	-0.31	-0.97
CCNY	-1.89	-1.05	-0.44	0.04	0.21	-0.11	-0.58	-0.51	-0.7	-0.63	-0.85	-0.74	-0.27
CCNYL1	-1.69	-0.86	-0.19	0.37	0.44	-0.04	-0.21	-0.27	-0.33	-0.15	0.02	-0.22	-1.45
CCP110	-1.4	-0.6	-0.03	0.43	0.69	0.11	-0.14	-0.02	-0.52	-0.2	-0.38	-0.46	-0.47
CCPG1	-1.5	-0.71	-0.16	0.26	0.47	0.09	-0.08	-0.24	-0.44	-0.52	-0.48	-0.41	-0.26
CCS	-1.69	-0.85	-0.15	0.31	0.51	0.04	-0.24	-0.3	-0.13	-0.54	-0.75	-0.8	-0.31
CCSAP	-1.8	-0.99	-0.21	0.35	0.32	-0.03	-0.46	-0.67	-0.2	-0.4	-0.97	-0.48	nan
CCT2	-1.3	-0.58	-0.04	0.36	0.54	0.15	-0.15	-0.29	-0.39	-0.3	-0.32	-0.34	-0.39
CCT3	-1.27	-0.55	-0.04	0.37	0.52	0.18	-0.05	-0.12	-0.14	-0.28	-0.37	-0.45	-0.37
CCT4	-1.52	-0.72	-0.16	0.24	0.42	0.07	-0.16	-0.2	-0.24	-0.38	-0.33	-0.53	-0.35
CCT5	-1.35	-0.56	-0.05	0.36	0.55	0.16	-0.03	-0.16	-0.27	-0.34	-0.37	-0.59	-0.3
CCT6A	-1.33	-0.66	-0.16	0.25	0.42	0.09	-0.19	-0.25	-0.26	-0.39	-0.36	-0.48	-0.41
CCT6B	-1.52	-0.66	-0.06	0.36	0.84	0.09	0.06	-0.23	-1.37	-0.09	-0.54	-0.5	nan
CCT7	-1.45	-0.66	-0.11	0.33	0.49	0.07	-0.19	-0.28	-0.28	-0.42	-0.51	-0.57	-0.38
CCT8	-1.47	-0.7	-0.16	0.25	0.41	0.05	-0.21	-0.21	-0.34	-0.39	-0.54	-0.56	-0.52
CCZ1	-1.67	-0.78	-0.14	0.35	0.53	0.13	-0.16	-0.27	-0.4	-0.59	-0.4	-0.47	-1.46
CD109	-1.97	-0.88	-0.18	0.3	0.49	0.06	-0.17	-0.25	-0.25	-0.55	-0.48	-0.38	-0.66
CD14	-1.82	-0.87	-0.2	0.3	0.38	-0.75	-0.18	-0.59	-0.86	-0.53	-0.67	-1	nan
CD151	-1.57	-0.75	-0.18	0.28	0.42	0.02	-0.18	-0.21	-0.36	-0.44	-0.49	-0.64	-0.33
CD164	-1.26	-0.77	-0.28	0.07	0.25	-0.03	-0.25	-0.26	-0.24	-0.45	-0.51	-0.67	-0.65
CD164L2	-1.42	-0.59	-0.06	0.38	0.61	0.2	-0.23	-0.09	-0.26	-0.4	-0.49	-0.61	-0.95
CD24	-0.01	-0.07	-0.13	-0.04	0.1	0.03	-0.06	-0.07	-0.15	-0.18	-0.2	-0.5	-1.2
CD276	-1.81	-0.94	-0.2	0.28	0.51	-0.18	-0.17	-0.17	-1	-0.64	-0.56	-0.78	-0.2
CD2AP	-1.58	-0.89	-0.31	0.14	0.36	-0.17	-0.36	-0.45	-0.54	-0.49	-0.69	-0.66	-0.77
CD2BP2	-1.61	-0.77	-0.14	0.27	0.46	0.13	-0.21	-0.27	-0.19	-0.35	-0.6	-0.46	-1.09
CD320	-1.92	-0.94	-0.27	0.14	0.42	-0.14	-0.16	-0.2	0.06	-0.54	-0.52	-1.5	nan
CD38	-1.51	-0.57	-0.01	0.51	0.78	0.45	-0.12	0.18	0.1	-0.04	-0.28	-0.31	nan
CD4	-1.48	-0.61	-0.05	0.5	0.69	0.18	-0.16	-0.01	-0.83	-0.2	0.06	-0.71	nan
CD40	-1.84	-0.93	-0.22	0.2	0.51	0.17	-0.38	-0.24	-0.35	-0.61	-0.6	-0.46	nan
CD47	-1.32	-0.64	-0.1	0.32	0.52	0.1	-0.17	-0.23	-0.14	-0.39	-0.54	-0.59	-0.06
CD55	-1.49	-0.58	-0.05	0.35	0.59	0.12	-0.03	-0.23	-0.21	-0.37	-0.55	-0.33	0.02
CD58	-1.79	-0.87	-0.2	0.23	0.49	-0.12	-0.21	-0.23	-0.4	-0.39	-0.63	-0.56	-0.37
CD59	-0.43	-0.21	-0.04	0.18	0.35	0.09	-0.1	-0.14	-0.13	-0.24	-0.24	-0.47	-0.6
CD63	-0.33	-0.13	-0.05	0.07	0.11	-0.04	-0.32	-0.4	-0.47	-0.56	-0.78	-0.82	-1.43
CD68	-1.85	-1.05	-0.3	0.17	0.42	0.14	-0.48	-0.44	-0.58	-0.72	-0.55	-0.42	nan
CD74	-0.38	-0.19	0.13	0.48	0.64	0.23	0.09	-0.01	-0.05	-0.06	-0.16	-0.42	-0.55
CD81	-1.05	-0.52	-0.08	0.25	0.38	0.07	-0.19	-0.28	-0.23	-0.48	-0.57	-0.53	-0.94
CD82	-1.52	-0.73	-0.14	0.27	0.43	-0.07	-0.2	-0.31	-0.32	-0.42	-0.53	-0.66	-1.03
CD9	-0.31	0	0.1	0.24	0.29	0.17	-0.02	-0.02	-0.05	-0.28	-0.38	-0.61	-1.17
CD99	-1.73	-0.88	-0.3	0.16	0.4	-0.11	-0.3	-0.58	-0.52	-0.6	-0.69	-0.8	-0.52
CD99L2	-1.69	-0.87	-0.19	0.36	0.71	0.32	0.28	-0.06	-1.08	-0.4	-0.45	-0.57	0.51
CDADC1	-1.73	-0.84	-0.12	0.35	0.48	-0.54	-0.03	0.15	-0.39	-0.99	-1.1	-1.54	-0.33
CDAN1	-1.77	-0.96	-0.2	0.2	0.34	0.23	-0.41	-0.23	-0.55	-0.79	-1.22	-0.6	-1.17
CDC123	-1.64	-0.74	-0.11	0.36	0.57	0.17	-0.12	-0.28	-0.27	-0.38	-0.42	-0.6	-0.78
CDC14A	-1.55	-0.68	-0.08	0.41	0.57	0.23	-0.18	-0.16	-0.1	-0.29	-0.2	-0.3	-0.09
CDC16	-1.52	-0.71	-0.09	0.42	0.65	0.15	-0.12	-0.31	-0.54	-0.18	-0.23	-0.27	-0.85
CDC20	-1.45	-0.64	-0.1	0.41	0.62	0.59	-0.14	0.18	0.12	-0.35	-0.76	-0.72	nan
CDC20B	-0.91	-0.7	-0.22	-0.02	0.23	-0.17	-0.35	0.47	-0.17	-0.67	-0.52	-0.7	1.12
CDC23	-1.67	-0.8	-0.08	0.38	0.66	-0.08	-0.28	-0.55	-0.27	-0.2	-0.6	-0.11	nan
CDC26	-1.19	-0.64	-0.11	0.31	0.5	0.12	-0.34	-0.12	-0.26	-0.41	-0.47	-0.41	-0.37
CDC34	-1.76	-0.84	-0.21	0.29	0.43	0.19	-0.15	0.06	-0.37	-0.54	-0.64	-0.67	0.11
CDC37	-1.65	-0.8	-0.15	0.27	0.48	0	-0.19	-0.28	-0.19	-0.42	-0.51	-0.61	-0.85
CDC37L1	-1.62	-0.78	-0.12	0.37	0.59	0.13	-0.14	-0.32	-0.47	-0.15	-0.35	-0.27	-0.47
CDC40	-1.62	-0.77	-0.14	0.32	0.54	0.08	-0.23	-0.27	-0.36	-0.42	-0.37	-0.51	-0.84
CDC42	-0.82	-0.5	-0.22	0.05	0.17	0	-0.13	-0.18	-0.14	-0.34	-0.36	-0.57	-0.77
CDC42BPB	-1.5	-0.75	-0.14	0.33	0.53	0.12	-0.24	-0.3	-0.37	-0.49	-0.47	-0.48	-1.3
CDC42BPG	-1.66	-0.81	-0.16	0.32	0.56	0.2	-0.19	-0.27	-0.39	-0.45	-0.43	-0.61	-0.64
CDC42EP1	-1.85	-0.94	-0.27	0.21	0.39	0.02	-0.32	-0.12	-0.61	-0.73	-0.48	-0.4	-0.56
CDC42EP2	-1.84	-0.85	-0.22	0.25	0.43	-0.21	-0.44	-0.56	-0.23	-0.63	-1.27	-0.79	0.18
CDC42EP3	-1.41	-0.62	-0.04	0.38	0.53	0.14	-0.16	-0.14	-0.23	-0.3	-0.27	-0.24	0.01
CDC42EP4	-1.68	-0.85	-0.22	0.26	0.43	-0.02	-0.27	-0.34	-0.37	-0.58	-0.53	-0.54	-0.78
CDC42EP5	-1.25	-0.8	-0.29	0.09	0.24	-0.03	-0.33	-0.68	-0.5	-0.67	-0.82	-0.89	-0.86
CDC42SE1	-1.55	-0.79	-0.16	0.28	0.43	0.14	-0.03	-0.05	-0.3	-0.32	-0.34	-0.38	-1.31
CDC42SE2	-1.62	-0.79	-0.17	0.31	0.52	0.09	-0.14	-0.32	-0.27	-0.45	-0.3	-0.46	-0.41
CDC5L	-1.62	-0.76	-0.14	0.31	0.53	0.11	-0.3	-0.2	-0.24	-0.38	-0.47	-0.29	0.23
CDC73	-1.65	-0.79	-0.16	0.31	0.53	0.08	-0.37	-0.41	-0.42	-0.34	-0.39	-0.75	-0.11
CDCA4	-1.85	-0.95	-0.26	0.21	0.55	-0.21	-0.55	-0.47	-0.88	-0.35	-0.42	-0.88	nan
CDCP1	-1.89	-1.1	-0.51	0	0.18	-0.28	-0.34	-0.52	-0.56	-0.75	-0.85	-0.84	-1.21
CDH1	-1.36	-0.75	-0.2	0.19	0.37	0.03	-0.21	-0.17	-0.14	-0.34	-0.4	-0.55	-0.52
CDH13	-1.95	-0.84	-0.19	0.28	0.45	0.24	-0.07	0.31	0.41	-0.43	-0.46	-0.19	nan
CDH26	-1.42	-0.72	-0.11	0.37	0.5	0.14	0.03	-0.09	-0.44	-0.27	-0.46	-0.43	-1.04
CDH3	-2	-1.05	-0.39	0.1	0.34	-0.22	-0.51	-0.59	-0.48	-0.87	-0.78	-0.72	-0.74
CDH6	-1.84	-0.78	-0.2	0.34	0.5	-0.13	-0.15	-0.45	-0.36	-0.66	-0.4	-0.25	nan
CDHR3	-1.54	-0.57	-0.06	0.34	0.55	0.05	-0.34	-0.3	0.01	-0.36	-0.38	-0.53	-0.9
CDHR4	-1.45	-0.57	-0.02	0.4	0.63	0.16	-0.06	-0.24	0.08	-0.28	-0.29	-0.47	0.01
CDIP1	-1.8	-0.81	-0.07	0.45	0.71	0.29	-0.04	0.15	0.15	-0.53	-0.19	-0.23	1.05
CDIPT	-1.69	-0.82	-0.15	0.32	0.49	0	-0.21	-0.25	-0.55	-0.37	-0.62	-0.82	-0.64
CDK1	-1.72	-0.68	-0.08	0.4	0.51	0.21	-0.04	0.06	-0.11	-0.19	-0.68	-0.36	0.35
CDK11A	-1.72	-0.86	-0.14	0.34	0.66	0.29	-0.36	-0.42	0	-0.14	-0.59	-0.42	0.78
CDK12	-1.65	-0.79	-0.12	0.36	0.58	0.07	-0.04	-0.14	-0.31	-0.39	-0.16	-0.63	-0.39
CDK13	-1.65	-0.76	-0.17	0.32	0.55	0.12	-0.12	-0.24	-0.33	-0.32	-0.4	-0.4	-0.27
CDK14	-1.77	-0.92	-0.2	0.33	0.53	0.03	-0.33	-0.87	-1.16	-0.27	-0.61	-0.9	-1.02
CDK16	-1.7	-0.85	-0.2	0.29	0.54	-0.11	-0.26	-0.47	-0.24	-0.62	-0.39	-0.57	0.31
CDK17	-1.85	-0.93	-0.25	0.23	0.46	-0.03	-0.22	-0.25	0.04	-0.66	-0.36	-0.15	-0.22
CDK18	-1.83	-0.93	-0.25	0.28	0.63	-0.19	-0.49	-0.77	0.09	-0.47	-0.79	-0.43	0.45
CDK2	-1.78	-0.88	-0.11	0.32	0.8	-0.25	-0.46	-0.98	0.12	-0.5	-1.02	-0.35	nan
CDK20	-1.51	-0.7	-0.12	0.39	0.65	0.18	-0.04	-0.02	0.43	-0.58	0	-0.37	-0.08
CDK2AP1	-1.09	-0.53	0	0.36	0.53	0.19	0.03	-0.08	-0.1	-0.24	-0.34	-0.5	-0.93
CDK2AP2	-1.67	-0.82	-0.16	0.3	0.51	0	-0.32	-0.48	-0.39	-0.47	-0.57	-0.59	-0.41
CDK4	-1.73	-0.87	-0.15	0.33	0.53	-0.03	-0.23	-0.41	-0.23	-0.45	-0.67	-0.59	nan
CDK5	-1.69	-0.82	-0.19	0.28	0.49	-0.1	-0.14	-0.2	-0.65	-0.44	-0.55	-0.21	nan
CDK5RAP2	-1.64	-0.82	-0.14	0.32	0.6	-0.17	-0.21	-0.09	-0.09	-0.67	-0.24	-0.81	-0.86
CDK5RAP3	-1.74	-0.83	-0.22	0.28	0.48	0.02	-0.34	-0.27	-0.31	-0.39	-0.57	-0.49	-0.89
CDK6	-1.6	-0.7	-0.06	0.38	0.53	0.04	-0.11	-0.18	-0.32	-0.44	-0.34	-0.49	-0.53
CDK8	-1.69	-0.81	-0.11	0.38	0.65	0.14	-0.09	-0.4	-0.58	-0.21	-0.38	-0.15	-0.1
CDK9	-1.71	-0.83	-0.15	0.29	0.51	0.09	-0.06	-0.16	-0.11	-0.3	-0.44	-0.57	-0.19
CDKAL1	-1.68	-0.85	-0.06	0.42	0.69	0.06	-0.13	-0.11	-0.08	-0.31	-0.41	-0.5	-1.52
CDKL1	-1.59	-0.7	-0.09	0.38	0.59	0.12	-0.13	-0.29	0	-0.28	-0.58	-0.88	0.05
CDKL2	-1.44	-0.6	-0.11	0.46	0.74	0.32	-0.43	-0.24	-0.31	-0.07	-0.13	-0.18	nan
CDKL3	-1.68	-0.76	-0.21	0.3	0.47	-0.26	0	-0.55	-0.47	-0.08	-0.27	-0.35	-0.04
CDKL5	-1.73	-0.87	-0.2	0.32	0.52	-0.15	-0.4	-0.37	-0.24	-0.21	-0.47	-0.04	0.02
CDKN1A	-1.85	-0.91	-0.4	0.26	0.62	0.13	-0.17	-1.11	-0.25	0.37	-0.51	-0.25	nan
CDKN1B	-1.76	-0.87	-0.21	0.29	0.44	0.09	-0.27	-0.32	-0.29	-0.55	-0.56	-0.37	-0.42
CDKN1C	-1.56	-0.8	-0.2	0.16	0.28	-0.16	-0.42	-0.37	-0.48	-0.58	-0.67	-0.6	-0.24
CDKN2A	-0.82	-0.44	-0.06	0.29	0.56	0.24	-0.17	-0.19	0	-0.31	-0.35	-0.37	0.15
CDKN2AIP	-1.7	-0.82	-0.19	0.26	0.52	0.1	-0.21	-0.28	-0.26	-0.34	-0.62	-0.48	-0.55
CDKN2AIPNL	-1.75	-0.86	-0.15	0.31	0.47	0.19	-0.09	-0.19	-0.32	-0.54	-0.4	-0.41	-0.98
CDKN2B	-1.59	-0.77	-0.19	0.24	0.47	-0.09	-0.35	-0.27	-0.34	-0.38	-0.48	-0.33	0.14
CDKN2C	-1.79	-0.86	-0.23	0.35	0.52	0.16	-0.1	-0.39	-0.8	-0.28	-0.75	-0.61	nan
CDKN2D	-1.84	-0.97	-0.31	0.17	0.24	0.04	-0.49	-0.52	-0.14	-0.6	-0.82	-0.43	-0.44
CDON	-1.66	-0.74	-0.12	0.33	0.59	0.18	-0.5	0.1	0.01	-0.66	-0.88	-0.28	0
CDPF1	-1.69	-0.95	-0.08	0.38	0.64	0.16	-0.17	-0.07	-1	-0.64	0	-1.28	-1.49
CDR2	-1.71	-0.8	-0.16	0.44	0.56	0.22	-0.31	0.1	-0.1	-0.25	-0.88	-0.3	-0.1
CDR2L	-1.69	-0.82	-0.17	0.4	0.56	0.32	0.04	-0.04	-0.41	-0.34	-0.66	-0.36	0.12
CDRT1	-1.55	-0.63	-0.07	0.47	0.47	0.21	0.03	0.02	0.39	-0.17	0.23	-0.22	0.15
CDS1	-1.25	-0.58	-0.18	0.17	0.45	-0.04	-0.28	-0.28	-0.21	-0.41	-0.27	-0.53	-0.51
CDS2	-1.71	-0.83	-0.18	0.29	0.48	-0.12	-0.23	-0.29	-0.24	-0.44	-0.46	-0.57	-0.08
CDT1	-1.85	-0.9	-0.24	0.24	0.44	-0.14	-0.22	-0.35	-0.49	-0.31	-0.6	-0.46	nan
CDV3	-1.79	-0.89	-0.26	0.26	0.42	-0.15	-0.32	-0.43	-0.67	-0.61	-0.66	-0.59	0.22
CDYL	-1.61	-0.79	-0.14	0.31	0.56	0.01	-0.12	-0.49	-0.33	-0.36	-0.47	-0.61	-0.02
CEACAM1	-1.77	-0.9	-0.29	0.19	0.35	-0.07	-0.28	-0.16	-0.61	-0.7	-0.67	-0.32	nan
CEACAM5	-0.08	-0.31	-0.2	-0.06	0.03	-0.16	-0.44	-0.34	-0.54	-0.63	-0.96	-1.1	-1.65
CEACAM6	0.01	0.08	0.26	0.47	0.57	0.26	-0.1	0.02	-0.08	-0.25	-0.21	-0.43	-0.48
CEACAM7	-1.64	-0.85	-0.22	0.12	0.07	-0.1	0.25	-1.14	-0.77	-1.28	-0.37	-0.5	nan
CEBPA	-1.72	-0.87	-0.18	0.32	0.58	-0.01	-0.34	-0.48	-0.25	-0.3	-0.33	-0.82	nan
CEBPB	-1.1	-0.66	-0.2	0.12	0.33	-0.05	-0.18	-0.23	-0.26	-0.47	-0.52	-0.71	-0.46
CEBPD	-1.26	-0.86	-0.42	-0.06	0.08	-0.31	-0.46	-0.56	-0.53	-0.73	-0.76	-0.82	-0.66
CEBPG	-1.74	-0.89	-0.3	0.22	0.42	0.05	-0.16	-0.35	-0.2	-0.6	-0.47	-0.52	-0.12
CEBPZ	-1.59	-0.75	-0.11	0.36	0.56	0.05	-0.07	-0.25	-0.21	-0.27	-0.37	-0.52	-0.22
CEBPZOS	-1.68	-0.8	-0.15	0.3	0.6	0.1	-0.36	-0.21	-0.35	-0.43	-0.37	-0.55	-1.18
CELSR1	-1.67	-0.79	-0.18	0.32	0.5	0	-0.24	-0.29	-0.4	-0.42	-0.53	-0.46	-0.15
CELSR2	-1.62	-0.78	-0.11	0.39	0.6	0.18	0.02	-0.24	-0.41	-0.44	-0.31	-0.51	-0.91
CEMIP	-2.01	-0.78	-0.27	0.24	0.42	0.1	-0.55	-0.01	-0.3	-0.79	-1	-1.03	nan
CEMIP2	-1.8	-0.92	-0.21	0.31	0.45	0.05	-0.25	-0.5	-0.86	-0.56	-0.53	-0.58	0.19
CENATAC	-1.75	-0.85	-0.2	0.31	0.62	-0.11	-0.73	-0.02	-0.49	-0.6	-0.93	-0.86	nan
CENPB	-1.61	-0.78	-0.12	0.36	0.55	0.03	-0.17	-0.25	-0.48	-0.57	-0.72	-0.57	-0.19
CENPBD1	-1.68	-0.86	-0.12	0.28	0.67	0.2	-0.33	-0.2	0.06	-0.35	-0.68	-0.68	0.38
CENPC	-1.78	-0.88	-0.24	0.25	0.48	0.01	-0.42	-0.35	-0.49	-0.43	-0.39	-0.47	-0.89
CENPE	-1.81	-0.58	-0.08	0.44	0.63	-0.05	-0.12	-0.56	0.03	-0.78	-0.68	-0.65	nan
CENPF	-1.8	-0.45	0.09	0.59	0.68	-0.07	-0.12	-0.19	-0.41	-0.12	-0.91	-0.53	-1.8
CENPH	-1.71	-0.72	-0.06	0.4	0.5	-0.07	0.04	-0.19	0.41	-0.19	0.08	-0.24	nan
CENPJ	-1.71	-0.87	-0.15	0.35	0.61	-0.08	-0.51	-0.48	-0.35	-0.18	-0.75	-0.49	nan
CENPM	-1.49	-0.74	-0.11	0.4	0.48	0.1	-0.18	-0.01	-0.49	-0.61	-0.29	-0.73	-1.14
CENPN	-1.75	-0.78	-0.06	0.41	0.43	0.16	-0.06	-0.01	-0.43	-0.61	-0.37	-0.76	0.58
CENPQ	-1.72	-0.83	-0.14	0.33	0.41	-0.14	-0.49	-0.4	-0.09	-0.46	-0.48	-0.8	-0.16
CENPS	-1.39	-0.58	-0.02	0.47	0.77	0.32	-0.13	-0.16	-0.14	-0.31	-0.44	-0.52	-0.3
CENPS-CORT	-1.52	-0.72	-0.16	0.35	0.81	-0.33	0.36	-0.43	0	-0.38	-0.56	-1.07	nan
CENPT	-1.83	-0.95	-0.26	0.24	0.26	-0.11	-0.37	-0.17	-0.24	-0.2	-0.55	-0.88	0.34
CENPU	-1.73	-0.78	-0.14	0.44	0.48	0.34	-0.21	-0.37	0.06	-0.2	-0.56	-0.5	1.22
CENPV	-1.73	-0.82	-0.19	0.31	0.48	0.25	-0.25	-0.43	-0.82	-0.27	-0.76	-0.72	-1.47
CENPW	-1.34	-0.67	-0.15	0.24	0.36	-0.13	-0.36	-0.49	-0.49	-0.52	-0.82	-0.62	-0.98
CENPX	-1.59	-0.77	-0.14	0.32	0.46	-0.07	-0.3	-0.28	-0.47	-0.35	-0.54	-0.61	-0.77
CEP104	-1.67	-0.82	-0.09	0.3	0.54	0.12	-0.1	-0.65	-0.15	-0.18	-0.58	-0.43	nan
CEP126	-1.04	-0.38	0.03	0.39	0.52	0.1	-0.15	-0.15	-0.14	-0.17	-0.09	-0.32	-0.3
CEP128	-1.56	-0.73	-0.09	0.39	0.6	0.2	-0.49	-0.33	-0.15	-0.22	-0.47	-0.6	nan
CEP135	-1.63	-0.8	-0.16	0.35	0.55	-0.11	-0.12	-0.24	-0.08	-0.11	-0.43	-0.36	-0.13
CEP162	-1.36	-0.6	-0.05	0.37	0.6	0.21	-0.14	-0.13	-0.22	-0.36	-0.43	-0.4	-0.2
CEP170B	-1.62	-0.79	-0.12	0.35	0.6	0.18	0.03	-0.16	-0.36	-0.46	-0.46	-0.6	0.55
CEP19	-1.36	-0.58	-0.02	0.47	0.74	0.27	-0.13	0.09	-0.02	-0.11	-0.14	-0.54	nan
CEP20	-1.79	-0.89	-0.22	0.26	0.48	0.09	-0.33	-0.28	-0.42	-0.4	-0.62	-0.75	-1.01
CEP350	-1.52	-0.75	-0.19	0.24	0.45	0.04	-0.15	-0.24	-0.1	-0.29	-0.5	-0.41	-0.38
CEP41	-1.43	-0.64	-0.05	0.42	0.68	0.28	-0.05	-0.11	-0.23	-0.38	-0.42	-0.14	0.68
CEP43	-1.64	-0.73	-0.14	0.37	0.59	0.04	-0.17	-0.23	-0.21	-0.44	-0.25	-0.44	-0.25
CEP57	-1.68	-0.85	-0.17	0.31	0.54	-0.09	-0.32	-0.47	-0.58	-0.24	-0.43	-0.21	-0.58
CEP63	-1.67	-0.74	-0.12	0.48	0.59	-0.49	-0.01	-0.12	-0.6	-0.5	-0.43	-0.77	-0.42
CEP68	-1.81	-0.9	-0.21	0.34	0.48	0.2	-0.11	-0.44	-0.4	-0.57	-0.38	-0.65	-0.45
CEP70	-1.72	-0.81	-0.18	0.36	0.61	0.03	-0.26	-0.41	-0.39	-0.22	-0.23	-0.43	0.06
CEP78	-1.52	-0.76	-0.08	0.36	0.6	0.13	-0.28	0.11	-0.16	-0.31	-0.34	-0.58	-1.24
CEP83	-1.63	-0.71	-0.13	0.34	0.6	0.05	0.17	0.18	-0.1	-0.16	-0.13	-0.31	-0.43
CEP85	-1.81	-0.92	-0.17	0.21	0.41	-0.23	-0.13	-0.47	-0.63	-0.7	-0.11	-1.02	nan
CEP89	-1.53	-0.71	-0.1	0.39	0.64	0.2	-0.04	-0.28	-0.4	-0.35	-0.47	-0.46	-1.5
CEP95	-1.76	-0.86	-0.23	0.26	0.45	0.08	-0.18	-0.23	-0.31	-0.47	-0.56	-0.4	-0.35
CEP97	-1.53	-0.68	-0.07	0.42	0.61	0.06	-0.3	-0.12	-0.3	-0.18	-0.31	-0.28	-0.97
CEPT1	-1.67	-0.81	-0.17	0.34	0.53	-0.03	-0.17	-0.07	-0.08	-0.23	-0.63	-0.83	-0.65
CERK	-1.75	-0.9	-0.21	0.35	0.51	-0.06	-0.13	0.16	-0.64	-0.38	-0.45	-0.87	-0.85
CERKL	-1.44	-0.62	-0.08	0.32	0.58	0.18	-0.36	-0.14	-0.06	-0.17	-0.41	-0.21	-0.84
CERS2	-1.69	-0.81	-0.17	0.34	0.51	-0.03	-0.06	-0.39	-0.44	-0.45	-0.62	-0.26	-1.13
CERS6	-1.48	-0.69	-0.1	0.36	0.53	0.18	-0.03	0	-0.3	-0.27	-0.38	-0.43	-0.25
CERT1	-1.64	-0.77	-0.17	0.25	0.43	-0.02	-0.21	-0.3	-0.32	-0.47	-0.39	-0.32	-0.49
CES2	-1.46	-0.71	-0.12	0.36	0.56	0.14	-0.18	-0.15	-0.21	-0.36	-0.41	-0.5	-0.37
CETN2	-0.95	-0.45	-0.16	0.07	0.31	-0.1	-0.37	-0.42	-0.47	-0.46	-0.49	-0.62	-0.79
CETN3	-1.63	-0.77	-0.11	0.39	0.63	0.22	-0.16	-0.2	-0.22	-0.39	-0.35	-0.5	0.57
CFAP100	-1.41	-0.58	0	0.43	0.57	0.33	-0.01	0.1	-0.08	-0.13	-0.33	-0.51	-0.37
CFAP126	-0.82	-0.17	0.11	0.4	0.54	0.19	-0.16	-0.16	-0.13	-0.33	-0.43	-0.4	-0.49
CFAP157	-1.07	-0.31	0.13	0.5	0.68	0.27	-0.08	0.03	-0.1	-0.15	0.03	-0.18	-0.16
CFAP161	-1.35	-0.59	-0.06	0.43	0.67	0.2	-0.3	-0.07	-0.24	-0.37	-0.27	-0.54	nan
CFAP20	-1.45	-0.61	-0.06	0.41	0.57	0.03	-0.14	-0.16	-0.22	-0.31	-0.47	-0.5	0.01
CFAP206	-1.13	-0.37	0.12	0.47	0.62	0.23	-0.17	-0.01	-0.26	-0.09	-0.31	-0.4	-0.84
CFAP221	-1.36	-0.62	-0.07	0.42	0.64	0.24	-0.08	-0.24	-0.35	-0.56	-0.29	-0.11	-0.69
CFAP251	-1.41	-0.62	-0.06	0.39	0.6	0.27	-0.19	-0.14	-0.14	-0.33	-0.35	-0.47	0.09
CFAP298	-0.8	-0.28	0.04	0.34	0.58	0.07	-0.2	-0.17	-0.24	-0.25	-0.4	-0.39	-0.63
CFAP299	-1.39	-0.52	-0.04	0.35	0.57	0.24	-0.2	-0.23	-0.2	-0.32	-0.44	-0.63	-0.4
CFAP300	-0.84	-0.29	0.02	0.29	0.45	0.14	-0.3	-0.27	-0.36	-0.38	-0.48	-0.58	-0.17
CFAP36	-1.15	-0.54	-0.15	0.21	0.35	-0.02	-0.33	-0.31	-0.41	-0.42	-0.56	-0.66	-0.4
CFAP410	-1.59	-0.71	-0.1	0.35	0.56	0.04	-0.32	-0.08	-0.21	-0.44	-0.3	-0.28	-0.62
CFAP43	-1.6	-0.76	-0.18	0.3	0.56	0.3	-0.57	0.29	-0.07	0.09	-0.5	-0.55	-0.88
CFAP44	-1.35	-0.51	-0.05	0.34	0.6	0.13	-0.11	-0.1	-0.31	-0.35	-0.26	-0.26	-0.26
CFAP45	-0.98	-0.31	0.05	0.41	0.58	0.13	-0.09	-0.12	-0.25	-0.24	-0.38	-0.38	-0.38
CFAP46	-1.41	-0.54	-0.04	0.43	0.65	0.1	-0.03	-0.06	-0.43	-0.21	-0.41	-0.59	-0.38
CFAP47	-1.52	-0.66	-0.14	0.36	0.55	0.17	-0.31	-0.1	-0.07	-0.16	-0.3	-0.51	-0.44
CFAP52	-1.07	-0.34	0.07	0.39	0.59	0.19	-0.24	-0.19	-0.3	-0.22	-0.33	-0.43	-0.63
CFAP53	-0.88	-0.39	-0.09	0.21	0.39	0	-0.18	-0.35	-0.32	-0.4	-0.43	-0.52	-0.98
CFAP54	-1.41	-0.54	-0.01	0.46	0.65	0.17	-0.02	-0.15	-0.12	-0.01	-0.37	-0.32	-0.83
CFAP58	-1.46	-0.58	-0.06	0.37	0.65	0.33	-0.16	-0.13	-0.23	-0.11	-0.43	-0.65	-0.84
CFAP65	-1.52	-0.67	-0.08	0.36	0.57	0.31	-0.12	-0.05	-0.34	-0.25	-0.42	-0.73	-0.83
CFAP69	-1.68	-0.75	-0.19	0.31	0.54	0.16	-0.38	-0.06	-0.26	-0.41	-0.34	-0.36	-0.35
CFAP70	-1.64	-0.73	-0.19	0.3	0.52	0.21	-0.02	-0.01	-0.45	-0.76	-0.55	-0.98	-0.28
CFAP73	-1.1	-0.32	0.09	0.46	0.72	0.34	-0.11	-0.05	-0.13	-0.21	-0.22	-0.44	-0.6
CFAP74	-1.51	-0.64	-0.12	0.4	0.58	-0.11	0.05	-0.09	-0.45	-0.16	-0.6	-0.64	0.58
CFAP77	-1.26	-0.54	-0.07	0.37	0.56	0.23	-0.24	-0.29	-0.39	-0.29	-0.39	-0.43	-0.78
CFAP91	-1.25	-0.5	-0.02	0.43	0.58	0.31	-0.09	-0.1	-0.21	-0.16	-0.35	-0.3	-0.35
CFAP92	-1.57	-0.72	-0.13	0.36	0.53	0.24	-0.5	-0.37	-0.56	-0.33	-0.9	-0.86	nan
CFAP97	-1.56	-0.78	-0.17	0.31	0.45	0.12	-0.24	-0.37	-0.29	-0.54	-0.44	-0.54	-0.75
CFAP97D2	-1.36	-0.48	-0.02	0.38	0.65	0.3	-0.23	-0.18	-0.33	-0.36	-0.71	-0.56	-0.43
CFB	-0.66	0.01	0.3	0.64	0.94	0.25	0.11	0.12	0.15	-0.24	-0.26	-0.27	-1.04
CFD	-1.76	-0.88	-0.23	0.18	0.37	-0.13	-0.15	-0.31	-0.83	-0.28	-0.73	-0.76	0.4
CFDP1	-1.21	-0.68	-0.23	0.13	0.34	0	-0.24	-0.29	-0.51	-0.49	-0.5	-0.52	-0.61
CFH	-1.58	-0.72	-0.17	0.26	0.44	0.02	-0.18	-0.29	-0.43	-0.46	-0.51	-0.54	-0.55
CFI	-1.75	-0.85	-0.18	0.2	0.35	0.04	-0.44	-0.93	-0.27	-0.43	-0.66	-0.93	nan
CFL1	-0.44	-0.12	0.17	0.4	0.5	0.26	0.05	-0.01	-0.01	-0.21	-0.3	-0.46	-0.98
CFL2	-1.72	-0.83	-0.18	0.3	0.45	-0.03	0.08	-0.27	-0.4	-0.31	-0.26	-0.34	0.17
CFLAR	-1.74	-0.88	-0.24	0.24	0.46	0	-0.36	-0.2	-0.22	-0.56	-0.5	-0.58	0.37
CFTR	-1.81	-0.88	0.22	0.93	0.97	-0.04	-0.44	-0.36	-0.5	-0.39	-0.38	-0.58	-0.97
CGAS	-1.75	-0.87	-0.13	0.31	0.52	0.18	0.06	-0.12	-0.62	-0.12	0.02	-0.79	-0.94
CGGBP1	-1.68	-0.81	-0.16	0.3	0.5	0.02	-0.19	-0.2	-0.29	-0.36	-0.47	-0.39	-0.41
CGN	-1.41	-0.67	-0.11	0.34	0.5	0.07	-0.34	-0.14	-0.31	-0.31	-0.46	-0.52	-0.81
CGRRF1	-1.59	-0.72	-0.04	0.44	0.6	0.31	0.09	-0.07	-0.52	-0.3	-0.71	-0.9	-1.49
CH25H	-1.65	-0.79	-0.17	0.21	0.61	-0.08	-0.05	-0.06	-0.58	-0.56	-0.47	-0.51	0.65
CHAF1A	-1.61	-0.71	-0.05	0.47	0.57	-0.14	-0.63	0.04	-0.67	-0.4	-0.07	-0.56	nan
CHAMP1	-1.73	-0.88	-0.15	0.35	0.56	0.07	-0.19	-0.48	-0.57	-0.42	-0.68	-0.7	-1.59
CHCHD1	-1.15	-0.64	-0.13	0.27	0.48	0.1	-0.04	-0.14	-0.3	-0.42	-0.5	-0.55	-0.91
CHCHD10	-1.27	-0.67	-0.1	0.3	0.49	0.12	-0.08	-0.19	-0.24	-0.42	-0.42	-0.62	-0.75
CHCHD2	-0.49	-0.43	-0.28	-0.09	0.02	-0.24	-0.35	-0.39	-0.43	-0.54	-0.59	-0.74	-1.2
CHCHD3	-1.69	-0.8	-0.14	0.35	0.56	0.12	-0.26	-0.2	-0.36	-0.4	-0.6	-0.6	0.04
CHCHD4	-1.66	-0.8	-0.07	0.43	0.58	0.02	-0.49	-0.29	-0.67	-0.63	-0.59	-0.25	nan
CHCHD5	-1.26	-0.69	-0.18	0.24	0.44	0.07	-0.21	-0.18	-0.37	-0.36	-0.56	-0.51	-0.92
CHCHD6	-1.55	-0.7	-0.12	0.36	0.54	0.12	-0.17	0.01	-0.17	-0.16	-0.59	-0.59	-0.37
CHCHD7	-1.63	-0.81	-0.15	0.28	0.53	0.14	-0.35	-0.33	-0.33	-0.44	-0.6	-0.89	-1.56
CHD1	-1.68	-0.81	-0.17	0.31	0.5	0.08	-0.05	-0.28	-0.16	-0.31	-0.33	-0.39	0.08
CHD1L	-1.71	-0.9	-0.14	0.31	0.65	0.15	-0.14	-0.55	-0.44	-0.02	-1.24	-0.16	0.44
CHD2	-1.68	-0.91	-0.31	0.12	0.34	-0.07	-0.3	-0.18	-0.12	-0.38	-0.24	-0.12	0.14
CHD4	-1.3	-0.58	-0.03	0.36	0.56	0.16	-0.12	-0.09	-0.14	-0.35	-0.24	-0.39	0.11
CHD6	-1.71	-0.8	-0.16	0.31	0.54	0.02	-0.15	-0.37	-0.47	-0.51	-0.33	-0.63	-0.01
CHD7	-1.69	-0.78	-0.09	0.35	0.51	0.15	-0.2	-0.26	-0.39	-0.45	-0.36	-0.32	-0.1
CHD8	-1.56	-0.76	-0.13	0.35	0.58	0.07	-0.13	-0.15	-0.31	-0.45	-0.35	-0.52	-0.21
CHD9	-1.85	-0.89	-0.23	0.31	0.53	0.16	-0.55	-0.58	-0.61	-0.14	-0.3	-0.52	-0.44
CHEK1	-1.95	-1.01	-0.24	0.29	0.51	-0.08	-0.36	-0.45	-0.91	0	-0.36	-1.23	-1.15
CHERP	-1.62	-0.8	-0.13	0.36	0.57	0.02	-0.1	-0.01	-0.39	-0.49	-0.36	-0.14	-0.44
CHFR	-1.71	-0.86	-0.17	0.28	0.57	-0.02	-0.05	-0.08	-0.37	-0.44	-0.4	-0.39	nan
CHI3L1	-2	-0.93	-0.26	0.24	0.46	0.12	-0.4	-0.54	-0.67	-0.82	-0.34	-1.38	-0.73
CHIC1	-1.72	-0.81	-0.12	0.37	0.67	-0.22	-0.18	-0.09	-0.28	-0.54	-0.59	-0.48	nan
CHIC2	-1.51	-0.71	-0.16	0.31	0.49	0.21	-0.21	-0.35	-0.37	-0.36	-0.42	-0.56	-0.15
CHKA	-1.69	-0.8	-0.16	0.29	0.39	-0.03	-0.1	-0.15	-0.59	-0.42	-0.43	-0.45	-0.27
CHKB	-1.65	-0.79	-0.17	0.32	0.55	-0.02	-0.4	-0.17	-0.36	-0.21	-0.82	-0.36	-0.74
CHM	-1.75	-0.82	-0.2	0.33	0.52	-0.03	-0.44	-0.51	-0.26	-0.48	-0.45	-0.19	-0.61
CHMP1A	-1.66	-0.83	-0.18	0.27	0.5	0.07	-0.35	-0.24	-0.59	-0.52	-0.65	-0.33	-1.01
CHMP1B	-1.57	-0.75	-0.12	0.33	0.49	0	-0.11	-0.2	-0.34	-0.4	-0.49	-0.56	-0.24
CHMP2A	-0.89	-0.46	-0.12	0.21	0.37	0.06	-0.17	-0.12	-0.25	-0.43	-0.57	-0.55	-0.77
CHMP2B	-1.43	-0.75	-0.16	0.29	0.48	0.02	-0.31	-0.38	-0.38	-0.46	-0.46	-0.6	-0.17
CHMP4A	-1.55	-0.75	-0.11	0.32	0.56	0.12	-0.28	-0.24	-0.24	-0.43	-0.52	-0.59	-0.76
CHMP4B	-1.44	-0.72	-0.13	0.3	0.53	0.13	-0.07	-0.16	-0.16	-0.37	-0.46	-0.37	0.09
CHMP4C	-1.67	-0.82	-0.14	0.35	0.48	-0.15	-0.18	-0.11	-0.41	-0.54	-0.54	-0.52	0.34
CHMP5	-1.14	-0.64	-0.24	0.09	0.3	-0.05	-0.16	-0.34	-0.35	-0.45	-0.5	-0.56	-0.81
CHMP6	-1.74	-0.83	-0.17	0.34	0.55	0.16	0.01	-0.49	-0.23	-0.67	-0.18	-0.25	1.04
CHMP7	-1.7	-0.86	-0.17	0.3	0.63	-0.27	-0.16	-0.62	-0.22	-0.41	-0.67	-0.36	0
CHORDC1	-1.5	-0.67	-0.06	0.35	0.56	0.18	-0.15	-0.22	-0.1	-0.31	-0.45	-0.38	0.03
CHP1	-1.46	-0.8	-0.21	0.25	0.44	0.03	-0.24	-0.26	-0.37	-0.53	-0.6	-0.61	-0.31
CHP2	-1.64	-0.7	-0.11	0.31	0.58	0.07	-0.21	-0.11	-0.26	-0.56	-0.56	-0.78	nan
CHPF	-1.69	-0.82	-0.12	0.32	0.56	0.07	-0.12	-0.43	-0.32	-0.54	-0.67	-0.79	-0.1
CHPF2	-1.64	-0.82	-0.17	0.32	0.61	-0.07	-0.11	-0.23	-0.61	-0.31	-0.26	-0.44	-0.96
CHPT1	-1.48	-0.7	-0.11	0.3	0.46	-0.04	-0.16	-0.28	-0.5	-0.41	-0.43	-0.57	0.13
CHRAC1	-1.76	-0.89	-0.2	0.3	0.49	-0.11	-0.34	-0.36	-0.42	-0.4	-0.51	-0.38	-0.97
CHRNB1	-1.73	-0.85	-0.15	0.27	0.46	0.18	0.06	-0.29	-0.36	-0.29	-0.6	-0.58	0.2
CHST11	-1.62	-0.62	-0.02	0.36	0.48	0.31	-0.39	-0.36	-0.73	-0.46	-0.45	-0.61	nan
CHST12	-1.77	-0.87	-0.17	0.28	0.39	0.2	-0.22	0.05	-0.29	-0.46	-0.48	-0.81	-1.3
CHST14	-1.72	-0.85	-0.23	0.33	0.57	0.02	-0.48	-0.33	-0.91	-0.12	-1.06	-0.28	nan
CHST15	-1.74	-0.87	-0.24	0.28	0.5	0	-0.34	-0.13	-0.41	-0.64	-0.35	-0.56	-0.18
CHST4	-1.72	-0.76	-0.16	0.34	0.45	-0.43	-0.41	0.09	-0.01	-0.67	-0.21	-1.11	nan
CHST6	-1.47	-0.63	-0.06	0.33	0.56	0.1	-0.38	-0.19	-0.12	-0.24	-0.41	-0.4	-0.79
CHST7	-1.72	-0.8	-0.17	0.34	0.76	0.02	-0.19	-1	-0.07	-0.54	-0.31	-0.5	nan
CHST9	-0.42	-0.15	0.18	0.42	0.59	0.37	0.14	0.19	0.14	0.02	0.03	-0.16	-0.26
CHSY1	-1.76	-0.84	-0.19	0.36	0.59	0.21	-0.19	-0.39	-0.43	-0.51	-0.35	-0.58	-1.57
CHTOP	-1.63	-0.81	-0.13	0.36	0.57	0.01	-0.39	-0.04	-0.3	-0.41	-0.28	-0.37	-0.88
CHUK	-1.61	-0.75	-0.03	0.41	0.69	0.17	-0.3	0.06	-0.25	-0.29	-0.39	-0.49	-0.1
CHURC1	-1.15	-0.66	-0.18	0.2	0.37	0.07	-0.18	-0.18	-0.25	-0.36	-0.5	-0.45	-0.5
CIAO1	-1.52	-0.72	-0.1	0.34	0.54	0.1	-0.15	-0.13	-0.36	-0.39	-0.53	-0.46	-0.54
CIAO2A	-1.49	-0.72	-0.09	0.38	0.62	-0.01	-0.19	-0.23	-0.28	-0.46	-0.6	-0.49	-0.71
CIAO2B	-1.21	-0.72	-0.23	0.16	0.35	-0.03	-0.19	-0.33	-0.4	-0.51	-0.59	-0.63	-0.73
CIAO3	-1.75	-0.98	-0.16	0.26	0.62	-0.31	-0.12	-0.55	-0.02	-0.62	-0.56	-1.34	nan
CIAPIN1	-1.68	-0.79	-0.12	0.35	0.61	0.07	-0.27	-0.47	-0.13	-0.41	-0.23	-0.23	-0.23
CIB1	-0.68	-0.54	-0.44	-0.27	-0.1	-0.37	-0.5	-0.61	-0.59	-0.68	-0.67	-0.93	-1.3
CIB2	-1.71	-0.82	-0.14	0.33	0.53	-0.07	-0.02	-0.69	-0.21	-0.68	-0.57	-0.49	-0.55
CIBAR1	-1.56	-0.71	-0.11	0.34	0.58	0.17	-0.04	-0.46	-0.4	-0.44	-0.39	-0.4	-0.09
CIBAR2	-0.77	-0.07	0.14	0.32	0.46	0.09	-0.36	-0.49	-0.37	-0.48	-0.4	-0.48	-0.9
CIDEB	-1.56	-0.66	-0.07	0.48	0.7	-0.17	-0.28	0.08	-0.28	0.1	-0.17	-0.49	nan
CILK1	-1.53	-0.79	-0.08	0.36	0.74	0.12	-0.14	-0.16	-0.34	-0.25	-0.64	0.11	nan
CINP	-1.76	-0.93	-0.23	0.28	0.56	0.1	-0.02	-0.23	-0.87	-0.22	-0.89	-1.01	nan
CIPC	-1.46	-0.68	-0.09	0.37	0.54	0.18	-0.29	-0.2	-0.1	-0.24	-0.42	-0.55	-0.29
CIR1	-1.38	-0.7	-0.19	0.21	0.41	0.08	-0.27	-0.21	-0.27	-0.36	-0.48	-0.47	-0.21
CIRBP	-1.41	-0.71	-0.18	0.2	0.34	-0.04	-0.29	-0.28	-0.31	-0.44	-0.51	-0.65	-0.47
CISD1	-1.38	-0.66	-0.06	0.37	0.56	0.13	-0.14	-0.25	-0.25	-0.37	-0.42	-0.52	-0.89
CISD2	-1.59	-0.79	-0.17	0.32	0.52	0.04	-0.18	-0.39	-0.32	-0.4	-0.47	-0.74	-0.14
CISD3	-1.51	-0.71	-0.1	0.42	0.52	0.13	-0.25	-0.38	-0.32	-0.49	-0.65	-0.59	-0.29
CITED2	-1.28	-0.51	-0.04	0.4	0.6	0.09	-0.09	0.12	-0.09	-0.19	-0.39	-0.23	-0.22
CITED4	-1.14	-0.51	-0.09	0.27	0.44	0.15	-0.34	-0.33	-0.12	-0.28	-0.32	-0.26	0.28
CKAP2	-1.71	-0.76	-0.12	0.42	0.62	0.06	-0.17	-0.09	-0.17	-0.51	-0.47	-0.34	-1.34
CKAP4	-1.68	-0.78	-0.12	0.37	0.6	0.08	-0.24	-0.28	-0.03	-0.42	-0.45	-0.45	0.21
CKAP5	-1.61	-0.76	-0.1	0.41	0.51	0.06	0.01	-0.02	-0.05	-0.21	-0.56	-0.3	nan
CKB	-0.48	-0.03	0.06	0.24	0.4	0.13	-0.23	-0.22	-0.28	-0.26	-0.26	-0.51	-0.69
CKLF	-1.51	-0.67	-0.07	0.43	0.6	0.21	-0.12	-0.16	-0.39	-0.42	-0.51	-0.6	-0.14
CKMT1A	-1.76	-0.94	-0.23	0.29	0.53	0.16	-0.49	-0.97	-0.51	-0.7	-0.64	-0.38	nan
CKS1B	-1.72	-0.82	-0.21	0.29	0.47	0	-0.23	-0.44	-0.22	-0.46	-0.71	-0.61	-1.21
CKS2	-1.74	-0.81	-0.09	0.35	0.5	0.23	0.09	-0.36	-0.47	-0.35	-0.62	-0.69	-0.06
CLASRP	-1.83	-0.94	-0.22	0.26	0.41	-0.12	-0.7	-0.37	-0.74	-0.33	-0.43	-0.12	-0.26
CLBA1	-1.6	-0.74	-0.13	0.36	0.59	0.21	-0.6	-0.36	-0.11	-0.46	-0.24	-0.41	-0.25
CLCA2	-1.55	-0.58	-0.03	0.36	0.5	0.01	-0.08	-0.35	-0.39	-0.52	-0.57	-0.67	-1.55
CLCA4	-1.96	-1.03	-0.49	-0.11	0.14	-0.61	-1	-0.79	-0.89	-1.02	-0.96	-1.2	-1.07
CLCF1	-1.82	-0.91	-0.26	0.38	0.33	-0.2	0.13	-0.41	-1.34	-0.65	-0.29	-0.69	nan
CLCN3	-1.55	-0.73	-0.13	0.3	0.51	0.13	-0.15	-0.19	-0.32	-0.3	-0.31	-0.34	0.18
CLCN4	-1.62	-0.71	-0.03	0.39	0.67	0.16	-0.01	-0.03	-0.26	-0.41	-0.52	0.03	-0.71
CLCN5	-1.63	-0.72	-0.14	0.37	0.76	0.27	-0.16	-0.58	-0.47	-0.1	-0.25	-0.32	0.7
CLCN6	-1.59	-0.71	0.01	0.49	0.64	-0.1	0.36	-0.25	-0.47	0.41	-0.63	0.02	-0.07
CLCN7	-1.68	-0.82	-0.14	0.38	0.61	-0.17	-0.2	-0.52	-0.34	-0.55	-0.59	-0.78	-0.34
CLDN1	-1.74	-0.83	-0.2	0.2	0.36	-0.04	-0.32	-0.29	-0.4	-0.54	-0.51	-0.59	-0.75
CLDN10	-1.42	-0.5	0.06	0.42	0.61	0.14	-0.05	-0.35	-0.31	-0.27	-0.47	-0.42	-0.23
CLDN12	-1.69	-0.88	-0.23	0.27	0.38	-0.09	-0.16	-0.31	-0.5	-0.53	-0.6	-0.59	-1.56
CLDN15	-1.77	-0.9	-0.19	0.32	0.54	0.01	-0.93	-0.77	-0.56	-0.63	-0.65	-0.01	0.64
CLDN16	-1.55	-0.68	-0.11	0.43	0.49	0.12	0.13	-0.23	-0.36	-0.4	-0.27	-0.43	-0.7
CLDN23	-1.52	-0.64	-0.03	0.36	0.49	0.31	-0.12	0.09	-0.32	-0.21	-0.42	-0.28	-0.71
CLDN3	-1.48	-0.75	-0.34	-0.02	0.13	-0.27	-0.52	-0.38	-0.54	-0.6	-0.66	-0.61	-0.51
CLDN4	-0.83	-0.55	-0.29	-0.13	-0.02	-0.23	-0.34	-0.38	-0.41	-0.54	-0.77	-0.88	-1.46
CLDN7	-0.91	-0.6	-0.37	-0.12	0.04	-0.21	-0.47	-0.56	-0.56	-0.71	-0.72	-0.89	-1.06
CLDN8	-1.64	-0.76	-0.14	0.37	0.5	-0.01	-0.29	-0.13	-0.93	-0.07	-0.56	-0.39	-0.88
CLDND1	-1.94	-1.02	-0.32	0.15	0.33	-0.24	-0.52	-0.43	-0.62	-0.73	-0.62	-0.33	-0.44
CLEC16A	-1.6	-0.69	-0.07	0.42	0.77	0.33	-0.27	-0.09	-0.36	-0.41	-0.56	-0.66	-1.33
CLEC2B	-2.2	-1.15	-0.52	-0.04	0.21	-0.51	-0.71	-0.02	-1.29	-1.1	-1.17	-0.47	nan
CLEC2D	-1.88	-0.93	-0.24	0.22	0.47	-0.08	-0.32	-0.28	-0.5	-0.92	-0.65	-0.97	-1.4
CLEC7A	-1.71	-0.77	-0.19	0.33	0.52	-0.15	0.04	-0.42	0.01	-0.22	-0.05	-0.69	nan
CLHC1	-1.76	-0.81	-0.19	0.22	0.45	0.07	-0.17	-0.74	-0.14	-0.42	-0.32	-0.66	-0.59
CLIC1	-0.63	-0.46	-0.32	-0.13	-0.01	-0.2	-0.32	-0.51	-0.48	-0.62	-0.79	-0.86	-1.47
CLIC3	-1.58	-0.72	-0.2	0.24	0.33	0.06	-0.33	-0.32	-0.45	-0.32	-0.7	-0.62	0.38
CLIC4	-1.73	-0.85	-0.2	0.26	0.42	0.04	-0.08	-0.57	-0.17	-0.59	-0.67	-0.4	-0.82
CLIC5	-1.5	-0.59	0.03	0.44	0.66	0.16	-0.16	-0.18	-0.12	-0.13	-0.72	-0.18	-1.1
CLIC6	-1.35	-0.6	-0.06	0.39	0.54	0.17	-0.15	-0.14	-0.43	-0.37	-0.32	-0.48	0.18
CLINT1	-1.2	-0.85	-0.45	-0.15	-0.02	-0.27	-0.44	-0.58	-0.66	-0.67	-0.81	-0.96	-0.92
CLIP1	-1.8	-0.86	-0.25	0.25	0.5	-0.19	-0.7	-0.82	-0.7	-0.85	-1.28	-0.39	-0.16
CLIP2	-1.94	-0.99	-0.21	0.22	0.53	0.07	-0.24	-0.29	-0.7	-1.1	-1.2	-0.01	nan
CLIP4	-1.8	-0.86	-0.16	0.29	0.57	0.02	-0.31	-0.22	-0.16	-0.55	-0.55	-0.44	-0.47
CLK1	-2	-1.03	-0.35	0.14	0.33	-0.19	-0.37	-0.25	-0.22	-0.56	-0.42	-0.48	-0.14
CLK2	-1.84	-1.01	-0.25	0.25	0.41	0.38	-0.18	-0.26	-0.39	-0.68	-0.74	-0.3	-1
CLK3	-1.85	-0.97	-0.27	0.17	0.4	-0.06	-0.76	-0.37	-0.29	-0.48	-0.53	-0.87	nan
CLK4	-1.78	-0.93	-0.19	0.23	0.44	-0.08	-0.22	-0.33	-0.23	-0.57	-0.38	-0.19	-0.2
CLMN	-1.34	-0.61	-0.09	0.3	0.52	0.11	-0.12	-0.18	-0.15	-0.26	-0.39	-0.59	-0.14
CLN3	-1.62	-0.77	-0.17	0.34	0.56	0.03	-0.36	-0.32	0.01	-0.56	-0.64	-0.69	0.13
CLN5	-1.75	-0.82	-0.13	0.28	0.54	0.05	-0.29	-0.33	-0.06	-0.31	-0.57	-0.38	-0.98
CLN6	-1.71	-0.86	-0.08	0.43	0.56	0.22	-0.32	-0.71	-0.16	-0.27	-0.57	-0.89	nan
CLN8	-1.74	-0.83	-0.23	0.27	0.54	0.14	-0.28	-0.3	-0.55	-0.29	-0.44	-0.42	0.6
CLNS1A	-1.63	-0.76	-0.17	0.27	0.45	0.06	-0.17	-0.3	-0.25	-0.45	-0.58	-0.59	-0.65
CLOCK	-1.66	-0.84	-0.22	0.23	0.46	0.11	-0.27	-0.48	-0.2	-0.39	-0.46	-0.47	-0.12
CLP1	-1.69	-0.82	-0.08	0.34	0.63	0.18	-0.13	-0.14	-0.44	-0.53	-0.79	-1.03	-0.33
CLPB	-1.7	-0.83	-0.16	0.31	0.62	0.09	-0.12	-0.17	-0.04	-0.54	-0.66	-0.25	-0.49
CLPP	-1.61	-0.79	-0.16	0.29	0.48	0.09	-0.25	-0.24	-0.43	-0.36	-0.51	-0.36	-0.17
CLPTM1	-1.65	-0.77	-0.12	0.33	0.51	0.14	-0.1	-0.04	-0.16	-0.39	-0.46	-0.41	-0.38
CLPTM1L	-1.56	-0.72	-0.09	0.4	0.57	0.13	-0.08	-0.49	-0.14	-0.41	-0.55	-0.42	-0.15
CLPX	-1.64	-0.79	-0.14	0.33	0.54	0.05	-0.18	-0.09	-0.22	-0.38	-0.32	-0.38	-0.91
CLSTN1	-1.47	-0.76	-0.16	0.29	0.47	0.09	-0.13	-0.14	-0.28	-0.49	-0.54	-0.61	-0.58
CLSTN3	-1.68	-0.82	-0.22	0.28	0.55	0.22	-0.1	-0.56	-0.53	-0.25	-0.79	-0.99	nan
CLTA	-1.69	-0.79	-0.16	0.28	0.43	-0.02	-0.22	-0.3	-0.33	-0.38	-0.46	-0.49	-1.2
CLTB	-1.28	-0.56	0.01	0.43	0.62	0.18	-0.03	-0.13	-0.12	-0.29	-0.3	-0.38	-0.22
CLTC	-1.26	-0.7	-0.2	0.18	0.39	0.08	-0.09	-0.2	-0.25	-0.42	-0.45	-0.6	-0.3
CLU	-0.92	-0.26	0	0.22	0.4	0.04	-0.26	-0.3	-0.33	-0.39	-0.41	-0.48	-0.73
CLUAP1	-1.05	-0.39	0.04	0.38	0.54	0.2	-0.16	-0.13	-0.09	-0.29	-0.36	-0.49	-0.44
CLUH	-1.7	-0.88	-0.17	0.34	0.5	-0.07	-0.4	-0.14	-0.09	-0.37	-0.82	-0.02	0.43
CMAS	-1.55	-0.76	-0.17	0.25	0.49	0.04	-0.33	-0.27	-0.39	-0.42	-0.63	-0.76	-0.88
CMBL	-1.68	-0.86	-0.21	0.26	0.41	0.02	-0.41	-0.39	-0.4	-0.53	-0.51	-0.5	-0.57
CMC1	-1.74	-0.88	-0.16	0.32	0.64	0.15	-0.48	-0.22	-0.01	-0.43	-0.94	-0.5	-0.45
CMC2	-1.64	-0.82	-0.13	0.34	0.47	-0.01	-0.09	-0.31	-0.49	-0.54	-0.51	-0.64	-0.17
CMC4	-1.6	-0.82	-0.17	0.36	0.55	0.18	-0.34	-0.26	-0.39	-0.34	-0.72	-0.37	-0.39
CMIP	-1.55	-0.85	-0.29	0.17	0.37	-0.18	-0.25	-0.24	-0.43	-0.46	-0.56	-0.66	-0.37
CMPK1	-1.17	-0.69	-0.22	0.13	0.28	-0.02	-0.26	-0.27	-0.46	-0.4	-0.54	-0.65	-0.73
CMPK2	-1.25	-0.39	0.25	0.69	1.05	0.49	0.4	-0.02	0.21	-0.15	-0.07	0.41	0.35
CMSS1	-1.69	-0.8	-0.1	0.37	0.61	-0.01	-0.34	-0.08	-0.09	-0.47	-0.51	-0.71	-0.17
CMTM3	-1.71	-0.91	-0.16	0.35	0.42	0.33	0.22	-0.26	0.17	-0.45	-0.47	-0.62	nan
CMTM4	-1.52	-0.7	-0.1	0.31	0.52	0.18	-0.27	-0.35	-0.3	-0.35	-0.59	-0.37	-0.82
CMTM6	-1.27	-0.62	-0.11	0.28	0.47	0.15	0.01	-0.17	-0.22	-0.34	-0.48	-0.53	-0.2
CMTM7	-1.68	-0.81	-0.09	0.32	0.54	0.07	-0.08	-0.22	-0.29	-0.45	-0.51	-0.15	-1.5
CMTM8	-1.58	-0.75	-0.12	0.34	0.49	-0.04	-0.33	-0.26	-0.39	-0.32	-0.56	-0.85	-0.56
CMTR1	-1.66	-0.76	-0.03	0.45	0.68	0.29	0.21	-0.03	-0.21	-0.34	-0.7	-1.07	-0.87
CMTR2	-1.66	-0.82	-0.15	0.36	0.66	0.2	-0.05	-0.07	-0.2	-0.45	-0.33	-0.6	0.82
CMYA5	-1.83	-0.94	-0.25	0.22	0.43	-0.01	-0.43	-0.4	-0.38	-0.87	-0.61	-0.46	nan
CNBP	-1.52	-0.89	-0.34	0.07	0.26	-0.11	-0.39	-0.35	-0.38	-0.56	-0.69	-0.69	-0.9
CNDP2	-1.33	-0.66	-0.09	0.32	0.52	0.21	-0.13	-0.24	-0.38	-0.32	-0.48	-0.5	0.03
CNEP1R1	-1.76	-0.83	-0.21	0.32	0.6	0.02	-0.56	-0.15	-0.09	-0.42	-0.36	0.1	nan
CNFN	-1.75	-0.95	-0.28	0.21	0.32	0.06	-0.35	-0.56	-0.59	-0.6	-0.84	-0.78	-1.07
CNGA1	-1.57	-0.75	-0.07	0.32	0.48	0.01	-0.86	-0.1	0.03	-0.15	-0.26	-0.21	-1.36
CNGA4	-1.49	-0.58	-0.08	0.42	0.67	0.32	-0.13	0.06	-0.28	-0.22	-0.46	-0.29	-0.65
CNIH1	-1.75	-0.87	-0.21	0.26	0.41	0.07	-0.29	-0.37	-0.35	-0.77	-0.66	-0.44	0.21
CNIH2	-1.57	-0.73	-0.21	0.23	0.54	0.11	-0.2	-0.25	-0.62	-0.67	-0.42	-0.6	-0.9
CNIH4	-1.5	-0.81	-0.21	0.23	0.43	0.01	-0.23	-0.29	-0.34	-0.52	-0.69	-0.64	-0.42
CNKSR1	-1.68	-0.79	-0.14	0.32	0.49	0.03	0.07	-0.19	-0.46	-0.46	-0.47	-0.61	-0.14
CNKSR3	-1.69	-0.78	-0.13	0.36	0.6	-0.07	-0.35	-0.32	-0.51	-0.2	-0.29	-0.17	-0.29
CNN2	-1.72	-0.85	-0.18	0.26	0.47	-0.11	-0.26	-0.25	-0.22	-0.59	-0.61	-0.53	-0.31
CNN3	-2	-1.16	-0.51	-0.05	0.12	-0.34	-0.54	-0.76	-0.79	-0.8	-0.78	-0.87	-0.42
CNNM2	-1.53	-0.76	-0.1	0.38	0.6	-0.25	-0.15	-0.01	-0.32	-0.44	-0.36	-0.63	-0.21
CNNM3	-1.65	-0.8	-0.08	0.38	0.6	0.01	-0.14	-0.42	-0.11	-0.56	-0.44	-0.44	-0.05
CNNM4	-1.63	-0.78	-0.17	0.34	0.49	0.03	-0.27	-0.3	-0.33	-0.26	-0.49	-0.45	nan
CNOT1	-1.51	-0.74	-0.15	0.29	0.52	0.13	-0.12	-0.2	-0.27	-0.36	-0.36	-0.57	-0.18
CNOT11	-1.61	-0.78	-0.13	0.33	0.49	0.14	-0.23	-0.1	-0.17	-0.54	-0.16	-0.46	0.04
CNOT3	-1.73	-0.86	-0.24	0.29	0.55	0.04	-0.12	-0.07	-0.13	-0.42	-0.3	-0.81	-0.78
CNOT4	-1.73	-0.82	-0.16	0.39	0.46	-0.06	-0.24	-0.13	-0.61	-0.31	-0.95	-0.01	-0.28
CNOT6	-1.58	-0.76	-0.12	0.38	0.51	0.16	-0.08	-0.18	-0.15	-0.39	-0.45	-0.53	-0.48
CNOT7	-1.63	-0.77	-0.09	0.36	0.59	0.12	-0.04	-0.31	-0.31	-0.44	-0.46	-0.43	-0.76
CNOT9	-1.63	-0.78	-0.11	0.36	0.58	0.01	-0.09	-0.21	-0.41	-0.38	-0.41	-0.48	-0.23
CNP	-1.68	-0.8	-0.11	0.34	0.61	0.01	-0.28	-0.36	-0.23	-0.39	-0.77	-0.29	-0.54
CNPPD1	-1.79	-0.94	-0.18	0.27	0.47	0.16	0.08	-0.28	-0.17	-0.52	-0.76	-0.47	-0.03
CNPY2	-1.28	-0.59	-0.04	0.37	0.59	0.18	-0.07	-0.07	-0.16	-0.27	-0.3	-0.55	-0.31
CNPY3	-1.66	-0.78	-0.1	0.35	0.54	0.22	-0.32	0.19	-0.51	-0.43	-0.38	-0.31	nan
CNPY4	-1.59	-0.77	-0.03	0.46	0.44	0.06	-0.34	-0.15	-0.55	-0.29	-0.29	-0.42	-0.86
CNTD1	-1.47	-0.67	-0.06	0.44	0.7	-0.11	0.06	-0.09	-0.25	-0.27	-0.01	-0.55	-0.68
CNTLN	-1.6	-0.66	0	0.48	0.68	0.4	-0.41	0.08	-0.04	-0.05	-0.27	-0.04	nan
CNTNAP3	-1.64	-0.74	-0.16	0.32	0.43	-0.1	-0.16	-0.58	-0.17	-0.49	-0.44	-0.91	-1.46
COA1	-1.79	-0.85	-0.22	0.36	0.62	0.13	-0.06	-0.48	-0.77	-0.21	-0.63	-0.4	-0.73
COA3	-1.11	-0.56	-0.04	0.38	0.55	0.18	0.01	-0.17	-0.16	-0.31	-0.41	-0.48	-0.77
COA4	-1.46	-0.69	-0.08	0.38	0.57	0.1	-0.04	-0.14	-0.23	-0.3	-0.5	-0.42	-0.79
COA5	-1.44	-0.74	-0.14	0.33	0.55	0.02	-0.11	-0.37	-0.32	-0.38	-0.55	-0.58	-0.99
COA6	-1.49	-0.73	-0.12	0.33	0.54	0.12	-0.22	-0.15	-0.28	-0.33	-0.46	-0.55	-0.74
COA7	-1.76	-0.88	-0.12	0.31	0.55	-0.08	-0.39	-0.63	-0.14	-0.44	-0.34	-0.05	-0.21
COA8	-1.67	-0.86	-0.21	0.24	0.44	-0.02	-0.33	-0.37	-0.4	-0.64	-0.59	-0.69	-0.65
COASY	-1.61	-0.76	-0.13	0.38	0.57	0.07	-0.18	-0.15	-0.29	-0.55	-0.25	-0.67	-0.42
COBLL1	-1.79	-0.89	-0.21	0.31	0.5	0.08	-0.28	-0.21	-0.4	-0.53	-0.87	-0.56	-0.61
COG1	-1.63	-0.7	-0.08	0.38	0.59	-0.03	-0.34	-0.49	-0.28	-0.27	-0.53	-0.53	-0.88
COG2	-1.6	-0.74	-0.05	0.39	0.68	0.09	-0.15	-0.12	-0.54	-0.4	-0.47	-0.3	0.62
COG3	-1.79	-0.89	-0.2	0.35	0.53	-0.14	-0.33	-0.36	-0.32	-0.61	-0.68	-0.17	-0.01
COG4	-1.72	-0.87	-0.14	0.31	0.57	0.29	-0.21	-0.3	-0.2	-0.55	-0.47	-0.63	-0.33
COG5	-1.62	-0.75	-0.12	0.34	0.55	0.11	-0.17	-0.3	-0.1	-0.25	-0.37	-0.76	0.14
COG6	-1.66	-0.79	-0.15	0.37	0.6	-0.02	-0.24	-0.24	-0.47	-0.45	-0.49	-0.49	0
COG7	-1.57	-0.75	-0.17	0.36	0.51	-0.02	-0.3	-0.29	-0.24	-0.24	-0.53	-0.64	0
COG8	-1.72	-0.85	-0.16	0.25	0.41	-0.04	0.39	-0.27	-0.56	-0.38	-0.39	-0.5	nan
COIL	-1.65	-0.82	-0.15	0.31	0.53	-0.14	-0.35	-0.29	-0.24	-0.53	-0.4	-0.37	0.13
COL12A1	-1.89	-0.86	-0.21	0.24	0.32	-0.05	-0.11	-0.44	-0.45	-0.58	-0.44	-0.58	nan
COL17A1	-1.94	-0.63	-0.13	0.24	0.43	-0.05	-0.32	-0.48	-0.14	-0.74	-0.7	-0.55	-0.86
COL18A1	-1.97	-0.92	-0.23	0.24	0.48	-0.36	-0.49	-0.39	-0.2	-0.56	-0.67	-0.69	nan
COL1A1	-1.68	-0.63	-0.1	0.34	0.43	0.04	-0.62	-0.67	-0.09	-0.64	-0.58	-0.54	0.2
COL21A1	-1.56	-0.68	-0.13	0.43	0.46	0.27	0.05	-0.35	-0.17	-0.69	-1.01	0.03	0.44
COL27A1	-1.68	-0.82	-0.07	0.42	0.71	-0.1	-0.22	-0.32	-0.5	-0.47	-0.02	-0.68	nan
COL28A1	-1.51	-0.65	-0.08	0.39	0.58	0.22	0.13	-0.01	0.13	0.07	-0.6	-0.62	-0.31
COL4A5	-1.79	-0.86	-0.18	0.33	0.55	-0.21	-0.32	-0.43	-0.3	-0.79	-0.58	-0.43	nan
COL4A6	-1.84	-0.81	-0.18	0.28	0.58	0.41	0.2	-0.41	-0.15	-0.51	-0.13	-0.2	nan
COL5A2	-1.8	-0.83	-0.25	0.3	0.67	-0.07	0	-0.77	0.01	-1.03	-0.76	-0.31	-0.66
COL7A1	-1.82	-0.9	-0.19	0.25	0.41	0.16	-0.31	-0.33	-0.32	-0.63	-0.69	-0.28	nan
COL8A1	-1.74	-0.83	-0.12	0.4	0.58	-0.04	-0.8	-0.23	-0.24	-0.62	-0.4	-0.48	nan
COL9A2	-1.71	-0.84	-0.26	0.34	0.53	-0.08	0.31	-0.94	-0.3	-0.58	-0.35	-0.16	0.61
COLCA2	-1.75	-0.84	-0.15	0.3	0.51	0.1	-0.34	-0.12	-0.36	-0.51	-0.56	-0.7	-0.35
COLGALT1	-1.74	-0.88	-0.11	0.37	0.61	-0.16	0	-0.56	0.12	-0.38	-0.24	-0.45	-0.4
COMMD1	-1.48	-0.69	-0.09	0.36	0.52	0.16	-0.09	-0.14	-0.15	-0.39	-0.48	-0.79	-0.66
COMMD10	-1.78	-0.84	-0.19	0.3	0.52	0.12	-0.21	-0.8	-0.41	-0.39	-0.65	-0.57	-1.23
COMMD2	-1.63	-0.77	-0.11	0.33	0.54	0.17	-0.07	-0.21	-0.29	-0.34	-0.41	-0.53	0.23
COMMD3	-1.48	-0.69	-0.08	0.36	0.53	0.11	-0.15	-0.2	-0.33	-0.53	-0.53	-0.52	-0.41
COMMD5	-1.62	-0.75	-0.12	0.34	0.56	0.19	-0.04	-0.02	-0.29	-0.38	-0.55	-0.67	-1.3
COMMD6	-0.36	-0.36	-0.08	0.17	0.29	0.08	0.02	-0.02	-0.03	-0.12	-0.25	-0.59	-0.97
COMMD7	-1.52	-0.68	-0.06	0.39	0.61	0.25	-0.09	-0.12	-0.41	-0.34	-0.36	-0.47	-0.14
COMMD8	-1.56	-0.7	-0.07	0.38	0.55	0.13	-0.06	-0.22	-0.14	-0.27	-0.39	-0.51	-0.51
COMMD9	-1.83	-0.89	-0.19	0.27	0.58	0.08	-0.17	-0.38	-0.25	-0.46	-0.6	-0.6	-1.04
COMT	-1.11	-0.56	-0.06	0.29	0.46	0.1	-0.16	-0.21	-0.25	-0.28	-0.58	-0.5	-0.2
COMTD1	-1.77	-0.9	-0.22	0.24	0.43	-0.1	-0.24	-0.38	-0.84	-0.84	-0.46	-0.81	-1.74
COP1	-1.69	-0.84	-0.11	0.38	0.54	0.03	-0.25	-0.32	-0.44	-0.48	-0.49	-0.53	-0.08
COPA	-1.44	-0.76	-0.16	0.25	0.47	0.08	-0.26	-0.19	-0.33	-0.51	-0.42	-0.51	-0.49
COPB1	-1.62	-0.79	-0.22	0.21	0.44	0.04	-0.19	-0.18	-0.34	-0.48	-0.6	-0.78	-0.63
COPB2	-1.38	-0.71	-0.18	0.23	0.45	0.02	-0.21	-0.3	-0.42	-0.46	-0.61	-0.53	-0.32
COPE	-1.34	-0.6	-0.11	0.26	0.42	0.13	-0.16	-0.18	-0.27	-0.39	-0.5	-0.54	-0.79
COPG1	-1.59	-0.8	-0.16	0.28	0.52	0.06	-0.21	-0.39	-0.15	-0.4	-0.52	-0.71	-1.42
COPG2	-1.64	-0.8	-0.13	0.34	0.51	0.18	-0.4	-0.03	-0.13	-0.22	-0.66	-0.59	-0.66
COPRS	-1.02	-0.49	-0.08	0.3	0.5	0.03	-0.21	-0.17	-0.13	-0.33	-0.44	-0.44	-0.24
COPS2	-1.89	-1	-0.32	0.12	0.31	-0.13	-0.32	-0.5	-0.49	-0.6	-0.65	-0.55	-0.31
COPS4	-1.65	-0.81	-0.15	0.31	0.53	0.09	-0.19	-0.35	-0.08	-0.57	-0.43	-0.76	-0.06
COPS5	-1.59	-0.77	-0.16	0.28	0.46	0.03	-0.25	-0.23	-0.31	-0.43	-0.71	-0.58	-0.59
COPS6	-1.51	-0.71	-0.13	0.28	0.53	0.12	-0.19	-0.26	-0.39	-0.49	-0.61	-0.6	-0.53
COPS7A	-1.61	-0.79	-0.12	0.35	0.58	0.03	-0.2	-0.12	-0.11	-0.47	-0.56	-0.6	-0.89
COPS8	-1.59	-0.73	-0.1	0.36	0.54	0.06	-0.17	-0.16	-0.1	-0.38	-0.44	-0.52	-0.52
COPS9	-0.7	-0.45	-0.05	0.29	0.48	0.17	-0.05	-0.05	-0.12	-0.2	-0.31	-0.54	-1.08
COPZ1	-1.53	-0.8	-0.2	0.23	0.49	-0.02	-0.24	-0.35	-0.36	-0.56	-0.55	-0.7	-0.03
COPZ2	-1.85	-0.9	-0.13	0.32	0.47	0.11	-0.1	-0.38	-0.19	-0.74	-0.4	-0.41	-0.57
COQ10A	-1.54	-0.64	-0.09	0.42	0.52	0.31	0.23	-0.35	-0.47	-0.41	-0.46	-0.66	-0.98
COQ10B	-1.69	-0.8	-0.16	0.29	0.53	0.2	-0.18	-0.15	-0.28	-0.25	-0.67	-0.54	0.01
COQ2	-1.67	-0.81	-0.12	0.31	0.59	0.09	-0.11	-0.39	-0.72	-0.55	-0.48	-0.43	-0.62
COQ3	-1.81	-0.88	-0.17	0.2	0.46	-0.13	-0.26	-0.07	-0.33	-0.3	-0.61	-0.8	-0.15
COQ4	-1.39	-0.66	-0.09	0.38	0.55	0.18	-0.11	-0.19	-0.29	-0.3	-0.6	-0.54	-0.04
COQ5	-1.73	-0.84	-0.16	0.3	0.44	0.03	-0.15	-0.38	-0.35	-0.32	-0.5	-0.61	-0.82
COQ6	-1.65	-0.75	-0.14	0.39	0.51	0.23	-0.41	-0.08	-0.92	-0.55	-0.17	-1	0.13
COQ7	-1.63	-0.76	-0.1	0.42	0.57	0.09	-0.5	0.04	-0.21	-0.47	-0.25	-0.48	0.09
COQ8A	-1.54	-0.65	-0.02	0.47	0.68	0.35	-0.01	-0.64	-0.2	-0.23	-0.03	-0.28	-0.25
COQ8B	-1.81	-0.86	-0.22	0.31	0.48	0.12	-0.42	-0.36	-0.77	-0.73	-0.75	-0.66	-1.03
COQ9	-1.69	-0.77	-0.1	0.39	0.56	0.08	-0.26	-0.15	-0.1	-0.24	-0.36	-0.47	-0.09
CORO1B	-1.68	-0.82	-0.19	0.24	0.45	0	-0.28	-0.33	-0.39	-0.39	-0.66	-0.55	-0.33
CORO2A	-1.59	-0.85	-0.24	0.22	0.36	-0.01	-0.34	-0.32	-0.37	-0.57	-0.39	-0.63	-0.41
CORO7	-1.65	-0.77	-0.08	0.46	0.56	0.26	0.23	-0.33	0.13	-0.44	-0.78	-0.47	nan
COX10	-1.69	-0.89	-0.12	0.34	0.58	0.2	-0.13	-0.3	-0.62	-0.55	-0.7	-0.13	-0.11
COX11	-1.73	-0.84	-0.15	0.33	0.51	-0.02	-0.14	-0.33	-0.37	-0.55	-0.29	-0.6	-1.04
COX14	-0.87	-0.56	-0.13	0.21	0.38	0.05	-0.13	-0.23	-0.23	-0.31	-0.5	-0.57	-0.52
COX15	-1.72	-0.82	-0.13	0.33	0.49	-0.05	0.09	-0.3	0	-0.62	-0.47	-0.41	-0.82
COX16	-1.73	-0.91	-0.21	0.28	0.48	-0.07	-0.19	-0.52	-0.48	-0.31	-0.43	-0.46	nan
COX17	-0.85	-0.6	-0.2	0.17	0.34	0.06	-0.23	-0.26	-0.39	-0.35	-0.44	-0.51	-0.98
COX18	-1.68	-0.85	-0.11	0.34	0.59	0.07	-0.43	-0.16	-0.17	-0.07	-0.62	-0.8	nan
COX19	-1.62	-0.8	-0.12	0.35	0.56	0.03	0.09	-0.15	-0.46	-0.65	-0.28	-0.41	-0.55
COX20	-1.56	-0.8	-0.18	0.29	0.49	0	-0.17	-0.21	-0.15	-0.44	-0.59	-0.53	-0.23
COX4I1	-0.57	-0.38	-0.1	0.09	0.2	-0.07	-0.22	-0.18	-0.16	-0.41	-0.46	-0.82	-1.24
COX5A	-0.57	-0.37	-0.05	0.24	0.4	0.08	-0.1	-0.06	-0.24	-0.25	-0.33	-0.57	-0.73
COX5B	-0.21	-0.16	0.07	0.29	0.4	0.14	0.01	-0.08	0.01	-0.23	-0.37	-0.58	-0.85
COX6A1	-0.38	-0.21	-0.04	0.14	0.26	-0.01	-0.14	-0.19	-0.29	-0.39	-0.49	-0.65	-0.89
COX6B1	-0.3	-0.29	-0.08	0.14	0.25	0.03	-0.11	-0.18	-0.12	-0.23	-0.42	-0.67	-1.1
COX6B2	-1.67	-0.75	-0.22	0.25	0.65	0.13	-0.67	-0.24	-0.22	-0.64	-0.42	-1.26	nan
COX6C	-0.2	-0.21	-0.05	0.13	0.24	0.08	0.01	-0.06	-0.09	-0.23	-0.44	-0.64	-1.18
COX7A2	-0.25	-0.4	-0.21	-0.02	0.08	-0.08	-0.2	-0.17	-0.14	-0.24	-0.5	-0.73	-1.13
COX7A2L	-1.58	-0.84	-0.26	0.17	0.36	0.03	-0.33	-0.31	-0.38	-0.54	-0.54	-0.73	-1.14
COX7B	-0.5	-0.35	-0.06	0.19	0.31	0.08	0	-0.13	-0.16	-0.27	-0.4	-0.57	-1
COX7C	-0.31	-0.29	-0.12	0	0.04	-0.1	-0.13	-0.14	-0.19	-0.29	-0.47	-0.87	-1.74
COX8A	-0.64	-0.47	-0.14	0.13	0.22	-0.05	-0.22	-0.27	-0.24	-0.39	-0.57	-0.72	-0.93
CP	-1.23	-0.65	-0.24	0.08	0.29	-0.19	-0.48	-0.58	-0.56	-0.57	-0.78	-0.62	-0.83
CPAMD8	-1.83	-0.95	-0.21	0.19	0.41	0.13	-0.64	-0.69	-0.83	-0.29	-0.47	-0.64	nan
CPD	-1.28	-0.63	-0.06	0.32	0.51	0.16	-0.13	-0.16	-0.33	-0.33	-0.39	-0.63	-0.56
CPE	-1.84	-0.63	0.01	0.36	0.61	-0.11	-0.18	-0.51	-0.66	-1.02	-0.37	-0.3	-1.62
CPEB2	-1.82	-0.91	-0.22	0.24	0.43	-0.03	0.09	-0.09	-0.17	-0.19	-0.25	-0.04	0.32
CPEB3	-1.61	-0.75	-0.15	0.43	0.58	-0.14	-0.05	-0.24	0.01	-0.55	-0.27	-0.57	-0.77
CPEB4	-1.61	-0.85	-0.24	0.18	0.33	-0.03	-0.16	-0.33	-0.28	-0.52	-0.61	-0.48	-0.3
CPLANE1	-1.68	-0.81	-0.17	0.29	0.56	0.17	-0.22	-0.14	-0.05	-0.38	-0.26	-0.25	0.04
CPM	-1.69	-0.83	-0.18	0.3	0.47	-0.08	-0.33	-0.34	-0.39	-0.41	-0.38	-0.64	0.06
CPNE1	-1.8	-0.87	-0.2	0.27	0.43	0.06	-0.41	-0.46	-0.34	-0.35	-0.48	-0.67	-0.16
CPNE2	-1.6	-0.77	-0.13	0.3	0.54	0.05	-0.04	-0.01	-0.11	-0.53	-0.51	-0.92	-1.47
CPNE3	-1.59	-0.82	-0.26	0.16	0.36	-0.03	-0.22	-0.33	-0.37	-0.53	-0.57	-0.8	-1.06
CPNE8	-1.79	-0.86	-0.22	0.3	0.49	0.03	0.01	-0.19	-0.52	-0.49	-0.46	-0.65	-0.45
CPOX	-1.76	-0.9	-0.2	0.32	0.54	0.08	-0.35	-0.4	-0.57	-0.61	-0.59	-0.87	nan
CPSF1	-1.75	-0.82	-0.21	0.32	0.58	0.01	-0.2	-0.13	-0.7	-0.1	-0.36	-0.42	-0.45
CPSF2	-1.53	-0.68	-0.05	0.46	0.63	0.25	-0.07	-0.05	-0.21	-0.33	-0.22	-0.29	-0.08
CPSF3	-1.71	-0.86	-0.17	0.32	0.53	0	-0.12	-0.43	-0.61	-0.3	-0.37	-0.6	-0.46
CPSF6	-1.67	-0.79	-0.14	0.29	0.55	0.01	-0.04	-0.34	-0.44	-0.44	-0.58	-0.51	-0.1
CPT1A	-1.59	-0.74	-0.1	0.38	0.58	0.09	-0.08	-0.25	-0.24	-0.28	-0.36	-0.69	-0.33
CPT1B	-1.94	-1.07	-0.34	0.21	0.33	0	0.36	0.25	-0.55	-0.09	-1.14	-0.48	-1.27
CPT2	-1.62	-0.81	-0.09	0.37	0.65	0.26	-0.27	-0.47	-0.51	-0.29	-0.62	-0.43	nan
CPTP	-1.74	-0.86	-0.19	0.33	0.52	0.18	-0.16	-0.22	-0.48	-0.71	-0.42	-0.59	-0.47
CRABP2	-1.79	-0.87	-0.32	0.08	0.21	-0.18	-0.5	-0.53	-0.42	-0.71	-0.8	-0.66	-0.48
CRACDL	-1.57	-0.75	-0.14	0.36	0.63	0.11	-0.22	-0.23	-0.02	-0.44	-0.43	-0.54	-1.13
CRADD	-1.64	-0.73	-0.08	0.41	0.59	0.49	-0.18	-0.35	-0.35	-0.45	-0.7	-0.54	nan
CRAMP1	-1.7	-0.83	-0.19	0.31	0.54	0.33	-0.07	-0.55	-0.15	-0.17	-0.37	-0.6	0.02
CRB3	-1.7	-0.89	-0.24	0.23	0.35	-0.08	-0.33	-0.41	-0.58	-0.75	-0.77	-0.82	-0.03
CRBN	-1.68	-0.83	-0.17	0.31	0.46	0.09	-0.34	-0.32	-0.36	-0.39	-0.4	-0.77	-0.72
CRCP	-1.69	-0.84	-0.16	0.28	0.48	0.13	-0.29	-0.32	-0.3	-0.36	-0.54	-0.58	-0.15
CREB1	-1.67	-0.81	-0.19	0.29	0.49	0.08	-0.35	-0.31	-0.39	-0.42	-0.27	-0.34	-0.15
CREB3	-1.61	-0.75	-0.18	0.27	0.54	0	-0.23	-0.35	-0.34	-0.51	-0.49	-0.66	-0.78
CREB3L1	-1.48	-0.67	-0.03	0.43	0.51	0.02	0	-0.26	-0.48	-0.29	-0.29	-0.22	-0.41
CREB3L2	-1.7	-0.89	-0.24	0.19	0.43	-0.05	-0.33	-0.36	-0.74	-0.41	-0.67	-0.67	-0.52
CREB5	-1.79	-0.98	-0.33	0.21	0.44	0.02	0.23	-0.31	-0.9	-0.18	-0.21	-0.04	-0.32
CREBBP	-1.65	-0.83	-0.17	0.3	0.5	0.09	-0.18	-0.18	-0.17	-0.23	-0.37	-0.43	-0.08
CREBL2	-1.56	-0.76	-0.08	0.37	0.58	0.06	-0.25	-0.29	-0.49	-0.29	-0.47	-0.36	-0.56
CREBRF	-1.75	-0.87	-0.23	0.23	0.43	-0.06	-0.26	-0.42	-0.26	-0.52	-0.38	-0.24	0.13
CREBZF	-1.86	-0.88	-0.23	0.25	0.43	-0.14	-0.41	-0.29	-0.54	-0.49	-0.45	-0.56	-1.19
CREG1	-1.76	-0.84	-0.19	0.28	0.58	0.1	-0.42	-0.32	-0.44	-0.45	-0.38	-0.38	-1.2
CRELD1	-1.83	-0.92	-0.2	0.24	0.48	-0.21	-0.33	-0.1	-0.19	-0.54	-0.65	-0.38	-0.16
CRELD2	-1.6	-0.73	-0.1	0.38	0.53	0.32	-0.07	-0.25	-0.07	-0.48	-0.6	-0.67	nan
CREM	-1.64	-0.78	-0.1	0.33	0.59	0.13	-0.11	0.06	-0.35	-0.58	-0.87	-0.56	-0.62
CRIP1	-0.37	0.03	0.05	0.13	0.33	-0.17	-0.43	-0.41	-0.42	-0.5	-0.39	-0.65	-1.38
CRIP2	-1.61	-0.82	-0.21	0.26	0.47	-0.02	-0.19	-0.37	-0.25	-0.47	-0.33	-0.46	-0.28
CRIPT	-1.57	-0.73	-0.09	0.37	0.56	0.17	-0.03	-0.17	-0.26	-0.34	-0.49	-0.5	-0.16
CRISPLD1	-1.62	-0.74	-0.13	0.38	0.64	0.2	-0.4	-0.06	0.21	-0.15	-0.68	-0.53	nan
CRK	-1.64	-0.82	-0.15	0.29	0.49	-0.01	-0.31	-0.27	-0.28	-0.25	-0.4	-0.39	0.33
CRKL	-1.77	-0.91	-0.19	0.25	0.47	0.11	-0.33	-0.43	-0.62	-0.52	-0.48	-0.61	-0.62
CRLF1	-1.84	-0.86	-0.22	0.22	0.5	-0.01	0.19	-0.71	-0.43	-0.95	-0.69	-0.93	-0.55
CRLF3	-1.77	-0.89	-0.24	0.31	0.49	0.05	-0.22	-0.63	-0.76	-0.73	-0.52	-0.77	nan
CRLS1	-1.65	-0.8	-0.12	0.32	0.51	0.07	-0.04	-0.24	-0.35	-0.39	-0.28	-0.63	-0.81
CRNKL1	-1.71	-0.82	-0.11	0.34	0.55	0.22	-0.26	-0.32	-0.26	-0.39	-0.36	-0.64	-1.16
CROCC	-1.57	-0.64	-0.1	0.4	0.58	0.31	-0.1	-0.01	0.14	-0.49	-0.3	-0.43	-0.41
CROCC2	-1.54	-0.71	-0.06	0.48	0.63	0.27	-0.13	0.28	0.21	-0.16	-0.46	-0.18	-0.54
CROT	-1.66	-0.71	-0.04	0.44	0.64	0.27	-0.14	-0.31	-0.37	-0.38	-0.44	-0.6	-0.54
CRTAP	-1.75	-0.84	-0.15	0.31	0.54	-0.05	-0.17	-0.38	-0.42	-0.45	-0.55	-0.33	-1.41
CRTC1	-1.78	-0.82	-0.23	0.3	0.47	-0.11	-0.34	-0.03	-0.32	-0.43	-0.96	-0.25	-0.08
CRTC2	-1.67	-0.85	-0.12	0.35	0.65	0.03	-0.09	0.05	-0.05	-0.35	-0.19	-0.37	0.26
CRTC3	-1.68	-0.85	-0.14	0.36	0.71	0.03	-0.23	-0.16	-0.63	-0.24	-0.53	-0.65	nan
CRY1	-1.61	-0.74	-0.13	0.41	0.59	0.25	-0.04	-0.1	-0.08	-0.48	-0.64	-0.44	0.52
CRY2	-1.61	-0.77	-0.18	0.31	0.51	-0.01	-0.1	-0.22	-0.33	-0.25	-0.4	-0.28	-0.19
CRYAB	-1.99	-1.01	-0.41	0.05	0.2	-0.13	-0.45	-0.89	-0.71	-0.75	-0.54	-1.19	-1.07
CRYBG1	-1.5	-0.69	-0.07	0.39	0.56	0.17	-0.04	-0.16	-0.13	-0.39	-0.42	-0.61	-0.55
CRYBG2	-1.88	-0.94	-0.33	0.17	0.43	-0.06	-0.15	-0.35	-0.04	-1.02	-1.12	-0.53	-0.62
CRYBG3	-1.68	-0.84	-0.19	0.24	0.47	-0.02	-0.08	-0.49	-0.37	-0.46	-0.5	-0.62	-0.51
CRYL1	-1.74	-0.89	-0.18	0.28	0.5	-0.21	-0.23	-0.33	-0.76	-0.4	-0.54	-0.47	-0.08
CRYM	-1.92	-0.93	-0.23	0.33	0.66	0.03	-0.41	-0.42	-0.12	-0.93	nan	-1	nan
CRYZ	-1.71	-0.9	-0.2	0.32	0.52	0.56	-0.02	-0.4	-0.18	-0.37	-0.53	-0.58	-0.96
CRYZL1	-1.76	-0.87	-0.24	0.26	0.48	0.17	-0.44	-0.28	-0.28	-0.36	-0.97	-0.53	-1.2
CS	-1.66	-0.78	-0.12	0.38	0.57	0.08	-0.11	-0.28	-0.34	-0.43	-0.33	-0.3	0.18
CSAD	-1.91	-0.98	-0.3	0.18	0.4	-0.03	-0.18	-0.2	-0.26	-0.3	-0.94	-0.6	0.36
CSDE1	-1.1	-0.72	-0.3	0	0.13	-0.11	-0.22	-0.28	-0.34	-0.48	-0.67	-0.75	-0.85
CSE1L	-1.67	-0.8	-0.12	0.35	0.55	0.22	-0.24	-0.04	-0.45	-0.47	-0.28	-0.52	-0.58
CSGALNACT2	-1.71	-0.86	-0.19	0.27	0.6	-0.17	-0.9	-0.38	-0.23	-0.46	-0.54	-0.18	nan
CSKMT	-1.85	-0.86	-0.29	0.34	0.35	0.49	-0.13	0.1	-0.7	-1.28	-0.04	-0.21	nan
CSNK1A1	-1.22	-0.68	-0.22	0.11	0.24	0.05	-0.11	-0.27	-0.32	-0.45	-0.52	-0.68	-0.67
CSNK1D	-1.66	-0.83	-0.18	0.24	0.5	-0.01	-0.19	-0.39	-0.52	-0.34	-0.4	-0.46	0.15
CSNK1G1	-1.5	-0.72	-0.1	0.38	0.58	0.11	-0.19	-0.2	-0.26	-0.29	-0.42	-0.32	-0.28
CSNK1G2	-1.58	-0.8	-0.15	0.35	0.51	0.06	-0.25	-0.36	-0.25	-0.31	-0.42	-0.38	-0.28
CSNK2A1	-1.66	-0.86	-0.24	0.22	0.4	-0.03	-0.29	-0.25	-0.3	-0.5	-0.61	-0.59	-0.52
CSNK2A2	-1.81	-0.95	-0.26	0.28	0.42	-0.08	-0.24	-0.26	-0.71	-0.48	-0.73	-0.75	0.2
CSNK2B	-1.5	-0.8	-0.2	0.2	0.37	0.03	-0.29	-0.36	-0.26	-0.5	-0.55	-0.45	-0.48
CSRNP1	-1.68	-0.77	-0.13	0.37	0.54	0.16	-0.08	0.04	0.02	-0.37	-0.13	-0.17	0.25
CSRP1	-1.78	-0.85	-0.16	0.29	0.54	0.14	-0.19	-0.23	-0.01	-0.46	-0.38	-0.62	-0.77
CSRP2	-1.82	-0.9	-0.22	0.29	0.44	0.18	-0.14	-0.38	-0.55	-0.6	-0.68	-0.22	-0.27
CST3	-0.16	-0.17	0.01	0.17	0.27	0.04	-0.19	-0.28	-0.27	-0.44	-0.65	-0.71	-0.85
CST6	-1.01	-0.3	0.02	0.29	0.52	0.06	-0.37	-0.4	-0.43	-0.5	-0.57	-0.5	-0.97
CSTA	-1.02	-0.66	-0.35	-0.16	-0.1	-0.36	-0.46	-0.38	-0.61	-0.52	-0.89	-1.19	-1.88
CSTB	-2	-2.28	-2.36	-2.29	-2.21	-2.27	-2.29	-2.29	-2.39	-2.36	-2.47	-2.85	-3.41
CSTF1	-1.69	-0.8	-0.15	0.35	0.59	0.12	-0.32	-0.12	-0.21	-0.42	-0.5	-0.66	nan
CSTF2	-1.66	-0.75	-0.1	0.39	0.53	0	0.03	-0.19	-0.17	-0.6	-0.28	-0.53	-1.1
CSTF2T	-1.59	-0.71	-0.09	0.44	0.56	0.21	-0.07	-0.58	-0.23	-0.55	-0.45	-0.65	0.61
CSTF3	-1.56	-0.76	-0.09	0.39	0.64	0.02	-0.22	-0.37	-0.34	-0.39	-0.6	-0.22	-0.15
CTBP2	-1.74	-0.81	-0.2	0.35	0.5	0.04	0.04	-0.29	-0.31	-0.51	-0.47	-0.46	-0.37
CTBS	-1.63	-0.78	-0.15	0.32	0.58	0.04	-0.16	-0.33	-0.36	-0.28	-0.32	-0.49	-0.48
CTC1	-1.8	-0.9	-0.21	0.24	0.46	-0.53	-0.09	-0.03	-0.12	-0.17	-0.56	-0.89	nan
CTCF	-1.55	-0.76	-0.11	0.38	0.53	0.05	-0.15	-0.24	-0.41	-0.26	-0.26	-0.55	-0.59
CTDNEP1	-1.46	-0.78	-0.2	0.24	0.42	-0.19	-0.33	-0.31	-0.39	-0.47	-0.48	-0.66	-0.76
CTDP1	-1.65	-0.79	-0.17	0.36	0.61	0.02	-0.42	-0.08	-0.72	-0.26	-0.55	-0.54	-1.01
CTDSP1	-1.76	-0.85	-0.17	0.28	0.48	0.07	-0.24	-0.39	-0.38	-0.42	-0.53	-0.77	-0.37
CTDSP2	-1.61	-0.79	-0.14	0.31	0.49	0.06	-0.27	-0.38	-0.28	-0.51	-0.35	-0.36	-0.1
CTDSPL	-1.61	-0.76	-0.09	0.37	0.51	0.08	-0.14	-0.36	-0.26	-0.47	-0.46	-0.66	-0.42
CTDSPL2	-1.78	-0.89	-0.24	0.27	0.48	-0.07	-0.35	-0.31	-0.3	-0.41	-0.5	-0.48	-0.36
CTF1	-1.66	-0.83	-0.2	0.31	0.45	-0.01	-0.12	-0.28	-0.05	-0.42	-0.84	-0.57	1.18
CTNNA1	-1.77	-0.87	-0.22	0.21	0.5	-0.06	-0.22	-0.18	-0.43	-0.4	-0.74	-1.1	-0.75
CTNNAL1	-1.67	-0.75	-0.12	0.37	0.63	0.08	-0.2	-0.44	-0.52	-0.38	-0.43	-0.31	-0.66
CTNNBIP1	-1.61	-0.81	-0.16	0.27	0.49	0.14	-0.22	-0.34	-0.3	-0.48	-0.57	-0.8	-1.04
CTNNBL1	-1.64	-0.73	-0.11	0.39	0.55	0.13	-0.01	0.03	-0.28	-0.49	-0.76	-0.47	0.03
CTNND1	-1.92	-1.01	-0.28	0.18	0.32	-0.45	-0.2	-0.22	-0.25	-0.28	-0.89	-0.71	-0.88
CTPS1	-1.8	-0.92	-0.26	0.28	0.4	-0.1	-0.13	-0.41	-0.27	-0.62	-0.13	-1.16	-1.16
CTPS2	-1.71	-0.86	-0.12	0.32	0.45	0.1	-0.32	-0.3	-0.17	-0.37	-0.27	-0.58	nan
CTR9	-1.59	-0.77	-0.13	0.35	0.54	0.18	-0.14	-0.27	-0.31	-0.46	-0.44	-0.33	0.07
CTSA	-1.68	-0.79	-0.15	0.31	0.47	0.19	-0.08	-0.26	-0.44	-0.54	-0.6	-0.6	0.35
CTSC	-0.48	0.05	0.28	0.53	0.65	0.3	0.19	0.03	-0.05	-0.25	-0.26	-0.3	-0.48
CTSD	-0.94	-0.43	-0.07	0.2	0.34	0.05	-0.15	-0.25	-0.3	-0.44	-0.53	-0.69	-0.81
CTSF	-1.84	-0.9	-0.18	0.3	0.53	0.18	-0.45	0.18	-0.64	-0.27	-0.6	-0.51	nan
CTSH	-1.41	-0.63	-0.14	0.23	0.4	0.05	-0.21	-0.31	-0.2	-0.53	-0.42	-0.66	-0.89
CTSO	-1.59	-0.72	-0.04	0.45	0.63	0.02	0.18	-0.14	-0.25	-0.32	-0.4	-0.18	nan
CTSS	-1.1	-0.54	-0.09	0.25	0.43	0.05	-0.24	-0.24	-0.23	-0.35	-0.37	-0.48	-0.9
CTSV	-1.84	-0.9	-0.1	0.36	0.61	0.16	-0.01	-0.14	-0.41	-0.52	-0.64	-0.49	nan
CTSZ	-1.59	-0.77	-0.14	0.32	0.52	0.13	-0.25	-0.21	-0.26	-0.41	-0.56	-0.73	0.12
CTTN	-1.34	-0.74	-0.2	0.22	0.38	0.06	-0.17	-0.33	-0.28	-0.5	-0.41	-0.59	-0.31
CTTNBP2NL	-1.69	-0.83	-0.2	0.23	0.42	-0.01	-0.19	-0.37	-0.52	-0.58	-0.49	-0.4	-0.22
CTU1	-1.75	-0.89	-0.24	0.29	0.47	0.11	0.01	-0.22	-0.81	-0.03	-1.01	-0.62	nan
CTU2	-1.78	-0.89	-0.25	0.26	0.36	-0.1	-0.3	-0.36	-0.38	-0.39	-0.43	-0.88	nan
CTXN1	-0.75	-0.24	0.02	0.37	0.53	0.15	-0.21	-0.17	-0.11	-0.37	-0.31	-0.4	-0.61
CUEDC1	-1.61	-0.78	-0.13	0.36	0.5	0.14	-0.27	-0.15	-0.52	-0.29	-0.54	-0.8	-0.67
CUEDC2	-1.64	-0.8	-0.11	0.31	0.52	0.24	-0.25	-0.46	-0.42	-0.46	-0.6	-0.87	-0.4
CUL1	-1.59	-0.78	-0.11	0.36	0.56	-0.01	-0.19	-0.36	-0.27	-0.36	-0.48	-0.45	-0.13
CUL2	-1.68	-0.74	-0.11	0.46	0.78	0.27	-0.34	-0.09	0.26	0.03	-0.33	-0.37	-0.2
CUL3	-1.61	-0.77	-0.14	0.29	0.44	0.06	-0.05	-0.18	-0.33	-0.36	-0.41	-0.43	-0.57
CUL4A	-1.83	-0.89	-0.23	0.27	0.74	-0.05	0.04	-0.1	-0.6	-0.39	-0.84	-0.12	0.22
CUL4B	-1.78	-0.91	-0.22	0.26	0.53	-0.07	-0.15	-0.29	-0.39	-0.34	-0.59	-0.71	-0.31
CUL5	-1.6	-0.78	-0.15	0.3	0.52	0.05	-0.16	-0.26	-0.29	-0.33	-0.45	-0.49	-0.89
CUL9	-1.7	-0.82	-0.21	0.32	0.53	0.17	-0.18	-0.19	-0.11	-0.56	-0.37	-0.42	-1.06
CUTA	-1.26	-0.71	-0.2	0.21	0.41	0.04	-0.23	-0.29	-0.31	-0.5	-0.55	-0.63	-0.74
CUTC	-1.71	-0.85	-0.18	0.24	0.51	0.11	-0.53	-0.23	-0.56	-0.67	-0.53	-0.6	-0.76
CUX1	-1.49	-0.74	-0.12	0.33	0.53	0.17	-0.23	-0.09	-0.22	-0.41	-0.42	-0.25	0.41
CWC15	-1.68	-0.84	-0.21	0.23	0.47	-0.03	-0.19	-0.24	-0.44	-0.54	-0.5	-0.48	-0.18
CWC22	-1.71	-0.82	-0.14	0.33	0.61	0.1	-0.12	-0.28	-0.31	-0.45	-0.58	-0.4	0.1
CWC25	-1.77	-0.85	-0.22	0.31	0.51	0.05	-0.4	-0.31	-0.5	-0.43	-0.59	-0.25	-0.18
CWC27	-1.66	-0.78	-0.15	0.34	0.57	0.03	-0.37	-0.24	-0.23	-0.49	-0.42	-0.84	-0.94
CWF19L1	-1.75	-0.87	-0.13	0.3	0.58	0.15	-0.06	-0.18	-0.45	-0.32	-0.7	-1.08	nan
CWF19L2	-1.74	-0.79	-0.13	0.37	0.6	-0.1	-0.08	-0.1	-0.36	-0.3	-0.53	-0.73	nan
CWH43	-1.44	-0.57	0	0.37	0.72	0.38	-0.54	-0.23	-0.33	-0.29	-0.31	-0.78	0.08
CX3CL1	-1.54	-0.64	-0.05	0.4	0.61	0.15	-0.32	-0.17	-0.27	-0.53	-0.39	-0.24	-0.28
CXADR	-1.64	-0.91	-0.33	0.11	0.3	-0.16	-0.31	-0.47	-0.48	-0.6	-0.7	-0.7	-0.55
CXCL1	-0.83	-0.17	0.08	0.3	0.47	0.1	-0.4	-0.42	-0.23	-0.44	-0.27	0.08	1.12
CXCL14	-0.37	0.23	0.61	1.01	1.18	0.49	0.36	0.22	0.13	-0.34	-0.15	-0.06	0.4
CXCL16	-1.57	-0.81	-0.23	0.22	0.4	0	-0.23	-0.28	-0.39	-0.42	-0.59	-0.29	-0.24
CXCL17	-0.49	-0.18	0.04	0.3	0.4	0.03	-0.18	-0.19	-0.31	-0.44	-0.68	-0.68	-1.04
CXCL2	-1.38	-0.43	0.01	0.39	0.73	0.19	-0.22	-0.07	0.12	-0.24	-0.16	0.27	1.09
CXCL3	-1.33	-0.5	-0.1	0.31	0.62	-0.23	-0.39	-0.26	-0.48	-0.15	-0.35	0.02	1.18
CXCL6	-1.41	-0.44	-0.09	0.19	0.27	-0.28	-0.29	-0.35	-0.7	-0.47	-1.2	-0.22	-0.28
CXCL8	-1.04	-0.56	-0.38	-0.08	0.07	-0.36	-0.68	-0.63	-0.66	-0.88	-1.02	-0.55	0.11
CXXC1	-1.71	-0.8	-0.18	0.36	0.52	0.06	-0.23	-0.33	0	-0.42	-0.57	-0.51	0.26
CXXC4	-1.5	-0.64	-0.08	0.4	0.43	0.17	0.09	-0.28	-0.2	-0.47	-0.17	-0.53	-0.22
[truncated: 7,912 more rows]

## Sheet: log2FC_infected_vs_mock_colon
Gene	LOG2FC
	1	2	3	4	5	6	7	8	9	10	11	12	13
AACS	-0.98	-0.61	-0.31	-0.19	0.23	0.92	1.16	1.78	0.45	0.42	0.76	0.31	-0.61
AAGAB	-1.14	-0.8	-0.39	-0.19	0.05	0.85	1.44	1.68	1.24	0.02	-0.07	-0.55	nan
AAK1	-1.17	-0.72	-0.31	-0.24	0.05	0.48	1.08	1.43	0	0.19	0.41	-0.17	-0.54
AAMP	-1.14	-0.78	-0.48	-0.36	0.12	0.83	1.41	1.71	0.34	-0.09	0.09	-0.03	nan
AARS1	-1.28	-0.92	-0.41	-0.44	0.09	0.61	1.29	1.61	0.83	-0.45	-0.18	0.4	-0.77
AASDHPPT	-0.95	-0.61	-0.34	-0.29	0.38	1.06	1.55	1.83	1.12	0.67	-0.46	0.24	-0.39
AATF	-1.13	-0.74	-0.39	-0.34	0.1	0.82	1.37	1.7	0.67	1.18	0.13	-0.23	0.13
AATK	-1.11	-0.7	-0.13	-0.01	0.32	0.78	1.28	1.72	1.27	-1.16	1.02	nan	nan
ABCA5	-1.3	-0.85	-0.37	-0.17	0.17	0.47	1.06	1.45	-0.12	-0.78	0.66	-0.29	-0.83
ABCB1	-1.88	-1.32	-0.89	-0.74	-0.46	-0.1	0.13	-0.11	-0.48	-0.66	-0.78	-1.56	-1.68
ABCB10	-0.96	-0.6	-0.07	-0.23	0.25	0.9	1.4	2.01	0.86	-0.59	-0.2	-0.18	nan
ABCB6	-1.08	-0.68	-0.14	-0.12	0.27	0.85	1.36	1.46	0.17	0.95	nan	nan	-1.03
ABCB7	-1.03	-0.62	-0.23	-0.18	0.26	1.06	1.32	1.83	0.82	0.12	-0.9	-0.89	nan
ABCB8	-1.15	-0.85	-0.57	-0.36	-0.02	0.6	1.3	1.61	-1.22	-1.24	0.51	-0.98	-0.73
ABCC1	-0.92	-0.5	-0.24	-0.07	0.37	0.91	1.31	1.74	0.37	0.47	-0.71	-0.42	nan
ABCC3	-1.26	-0.83	-0.36	-0.27	0.11	0.5	0.92	1.13	0.31	-0.38	0.04	-0.95	nan
ABCC5	-1.06	-0.69	-0.19	-0.09	0.09	0.74	1.41	1.75	-0.69	0.8	-0.8	-1	-0.67
ABCC9	-1.16	-0.79	-0.17	-0.06	0.08	0.55	1.18	1.59	0.51	0.37	0.12	-0.35	-0.13
ABCD3	-1.1	-0.68	-0.25	-0.28	0.12	0.81	1.24	1.66	0.63	0.8	-0.52	-0.11	-0.44
ABCE1	-0.96	-0.66	-0.43	-0.31	0.16	0.8	1.25	1.63	0.59	-0.29	0.85	-0.28	-0.2
ABCF1	-1.19	-0.82	-0.54	-0.4	0.02	0.57	1.11	1.41	0.47	0.33	0.89	0.11	-0.77
ABCF2	-1.03	-0.75	-0.46	-0.37	0.2	1.05	1.55	1.84	1.31	1.83	nan	0.02	0.29
ABCF3	-0.85	-0.53	-0.06	-0.14	0.27	1.09	1.72	2.16	1.24	-0.49	1.17	-0.49	nan
ABCG1	-1.18	-0.69	-0.37	-0.15	-0.02	0.59	1.31	1.63	1.89	0.68	0.23	0.85	nan
ABCG2	-1.16	-0.76	-0.42	-0.33	-0.16	0.55	1.06	1.65	-1.29	0.83	nan	-0.62	nan
ABHD10	-1.05	-0.77	-0.53	-0.37	0.22	1.27	1.62	1.82	-0.95	-0.39	nan	-0.62	-0.98
ABHD11	-1.42	-1.09	-0.72	-0.79	-0.19	0.64	1.11	1.44	-1.46	0.37	-0.98	-0.76	nan
ABHD12	-1.15	-0.78	-0.35	-0.31	0.26	0.89	1.47	1.79	0.54	-0.36	-0.25	-0.33	nan
ABHD13	-1	-0.63	-0.23	-0.16	0.04	0.8	1.28	1.66	-0.59	-0.56	0.96	0.53	nan
ABHD14A	-1.03	-0.75	-0.39	-0.28	0.36	1.12	1.62	1.9	1.53	1.21	-1.01	-1.16	-0.48
ABHD14B	-0.95	-0.63	-0.3	-0.19	0.17	1.2	1.6	1.92	0.73	-0.33	0.43	-1.17	nan
ABHD15	-0.97	-0.66	-0.26	-0.14	0.21	0.79	1.32	1.95	1.69	0.43	-0.12	nan	nan
ABHD16A	-1.18	-0.83	-0.45	-0.38	-0.04	0.72	1.38	1.84	-0.06	-0.52	0.79	-0.64	nan
ABHD17A	-1.03	-0.66	-0.29	-0.24	0.23	1.05	1.36	1.78	1.09	-0.77	-1.07	-0.06	nan
ABHD17B	-1.24	-0.9	-0.53	-0.32	0.29	0.7	1.4	1.59	-1.06	1.81	0.44	-0.48	nan
ABHD17C	-1.02	-0.61	-0.3	-0.28	0.23	0.96	1.38	1.81	0.77	0.46	-0.47	0.16	-0.23
ABHD2	-1.04	-0.59	-0.12	-0.14	0.06	0.6	1.01	1.31	0.23	-0.12	-0.21	-0.27	nan
ABHD3	-1.3	-0.78	-0.43	-0.35	0.06	0.5	0.94	1.43	0.18	0.24	0.29	-0.98	-1.54
ABHD5	-1.05	-0.7	-0.26	-0.24	0.23	0.81	1.41	1.8	1.29	0.75	1.33	-0.31	-0.59
ABHD6	-1	-0.68	-0.23	-0.28	0.26	1.18	1.82	2.08	-0.91	-0.35	1.81	-0.95	nan
ABITRAM	-0.83	-0.48	-0.08	-0.31	0.46	1.32	1.73	2.21	1.6	-0.87	1.21	-0.77	nan
ABL1	-1.04	-0.66	-0.28	-0.15	0.17	0.88	1.35	1.79	1.49	0.62	0.77	-0.44	nan
ABL2	-0.89	-0.54	-0.11	0.06	0.18	0.95	1.45	1.35	-0.13	0.37	0.17	0.46	nan
ABO	-1.07	-0.69	-0.15	-0.05	0.16	0.67	1.41	1.8	-0.12	0.47	-1.17	0.1	nan
ABRACL	-0.87	-0.71	-0.52	-0.49	-0.08	0.41	0.66	1.01	0.63	0.28	0	-0.42	-2.14
ABRAXAS1	-1.01	-0.59	-0.45	-0.15	0.13	1.44	1.81	1.88	0.87	0.79	0.99	-1.09	nan
ABRAXAS2	-0.94	-0.57	-0.23	-0.28	0.44	1.1	1.47	1.9	0.56	-0.34	0.56	-0.04	-0.11
ABT1	-1	-0.71	-0.28	-0.16	0.33	1.22	1.55	1.97	1.31	0	-0.28	-0.67	nan
ABTB2	-1.07	-0.75	-0.16	-0.29	0.1	0.61	1.16	1.69	0.27	0.46	1	0.02	-0.5
ACAA1	-1.13	-0.77	-0.45	-0.42	0.06	0.62	1	1.34	0.79	0.2	0.07	-0.32	-1.49
ACAA2	-0.77	-0.46	-0.38	-0.25	0	0.36	0.66	1.03	0.53	0.41	-0.06	-0.56	-0.94
ACAD10	-0.97	-0.54	-0.03	-0.12	0.3	0.63	1.41	1.85	0.8	0.48	0.32	0.8	-0.27
ACAD9	-0.95	-0.51	-0.19	-0.03	0.56	1.12	1.64	2	1.3	0.05	-0.71	0.53	nan
ACADM	-1.11	-0.75	-0.4	-0.35	0.23	0.86	1.17	1.77	0.74	0.19	-0.34	-0.84	nan
ACADS	-1.15	-0.79	-0.46	-0.3	0.22	0.82	1.26	1.66	1.12	0.64	0.29	-0.38	nan
ACADSB	-1.12	-0.76	-0.26	-0.33	0.34	0.97	1.79	1.89	1.85	1.52	-0.9	-1.28	nan
ACADVL	-1.07	-0.78	-0.47	-0.3	-0.07	0.35	0.83	1.14	0.36	0.08	-0.36	-0.43	-0.42
ACAP2	-1.08	-0.66	-0.26	-0.24	0.04	0.77	1.36	1.7	0.3	0.74	1.17	-0.23	-0.73
ACAP3	-1.13	-0.8	-0.36	-0.22	0.51	0.74	1.42	1.61	0.79	0.31	0.86	-0.67	-1.14
ACAT2	-0.63	-0.33	-0.28	-0.16	0.25	0.64	0.9	1.24	0.83	0.61	-0.13	-0.52	-1.44
ACBD3	-0.94	-0.51	-0.23	-0.25	0.18	0.77	1.16	1.56	0.91	0.27	0.54	0.1	-0.79
ACBD6	-1.29	-0.89	-0.56	-0.47	0.27	0.78	1.3	1.53	0.53	0.74	0.42	-0.64	-1.34
ACE2	-1.13	-0.62	-0.12	-0.17	0.08	0.64	0.99	1.53	-0.84	0.16	-0.78	-0.46	0.02
ACER2	-1.25	-0.7	-0.34	-0.23	-0.03	0.51	0.97	1.2	0.31	0.36	-0.16	-0.62	nan
ACER3	-1.15	-0.71	-0.32	-0.22	-0.01	0.61	1.23	1.72	0.04	-0.27	-0.55	-0.11	-0.83
ACHE	-1.26	-0.85	-0.39	-0.34	-0.15	0.57	0.92	1.41	-0.02	-0.17	0.51	-0.08	-0.2
ACIN1	-1.06	-0.79	-0.36	-0.2	0.07	0.6	1.09	1.5	0.58	0.34	0.79	-0.23	-0.11
ACLY	-0.64	-0.27	-0.11	-0.03	0.33	0.89	1.2	1.63	0.83	0.66	0.01	-0.27	nan
ACO1	-1.08	-0.72	-0.32	-0.33	0.17	0.84	1.28	1.71	0.99	0.46	0.82	-0.28	nan
ACO2	-0.95	-0.58	-0.3	-0.29	0.04	0.67	1.21	1.57	0.71	-0.01	0.06	-0.66	-1.02
ACOT11	-1.1	-0.72	-0.23	0.01	0.3	0.82	1.4	1.79	0.4	-1.21	0.43	0.22	nan
ACOT13	-1.3	-0.9	-0.55	-0.39	0.05	0.82	1.21	1.53	0.94	0.72	1.14	-0.31	-0.16
ACOT4	-0.82	-0.46	-0.11	0.02	0.49	1.27	1.74	2.19	1.5	0.91	nan	-0.1	nan
ACOT7	-1.14	-0.76	-0.49	-0.35	0.25	0.92	1.47	1.71	0.77	-0.83	0.63	-1.01	-0.38
ACOT8	-1.18	-0.77	-0.39	-0.38	0.26	1.08	1.43	1.84	1.27	0.72	0.03	-0.9	nan
ACOT9	-1.18	-0.79	-0.44	-0.3	0.23	0.92	1.35	1.74	0.24	0.91	0.95	-0.09	nan
ACOX1	-1.15	-0.76	-0.37	-0.35	0.07	0.68	1.22	1.63	-0.12	0.32	0.14	-0.5	-0.86
ACOX2	-0.98	-0.6	-0.24	-0.17	0.37	1.08	1.65	1.99	1.21	nan	-0.98	-0.35	nan
ACP1	-1.13	-0.9	-0.52	-0.46	0	0.59	1.03	1.33	0.66	0.11	0.29	-0.12	-1.17
ACP2	-1.01	-0.61	-0.08	-0.16	0.23	0.77	1.27	1.89	1.36	0.44	-0.78	-0.65	nan
ACP5	-1.13	-0.74	-0.29	-0.37	-0.1	0.94	1.33	1.77	0.51	0.77	-1.3	-0.36	nan
ACP6	-1.19	-0.8	-0.5	-0.5	0.11	0.96	1.36	1.88	1.12	0.7	0.93	-1.27	nan
ACSF2	-1.06	-0.72	-0.19	-0.35	0.1	0.77	1.35	1.77	1.21	0.16	1.03	0.13	nan
ACSF3	-1.01	-0.57	-0.11	0.05	0.37	0.84	1.46	1.78	0.83	1.34	-1.05	0.16	nan
ACSL3	-0.82	-0.41	-0.12	-0.08	0.14	0.6	0.97	1.33	0.19	0.44	0.95	0.04	-0.88
ACSL4	-1.04	-0.67	-0.31	-0.16	0.32	1.02	1.49	1.82	1.31	0.54	0.08	-0.83	-0.39
ACSL5	-1.15	-0.78	-0.4	-0.34	0.05	0.56	1.04	1.42	0.51	-0.26	0.21	-1.01	-1.05
ACSS1	-1.23	-0.9	-0.39	-0.18	-0.21	0.59	1.03	1.59	0.32	1.15	-0.22	-0.53	nan
ACSS2	-1.15	-0.66	-0.17	-0.05	0.3	0.67	1.43	1.71	0.94	0.88	0.92	-0.95	nan
ACTB	0.17	0.31	0.07	-0.03	-0.06	-0.28	-0.12	0.16	-0.16	-0.36	-1.03	-1.36	-2.52
ACTG1	0.35	0.37	0.08	-0.06	0	-0.07	-0.07	0.36	0.18	-0.19	-0.67	-1.13	-2.05
ACTL6A	-1	-0.66	-0.26	-0.29	0.23	1.05	1.54	1.89	0.78	0.61	0.73	-0.18	nan
ACTN4	-0.41	-0.29	-0.26	-0.26	-0.06	0.07	0.27	0.55	0.16	-0.05	-0.23	-0.73	-1.1
ACTR10	-1.31	-0.94	-0.51	-0.47	0.06	0.76	1.27	1.6	0.84	0.55	0.47	-0.2	-0.1
ACTR1A	-1.04	-0.71	-0.34	-0.3	0.19	1.05	1.51	1.92	1.26	0.98	-0.59	-0.64	nan
ACTR1B	-1.09	-0.71	-0.29	-0.19	0.25	0.92	1.48	1.73	0.89	1.02	-0.1	-0.03	nan
ACTR2	-0.51	-0.41	-0.29	-0.31	-0.11	0.19	0.62	0.84	0.51	-0.28	-0.43	-0.75	-1.16
ACTR3	-0.74	-0.47	-0.33	-0.27	0.03	0.29	0.62	1	0.41	0.11	-0.37	-0.59	-0.93
ACTR3C	-1.1	-0.66	-0.13	-0.07	0.48	0.72	1.15	1.46	-0.34	0.47	0.75	0.02	0.39
ACTR6	-1.12	-0.73	-0.36	-0.34	0.21	0.97	1.38	1.76	1.01	-0.16	1.09	0.26	nan
ACTR8	-0.98	-0.63	-0.32	-0.28	0.41	0.87	1.46	2.06	0.26	-0.41	-0.95	0.77	-0.93
ACVR1B	-0.97	-0.66	-0.17	-0.07	0.32	0.93	1.2	1.82	0.14	0.15	-0.48	-0.06	nan
ACVR2A	-0.97	-0.58	-0.18	-0.01	0.18	0.95	1.33	1.83	0.09	0.01	0.21	-0.26	nan
ACVRL1	-1.16	-0.74	-0.3	-0.27	0.22	0.75	1.06	1.66	0.63	-0.93	-0.35	-0.45	nan
ACY3	-0.96	-0.6	-0.32	-0.06	0.35	1.15	1.68	2.06	0.77	0.86	0.31	0.69	-0.4
ACYP1	-1.08	-0.77	-0.53	-0.34	0.04	1.09	1.53	1.91	0.32	1.33	2.6	1.91	nan
ADAM10	-1.06	-0.61	-0.23	-0.18	0.06	0.54	0.94	1.36	0.43	0.02	0.59	-0.13	-1.14
ADAM15	-1.11	-0.7	-0.26	-0.22	0.13	0.66	1.2	1.64	0.28	-0.33	-1	0.04	nan
ADAM17	-1.03	-0.68	-0.39	-0.25	0.08	0.85	1.48	1.89	0.28	0.47	0.69	nan	-1.08
ADAM9	-1.1	-0.75	-0.47	-0.35	-0.12	0.29	0.62	0.98	-0.2	0.15	0.04	-0.67	-2.05
ADAP1	-1.24	-0.89	-0.4	-0.42	0.08	0.58	1.15	1.45	0.87	0.21	0.21	-0.4	-0.88
ADAR	-0.98	-0.63	-0.34	-0.14	0.16	0.79	1.48	1.91	1	1.2	0.17	-0.15	-0.97
ADAT2	-1.07	-0.68	-0.33	-0.3	0.19	0.83	1.08	1.77	0.22	1.18	0.63	-0.88	-0.63
ADCK2	-0.88	-0.54	-0.34	-0.09	0.36	1.34	1.91	2.1	-0.59	0.79	0.7	-0.07	nan
ADCK5	-1.06	-0.8	-0.41	-0.13	0.3	0.88	1.16	1.96	-0.56	0.27	-1	-0.5	nan
ADCY6	-1.19	-0.73	-0.25	-0.11	0.09	0.59	1.31	1.45	0.27	-0.03	0.01	-0.38	nan
ADGRA3	-1	-0.59	-0.25	-0.04	0.42	0.92	1.42	1.98	0.21	0.56	0.78	0.08	nan
ADGRE5	-1.04	-0.64	-0.18	-0.13	0.21	0.74	1.28	1.64	0.46	0.73	0.6	-0.39	-0.83
ADGRF1	-1.21	-0.81	-0.35	-0.34	-0.08	0.55	0.91	1.4	0.15	-1.04	0.57	-0.8	-1.19
ADGRG6	-1.05	-0.61	-0.26	-0.27	0.26	0.75	1.34	1.67	-0.58	0.54	-1.09	-0.68	-0.44
ADGRG7	-1.07	-0.61	-0.2	-0.3	0.27	0.67	1.04	1.48	0.63	-0.77	0.54	-1.03	-1.12
ADH1C	-1.4	-1.16	-0.74	-0.43	0.36	0.66	1	1.3	0.92	0.79	-0.18	-0.96	-0.86
ADH5	-1.02	-0.66	-0.39	-0.25	0.06	0.54	1.06	1.39	1.1	0.82	0.32	-0.23	nan
ADI1	-1.2	-0.93	-0.57	-0.48	-0.04	0.47	0.85	1.14	0.58	0.25	0.91	-1.17	-0.6
ADIPOR1	-1.15	-0.82	-0.41	-0.37	-0.04	0.81	1.29	1.67	0.46	0.47	-0.16	0.24	nan
ADIPOR2	-0.99	-0.59	-0.26	-0.25	0.15	0.55	1.12	1.37	0.56	0.4	-0.19	-0.16	-0.76
ADIRF	-0.91	-0.48	-0.43	-0.34	-0.05	0.11	0.52	0.84	0.4	0	-0.31	-0.31	-1.24
ADM	-1.08	-0.67	-0.34	-0.24	0.29	0.77	1.21	1.74	1.18	0.43	0.29	0.39	-1.13
ADNP	-1.11	-0.72	-0.28	-0.3	0.09	0.69	1.35	1.62	0.03	0.89	0.92	-0.02	-0.75
ADNP2	-0.99	-0.6	-0.22	-0.06	0.31	0.92	1.46	1.87	0.68	0.57	1.26	0.23	nan
ADORA2B	-0.96	-0.6	-0.23	-0.23	0.05	0.87	1.39	1.75	0.71	0.55	0.19	0.59	nan
ADPGK	-0.9	-0.53	-0.03	-0.06	0.47	0.87	1.44	1.85	0.48	0.87	-0.38	0	-0.03
ADPRS	-1.17	-0.78	-0.55	-0.42	0.2	0.94	1.36	1.79	1.17	-0.56	1.22	-0.67	nan
ADRM1	-1.21	-0.91	-0.72	-0.66	-0.21	1.02	1.34	1.72	-0.17	1.89	-1.18	-1.2	nan
ADSL	-1.16	-0.88	-0.56	-0.42	0.02	1.01	1.37	1.68	0.98	-0.55	0.57	-0.3	nan
ADSS2	-0.87	-0.52	-0.25	-0.23	0.26	0.83	1.25	1.61	0.79	0.81	0.7	-0.26	-1.44
ADTRP	-1.23	-0.8	-0.32	-0.3	-0.05	0.53	1.14	1.48	1.02	-0.13	0.71	-0.95	-1.33
AEBP2	-0.99	-0.68	-0.3	-0.21	0.44	0.88	1.57	1.82	0.69	0.73	0.42	0.53	-0.4
AFAP1	-0.97	-0.56	-0.25	-0.13	0.33	0.95	1.51	1.88	0.75	0.36	1.34	-0.32	-0.58
AFDN	-1.01	-0.69	-0.31	-0.25	0.13	0.7	1.23	1.58	0.56	0.37	0.94	-0.16	0
AFF4	-1.13	-0.72	-0.33	-0.33	0.05	0.57	1.09	1.55	0.35	0.63	0.69	0.06	-0.19
AFG3L2	-0.96	-0.67	-0.29	-0.17	0.15	0.7	1.19	1.49	0.97	0.53	-0.05	0.03	-1.04
AFTPH	-1.07	-0.66	-0.27	-0.33	0.16	0.67	1.23	1.65	0.32	0.5	0.06	-0.61	-1.3
AGA	-1.03	-0.69	-0.35	-0.31	0.36	0.64	1.54	1.8	0.65	1	-0.47	-1.12	nan
AGAP1	-1.19	-0.77	-0.18	-0.04	0.19	0.64	1.21	1.52	0.34	0.77	0.68	-0.07	nan
AGAP3	-1.12	-0.8	-0.32	-0.35	0.11	0.97	1.32	1.75	0.82	-0.05	0.38	-0.37	0.3
AGFG1	-1.24	-0.87	-0.39	-0.4	0.01	0.54	1.14	1.44	0.71	0.39	0.36	-0.61	-0.75
AGFG2	-0.95	-0.63	-0.35	-0.29	0.32	1.03	1.39	1.94	1.03	1.14	-0.6	-0.49	nan
AGGF1	-0.96	-0.62	-0.24	-0.2	0.18	0.81	1.39	1.87	0.89	0.44	0.28	-0.15	-0.79
AGL	-1.02	-0.63	-0.23	-0.13	0.23	0.72	1.47	1.71	0.85	-0.02	0.23	-0.41	-1.07
AGMAT	-1.03	-0.7	-0.32	-0.33	0.26	1.09	1.56	1.87	0.26	1	-0.66	0.02	nan
AGO1	-1.02	-0.65	-0.26	-0.14	0.02	0.73	1.62	1.85	0.6	0.17	0.09	0.06	-0.67
AGO2	-1.02	-0.62	-0.29	-0.17	0.14	0.8	1.4	1.67	-0.23	0.86	0.89	0.14	-0.72
AGO3	-1.09	-0.68	-0.14	-0.04	0.18	0.81	1.57	1.27	-0.01	0.39	1	-0.01	-0.41
AGO4	-1.06	-0.69	-0.16	-0.24	0.1	0.62	1.51	1.52	-0.16	0.49	-0.53	-0.41	nan
AGPAT1	-0.99	-0.64	-0.38	-0.19	0.11	1.06	1.42	1.81	1.29	0.69	0.5	-0.79	nan
AGPAT2	-1.04	-0.67	-0.51	-0.31	-0.01	0.32	0.65	0.99	0.63	0.4	-0.08	-0.98	-1.36
AGPAT5	-1.02	-0.64	-0.16	-0.19	0.17	0.77	1.38	1.76	0.45	0.39	-0.02	-0.46	0.07
AGPS	-1.12	-0.76	-0.39	-0.39	0.11	0.8	1.39	1.72	0.17	0.79	0.5	0.16	-0.27
AGR2	-0.34	-0.15	-0.11	-0.09	0.08	-0.07	-0.04	0.39	0.1	-0.36	-0.48	-1.15	-2.79
AGR3	-1.14	-0.82	-0.46	-0.41	0.01	0.47	0.94	1.26	0.68	0.39	0.11	0	-1.02
AGRN	-1.2	-0.72	-0.23	-0.13	0.15	0.59	0.96	1.37	0.3	0.37	-0.08	-0.21	-0.49
AGTRAP	-1.04	-0.64	-0.35	-0.26	0.13	1.05	1.68	1.7	0.16	-0.98	nan	-1.23	-0.4
AHCTF1	-0.96	-0.62	-0.23	-0.24	0.18	0.76	1.34	1.76	0.48	-0.07	0.37	-0.15	-0.36
AHCYL1	-0.95	-0.7	-0.42	-0.39	0.03	0.43	1	1.35	0.36	0.19	0.28	-0.24	-0.95
AHI1	-1.25	-0.9	-0.27	-0.28	-0.03	0.57	1.19	1.75	0.08	-0.75	0.23	-0.17	-0.45
AHNAK	-0.48	-0.32	-0.24	-0.21	0	0.02	0.09	0.1	-0.23	-0.24	-0.5	-1.24	-2.18
AHR	-1.11	-0.74	-0.43	-0.36	0.07	0.58	1.33	1.6	0.46	0.33	1.17	-0.37	-0.38
AHSA1	-1.18	-0.85	-0.49	-0.41	0.27	0.84	1.06	1.5	0.63	0.52	-0.91	-1.17	-0.84
AIDA	-1	-0.67	-0.33	-0.16	0.28	0.96	1.42	1.77	0.74	0.82	-0.43	-0.57	nan
AIFM1	-0.97	-0.61	-0.27	-0.27	0.23	0.83	1.42	1.68	0.82	0.1	1.12	0.24	-0.47
AIFM2	-1.19	-0.83	-0.41	-0.32	0.25	0.74	1.13	1.6	0.9	0.59	0.26	-0.43	-1.43
AIG1	-1.05	-0.68	-0.35	-0.3	0.29	0.86	1.45	1.76	-0.78	1.24	-0.14	-0.58	-0.99
AIMP1	-1.2	-0.88	-0.57	-0.43	0.05	0.81	1.14	1.5	0.72	0.28	-0.4	0.04	-0.96
AIMP2	-1.3	-0.96	-0.6	-0.5	0.14	0.81	1.42	1.58	0.84	1.07	0.34	-0.11	nan
AIP	-1.15	-0.75	-0.46	-0.43	0.04	0.93	1.41	1.88	0.64	0.11	1.13	0.2	-0.75
AJUBA	-1.39	-1.1	-0.73	-0.69	-0.12	0.6	0.97	1.53	0.22	0.36	0.21	-0.04	-0.6
AK1	-0.8	-0.57	-0.43	-0.27	0.05	0.38	0.72	1.08	0.62	0.22	-0.16	-0.64	-2.18
AK2	-1.29	-0.93	-0.49	-0.43	0.08	0.68	1.1	1.51	0.7	-0.01	0.15	-0.16	-0.53
AK3	-0.86	-0.61	-0.35	-0.32	0.12	0.75	1.26	1.57	1.03	0.91	0.01	-0.5	-0.73
AK4	-0.97	-0.65	-0.39	-0.37	0.05	0.57	1.08	1.43	0.83	0.11	-0.36	-0.74	nan
AK6	-1.22	-0.88	-0.54	-0.5	0.07	0.91	1.35	1.64	0.96	0.73	0.56	-0.58	-1.29
AKAP10	-0.98	-0.62	-0.19	-0.11	0.1	0.84	1.04	1.81	-0.26	0.43	1.14	nan	0.89
AKAP13	-1.15	-0.69	-0.29	-0.23	-0.02	0.39	0.87	1.14	0.3	0.69	1.14	0.1	-0.56
AKAP17A	-1.23	-0.82	-0.37	-0.31	0.11	0.79	1.35	1.65	-0.45	0.02	0.74	-0.47	-0.65
AKAP5	-1.06	-0.69	-0.24	-0.34	0.27	0.93	1.33	2.01	1.51	1.14	-0.08	-0.03	nan
AKAP7	-0.97	-0.6	-0.1	-0.23	0.08	0.93	1.62	1.91	1.28	0.4	-0.75	-0.83	nan
AKAP8	-1.11	-0.76	-0.38	-0.29	0.31	0.69	1.42	1.59	0.36	0.33	0.07	0.28	-0.65
AKAP8L	-1.14	-0.76	-0.26	-0.18	0.21	0.77	1.43	1.69	0.7	0.59	1.62	0.19	0.13
AKAP9	-0.96	-0.62	-0.09	-0.25	0.28	0.92	1.45	2.01	0.77	0.73	1.43	0	-0.92
AKIP1	-0.97	-0.73	-0.47	-0.34	0.34	1.13	1.54	1.76	0.48	-0.49	1.65	nan	nan
AKIRIN1	-1.1	-0.74	-0.41	-0.35	0.05	0.7	1.1	1.5	0.72	0.54	-0.2	-0.31	-0.73
AKIRIN2	-1.19	-0.84	-0.5	-0.44	0.06	1.07	1.31	1.75	0.91	0.7	0.87	0.36	-0.51
AKR1A1	-1.03	-0.66	-0.38	-0.26	0.11	0.7	1.07	1.4	0.84	0.45	0.48	-0.34	-0.67
AKR1B1	-1.06	-0.71	-0.39	-0.48	0.13	1.28	1.66	1.99	0.34	-0.46	-1.18	1.57	nan
AKR1B10	-0.95	-0.6	-0.51	-0.31	-0.04	0.21	0.52	0.93	0.32	0.01	-0.09	-0.97	-1.53
AKR1C2	-1.17	-0.92	-0.42	-0.52	0.33	0.72	1.39	1.65	-1.19	nan	nan	-1.48	nan
AKR1C3	-1.03	-0.83	-0.65	-0.45	-0.15	0.23	0.53	0.93	0.78	0.36	0.03	-0.7	-1.45
AKR7A2	-0.92	-0.61	-0.41	-0.23	0.06	0.55	0.93	1.24	0.71	0.04	0.49	-0.56	nan
AKR7A3	-1	-0.63	-0.44	-0.35	0.16	0.64	1.08	1.39	1.03	0.64	0.14	-0.32	nan
AKR7L	-1.07	-0.66	-0.21	0.03	0.22	0.86	1.51	1.76	-1.02	-0.78	-0.39	-0.21	-0.51
AKT1	-1.16	-0.81	-0.35	-0.31	-0.02	0.78	1.28	1.66	-0.18	0.56	0.17	-1.03	-0.33
AKT1S1	-0.87	-0.54	-0.22	-0.03	0.59	1.25	1.72	1.97	1.59	1.45	1.52	0.73	0.79
ALAD	-1.04	-0.67	-0.19	-0.18	0.29	0.83	1.68	1.82	0.63	-0.06	0.17	0.47	nan
ALAS1	-1.04	-0.62	-0.33	-0.32	0.05	0.66	1.2	1.55	1.23	0.07	-0.2	-0.28	-0.73
ALCAM	-1.04	-0.62	-0.24	-0.12	0.03	0.82	1.34	1.75	0.56	0.9	0.98	0.21	-0.28
ALDH16A1	-1.08	-0.76	-0.42	-0.21	0.2	1.09	1.53	1.8	-0.58	-0.73	1.44	-0.81	-0.63
ALDH1A1	-1.07	-0.72	-0.48	-0.34	0.05	0.59	0.97	1.25	0.56	0.59	0.63	-0.28	-0.32
ALDH1A3	-1.49	-1.05	-0.65	-0.59	-0.12	0.51	0.85	1.14	-0.35	0.43	0.13	-0.43	-0.16
ALDH1B1	-0.99	-0.65	-0.3	-0.28	0.28	1.12	1.26	1.82	-0.38	-0.73	0.56	0.63	0.2
ALDH2	-0.87	-0.68	-0.54	-0.39	-0.18	0.12	0.42	0.68	0.31	0.09	-0.39	-0.87	-1.67
ALDH3A1	-1.36	-0.95	-0.58	-0.52	0.13	0.81	1.08	1.46	0.87	0.5	-1.5	-1.14	nan
ALDH3A2	-0.97	-0.71	-0.36	-0.27	0.09	0.74	1.06	1.47	0.77	0.61	0.91	0.02	nan
ALDH3B1	-1.02	-0.67	-0.23	-0.28	0.19	0.92	1.25	1.81	-0.22	0.1	0.29	-0.32	nan
ALDH6A1	-1.02	-0.66	-0.42	-0.34	0.27	1.05	1.8	1.97	1.57	2.15	-0.96	0.79	nan
ALDH7A1	-1.06	-0.69	-0.36	-0.29	0.53	0.95	1.55	1.82	0.35	0.85	0.57	-0.52	0.23
ALDH9A1	-1.07	-0.73	-0.29	-0.3	0.12	1.03	1.42	1.84	0.7	0.24	-0.06	-0.48	nan
ALDOB	-1.18	-0.66	-0.51	-0.33	-0.12	0.25	0.74	1.07	0.41	-0.29	0.31	-1.09	-1.94
ALDOC	-0.87	-0.47	-0.16	-0.19	0.3	0.97	1.22	1.7	1.36	0.41	1.04	0.73	-0.92
ALG1	-0.97	-0.58	-0.23	-0.17	0.15	0.68	1.44	1.86	0.97	-0.65	nan	-0.62	nan
ALG12	-1.14	-0.77	-0.38	-0.31	0.11	0.88	1.29	1.79	0.84	0.36	0.99	-0.64	-0.46
ALG14	-1.15	-0.81	-0.48	-0.43	0.05	0.83	1.43	1.85	0.68	0.13	-1	-0.49	-0.76
ALG2	-1.03	-0.68	-0.22	-0.3	0.16	0.91	1.55	1.84	0.8	0.98	0.97	-0.3	nan
ALG3	-1	-0.62	-0.21	-0.18	0.28	1.13	1.66	1.92	0.8	0.16	1.26	-0.6	nan
ALG5	-1.14	-0.78	-0.4	-0.34	0.01	0.82	1.31	1.74	1.03	0.4	0.45	-0.12	-0.61
ALG8	-0.88	-0.47	-0.15	-0.02	0.44	0.77	1.41	1.84	-0.42	1.12	0.21	0.19	nan
ALKBH3	-0.97	-0.61	-0.24	-0.14	-0.02	1.02	1.38	1.98	0.4	-0.45	-0.92	0.05	-0.05
ALKBH5	-1.03	-0.7	-0.29	-0.26	0.29	0.85	1.54	1.64	-0.09	0.51	0.37	-0.35	nan
ALKBH7	-1.11	-0.83	-0.54	-0.48	0.03	0.58	0.93	1.33	0.84	0.6	0.55	-0.25	-1.2
ALMS1	-0.95	-0.66	-0.16	-0.08	0.18	0.89	1.51	1.9	0.45	-0.49	nan	0.2	nan
ALOX5	-1.26	-0.86	-0.54	-0.24	0.07	0.66	1.34	1.75	0.68	-0.13	0.35	-0.28	nan
ALPK1	-0.99	-0.57	-0.15	-0.04	0.4	0.85	1.61	1.71	0.97	0.39	nan	-0.47	-0.21
ALS2	-0.99	-0.58	-0.24	-0.05	0.1	0.82	1.25	1.33	-0.27	0.68	0.64	0.32	1.47
ALS2CL	-1.43	-0.96	-0.43	-0.13	0.13	0.53	1.08	1.44	0.19	0.27	-0.53	-0.5	-0.12
ALYREF	-1.04	-0.8	-0.45	-0.42	0.02	0.84	1.42	1.75	0.79	1.02	1.36	0.12	-0.86
AMACR	-1.02	-0.65	-0.33	-0.27	0.36	1.05	1.52	1.81	0.88	0.71	0.71	0	-0.49
AMD1	-0.94	-0.62	-0.37	-0.36	0.16	0.63	1.11	1.42	0.66	0.36	0.53	-0.23	-0.91
AMFR	-1.01	-0.65	-0.22	-0.18	0.19	0.8	1.59	1.97	0.78	-0.47	0.82	-0.33	1.42
AMMECR1	-0.9	-0.55	-0.09	-0.09	0.07	1.11	1.47	1.8	-0.62	0.63	0.38	0.05	-0.96
AMMECR1L	-1.07	-0.76	-0.33	-0.18	0.13	0.67	1.09	1.91	0.43	0.39	0.35	-0.12	-0.23
AMN	-1.17	-0.77	-0.38	-0.22	0.12	0.52	1.07	1.41	0.47	0.24	0.34	-0.77	-1.2
AMN1	-1.11	-0.74	-0.46	-0.33	0.13	1.02	1.63	1.93	0.59	-0.45	-1.04	-0.66	-0.29
AMOT	-0.83	-0.53	-0.07	-0.2	0.47	1.11	1.44	2.09	-0.37	0.76	-0.82	-0.71	nan
AMOTL2	-1.13	-0.76	-0.3	-0.27	0.04	0.74	1.1	1.76	0.28	0.24	0.69	-0.04	-0.9
ANAPC1	-1.06	-0.71	-0.2	-0.32	0.26	0.76	1.62	1.73	0.49	0.89	1.68	-0.33	nan
ANAPC13	-1.15	-0.8	-0.47	-0.36	0.25	1.06	1.3	1.66	0.27	0.76	-0.95	-0.36	-0.4
ANAPC16	-1.07	-0.9	-0.57	-0.48	-0.11	0.4	0.89	1.13	0.39	0.12	0.2	-0.45	0.45
ANAPC4	-1.13	-0.74	-0.26	-0.3	0.19	0.84	1.34	1.92	0.65	-0.45	1.21	-1.31	nan
ANAPC5	-1.02	-0.74	-0.39	-0.29	0.24	0.79	1.26	1.56	0.34	0.17	0.74	-0.18	nan
ANAPC7	-1.12	-0.74	-0.42	-0.17	0.2	0.81	1.45	1.77	0.74	0.77	0.16	0.04	-0.51
ANG	-1.25	-0.86	-0.33	-0.51	0.08	0.8	1.31	1.74	0.4	-0.87	0.68	-0.9	-0.89
ANGPTL4	-1.07	-0.51	-0.23	-0.11	0.18	0.67	0.99	1.26	0.71	0.8	-0.81	-0.24	nan
ANKFY1	-1.01	-0.66	-0.24	-0.21	0.21	0.94	1.26	1.81	0.59	0.54	0.03	-0.12	-1.06
ANKH	-1.18	-0.8	-0.4	-0.33	0.01	0.66	1.22	1.7	0.35	-0.83	0.24	-0.53	-0.4
ANKHD1	-0.95	-0.55	-0.11	-0.08	0.38	1.06	1.69	2.03	1.68	0.53	nan	-0.1	-0.49
ANKIB1	-1.13	-0.77	-0.28	-0.23	0.16	0.85	1.22	1.61	0.63	0.67	0.11	-0.03	0.04
ANKLE2	-1.21	-0.75	-0.32	-0.3	0.02	0.55	1.11	1.45	0.57	0.8	1.12	0.31	-0.24
ANKMY2	-1.17	-0.83	-0.48	-0.34	0.36	0.69	1.22	1.74	0.94	0.46	-0.2	-0.58	-0.26
ANKRA2	-1.11	-0.69	-0.35	-0.23	0.06	1.24	1.39	1.93	1.74	1.27	0.79	0.23	nan
ANKRD10	-1.33	-0.9	-0.32	-0.26	0.01	0.45	1.05	1.21	0.21	0.04	0.76	-0.18	-1.19
ANKRD11	-1.2	-0.73	-0.22	-0.53	0.05	0.79	1.09	1.72	0.07	-0.33	0.84	-0.81	-0.26
ANKRD12	-1.08	-0.61	-0.15	-0.24	0.15	0.82	1.3	1.77	0.78	0.58	0.87	0.54	-0.83
ANKRD13C	-0.94	-0.56	-0.19	-0.12	0.17	1	1.42	1.98	0.82	0.55	1.33	-0.14	-0.58
ANKRD13D	-1.15	-0.84	-0.37	-0.39	0.41	0.75	1.4	1.12	0.73	-0.81	-1.05	-0.55	-1.09
ANKRD17	-1.05	-0.67	-0.28	-0.17	0.21	0.76	1.2	1.69	0.41	0.48	0.78	0.3	-0.89
ANKRD22	-1	-0.62	-0.14	-0.21	0.04	0.94	1.45	2	0.09	0.32	-0.84	-0.01	-0.9
ANKRD29	-1	-0.67	-0.36	-0.33	0.16	1.04	1.58	1.93	0.16	0.9	0.33	-0.67	-0.39
ANKRD36C	-1.69	-1.12	-0.42	-0.17	0.05	0.3	0.89	1.01	0.08	0.25	0.11	0.14	-0.41
ANKRD37	-1	-0.57	-0.39	-0.25	0.14	0.56	0.9	1.29	1.04	0.93	0.76	-0.83	-1.08
ANKRD39	-1.17	-0.83	-0.46	-0.33	0.35	0.88	1.34	1.66	0.07	1.06	0.45	nan	nan
ANKRD40	-1.03	-0.69	-0.25	-0.31	0.41	0.73	1.45	1.83	0.76	-1.11	-0.99	-0.35	nan
ANKRD40CL	-1.18	-0.84	-0.52	-0.4	0.08	0.81	1.34	1.7	0.47	0.17	0.72	-0.08	nan
ANKRD49	-1.17	-0.77	-0.36	-0.29	0.11	0.85	1.18	1.96	0.59	1.08	0.55	-1.19	-0.5
ANKRD52	-0.97	-0.6	-0.22	-0.09	0.24	0.92	1.35	1.86	0.88	-0.38	-0.18	-0.26	nan
ANKRD54	-1.03	-0.71	-0.43	-0.26	-0.06	0.85	1.59	1.71	0.37	1.02	0.53	0.35	nan
ANKRD9	-1.15	-0.7	-0.31	-0.2	0.13	0.52	1.09	1.39	0.51	0.35	0.56	-0.54	-0.29
ANKS1A	-0.97	-0.58	-0.17	-0.1	0.48	0.92	1.46	1.78	0.49	-0.23	-0.69	-0.45	nan
ANKS4B	-1.12	-0.68	-0.16	-0.15	0.34	1.1	1.47	1.81	0.61	0.72	1.26	0.07	-0.75
ANKS6	-1.01	-0.62	-0.31	-0.02	0.15	0.86	1.61	1.76	0.74	-0.55	-0.04	-0.3	nan
ANKZF1	-1	-0.58	-0.15	-0.02	0.23	0.99	1.47	1.72	1.11	-0.79	0.57	-0.16	-1
ANLN	-1.08	-0.82	-0.49	-0.48	-0.04	0.61	1.27	1.45	0.75	1.05	-0.47	-0.82	nan
ANO6	-1.09	-0.69	-0.28	-0.23	0.04	0.7	1.16	1.71	0.62	0.35	0.67	-0.1	-0.84
ANO9	-1.3	-0.83	-0.33	-0.08	0.17	0.55	1.11	1.29	-0.28	-0.06	0.11	-0.39	-1.56
ANP32A	-1.11	-0.78	-0.41	-0.34	-0.04	0.61	1.01	1.3	0.56	0.22	0.55	-1.02	-1.19
ANP32B	-0.74	-0.73	-0.41	-0.21	0.06	0.34	0.72	1.03	0.43	0.39	0.26	-0.36	-1.54
ANP32E	-1.07	-0.76	-0.35	-0.29	0.28	0.79	1.37	1.6	0.34	0.49	0.37	0.19	nan
ANPEP	-1.35	-0.7	-0.45	-0.31	-0.09	0.24	0.39	0.51	0.11	-0.26	-0.25	0.05	nan
ANTKMT	-1.13	-0.85	-0.5	-0.44	0.1	0.71	1.21	1.55	0.48	0.53	-0.51	0.04	-0.79
ANTXR2	-1.24	-0.79	-0.37	-0.3	0.03	0.52	1.13	1.42	0.35	0.5	0.42	-0.43	-1.19
ANXA1	-1.21	-0.9	-0.75	-0.62	-0.34	0.11	0.36	0.64	0.1	-0.06	-0.09	-1.12	-1.51
ANXA11	-0.88	-0.7	-0.51	-0.43	-0.13	0.15	0.46	0.73	0.33	0.02	0.1	-0.46	-1.59
ANXA13	-1.27	-0.85	-0.59	-0.32	0.15	1.12	1.27	1.68	0.94	-1.15	-0.78	-1.3	nan
ANXA2	-0.25	-0.26	-0.41	-0.31	-0.28	-0.34	-0.07	0.2	-0.02	-0.16	-0.78	-1.44	-2.27
ANXA3	-0.96	-0.84	-0.64	-0.53	-0.29	-0.05	0.28	0.63	0.2	-0.14	-0.29	-0.95	-1.26
ANXA4	-0.88	-0.72	-0.59	-0.52	-0.28	0.17	0.5	0.77	0.55	0.08	-0.16	-0.73	-1.63
ANXA5	-1.25	-0.98	-0.63	-0.47	-0.02	0.55	1.03	1.24	0.5	0.49	0.05	-0.5	nan
ANXA7	-1.26	-0.94	-0.52	-0.46	0.01	0.69	1.01	1.45	0.54	0.42	-0.07	-0.82	-0.02
AOAH	-1.08	-0.67	-0.16	-0.11	0.24	0.76	1.36	1.75	0.58	0.31	0.78	0.11	-1.21
AOC1	-1.22	-0.72	-0.31	-0.18	0.03	0.47	0.77	1.16	0.54	0.11	0.53	-0.44	nan
AOPEP	-1.07	-0.68	-0.08	0.1	0.1	0.66	1.46	1.82	0.02	1.47	-0.51	-0.08	-0.28
AP1AR	-1.39	-0.96	-0.55	-0.46	-0.15	0.55	1.17	1.48	0.81	0.32	0.65	0.14	-0.45
AP1B1	-1.09	-0.68	-0.29	-0.3	0.17	0.82	1.32	1.74	0.74	0.32	-0.17	-0.16	-0.33
AP1G1	-1.09	-0.68	-0.29	-0.24	0.12	0.74	1.37	1.7	0.94	0.71	1.15	-0.17	-0.68
AP1M1	-1.01	-0.66	-0.25	-0.16	0.34	0.68	1.26	2.03	0.69	-0.38	0.53	-0.44	-0.57
AP1M2	-1.22	-0.86	-0.54	-0.44	0.14	0.83	1.23	1.55	0.49	0.35	0.51	-0.52	0.31
AP1S1	-0.97	-0.81	-0.49	-0.37	0.01	0.56	0.94	1.25	0.9	0.41	0.11	-0.55	-0.74
AP1S2	-1.13	-0.74	-0.5	-0.48	0.13	1.09	1.46	1.83	0.6	nan	1.39	nan	nan
AP1S3	-1.11	-0.75	-0.39	-0.31	0.13	0.79	1.42	1.84	0.74	0.98	0.65	0.34	-0.27
AP2A1	-1.01	-0.68	-0.27	-0.23	0.07	0.92	1.3	1.82	-0.15	-0.41	0.8	-0.15	-0.39
AP2A2	-1.13	-0.78	-0.36	-0.3	0.11	0.93	1.36	1.75	0.35	0.41	-0.09	0.49	-1.19
AP2B1	-1.01	-0.71	-0.37	-0.37	0.23	0.85	1.29	1.68	0.26	0.37	0.78	-0.27	-1.22
AP2M1	-0.94	-0.66	-0.38	-0.3	0.11	0.62	1.07	1.45	0.71	0	1.04	-0.53	nan
AP2S1	-0.69	-0.67	-0.43	-0.33	0.05	0.43	0.73	1.08	0.53	0.1	0.37	-0.55	-1.15
AP3B1	-1.11	-0.72	-0.32	-0.2	0.16	0.71	1.21	1.57	0.71	0.86	0.34	-0.39	-0.21
AP3D1	-1	-0.64	-0.28	-0.19	0.07	0.65	1.15	1.51	0.05	0.27	0.3	0.19	-1.02
AP3M1	-1.13	-0.8	-0.31	-0.35	0.2	0.77	1.34	1.86	0.5	0.63	1.01	0.4	nan
AP3M2	-1.05	-0.7	-0.18	-0.28	0.26	0.5	1.14	2.09	-0.44	0.13	nan	-0.64	nan
AP3S1	-0.83	-0.53	-0.31	-0.26	0.07	0.66	1.04	1.42	0.29	0.76	0.08	-0.05	-1.37
AP4E1	-1.12	-0.75	-0.35	-0.2	0.09	0.79	1.14	1.66	1.85	0.12	0.03	-0.08	nan
AP4M1	-0.96	-0.56	-0.29	-0.1	0.08	1.1	1.83	1.92	1.49	-0.14	1.68	0.42	0.43
AP5B1	-0.97	-0.62	-0.23	-0.07	0.38	0.92	1.31	1.83	0.84	0.42	-0.03	-0.16	0.34
AP5M1	-1.05	-0.75	-0.3	-0.23	0.36	0.83	1.33	1.77	0.38	-0.12	1.02	-0.07	-0.9
AP5S1	-1.18	-0.8	-0.35	-0.49	0.49	0.78	1.48	1.7	0.64	0.85	0.98	-0.15	0.21
AP5Z1	-1.04	-0.64	-0.26	-0.17	0.26	0.95	1.3	1.76	-0.9	-0.38	0.12	0.03	-0.39
APAF1	-1.08	-0.72	-0.26	-0.2	0.21	0.75	1.23	1.68	0.42	0.44	0.41	0	nan
APEX1	-0.99	-0.72	-0.37	-0.3	0.25	0.88	1.37	1.63	0.97	1.04	-0.27	0.02	-0.85
APEX2	-0.99	-0.61	-0.22	-0.09	0.4	1.01	1.45	1.84	0.48	-0.07	-0.14	-0.26	-0.36
APH1A	-1.01	-0.69	-0.34	-0.26	0.21	0.76	1.31	1.6	0.99	0.2	0.11	-0.44	-1.36
APH1B	-1.09	-0.61	-0.17	-0.24	0.04	0.79	1.3	1.73	0.12	1.37	-0.71	-0.03	nan
API5	-1	-0.67	-0.36	-0.28	0.22	0.97	1.45	1.73	0.7	0.62	0.85	-0.89	0.07
APIP	-1.25	-0.97	-0.56	-0.49	0.08	0.8	1.25	1.56	1.13	0.04	0.17	-0.42	-0.15
APMAP	-1.02	-0.65	-0.17	-0.24	0.26	0.97	1.47	1.85	0.72	-0.39	-0.94	-0.07	-0.69
APOBEC1	-1.17	-0.79	-0.39	-0.33	0.14	0.7	1.16	1.57	0.89	0.09	1.7	-0.21	nan
APOBEC3C	-1.04	-0.7	-0.38	-0.3	0.32	0.92	1.5	1.89	-0.9	-0.34	0.37	-0.38	nan
APOBR	-1.02	-0.63	-0.03	0.03	0.3	0.69	1.35	1.62	-0.01	-0.77	1.32	0.02	nan
APOL1	-1.11	-0.67	-0.15	-0.13	0.06	0.78	1.27	1.45	0.52	0	0.88	-0.81	nan
APOL2	-1.04	-0.73	-0.39	-0.18	0.15	0.83	1.28	1.93	0.5	0.39	1.09	-1.22	nan
APOL6	-1.26	-0.88	-0.41	-0.38	-0.04	0.52	0.94	1.26	0.48	0.23	0.23	-0.63	-1.26
APOO	-1.03	-0.76	-0.39	-0.44	0.16	0.71	1.52	1.85	1.54	0.93	-1.05	-0.7	nan
APOOL	-1.01	-0.66	-0.3	-0.26	0.12	0.96	1.64	1.95	0.86	0.29	-0.66	0.05	nan
APP	-1.18	-0.77	-0.29	-0.32	0.05	0.67	1.32	1.55	-0.06	0.89	1.23	0.05	nan
APPBP2	-0.98	-0.69	-0.32	-0.34	0.17	1.19	1.56	2.03	0.39	0.42	-0.05	-0.17	-0.55
APPL1	-0.93	-0.62	-0.32	-0.23	0.22	0.75	1.42	1.62	0.55	0.67	1.24	0.22	-0.45
APPL2	-1.13	-0.74	-0.16	-0.14	0.05	0.75	1.35	1.71	0.27	0.94	0.42	nan	nan
APRT	-0.65	-0.74	-0.5	-0.35	-0.01	0.28	0.57	0.99	0.55	0.11	0.01	-0.62	-1.81
AQP11	-0.96	-0.53	-0.13	-0.1	0.19	0.86	1.64	1.89	1.45	0.53	0.55	0.39	nan
AQR	-0.97	-0.6	-0.29	-0.11	0.24	0.93	1.36	1.75	0.65	0.55	1.1	0.2	-1.03
ARAF	-0.98	-0.7	-0.26	-0.15	0.33	0.97	1.42	1.82	-1.01	-0.67	0.35	-0.36	nan
ARAP1	-1.21	-0.79	-0.38	-0.11	0.29	0.75	1.27	1.75	1.01	-1.14	0.34	-0.61	nan
ARAP2	-1.18	-0.8	-0.29	-0.31	0.17	0.7	1.42	1.59	0.68	0.75	0.77	0.19	0.66
ARCN1	-1.03	-0.74	-0.36	-0.34	0.05	0.65	1.32	1.58	0.37	0.47	1.15	-0.29	-1.05
AREG	-0.87	-0.79	-0.56	-0.68	-0.41	-0.28	-0.08	0.03	0.02	-0.09	-0.07	-0.86	-1.81
AREL1	-1.01	-0.62	-0.09	-0.2	0.2	0.93	1.23	1.93	-0.21	-0.34	0.59	-0.51	nan
ARF1	-0.69	-0.54	-0.43	-0.32	-0.05	0.27	0.63	0.92	0.36	0.35	0.31	-0.59	-1.04
ARF3	-1.06	-0.77	-0.48	-0.37	0.07	0.63	1.08	1.44	0.66	0.55	-0.35	-0.02	nan
ARF4	-1.22	-0.95	-0.63	-0.61	-0.21	0.37	0.65	0.98	0.64	-0.16	-0.39	-0.45	-2.01
ARF5	-0.9	-0.71	-0.43	-0.34	0.03	0.49	0.94	1.22	0.81	0.53	0.06	-0.49	-1.17
ARF6	-0.89	-0.61	-0.34	-0.3	-0.02	0.57	0.95	1.3	0.8	0.31	0.72	-0.56	-0.15
ARFGAP1	-1.25	-0.89	-0.38	-0.17	0.41	0.56	1.11	1.59	-0.61	-0.53	0.37	-0.92	nan
ARFGAP3	-1.22	-0.83	-0.47	-0.47	0.03	0.64	1.15	1.44	0.81	0.57	-0.06	-0.31	-0.74
ARFGEF1	-1.15	-0.76	-0.31	-0.28	0.02	0.55	1.02	1.47	0.81	0.36	0.33	-0.71	-0.45
ARFGEF2	-1.2	-0.74	-0.4	-0.27	-0.01	0.62	1.18	1.62	0.24	0.09	0.7	-0.2	-0.96
ARFGEF3	-1.06	-0.69	-0.27	-0.11	0.28	0.68	1.08	1.63	-0.06	0.54	0.07	-0.4	-0.59
ARFIP1	-1.06	-0.68	-0.34	-0.36	0.24	0.84	1.58	1.92	0.25	-0.65	-0.68	1.35	-0.63
ARG2	-1.19	-0.86	-0.5	-0.34	0.09	0.62	1.11	1.43	0.99	0.26	-1.62	0.84	-0.22
ARGLU1	-1.18	-0.94	-0.59	-0.44	-0.1	0.29	0.82	1.05	0.28	0.5	0.37	-0.67	-1.3
ARHGAP1	-1.14	-0.78	-0.38	-0.31	0.19	0.87	1.23	1.71	-0.78	1.28	0.86	-0.13	nan
ARHGAP10	-1	-0.63	-0.33	-0.25	0.29	0.94	1.48	1.99	-0.39	-0.24	1.59	-0.38	-0.28
ARHGAP12	-1.13	-0.69	-0.24	-0.14	0.24	0.8	1.27	1.71	0.71	0.44	0.43	-0.19	-0.82
ARHGAP18	-0.93	-0.61	-0.25	-0.32	0.18	0.63	1.15	1.45	0.78	-0.02	0.22	-0.46	-0.94
ARHGAP26	-1.14	-0.67	-0.27	-0.15	0.07	0.71	1.17	1.52	0.66	0.43	0.56	-0.03	-0.52
ARHGAP29	-1.19	-0.82	-0.43	-0.34	0.04	0.74	1.37	1.64	0.14	0.34	-0.01	-0.43	-0.53
ARHGAP32	-1.05	-0.67	-0.21	-0.15	0.08	0.76	1.35	1.72	-0.02	0.83	0.11	-0.72	-0.36
ARHGAP35	-1.19	-0.75	-0.31	-0.24	0.1	0.6	1.11	1.51	0.22	-0.01	0.88	-0.12	-0.96
ARHGAP4	-1.02	-0.7	-0.18	-0.04	0.44	0.95	1.36	1.91	-0.23	1.31	-0.79	nan	nan
ARHGAP42	-1.17	-0.75	-0.36	-0.34	0	0.62	1.22	1.58	0.59	0.15	0.5	-0.01	-0.17
ARHGAP44	-0.84	-0.49	-0.21	-0.15	0.55	1.02	1.78	1.89	0.86	-0.15	-0.96	-0.07	nan
ARHGAP45	-1.27	-0.85	-0.3	-0.25	0.16	0.75	1.3	1.47	0.2	0.08	0.35	-1.16	-0.73
ARHGAP5	-1.14	-0.8	-0.42	-0.29	-0.03	0.43	0.86	1.17	0.44	0.2	-0.09	-0.17	-1.2
ARHGDIA	-0.87	-0.68	-0.39	-0.39	0.06	0.59	0.97	1.28	0.56	0.28	-0.11	-0.72	-1.09
ARHGDIB	-1.06	-0.74	-0.35	-0.29	0.41	1.2	1.48	1.89	1.64	1.43	2.1	nan	nan
ARHGDIG	-1.17	-0.78	-0.44	-0.39	0.13	0.78	1.36	1.75	1.25	0.61	-1.3	-0.79	nan
ARHGEF11	-1.13	-0.76	-0.32	-0.15	0.16	0.72	1.41	1.66	0.74	0.6	1.25	-0.12	-0.58
ARHGEF12	-1.2	-0.76	-0.4	-0.28	-0.02	0.55	1.02	1.39	0.22	0.51	0.31	-0.17	0.03
ARHGEF16	-1.27	-0.87	-0.25	-0.21	0.17	0.75	1.17	1.68	-0.36	0.9	-0.05	0.13	-0.41
ARHGEF35	-1.14	-0.77	-0.44	-0.31	0.11	0.62	1.04	1.46	0.86	0.43	0.13	-0.82	-0.61
ARHGEF37	-1.16	-0.7	-0.32	-0.07	0.14	0.57	1.16	1.65	0.75	0.66	0.52	-0.48	nan
ARHGEF38	-1.19	-0.82	-0.45	-0.13	0.08	0.82	1.31	1.64	0.33	0.93	1.23	0.02	-0.3
ARHGEF40	-1.1	-0.65	-0.29	-0.39	0.29	0.63	1.37	1.81	-0.79	-0.21	-0.4	0.17	nan
ARHGEF5	-1.16	-0.76	-0.34	-0.25	0.09	0.68	1.21	1.58	0.52	0.63	-0.11	-0.28	-0.32
ARID1A	-1.02	-0.68	-0.29	-0.15	0.08	0.67	1.14	1.58	0.47	0.79	0.47	0.06	-0.64
ARID1B	-0.86	-0.53	-0.18	0.01	0.35	1.05	1.59	1.93	0.26	-0.1	0.36	-0.37	nan
ARID2	-1.09	-0.75	-0.15	-0.14	0.16	0.69	1.19	1.66	1.01	0.85	0.29	0.26	-0.65
ARID3A	-0.94	-0.58	-0.17	-0.19	0.28	0.85	1.27	1.4	-0.22	0.5	nan	-0.58	-0.31
ARID4B	-1.13	-0.74	-0.36	-0.3	0.1	0.66	1.17	1.48	0.49	0.75	0.85	0.49	-0.18
ARID5B	-0.87	-0.48	-0.13	0.03	0.34	0.93	1.58	1.89	0.64	-0.56	0.47	0.48	0.13
ARIH1	-0.99	-0.64	-0.21	-0.16	0.21	0.81	1.27	1.66	0.71	0.65	0.72	0.15	-0.47
ARIH2	-1.13	-0.82	-0.52	-0.3	0.37	0.75	1.47	1.9	0.46	1.36	-0.17	-0.9	-0.42
ARL1	-1.19	-0.82	-0.49	-0.43	0.14	0.73	1.14	1.47	0.7	-0.09	0.1	-0.38	-0.47
ARL14	-1.44	-0.97	-0.65	-0.5	0	0.72	1.12	1.53	0.89	0.93	0.4	-0.11	-0.88
ARL14EP	-0.97	-0.64	-0.18	-0.01	0.45	1.45	1.47	1.97	0.98	-0.14	0.45	-0.54	-0.63
ARL15	-1.13	-0.74	-0.41	-0.34	-0.17	0.97	1.39	1.75	-1.06	-0.51	1.47	-0.3	nan
ARL16	-1.12	-0.79	-0.44	-0.19	0.36	0.9	1.24	1.73	1.08	0.2	-0.98	-0.03	-0.37
ARL2	-1.18	-0.85	-0.5	-0.4	0.06	0.75	1.23	1.58	1	0.78	0.83	-1.14	nan
ARL2BP	-0.95	-0.61	-0.35	-0.23	0.26	1.04	1.34	1.94	-0.28	0.08	0.54	0.25	-0.36
ARL3	-1.11	-0.77	-0.38	-0.41	0.33	1.08	1.47	1.76	0.37	1.39	1.24	0.02	0.04
ARL4A	-1.21	-0.88	-0.46	-0.37	0.05	0.58	1	1.39	0.65	0.38	0.57	-0.64	-0.78
ARL5A	-0.88	-0.56	-0.29	-0.24	0.37	0.98	1.44	1.77	0.83	0.39	0.58	0.49	-0.32
ARL5B	-1.14	-0.72	-0.3	-0.26	0.07	0.8	1.35	1.62	0.37	0.52	0.97	0.11	-0.56
ARL6IP1	-0.88	-0.61	-0.34	-0.24	-0.12	0.4	0.86	1.11	0.34	0.25	0.32	-0.7	-1.95
ARL6IP4	-0.86	-0.77	-0.53	-0.43	-0.01	0.37	0.77	1.11	0.66	0.39	0.25	-0.47	-0.5
ARL6IP5	-0.78	-0.49	-0.37	-0.31	-0.08	0.17	0.37	0.74	0.16	0.06	-0.22	-0.57	-1.28
ARL6IP6	-0.93	-0.62	-0.21	-0.18	-0.01	0.8	1.6	1.91	1.28	0.81	-0.86	0.47	nan
ARL8A	-1.07	-0.66	-0.32	-0.3	0.12	0.86	1.32	1.77	0.27	-0.98	0.47	0.32	-0.85
ARL8B	-1.16	-0.81	-0.45	-0.29	0.07	0.64	1.27	1.65	0.36	0.22	0.36	-0.1	-0.24
ARMC1	-1.04	-0.73	-0.3	-0.31	0.15	1.01	1.42	1.88	0.29	-0.81	1	-0.77	-0.88
ARMC7	-1.05	-0.73	-0.33	-0.3	0.22	1.01	1.43	1.7	-0.09	-0.92	1.45	-0.06	0.3
ARMCX3	-1.06	-0.69	-0.17	-0.2	0.32	0.74	1.41	1.74	0.37	0.36	0.79	-0.47	-0.91
ARMCX6	-1.18	-0.84	-0.5	-0.29	0.17	1.06	1.37	1.37	1.04	-1	-1.03	-1.28	nan
ARMH3	-1.05	-0.72	-0.18	-0.12	0.28	0.72	1.35	1.75	-1.11	1.11	1.28	-1.02	0.32
ARMT1	-1.06	-0.73	-0.37	-0.27	0.13	1.05	1.39	1.83	0.45	0.38	0.85	-1.09	nan
ARPC1A	-0.99	-0.84	-0.58	-0.45	-0.07	0.32	0.74	1.03	0.47	-0.01	0.23	-0.54	-1.02
ARPC1B	-0.42	-0.38	-0.46	-0.3	-0.11	0.03	0.31	0.69	0.35	-0.11	-0.24	-0.54	-1.15
ARPC2	0.06	-0.01	-0.17	-0.16	-0.09	-0.02	0.17	0.48	0.15	-0.15	-0.15	-1	-1.96
ARPC3	-0.68	-0.59	-0.51	-0.38	-0.14	0.08	0.36	0.71	0.34	0.06	-0.35	-0.81	-2.03
ARPC4	-1.11	-0.78	-0.49	-0.37	0	0.67	1.14	1.46	0.71	-0.35	0.31	-0.43	nan
ARPC5	-0.5	-0.42	-0.39	-0.35	-0.08	0.21	0.42	0.81	0.41	0.13	0.05	-0.92	-1.14
ARPC5L	-1.06	-0.84	-0.57	-0.48	-0.11	0.52	0.98	1.31	0.36	0.35	0.52	-0.63	-1.33
ARPIN	-0.94	-0.57	-0.16	-0.11	0.22	1.06	1.45	2	1.3	-0.4	-0.89	-0.15	nan
ARPP19	-1.15	-0.83	-0.44	-0.39	0.17	0.77	1.29	1.65	0.82	0.82	0.54	0	-0.02
ARRB1	-1.14	-0.7	-0.37	-0.3	0.03	0.72	1.57	1.77	-1.06	1.5	-1.03	0.92	0.01
ARRDC1	-1.08	-0.7	-0.29	-0.15	0.25	0.89	1.33	1.71	0.56	0.56	0.49	-0.77	-0.86
ARRDC3	-0.85	-0.49	0.05	0.07	0.63	1.33	1.47	2.01	0.6	0.94	1.41	0.52	-0.4
ARRDC4	-1.37	-0.89	-0.51	-0.43	0.06	0.57	1.01	1.5	0.81	0.95	0.4	-0.19	-0.8
ARSA	-1.18	-0.76	-0.31	-0.12	0.15	0.7	1.03	1.59	0.04	-0.68	-0.57	-0.44	nan
ARSD	-0.98	-0.6	-0.15	-0.18	0.36	1.06	1.3	1.78	-0.06	-0.56	-0.36	-0.5	nan
ARSL	-0.96	-0.6	-0.22	-0.19	0.4	0.88	1.39	1.86	1.51	-0.21	-0.18	-1.07	nan
ARTN	-1.23	-0.9	-0.55	-0.39	0.14	0.87	1.34	1.69	0.25	-0.55	0.94	-0.71	0.65
ARV1	-1	-0.6	-0.26	-0.34	-0.03	1.06	1.29	1.87	1.45	1.41	0.45	-0.19	nan
ASAH1	-1.1	-0.73	-0.27	-0.32	0.11	0.67	1.08	1.48	0.49	0.32	0.11	-0.5	nan
ASAP2	-1.1	-0.77	-0.42	-0.29	0.23	0.87	1.45	1.99	0.24	0.55	0.48	-0.06	-1.07
ASB13	-1.01	-0.63	-0.32	-0.11	0.27	1.02	1.38	1.95	-0.66	-1.1	0.42	0.65	nan
ASB7	-0.94	-0.57	-0.18	-0.17	0.23	0.86	1.49	1.96	-0.25	-0.14	0.7	0.42	-0.54
ASB8	-0.98	-0.62	-0.15	-0.2	0.26	1.11	1.45	1.89	0.53	0.71	0.93	-0.13	-0.61
ASCC2	-1.13	-0.81	-0.23	-0.22	0.26	0.52	1.24	1.92	-0.33	-0.1	0.34	-0.09	-0.44
ASCC3	-0.93	-0.66	-0.26	-0.17	0.25	0.65	1.18	1.51	0.48	0.91	1.07	0.38	0.14
ASCL2	-0.87	-0.61	-0.53	-0.47	0.11	0.74	1.23	1.44	1.22	-0.37	-0.23	-0.92	nan
ASF1A	-1.06	-0.72	-0.42	-0.39	0.02	0.92	1.58	1.92	0.53	1.1	-1.04	0.01	nan
ASH1L	-1.11	-0.73	-0.32	-0.15	0.15	0.76	1.16	1.56	-0.84	-0.25	1.04	0.63	-0.47
ASH2L	-1.02	-0.67	-0.34	-0.26	0.22	1.08	1.54	1.93	1.17	0.57	0.75	-0.22	nan
ASL	-1.11	-0.83	-0.46	-0.36	0.06	0.72	1.12	1.4	0.64	0.28	0.71	-0.91	-0.31
ASNS	-1.65	-1.3	-0.73	-0.67	-0.24	0.19	0.93	1.24	0.3	0.48	1.22	-0.72	nan
ASNSD1	-1.08	-0.75	-0.41	-0.18	0.3	1.01	1.53	1.7	0.39	1.53	-1.19	-1.02	-0.44
ASPH	-1.18	-0.72	-0.18	0.06	0.09	0.63	1.24	1.44	0.7	-0.02	-0.29	-0.69	-1
ASPHD1	-1.17	-0.87	-0.37	-0.23	0.26	0.71	1.41	1.74	1.03	1.14	0.48	-0.42	-0.75
ASPM	-1.05	-0.62	-0.27	-0.17	0.06	0.67	0.95	1.13	0.3	-0.49	-1.36	1.32	nan
ASRGL1	-0.98	-0.67	-0.37	-0.24	0.43	1.14	1.39	1.8	0.76	0.93	-1.01	0.3	0.14
ASS1	-0.68	-0.78	-0.73	-0.67	-0.41	-0.16	0.12	0.35	0.13	-0.16	-0.22	-1.15	-2.15
ASTE1	-1.04	-0.67	-0.25	-0.12	0.32	0.89	1.38	2.01	-0.42	0.84	-0.92	-0.68	nan
ASXL1	-1.08	-0.68	-0.31	-0.21	0.26	0.8	1.42	1.82	0.13	0.04	0.56	-0.47	-0.51
ASXL2	-0.91	-0.54	-0.18	-0.04	0.32	0.93	1.59	1.77	0.48	0.82	-0.37	0.13	-0.31
ATAD2	-0.88	-0.57	-0.27	-0.17	0.36	0.85	1.51	1.81	0.52	-0.57	0.64	0.61	nan
ATAD2B	-1.1	-0.71	-0.12	-0.05	0.14	0.67	1.33	1.74	-0.27	0.62	0.75	-0.16	-0.72
ATAD3A	-1.01	-0.71	-0.25	-0.23	0.41	1.21	1.28	1.82	0.3	-0.21	-1.01	-1.09	nan
ATAD3B	-1.02	-0.68	-0.28	-0.16	0.46	0.76	1.42	1.77	-0.34	0.94	-0.85	-1.02	nan
ATAD5	-0.89	-0.55	-0.06	-0.2	0.26	0.9	1.4	1.87	2.05	1.4	-0.35	-0.21	nan
ATE1	-0.95	-0.6	-0.21	-0.28	0.43	0.94	1.61	1.9	2.04	-0.78	1.2	-0.28	nan
ATF2	-1.02	-0.67	-0.18	-0.17	0.22	1.01	1.53	1.9	-0.55	0.72	0	0.32	-1.04
ATF3	-1.49	-0.88	-0.65	-0.34	-0.09	0.46	0.89	1.13	0.26	1.09	1.76	0.85	0.65
ATF4	-1.64	-1.2	-0.73	-0.51	-0.22	0.19	0.63	1	0.44	0.14	0.34	-0.69	-1.7
ATF5	-0.89	-0.59	-0.21	-0.2	0.4	1.16	1.64	2.12	0.22	1.15	0.02	0.76	nan
ATF6	-1.06	-0.69	-0.28	-0.21	0.1	0.76	1.34	1.69	0.98	0.15	0.54	-0.27	-0.79
ATF6B	-1.03	-0.58	-0.31	-0.26	0.01	0.68	1.42	1.67	-0.29	0.38	-0.54	-0.26	nan
ATF7	-1.1	-0.76	-0.37	-0.22	-0.05	0.86	1.34	1.7	1	0.39	0.75	-0.47	nan
ATG101	-1.12	-0.77	-0.35	-0.35	0.23	0.99	1.45	1.71	0.63	-0.93	0.48	-0.16	0.16
ATG12	-1.23	-0.83	-0.46	-0.37	-0.05	0.75	1.21	1.71	0.55	-0.02	-0.71	-0.7	-1.28
ATG14	-1.11	-0.68	-0.29	-0.22	0.12	0.74	1.39	1.8	0	0.38	-0.85	-0.14	-0.45
ATG16L1	-1.02	-0.67	-0.28	-0.22	0.13	1.05	1.49	1.81	0.92	-0.53	1.06	0.23	nan
ATG16L2	-0.95	-0.57	-0.15	0.04	0.51	0.93	1.72	1.9	0.61	1.45	1.6	1.71	nan
ATG2A	-1.05	-0.61	-0.13	-0.27	0.36	1.18	1.5	2.15	-0.35	0.38	1.1	1.09	1.44
ATG2B	-1.02	-0.57	-0.26	-0.29	0.03	0.91	1.17	1.76	0.62	0.28	0.12	0.62	-0.37
ATG3	-0.93	-0.63	-0.31	-0.23	0.28	1.01	1.4	1.8	1.04	0.62	0.27	-0.39	-0.78
ATG4A	-1.05	-0.71	-0.4	-0.35	0.44	1.11	1.5	1.87	0.37	1.11	1.16	0.77	nan
ATG4D	-1.05	-0.73	-0.31	-0.3	0.07	0.99	1.22	1.81	0.18	-0.14	0.7	0	-0.5
ATG5	-1.13	-0.75	-0.36	-0.36	0.16	0.9	1.27	1.73	0.87	0.34	0.36	-0.12	-0.25
ATG9A	-1.05	-0.67	-0.25	-0.22	0	0.83	1.41	1.63	0.27	0.73	-0.97	-0.71	nan
ATIC	-1.2	-0.89	-0.5	-0.38	-0.05	0.72	1.33	1.6	0.58	0.27	-0.88	-0.53	-0.4
ATL3	-1.07	-0.68	-0.28	-0.23	0.1	0.86	1.3	1.76	0.93	0.02	-1.02	-0.71	-0.49
ATMIN	-0.98	-0.58	-0.23	-0.21	0.28	0.99	1.45	1.9	1.33	0.33	0.19	0.31	-0.8
ATN1	-0.92	-0.59	-0.07	-0.07	0.25	0.84	1.6	1.96	-0.4	1.45	-0.3	-0.35	-0.03
ATOX1	-1.05	-0.83	-0.53	-0.43	0.1	0.73	1.04	1.37	0.69	0.65	0.04	-0.2	-0.62
ATP10B	-1.14	-0.74	-0.24	-0.2	0.2	0.58	1.11	1.43	0.24	-0.04	-0.71	-0.26	nan
ATP11A	-1.03	-0.66	-0.21	-0.22	0.1	0.73	1.3	1.55	1.14	0.92	nan	-0.53	nan
ATP11B	-1.12	-0.7	-0.32	-0.3	0.06	0.65	1.11	1.51	0.47	0.22	-0.4	-0.29	-0.69
ATP13A1	-1.03	-0.63	-0.18	-0.17	0.23	0.75	1.44	1.76	0.5	0.61	0.14	0.11	1.96
ATP13A3	-0.97	-0.62	-0.19	-0.12	0.21	0.73	1.32	1.66	0.58	0.03	0.38	-0.47	-0.81
ATP1A1	-0.67	-0.26	-0.11	-0.09	0.02	0.21	0.22	0.39	-0.08	0.09	-0.73	-0.93	-2.16
ATP1B1	-0.3	-0.08	-0.1	-0.22	-0.1	-0.16	-0.16	-0.02	-0.24	-0.27	-0.48	-0.86	-1.72
ATP1B3	-1.01	-0.64	-0.5	-0.43	-0.11	0.09	0.28	0.55	-0.08	-0.3	-0.47	-1.02	-1.57
ATP2A2	-0.9	-0.52	-0.26	-0.18	0.01	0.39	0.74	1	0.26	-0.17	-0.53	-0.52	-1.94
ATP2A3	-1.16	-0.71	-0.15	-0.03	0.34	0.68	1.21	1.64	-1.13	-0.44	-0.4	-1.01	-1.15
ATP2B4	-1.13	-0.72	-0.29	-0.19	0.1	0.57	0.69	1.37	-0.58	1.18	0.67	-0.36	nan
ATP2C1	-1.17	-0.81	-0.28	-0.26	-0.04	0.68	1.28	1.63	0.37	-0.01	0.67	-0.77	-1.23
ATP2C2	-1.22	-0.85	-0.35	-0.23	0.21	0.64	1.27	1.75	0.11	0.74	-0.46	-0.23	-0.72
ATP5F1A	-0.65	-0.58	-0.4	-0.23	-0.02	0.4	0.69	1.05	0.61	0.23	0.31	-0.56	-1.34
ATP5F1B	-0.47	-0.44	-0.41	-0.24	-0.01	0.17	0.45	0.82	0.56	0.22	-0.2	-0.62	-1.24
ATP5F1C	-0.75	-0.67	-0.47	-0.28	-0.03	0.29	0.69	1.03	0.63	0.3	0.22	-0.2	-1.94
ATP5F1D	-0.17	-0.27	-0.31	-0.13	-0.02	0.13	0.37	0.81	0.44	0.16	-0.38	-0.88	-1.48
ATP5F1E	-0.11	-0.23	-0.18	-0.23	-0.04	0.12	0.29	0.7	0.51	0.06	0.11	-0.93	-1.31
ATP5IF1	-0.6	-0.58	-0.51	-0.32	-0.11	0.05	0.39	0.8	0.39	0.15	0.17	-0.95	-1.98
ATP5MC1	-0.51	-0.63	-0.43	-0.24	0.06	0.44	0.78	1.13	0.71	0.19	-0.05	-0.55	-1.47
ATP5MC3	-0.09	-0.16	-0.26	-0.2	-0.01	0.15	0.35	0.88	0.53	0.09	-0.24	-0.81	-1.86
ATP5ME	-0.52	-0.56	-0.38	-0.26	0.03	0.47	0.78	1.12	0.72	0.51	0.36	-0.13	-1.06
ATP5MF	-0.55	-0.5	-0.4	-0.22	-0.04	0.27	0.62	0.96	0.42	0.51	0.08	-0.44	-1.53
ATP5MG	-0.43	-0.47	-0.42	-0.3	-0.1	0.15	0.46	0.84	0.32	0.32	0.38	-0.71	-1.73
ATP5MJ	-0.52	-0.55	-0.43	-0.35	-0.02	0.29	0.6	0.99	0.49	0.17	0.21	-0.64	-1.83
ATP5MK	-0.19	-0.31	-0.3	-0.33	-0.09	0.21	0.41	0.86	0.56	0.36	0.2	-0.71	-2.36
ATP5PB	-0.82	-0.74	-0.56	-0.38	-0.05	0.41	0.73	1.11	0.53	0.16	0.23	-0.23	-0.41
ATP5PD	-0.85	-0.67	-0.44	-0.4	0.01	0.39	0.79	1.09	0.71	0.63	0.3	-0.62	-1.46
ATP5PF	-0.24	-0.29	-0.28	-0.2	-0.03	0.2	0.5	0.92	0.46	0.28	-0.07	-0.88	-1.71
ATP5PO	-0.84	-0.72	-0.49	-0.32	-0.09	0.4	0.68	1.02	0.69	0.35	-0.03	-0.56	-1.61
ATP6AP1	-1.12	-0.68	-0.32	-0.22	0.08	0.54	1.13	1.47	0.26	0	0.08	-0.39	-1.45
ATP6AP2	-1.15	-0.73	-0.29	-0.27	0.07	0.65	1.21	1.64	0.44	0.45	0.27	-0.62	-0.49
ATP6V0A2	-0.95	-0.57	-0.03	-0.08	0.24	0.99	1.45	1.86	0.96	0.64	1.38	-0.66	nan
ATP6V0B	-0.74	-0.63	-0.44	-0.44	-0.17	0.17	0.48	0.82	0.2	-0.02	-0.19	-0.82	-0.98
ATP6V0C	-0.61	-0.45	-0.35	-0.43	-0.15	0.19	0.5	0.81	0.43	0.27	0.07	-1.03	-1.31
ATP6V0D1	-1.01	-0.65	-0.31	-0.36	0.18	0.91	1.19	1.6	1	0.47	0.81	-0.2	-0.63
ATP6V0E1	-0.77	-0.72	-0.54	-0.53	-0.25	0.18	0.45	0.8	0.33	0.19	-0.03	-0.96	-1.71
ATP6V1A	-0.93	-0.58	-0.29	-0.21	0.15	0.87	1.44	1.89	0.85	0.07	0.5	0.27	nan
ATP6V1B2	-0.99	-0.64	-0.32	-0.16	0.23	0.86	1.65	1.73	0.65	-0.64	0.55	0.11	-1.03
ATP6V1C1	-1.16	-0.8	-0.52	-0.37	0.11	0.78	1.38	1.73	0.7	0.58	-1.01	0.54	1.24
ATP6V1D	-1.04	-0.74	-0.58	-0.43	0.01	0.57	0.88	1.23	0.71	0.31	0.3	-0.43	-1.07
ATP6V1E1	-1.28	-0.86	-0.6	-0.54	0.03	0.69	1.04	1.39	0.95	0.05	0.43	-0.83	-0.9
ATP6V1F	-0.92	-0.79	-0.57	-0.52	-0.1	0.53	0.92	1.21	0.62	0.07	0.28	-0.81	-0.93
ATP6V1G1	-0.71	-0.64	-0.44	-0.44	-0.11	0.32	0.71	1	0.67	0.19	0.32	-0.74	-0.99
ATP6V1H	-1.12	-0.74	-0.39	-0.39	0.1	0.98	1.46	1.7	0.9	-0.24	-0.98	0.09	nan
ATP7A	-0.85	-0.49	0.14	0.28	0.47	0.89	1.46	1.81	0.71	1.16	1.43	0.21	nan
ATP8A1	-1.28	-0.85	-0.43	-0.29	0.09	0.49	1.12	1.59	-0.81	-0.11	-0.2	-0.46	nan
ATP8B1	-0.84	-0.6	-0.36	-0.3	-0.06	0.25	0.49	0.69	0.21	-0.13	-0.22	-0.74	-1.03
ATP9A	-1.1	-0.7	-0.24	-0.14	0.23	0.61	1.22	1.46	0.47	-0.13	0.27	0.72	nan
ATP9B	-1.11	-0.73	-0.23	-0.1	0.23	0.63	1.1	1.34	-0.01	0.87	0.48	-0.39	-0.45
ATPAF1	-1.01	-0.68	-0.45	-0.31	0.13	0.95	1.51	1.83	0.38	0.39	0.88	-0.64	0.26
ATPAF2	-1.12	-0.82	-0.34	-0.34	0.29	1.04	1.61	1.64	1.16	0.77	0.96	-0.02	-1.07
ATR	-0.84	-0.47	-0.06	-0.02	0.48	1.21	1.32	1.82	0.36	-0.07	0.73	-0.05	nan
ATRAID	-1.17	-0.82	-0.44	-0.34	0.15	0.77	1.16	1.6	1	0.54	0.73	0.22	nan
ATRN	-0.8	-0.42	0.05	0.12	0.38	0.86	1.58	1.79	1.31	-0.69	-0.79	-0.12	nan
ATXN1	-1.15	-0.74	-0.31	-0.24	0.22	0.73	1.3	1.47	0.32	0.03	0.64	-0.09	nan
ATXN10	-1.16	-0.83	-0.45	-0.38	0.14	0.82	1.28	1.59	0.81	0.47	0.13	0.09	-0.55
ATXN1L	-0.97	-0.67	-0.2	-0.15	0.45	0.82	1.3	1.74	-0.69	-0.5	-0.17	-1.05	-0.6
ATXN2	-1.07	-0.73	-0.36	-0.25	0.1	0.74	1.34	1.67	0.67	0.63	0.22	0.04	-0.6
ATXN7	-1.25	-0.87	-0.35	-0.37	-0.02	0.59	1.18	1.58	0.47	0.54	0.28	-0.35	nan
ATXN7L3	-1.03	-0.66	-0.14	-0.2	0.15	0.76	1.39	1.88	1.47	0.21	1.12	-0.73	-0.53
ATXN7L3B	-1.03	-0.67	-0.35	-0.3	0.24	0.81	1.33	1.56	0.73	0.94	0.93	-0.24	-0.34
AUH	-1.11	-0.7	-0.37	-0.22	0.24	1.03	1.47	1.73	0.47	0.45	0	0.01	-1.11
AUP1	-1.11	-0.78	-0.41	-0.39	0.15	0.66	1.16	1.54	0.48	0.4	-0.1	-0.2	nan
AURKAIP1	-0.56	-0.54	-0.44	-0.32	0.11	0.45	0.73	1.1	0.69	0.28	0.04	-0.76	0.14
AVEN	-1.17	-0.85	-0.44	-0.28	0.24	1.06	1.42	1.8	0.49	-0.22	1.29	0.34	nan
AVL9	-1.16	-0.77	-0.41	-0.27	0.29	0.83	1.32	1.78	0.41	-0.07	0.98	-0.44	-0.33
AVPI1	-1.1	-0.72	-0.32	-0.34	0.21	0.95	1.51	1.76	0.81	-0.69	0.12	-0.18	-1.15
AXDND1	-1.16	-0.78	-0.55	-0.35	0.43	0.98	1.55	1.67	1.08	0.96	-0.63	-1.27	0.8
AXIN1	-1.06	-0.67	-0.15	-0.13	0.06	0.69	1.44	1.94	0.25	0.99	-1.19	-0.31	nan
AZGP1	-1.25	-0.82	-0.3	-0.32	0.02	0.7	1.2	1.68	0.29	0.41	0.71	-1.45	nan
AZI2	-1.14	-0.76	-0.27	-0.35	0.12	0.9	1.41	1.83	0.72	-0.07	1.18	-0.14	-0.38
B2M	-0.44	-0.2	-0.31	-0.45	-0.33	-0.38	-0.37	0.04	-0.22	-0.64	-1.16	-1.69	-3.25
B3GALNT2	-1.05	-0.7	-0.33	-0.25	0.28	0.77	1.33	1.75	0.51	0.23	0.72	-0.18	-0.66
B3GALT1	-1.06	-0.7	-0.21	-0.15	0.29	1.03	1.25	1.96	0.15	1.22	0.99	-0.07	nan
B3GALT4	-1.11	-0.77	-0.31	-0.3	0.12	0.8	1.36	1.7	0.54	0.81	-0.6	-0.71	nan
B3GALT5	-0.97	-0.59	-0.28	-0.2	0.07	0.37	0.73	1.02	0.27	0.13	-0.22	-0.7	-1.26
B3GALT6	-0.98	-0.67	-0.28	-0.42	0.07	1	1.94	2	-0.38	0.51	0.43	-0.63	nan
B3GAT3	-1.09	-0.7	-0.21	-0.34	0.2	0.82	1.42	1.78	-0.44	-0.89	-1.15	-0.36	-0.75
B3GNT2	-0.89	-0.49	-0.2	-0.24	0.2	0.88	1.42	1.69	0.68	0.05	0.79	0.28	-0.74
B3GNT3	-1.08	-0.67	-0.25	-0.18	0.12	0.69	1.17	1.69	0.89	-0.77	-0.1	-0.77	-0.38
B3GNT5	-1.29	-0.82	-0.28	-0.12	0.2	0.54	1.12	1.4	-0.28	0.01	0.26	-0.13	-0.61
B3GNT8	-1.2	-0.81	-0.47	-0.3	0.12	0.7	1.06	1.74	1.16	-0.59	-0.58	-1.3	nan
B4GALNT3	-1.22	-0.78	-0.3	-0.16	0.08	0.6	1.17	1.55	0.64	-0.95	0.28	-0.56	-0.37
B4GALT1	-1.25	-0.85	-0.53	-0.59	-0.31	0.2	0.67	0.97	0.47	-0.36	0.04	-0.88	-1.02
B4GALT2	-1.12	-0.78	-0.43	-0.43	0.19	1.05	1.27	1.82	-0.14	1.74	-0.13	0.81	nan
B4GALT3	-1.09	-0.75	-0.38	-0.27	0.17	1.04	1.31	1.84	1.36	-0.03	-0.73	1.01	nan
B4GALT5	-1.02	-0.67	-0.3	-0.28	0.04	0.63	1.23	1.54	0.54	0.29	0.97	0.11	-1.29
B4GALT7	-0.96	-0.66	-0.15	-0.19	0.27	1.22	1.55	1.96	0.86	0.78	1.18	-0.25	nan
B4GAT1	-0.9	-0.57	-0.2	-0.1	0.11	1.04	1.54	1.87	0.85	nan	-0.33	-0.33	0.98
BABAM1	-1.09	-0.75	-0.45	-0.34	0.07	0.85	1.42	1.76	0.21	-0.06	-0.46	0.38	nan
BACE2	-1.07	-0.75	-0.37	-0.4	-0.03	0.71	1.16	1.52	0.14	0.48	-0.8	-0.42	-1.22
BACH1	-1.15	-0.79	-0.41	-0.34	0.11	0.62	1.26	1.65	0.63	1.04	1.02	-0.06	-0.63
BAD	-1.26	-0.89	-0.63	-0.5	0	0.7	1.31	1.47	0.41	0.57	1.09	-0.71	nan
BAG1	-0.85	-0.76	-0.46	-0.35	0	0.54	0.87	1.21	0.68	0.51	0.54	-0.35	-1.45
BAG2	-1.18	-0.81	-0.49	-0.39	0.24	1.1	1.45	1.74	0.89	0.32	1.46	0.71	nan
BAG3	-1.01	-0.63	-0.36	-0.23	0.25	1.1	1.41	1.88	-0.63	-0.73	-0.91	0.85	1.42
BAG4	-0.9	-0.59	-0.15	-0.12	0.27	1.22	1.48	1.76	0.18	-0.65	0.66	0.6	-0.17
BAG5	-0.91	-0.59	-0.21	-0.21	0.31	1.08	1.44	1.83	0.61	1.08	0.58	-0.43	-0.98
BAHD1	-1.04	-0.65	-0.23	-0.13	0.34	0.77	1.21	2.04	0.64	0.89	-0.56	0.15	-0.25
BAIAP2L1	-1.26	-0.84	-0.42	-0.26	0.08	0.54	1.02	1.36	0.76	0.23	0.63	-0.17	-0.74
BAK1	-1.04	-0.67	-0.27	-0.21	0.19	1.01	1.46	1.72	0.79	0.96	0.97	-0.78	-0.44
BANF1	-1.05	-0.72	-0.37	-0.3	0.22	0.85	1.28	1.58	0.33	0.39	0.21	-0.7	nan
BAP1	-1.16	-0.75	-0.35	-0.14	0	0.96	1.3	1.79	0.24	0.52	2.1	-0.19	nan
BARD1	-0.9	-0.58	-0.27	-0.24	0.14	0.96	1.58	2.07	1.08	0.19	1.34	-0.91	nan
BARX2	-1.07	-0.71	-0.25	-0.26	0.14	1.03	1.44	1.9	0.97	0.17	1.33	0.32	0.27
BATF2	-1.1	-0.77	-0.61	-0.43	0.3	0.78	1.36	1.58	1.14	0.31	0.25	-0.26	nan
BAX	-0.86	-0.81	-0.52	-0.45	-0.04	0.48	0.91	1.19	0.78	0.41	0.47	-0.48	-0.98
BAZ1A	-1.06	-0.7	-0.32	-0.27	0.08	0.62	1.32	1.61	0.68	0.76	1.24	0.39	0.01
BAZ1B	-0.87	-0.62	-0.28	-0.23	0.11	0.71	1.22	1.66	0.49	0.81	0.83	-0.4	-0.34
BAZ2A	-0.98	-0.56	-0.14	-0.04	0.29	0.96	1.42	1.83	0.16	0.01	-0.19	0.1	nan
BAZ2B	-1.11	-0.72	-0.35	-0.02	-0.02	0.83	0.97	1.83	-1.01	-0.32	-1.17	-0.4	nan
BBC3	-1.26	-0.84	-0.5	-0.45	0.17	0.73	1.15	1.45	0.68	0.55	0.87	-0.05	0.07
BBIP1	-1.17	-0.78	-0.51	-0.49	0.03	1.08	1.49	1.66	1.18	-0.95	-0.01	-0.17	-0.74
BBLN	-0.86	-0.83	-0.64	-0.49	0	0.44	0.77	1.04	0.57	0.29	0.37	-0.42	-0.6
BBS2	-1.06	-0.76	-0.39	-0.32	0.54	1.11	1.62	2.02	1.17	-0.9	nan	-1.18	-0.17
BBS7	-1	-0.62	-0.38	-0.34	0.32	1.08	1.56	1.93	1.05	1.19	1.76	-0.84	nan
BCAP31	-0.91	-0.6	-0.34	-0.28	-0.03	0.43	0.74	1.07	0.29	0.19	0	-0.88	-0.24
BCAR1	-1.06	-0.67	-0.28	-0.21	0.28	1	1.34	1.67	0.52	0.36	0.05	0.21	-0.47
BCAR3	-1.11	-0.7	-0.29	-0.31	0.05	0.89	1.31	1.75	1.22	0.42	-0.4	-0.53	-1.09
BCAS1	-0.95	-0.55	-0.13	-0.2	0.34	1.13	1.67	1.86	-0.56	-0.64	nan	-0.28	nan
BCAS2	-1.16	-0.81	-0.4	-0.36	0.15	0.95	1.63	1.76	1.1	0.65	0.96	-0.29	-0.05
BCCIP	-1.08	-0.74	-0.31	-0.32	0.19	1.06	1.37	1.86	1.19	1.2	1.2	-0.35	-0.99
BCKDHA	-1.05	-0.72	-0.32	-0.34	0.39	0.94	1.59	1.79	1.34	0.87	nan	0.81	nan
BCKDHB	-1.11	-0.7	-0.25	-0.07	0.2	0.89	1.44	1.64	0.3	0.74	0.12	-0.26	-1.22
BCKDK	-1.06	-0.73	-0.43	-0.31	0.31	1.06	1.62	1.89	1.41	0.66	1.19	-0.46	-0.45
BCL10	-1.13	-0.71	-0.43	-0.35	-0.04	0.5	0.89	1.25	0.72	0.38	0.05	-0.33	-0.47
BCL11B	-1.07	-0.74	-0.03	-0.13	-0.04	0.93	1.37	1.79	0.92	-0.31	1.34	0.71	-0.4
BCL2L12	-0.93	-0.65	-0.28	-0.31	0.23	1.38	1.54	1.94	0.82	-0.79	0	0.01	-0.81
BCL2L14	-1.13	-0.77	-0.57	-0.39	-0.15	0.67	1.33	1.75	-0.29	0.51	-0.2	-0.72	nan
BCL2L15	-1.09	-0.73	-0.3	-0.19	0.23	0.83	1.26	1.58	1.08	0.54	0.28	-0.12	nan
BCL2L2	-1.21	-0.83	-0.39	-0.35	0.28	0.7	1.35	1.62	0.5	0.53	0.93	-0.5	-0.51
BCL3	-1.15	-0.73	-0.41	-0.24	0.14	0.76	1.18	1.68	0.03	0.78	0.61	0.22	-0.62
BCL7A	-0.84	-0.48	-0.19	-0.14	0.39	0.9	1.83	2.19	0.45	-0.91	1.53	-0.77	nan
BCL7B	-1.12	-0.79	-0.37	-0.39	-0.13	0.97	1.41	1.76	0.99	0.31	0.32	0.18	-1.02
BCL7C	-1.01	-0.66	-0.37	-0.27	0.27	1.11	1.46	1.77	1.12	0.65	-0.54	-0.85	nan
BCL9L	-1	-0.65	-0.13	-0.06	0.34	0.71	1.45	1.66	0.22	0.43	0.73	0.35	0.65
BCLAF1	-1.16	-0.75	-0.33	-0.27	0.35	0.83	1.35	1.59	0.13	0.58	0.6	-0.52	-0.22
BCR	-1.01	-0.67	-0.3	-0.18	0.34	1.05	1.44	1.75	0.65	0.27	-1.13	-0.16	nan
BDH1	-1.01	-0.57	-0.08	-0.03	0.16	0.96	1.46	1.8	1.03	-0.68	-0.01	nan	-0.35
BDH2	-1.24	-0.91	-0.37	-0.39	0.17	1	1.44	1.77	1.05	2.44	-1.22	-0.61	nan
BDKRB2	-1.11	-0.7	-0.24	-0.31	0.2	0.68	1.46	1.59	1.03	0.28	0.89	-0.55	-0.47
BDP1	-0.97	-0.66	-0.22	-0.22	0.15	0.59	1.08	1.39	0.52	0.3	0.79	0.06	-0.07
BECN1	-0.9	-0.58	-0.19	-0.12	0.18	1.27	1.6	2.22	1.3	-0.55	2.3	-0.45	nan
BEND7	-0.94	-0.64	-0.27	-0.21	0.01	0.87	1.33	1.81	-0.2	nan	nan	0.52	nan
BEST1	-1.28	-0.92	-0.57	-0.48	0.29	0.72	1.59	1.77	-0.75	1.03	0.47	1.22	nan
BET1	-1.13	-0.77	-0.5	-0.38	0.12	0.95	1.37	1.9	0.88	-0.2	-0.19	-0.83	nan
BET1L	-0.9	-0.55	-0.22	-0.28	0.14	1.13	1.72	2.05	-0.16	0.56	-0.42	-0.36	nan
BEX3	-1.25	-0.93	-0.58	-0.5	0.16	0.79	1.11	1.45	1.03	0.48	-0.49	-0.14	nan
BFAR	-0.96	-0.6	-0.25	-0.18	0.27	0.89	1.28	1.9	0.65	0.2	-0.92	0.21	nan
BHLHE40	-0.99	-0.53	-0.21	-0.1	0.24	0.76	1.15	1.58	0.8	0.79	1.27	0.39	-0.75
BHLHE41	-1.09	-0.62	-0.32	-0.26	0.12	0.68	1.1	1.53	0.62	1.01	1.34	0.36	-0.04
BICDL2	-1.39	-0.94	-0.56	-0.39	-0.12	0.54	1.03	1.44	0.06	0.44	-0.21	0.05	-0.99
BID	-1.24	-1	-0.54	-0.49	0.12	0.79	1.13	1.42	0.52	0.46	0.49	-0.01	-0.78
BIK	-1.15	-0.8	-0.39	-0.34	0.14	0.78	1.22	1.49	0.67	0.39	0.38	-0.21	nan
BIN3	-1.21	-0.85	-0.53	-0.39	0.11	0.91	1.33	1.73	1.32	-1.3	1.17	-0.4	nan
BIRC2	-1.16	-0.74	-0.32	-0.3	0.16	0.68	1.18	1.58	0.8	0.54	0.74	-0.83	-0.72
BIRC3	-0.84	-0.51	-0.38	-0.33	-0.15	0.17	0.48	0.69	0.58	0.09	0.62	0.17	-0.49
BIRC5	-1.14	-0.85	-0.54	-0.56	-0.11	0.8	1.17	1.38	0.56	0.53	nan	0.57	nan
BIRC6	-1.09	-0.7	-0.19	-0.24	0.06	0.55	1.35	0.98	-0.5	0.25	0.23	-0.12	nan
BLCAP	-1.21	-0.8	-0.45	-0.41	-0.01	0.7	1.1	1.44	0.74	0.08	0.72	-0.46	-1.51
BLMH	-0.86	-0.5	-0.26	-0.11	0.31	1.42	1.61	2.05	1.26	1.6	-0.45	nan	nan
BLOC1S1	-0.99	-0.77	-0.55	-0.41	-0.11	0.29	0.62	0.94	0.66	0.36	0.4	-0.38	-1.58
BLOC1S2	-1.23	-0.92	-0.71	-0.42	0.05	0.79	1.26	1.55	0.48	1.41	0.54	-0.02	0
BLOC1S4	-1.04	-0.73	-0.3	-0.34	0.27	1.03	1.45	1.87	0.79	0.6	-0.59	-0.16	nan
BLOC1S5	-0.89	-0.58	-0.24	-0.19	0.42	1.27	1.87	1.98	1.76	-0.59	1.43	0.44	nan
BLOC1S6	-1.05	-0.75	-0.34	-0.29	0.11	0.92	1.32	1.6	0.19	-0.05	0.68	-0.43	-0.34
BLVRB	-1.03	-0.87	-0.64	-0.5	-0.14	0.37	0.69	0.99	0.85	0.34	0.19	-0.86	-0.89
BLZF1	-1.07	-0.69	-0.34	-0.34	0.09	0.9	1.34	1.82	0.68	0.99	-0.39	-0.03	0.33
BMP1	-1.02	-0.63	-0.13	0	0.24	0.74	1.01	1.72	0.53	-0.29	1.73	1.21	nan
BMP2	-0.95	-0.56	-0.25	-0.15	0.13	0.68	1.05	1.58	0.43	0.67	1.27	0.08	-0.46
BMP2K	-1.05	-0.6	-0.25	-0.16	0.33	0.85	1.34	1.67	0.7	0.26	0.43	-0.65	-0.75
BMP4	-0.81	-0.42	-0.11	-0.24	0.33	0.96	1.41	1.71	0.3	0.4	0.76	-0.48	-1.14
BMP7	-0.97	-0.56	-0.21	-0.27	0.3	1.21	1.44	1.82	0.46	0.5	0.37	0.3	-0.3
BMP8B	-1	-0.66	-0.27	-0.31	-0.03	0.57	1.08	1.78	1.82	-1.1	nan	-1.05	nan
BMPR1A	-1.03	-0.68	-0.26	-0.2	0.05	0.82	1.53	1.85	0.91	0.6	0.42	-0.26	0.62
BMPR2	-1.11	-0.69	-0.29	-0.27	0.07	0.66	1.21	1.68	0.2	0.85	0.51	-0.38	0.07
BMS1	-0.99	-0.66	-0.28	-0.18	0.23	0.79	1.31	1.51	0.76	0.76	1.12	-0.15	-1.02
BNIP2	-1.09	-0.7	-0.34	-0.11	0.28	0.77	1.25	1.9	0.52	0.97	-0.6	0.09	-1.03
BNIP3	-0.81	-0.57	-0.35	-0.23	0.2	0.59	0.82	1.2	0.67	0.4	-0.15	-0.31	nan
BNIP3L	-0.85	-0.56	-0.31	-0.25	0.11	0.49	0.8	1.16	0.49	0.68	-0.08	-0.5	-2.01
BNIP5	-1.48	-1.04	-0.42	-0.4	-0.02	0.48	1.02	1.25	0.27	0.36	1.3	0.08	-0.63
BOD1	-1.11	-0.77	-0.48	-0.38	0.13	0.71	1.43	1.78	0.06	1.79	-0.28	-0.83	0.16
BOD1L1	-1.31	-0.93	-0.49	-0.32	-0.07	0.42	1.01	1.29	0.29	0.23	0.53	-0.35	-0.77
BOK	-0.98	-0.66	-0.13	-0.13	0.13	0.98	1.55	1.95	1.25	0.23	-0.95	-0.14	nan
BOLA1	-0.94	-0.64	-0.28	-0.06	0.35	1.19	1.83	2	1.4	nan	-0.35	-0.8	-0.84
BOLA2-SMG1P6	-1.19	-0.83	-0.53	-0.42	0.09	0.84	1.33	1.67	0.71	-0.88	0.63	-0.83	-0.69
BOLA3	-1.02	-0.84	-0.49	-0.43	0.02	0.79	1.18	1.49	0.88	0.45	0.65	0.03	-1.3
BOP1	-1.09	-0.67	-0.43	-0.34	0.4	0.88	1.35	1.77	-0.73	-0.14	nan	1.2	nan
BORCS5	-1.02	-0.61	-0.18	-0.05	0.14	0.91	1.35	1.9	0.96	-1.08	0.64	-0.5	nan
BORCS6	-1.1	-0.76	-0.39	-0.43	0.23	1.12	1.65	1.91	0.13	-0.46	0.5	-0.84	-1.03
BORCS7	-1.17	-0.82	-0.41	-0.44	0.32	0.96	1.33	1.82	0.73	0.07	-0.41	-0.58	0.27
BORCS8	-1.2	-0.84	-0.48	-0.42	0.31	0.78	1.3	1.67	0.24	0.27	0.95	-0.72	-0.51
BPGM	-1.14	-0.8	-0.25	-0.22	0.39	0.98	1.3	1.74	-1.19	1.99	-1	-0.16	-1.05
BPHL	-1.19	-0.85	-0.4	-0.34	0.28	1.02	1.5	1.75	1.1	0.94	-0.75	0.86	-0.54
BPNT2	-1.08	-0.67	-0.31	-0.21	0.13	0.55	1.29	1.53	0.16	0.27	-0.02	-0.64	0.18
BRAF	-1.07	-0.69	-0.24	-0.17	0.34	0.75	1.38	1.74	-0.84	0.9	1.02	-0.08	-0.2
BRAP	-1.13	-0.82	-0.4	-0.26	0.24	0.84	1.62	1.85	0	0.57	1.5	-0.57	-0.54
BRCA1	-0.97	-0.66	-0.43	-0.37	0.25	0.9	1.42	1.57	1.32	0.57	-0.88	-0.21	nan
BRCA2	-0.98	-0.66	-0.42	-0.33	0.15	0.9	1.38	1.62	0.87	0.36	-0.71	-0.59	nan
BRCC3	-1.15	-0.82	-0.39	-0.36	0	0.93	1.4	1.62	0.31	0.42	-0.93	-0.65	-0.89
BRD2	-1.06	-0.74	-0.33	-0.23	0.12	0.73	1.31	1.54	0.81	0.71	1.1	0.11	-0.34
BRD3	-1.03	-0.72	-0.24	-0.32	0.11	0.53	1.4	1.74	-0.01	-0.86	0.36	-0.1	-0.88
BRD4	-0.92	-0.66	-0.29	-0.2	0.12	0.65	1.1	1.46	0.19	0.49	0.8	0.05	0.04
BRD7	-1.08	-0.77	-0.4	-0.27	0.08	0.71	1.28	1.63	0.95	0.47	0.48	-0.73	-0.44
BRD8	-1.18	-0.8	-0.34	-0.35	0.01	0.71	1.29	1.66	0.65	0.59	1.22	-0.47	-0.6
BRI3	-0.64	-0.49	-0.35	-0.34	-0.13	0.01	0.32	0.7	0.35	0.08	-0.04	-0.68	-1.63
BRI3BP	-0.73	-0.46	-0.19	-0.16	0.17	0.62	1	1.42	0.47	0.43	-0.54	-0.38	-1.35
BRIX1	-1.14	-0.81	-0.52	-0.3	0.17	0.96	1.44	1.75	0.64	0.16	1.01	0.19	-0.64
BRK1	-0.79	-0.72	-0.45	-0.42	-0.04	0.46	0.8	1.14	0.85	0.33	-0.37	-0.44	-1.04
BRMS1	-1.28	-0.91	-0.6	-0.52	0.12	0.94	1.36	1.52	-0.3	0.64	-0.01	-1.37	nan
BROX	-0.99	-0.61	-0.33	-0.38	0.43	1	1.55	1.89	1.67	1.46	0.61	-0.46	nan
BRPF3	-1.13	-0.78	-0.32	-0.21	0.11	0.69	1.47	1.9	0.65	0.5	-1.15	-0.93	-0.11
BRWD1	-1.24	-0.78	-0.39	-0.25	0.21	0.53	1.13	1.36	0.32	0.13	0.11	-0.41	-0.53
BRWD3	-1.11	-0.71	-0.26	-0.02	0.22	0.81	1.32	1.65	-0.51	0.4	0.69	-0.65	-0.54
BSCL2	-1.04	-0.71	-0.32	-0.26	0.25	0.87	1.43	1.75	0.46	0.71	0.12	-0.88	nan
BSDC1	-1.23	-0.85	-0.33	-0.26	-0.01	0.68	1.18	1.59	-0.4	0.02	0.03	0.07	-0.97
BSG	-0.85	-0.57	-0.35	-0.3	-0.08	0.2	0.44	0.73	0.08	-0.19	-0.3	-0.93	-1.32
BSPRY	-1.01	-0.69	-0.39	-0.3	0.2	0.67	1.66	1.91	0.75	0.95	1.01	0.63	-0.12
BST2	-1.33	-0.72	-0.32	-0.33	-0.02	0.6	0.87	1.42	0.45	0.56	0.81	-1.23	nan
BTAF1	-1.13	-0.73	-0.19	-0.03	0.22	0.82	1.37	1.65	-0.2	0.87	0.02	-0.31	-1.09
BTBD1	-1.15	-0.76	-0.46	-0.44	0.21	0.85	1.38	1.8	1.12	0.3	1.06	-0.01	0.13
BTBD10	-0.95	-0.63	-0.24	-0.21	0.23	1.14	1.63	2.11	1.41	1.29	0.72	-0.31	nan
BTBD2	-0.86	-0.46	-0.15	0	0.61	1.42	1.61	2.1	0.88	-0.36	nan	0.54	nan
BTBD3	-0.92	-0.63	-0.2	-0.18	0.33	1.14	1.49	1.84	0.56	-0.36	0.38	-0.23	-0.32
BTBD6	-1.24	-0.88	-0.52	-0.52	0.04	0.85	1.24	1.59	0.59	0.02	0.85	-0.21	nan
BTBD7	-1.04	-0.65	-0.3	-0.17	0.1	0.75	1.23	1.65	0.09	0.4	0.67	-0.04	-0.73
BTBD9	-1.12	-0.72	-0.27	-0.21	-0.01	0.91	1.07	1.5	0.98	0.85	-0.18	-0.95	-0.46
BTC	-1.09	-0.66	-0.45	-0.37	0.09	0.58	1.01	1.75	-0.35	-0.32	1.07	0.16	-0.99
BTD	-1.1	-0.69	-0.21	-0.15	0.05	0.66	1.21	1.87	1.35	0.11	nan	-0.93	nan
BTF3	-0.27	-0.39	-0.3	-0.21	-0.12	0.12	0.4	0.73	0.28	0.12	-0.23	-0.87	-1.87
BTF3L4	-1.19	-0.85	-0.46	-0.38	-0.01	0.77	1.54	1.71	0.49	0.04	0.46	-0.61	-0.57
BTG1	-0.97	-0.79	-0.47	-0.43	-0.15	0.2	0.56	0.88	0.4	0.39	0.1	-0.77	-0.99
BTG2	-1.19	-0.74	-0.34	-0.32	0.12	0.75	1.25	1.56	0.53	0.87	0.41	0.44	0.05
BTG3	-1.31	-0.98	-0.54	-0.42	0.13	0.69	1.19	1.51	0.83	0.41	-0.93	-1	-0.45
BTN2A1	-1.27	-0.86	-0.32	-0.26	-0.1	0.59	1	1.56	0.8	0.09	0.57	-1.01	nan
BTN3A1	-1.18	-0.74	-0.47	-0.26	0.19	0.76	1.1	1.59	0.4	-1.02	0.48	0.03	nan
BTNL3	-1.24	-0.76	-0.4	-0.29	0.05	0.52	0.95	1.39	0.53	0.01	-1.08	-1.11	-0.28
BTNL8	-0.98	-0.59	-0.08	-0.13	0.11	0.72	1.5	1.77	1.13	0.24	nan	0.61	nan
BTRC	-0.86	-0.56	-0.25	-0.13	0.2	1.05	1.27	2.12	0.85	-0.22	1	-0.43	nan
BUB1B	-0.89	-0.7	-0.39	-0.36	0.27	0.76	1.46	1.82	2	-1.34	nan	nan	nan
BUB3	-1.16	-0.83	-0.36	-0.3	0.22	0.87	1.39	1.69	0.59	0.63	0.59	-0.96	-0.6
BUD13	-0.95	-0.6	-0.31	-0.25	0.27	0.85	1.76	2	0.91	-0.78	-0.35	-0.16	nan
BUD23	-1.13	-0.79	-0.48	-0.39	0.12	0.75	1.25	1.64	0.59	0.44	0.17	-0.89	1.01
BUD31	-1.31	-0.98	-0.63	-0.5	-0.1	0.54	1.04	1.33	0.76	0.39	0.35	-0.32	-1.14
BZW1	-1	-0.57	-0.31	-0.22	0.18	0.78	1.1	1.42	1.1	0.61	0.59	-0.83	-1.31
BZW2	-0.9	-0.6	-0.36	-0.2	0.36	0.84	1.49	1.67	1.06	0.59	0.63	-0.61	nan
C10orf99	-1.27	-0.94	-0.53	-0.46	-0.02	0.55	1.03	1.34	0.51	0.21	0.26	-0.31	-0.9
C11orf1	-1.21	-0.86	-0.54	-0.51	0.19	0.95	1.63	1.73	0.11	-0.18	-0.38	-0.17	nan
C11orf24	-0.86	-0.53	-0.11	-0.06	0.22	0.85	1.74	1.88	1.22	-0.29	0.2	-0.04	nan
C11orf54	-1.2	-0.84	-0.36	-0.17	-0.03	0.59	0.87	1.63	0.68	0.42	-1.32	-0.86	nan
C11orf58	-1.25	-0.96	-0.53	-0.44	0.05	0.65	0.99	1.39	0.58	0.43	0.16	-0.34	-1.35
C11orf68	-0.98	-0.72	-0.29	-0.45	0.19	0.94	1.69	1.95	0.33	-0.67	-0.1	-1.13	-0.56
C11orf80	-1.04	-0.65	-0.21	-0.14	0.37	1.05	1.56	1.9	0.26	1.18	-0.4	1.16	nan
C11orf86	-1.35	-0.87	-0.54	-0.55	0.06	0.64	1.11	1.4	1.35	-1.05	1	-0.66	nan
C12orf29	-1.13	-0.8	-0.62	-0.48	-0.06	1.08	1.58	1.83	0.24	0.49	1.47	-0.2	-0.25
C12orf4	-1.1	-0.7	-0.33	-0.21	-0.1	0.6	1.5	2.06	1.15	-0.32	-0.73	-0.33	nan
C12orf43	-0.88	-0.55	-0.29	-0.15	0.49	1.34	1.66	1.95	1.07	0.06	0.22	0.04	0.42
C12orf50	-1.32	-0.9	-0.24	-0.16	0.07	0.63	1.19	1.46	0.62	0.48	0.38	-0.32	-0.98
C12orf57	-1.31	-1	-0.55	-0.58	-0.02	0.73	1.07	1.34	0.7	0.99	0.3	-0.43	nan
C12orf73	-1.13	-0.81	-0.36	-0.39	-0.03	1.14	1.51	1.84	0.24	0.77	nan	-0.85	-1.12
C12orf75	-0.27	-0.3	-0.29	-0.32	-0.15	-0.02	0.23	0.51	0.2	-0.22	-0.17	-0.85	-1.97
C14orf119	-1.16	-0.81	-0.54	-0.44	0.02	0.85	1.46	1.67	1.04	0.94	0.27	-0.03	-1.27
C15orf39	-0.93	-0.61	-0.22	-0.28	0.36	1.06	1.11	1.9	-0.21	0.53	-0.74	-0.01	nan
C15orf40	-1.18	-0.82	-0.38	-0.29	0.16	0.6	1.16	1.48	0.66	0.13	0.04	-0.49	-0.91
C15orf48	-0.13	-0.08	-0.25	-0.25	-0.08	0.08	0.24	0.69	0.36	0.19	-0.45	-1	-2.4
C15orf61	-1.07	-0.73	-0.32	-0.34	0.26	1	1.55	1.79	1.3	0.81	0.83	0.45	nan
C16orf72	-1.14	-0.72	-0.33	-0.26	0.25	0.65	1.3	1.74	0.33	0.88	0.42	-0.12	-0.37
C16orf87	-1.04	-0.7	-0.34	-0.29	0.23	1.24	1.42	1.9	0.48	-0.34	1.09	-0.04	-0.49
C16orf91	-1.14	-0.81	-0.59	-0.41	0.05	0.76	1.46	1.74	0.42	-0.21	1.11	-0.76	0.01
C17orf49	-1.17	-0.84	-0.48	-0.41	0.16	0.73	1.28	1.57	0.73	-0.32	0.23	-0.37	-0.62
C17orf58	-1.03	-0.68	-0.3	-0.31	0.35	1.01	1.54	1.89	1.45	-1.03	2.15	0.26	nan
C17orf67	-1.19	-0.86	-0.54	-0.49	-0.08	0.65	1.52	1.9	1.45	0.53	0.31	0.07	nan
C17orf75	-1.09	-0.8	-0.4	-0.44	0.02	0.89	1.6	1.83	1.02	0.66	-1.12	-0.37	-0.49
C18orf21	-1.13	-0.79	-0.39	-0.49	0.15	1.06	1.54	1.79	0.9	-0.11	1.1	0.16	-0.48
C18orf25	-1.01	-0.7	-0.15	-0.23	0.13	0.87	1.52	1.9	0.02	1.12	0.11	0.78	-0.37
C18orf32	-0.9	-0.56	-0.31	-0.16	0.45	0.91	1.71	1.96	1.09	-1	-0.91	-0.5	nan
C19orf25	-1.18	-0.81	-0.55	-0.47	0.16	0.92	1.72	1.8	0.95	0.53	0.02	-0.79	nan
C19orf33	-0.62	-0.6	-0.47	-0.42	-0.13	0.07	0.29	0.57	0.4	-0.08	-0.3	-0.95	-2.2
C19orf53	-0.85	-0.8	-0.57	-0.44	0.04	0.53	0.77	1.14	0.71	0.38	0.23	-0.12	-1.21
C1D	-1.28	-0.93	-0.56	-0.44	-0.07	0.72	1.22	1.58	0.68	0.44	0.16	-0.46	-1.44
C1GALT1C1	-1.12	-0.65	-0.27	-0.26	0.07	0.64	1.23	1.66	0.54	-0.7	0.83	-0.46	nan
C1QBP	-0.74	-0.73	-0.39	-0.31	0.04	0.38	0.65	1	0.57	0.37	0.42	-0.87	-1.51
C1QTNF12	-1.19	-0.79	-0.38	-0.44	0.03	0.65	1.19	1.63	1.29	0.59	0.16	0.05	-0.76
C1RL	-0.99	-0.67	-0.26	-0.04	0.15	1.02	1.49	2.02	1.42	-0.86	0.22	0.09	nan
C1orf115	-1.21	-0.75	-0.41	-0.28	-0.01	0.57	0.99	1.32	0.3	0.08	-0.08	-0.8	-0.63
C1orf116	-1.13	-0.72	-0.36	-0.28	0.06	0.67	1.08	1.42	0.46	0.53	-0.03	-0.24	nan
C1orf122	-1.13	-0.85	-0.54	-0.43	0.07	0.92	1.14	1.45	0.66	0.54	0.9	-0.25	nan
C1orf131	-1.25	-0.87	-0.57	-0.41	-0.06	0.77	1.17	1.73	0.54	1.08	0.01	-0.2	-1.25
C1orf174	-0.95	-0.61	-0.29	-0.25	0.09	1.22	1.74	1.95	0.29	1.2	-1.05	1.06	nan
C1orf198	-1.11	-0.81	-0.32	-0.2	0.09	0.9	1.47	1.98	0.87	1.07	nan	-1.11	nan
C1orf21	-1.12	-0.82	-0.52	-0.37	-0.04	0.54	0.98	1.31	0.32	0.46	0.11	-0.34	-0.89
C1orf210	-0.97	-0.6	-0.21	-0.36	0.04	0.97	1.45	1.84	1.5	0.91	1.15	-0.31	-0.52
C1orf226	-1.07	-0.68	-0.35	-0.02	0.1	0.88	1.3	1.82	0.8	0.31	-1.14	0.16	-0.85
C1orf35	-1.06	-0.69	-0.41	-0.36	0.26	1.01	1.45	1.81	1.04	0.26	nan	-0.63	0.18
C1orf43	-1.16	-0.83	-0.52	-0.45	-0.04	0.62	1.08	1.43	0.91	0.29	0.3	-0.5	nan
C1orf50	-0.99	-0.65	-0.38	-0.26	0.23	1.28	1.47	1.95	1.71	0.31	0.79	-0.91	0.33
C1orf52	-1.11	-0.77	-0.39	-0.11	0.2	0.89	1.34	1.58	0.92	-0.1	0.96	-0.01	-1.17
C1orf53	-1.14	-0.84	-0.33	-0.37	0.66	1.28	1.61	1.89	-0.95	0.81	nan	0.44	nan
C1orf56	-1.23	-0.85	-0.45	-0.56	-0.08	0.81	1.22	1.8	1.02	0.33	-1.34	0.49	nan
C20orf27	-1.1	-0.72	-0.35	-0.38	0.31	0.93	1.42	1.74	-1.02	1.15	-1.26	-1.12	nan
C21orf58	-1.1	-0.79	-0.4	-0.27	0.2	0.85	1.32	1.65	-1.08	nan	-1.08	0.05	nan
C22orf39	-1.1	-0.74	-0.29	-0.26	0.27	1.14	1.49	1.74	0.67	0.01	-0.13	0.29	nan
C2CD2	-0.95	-0.59	-0.13	0	0.32	0.97	1.17	1.69	0.36	0.43	0.01	0.3	nan
C2orf49	-1.23	-0.84	-0.46	-0.29	0.04	0.74	1.35	1.89	-0.18	0.98	0.83	-0.84	-1.24
C2orf68	-1.03	-0.7	-0.23	-0.17	0.07	0.81	1.39	1.87	0.81	-0.29	-0.02	-0.28	nan
C2orf69	-1.14	-0.74	-0.36	-0.29	0.16	0.95	1.34	1.86	1.02	-0.55	1.34	nan	nan
C2orf72	-1.02	-0.66	-0.17	-0.14	0.11	1.04	1.53	2.11	1.13	-0.67	0.01	-0.64	nan
C3orf14	-1.11	-0.73	-0.46	-0.57	-0.1	0.79	1.41	1.78	1.19	0.8	-0.73	-1.22	nan
C3orf38	-0.98	-0.65	-0.36	-0.32	0.1	0.97	1.54	1.92	1.02	0.23	1.1	0.06	0.36
C3orf52	-1.2	-0.8	-0.39	-0.22	0.01	0.73	1.27	1.81	0.72	1.16	1.38	-0.39	-0.22
C3orf85	-1	-0.55	-0.13	-0.31	0.34	0.9	1.42	1.85	1.18	0.36	0.85	-1.26	nan
C4BPB	-1.31	-0.94	-0.58	-0.45	-0.05	0.49	0.88	1.31	0.16	-0.48	0.09	-0.82	-0.95
C4orf19	-1.23	-0.9	-0.5	-0.44	-0.04	0.47	1.12	1.43	0.62	0.39	0.48	-0.54	-1.15
C4orf3	-0.18	-0.06	-0.03	-0.05	0.12	0.3	0.53	0.94	0.56	0.63	-0.03	-0.64	-1.53
C4orf33	-1.11	-0.76	-0.31	-0.42	0.33	1.09	1.65	1.91	1.34	-1.01	0.12	-0.06	nan
C4orf48	-1.01	-0.81	-0.5	-0.43	0.03	0.44	0.77	1.11	0.42	0.22	0.39	-0.41	nan
C5orf15	-1.14	-0.73	-0.35	-0.35	0.14	0.87	1.11	1.71	1.05	-0.15	0.84	-1.07	-1.1
C5orf24	-1.06	-0.75	-0.32	-0.33	0.14	0.73	1.21	1.69	0.56	0.46	0.65	-0.82	-0.45
C5orf51	-0.91	-0.52	-0.27	-0.23	0.14	0.92	1.72	1.92	nan	1.08	-0.29	-0.95	nan
C5orf63	-1.04	-0.72	-0.29	0.05	0.34	0.92	1.73	1.95	0.18	-0.58	-0.38	-0.73	nan
C6orf120	-1.13	-0.7	-0.36	-0.31	0.06	0.95	1.44	1.75	-0.13	0.01	1.56	-0.14	nan
C6orf132	-1.21	-0.75	-0.25	-0.25	0.11	0.63	0.99	1.53	0.42	-0.07	-1.46	-0.59	-0.81
C6orf136	-1.12	-0.74	-0.41	-0.33	0.19	1.06	1.55	1.79	0.3	1.1	0.54	-0.36	-0.74
C6orf141	-0.92	-0.5	-0.11	0	0.3	0.68	1.63	2	1.42	-1.04	1.01	-0.09	-0.36
C6orf47	-1.02	-0.62	-0.2	-0.2	0.3	0.8	1.51	2	0.48	1.43	-1	-0.74	-1
C6orf62	-1.05	-0.64	-0.3	-0.13	0.16	0.76	1.26	1.58	0.58	0.42	0.32	0.11	-0.76
C6orf89	-1.11	-0.68	-0.27	-0.24	0.03	0.7	1.19	1.54	0.31	0.87	0.87	-0.33	0.08
C7orf50	-1.05	-0.73	-0.37	-0.29	0.29	1.25	1.51	1.89	1.27	-0.98	-1.11	-0.43	-1.12
C8orf33	-1.16	-0.74	-0.36	-0.31	0.13	0.71	1	1.42	0.96	0.88	0.32	-1.6	-1.61
C8orf76	-1.27	-0.92	-0.52	-0.57	0.2	0.96	1.3	1.72	0.14	0.6	0.3	0.09	-1.2
C8orf82	-1.2	-0.83	-0.46	-0.35	0.16	0.83	1.39	1.7	1.04	1.15	-0.02	-0.85	nan
C9orf152	-1.2	-0.77	-0.51	-0.49	0.29	0.87	1.51	1.78	1.04	-1.05	0.8	-1.12	nan
C9orf40	-1.02	-0.71	-0.41	-0.42	0.25	1.03	1.66	1.91	0.75	-0.77	1.01	-0.87	nan
C9orf64	-0.77	-0.47	-0.23	-0.18	0.33	1.21	1.35	2.12	1.59	1.77	-0.06	nan	nan
C9orf72	-1.1	-0.75	-0.39	-0.34	0.41	0.97	1.39	1.58	1.08	0.05	0.13	-0.68	-0.29
C9orf78	-1.08	-0.81	-0.42	-0.43	0.09	0.75	1.2	1.62	0.67	0.59	0.17	-0.63	-0.77
C9orf85	-1.16	-0.8	-0.55	-0.39	0.27	1.07	1.37	1.83	1.11	0.68	1	-0.38	0.18
CA1	-1.37	-0.81	-0.49	-0.45	-0.04	0.34	0.45	0.8	0.55	0.96	-1.16	-0.75	-1.61
CA12	-0.78	-0.39	-0.18	-0.15	0.03	0.24	0.45	0.62	0.05	-0.36	-1.07	-0.72	-2.11
CA13	-1.19	-0.85	-0.26	-0.29	0.09	0.81	1.26	1.7	0.83	-0.18	0.48	-0.76	nan
CA2	-1.24	-0.94	-0.67	-0.45	-0.09	0.45	0.71	1.08	0.69	0.22	0	-1.01	-1.57
CA4	-0.89	-0.32	-0.44	-0.39	-0.13	-0.06	0.02	0.32	-0.16	0	-0.5	-0.91	-1.23
CA9	-1.23	-0.73	-0.38	-0.19	0.1	0.67	1.18	1.43	0.99	0.7	-1.13	0.64	nan
CAAP1	-0.93	-0.59	-0.29	-0.22	0.16	0.87	1.48	1.81	0.89	0.17	1.04	0.45	-0.25
CAB39	-1.27	-0.82	-0.46	-0.36	-0.05	0.52	1.01	1.32	0.63	0.4	0.58	-0.4	-0.48
CABLES1	-0.97	-0.64	-0.2	-0.31	0.02	0.93	1.65	1.89	-0.77	1.36	1.56	-0.08	0.85
CACNB3	-1.14	-0.75	-0.29	-0.01	0.39	0.85	1.59	1.47	0.81	-0.69	-1.23	-0.51	nan
CACUL1	-1.04	-0.65	-0.18	-0.27	0.24	0.85	1.36	1.68	-0.11	0.01	0.76	-0.51	-0.53
CACYBP	-1.09	-0.77	-0.57	-0.43	0.19	0.82	1.14	1.49	0.89	0.98	-0.14	-0.21	-1.05
CALCOCO1	-1.11	-0.8	-0.34	-0.29	0.25	0.63	1.48	1.71	-1.06	1.5	-0.41	-0.11	-1.06
CALCOCO2	-1.4	-1.03	-0.61	-0.47	-0.24	0.25	0.84	1.14	0.63	-0.02	0.57	-0.63	-1.02
CALM1	0.04	0.06	-0.12	-0.18	-0.09	-0.08	0.07	0.43	0.32	-0.18	-0.3	-1.31	-2.16
CALM2	-0.47	-0.39	-0.39	-0.34	-0.23	-0.1	0.13	0.57	0.46	-0.19	-0.28	-1.03	-1.87
CALM3	-0.79	-0.57	-0.4	-0.35	-0.03	0.37	0.71	1.05	0.52	-0.01	-0.08	-0.69	-1.49
CALML4	-0.72	-0.54	-0.49	-0.39	-0.07	0.27	0.53	0.91	0.59	0.24	-0.06	-0.77	-2.06
CALR	-0.18	-0.15	-0.03	-0.13	0.06	0.22	0.41	0.55	0.28	-0.18	-0.3	-0.67	-1.94
CALU	-0.97	-0.62	-0.25	-0.29	0.14	0.67	1.19	1.67	0.36	0	-0.84	-0.04	nan
CAMK1D	-0.99	-0.61	-0.18	-0.14	0.28	1.01	1.65	1.64	0.37	-0.58	-0.93	1.46	-0.37
CAMK2N1	-0.59	-0.37	-0.2	-0.31	-0.14	0.04	0.16	0.53	0	-0.13	-0.14	-0.79	-1.66
CAMKMT	-0.99	-0.62	-0.1	-0.06	0.36	0.99	1.56	1.84	0.22	-0.16	-0.75	0.1	nan
CAMLG	-1.19	-0.86	-0.47	-0.42	0.22	0.86	1.24	1.7	0.44	-0.72	0.46	-0.01	-0.82
CAMSAP1	-0.93	-0.57	-0.2	-0.15	0.06	0.96	1.5	1.86	0.26	-0.8	1.25	0.77	nan
CAMSAP2	-1.06	-0.75	-0.13	-0.37	0.1	0.73	1.06	1.65	-0.46	0.31	0.92	0.26	-0.54
CAMSAP3	-1.11	-0.7	-0.38	-0.15	0.2	0.84	1.49	1.75	0.67	0.65	-0.3	-0.6	nan
CAMTA1	-1.03	-0.78	-0.45	-0.35	0.05	0.75	1.23	1.51	0.49	0.47	0.2	-0.39	nan
CAND1	-1.09	-0.7	-0.32	-0.2	0.15	0.85	1.31	1.61	0.95	0.48	0.29	0.07	-0.44
CAPG	-1.31	-0.93	-0.63	-0.58	-0.14	0.35	0.75	1.03	0.38	0.28	-0.33	-0.6	-0.31
CAPN1	-1	-0.71	-0.41	-0.38	-0.02	0.51	0.96	1.3	0.76	0.06	0.25	-0.85	-0.74
CAPN12	-1.17	-0.78	-0.25	-0.17	0.07	0.81	1.57	1.71	1.1	1.15	1.26	-0.71	nan
CAPN2	-0.88	-0.54	-0.32	-0.29	0.01	0.25	0.67	0.94	0.45	0.15	-0.07	-0.64	-1.25
CAPN5	-1.24	-0.81	-0.41	-0.46	0.1	0.6	1.13	1.51	0.4	0.34	-0.14	-0.41	-0.66
CAPN7	-1.05	-0.77	-0.39	-0.29	0.04	0.75	1.58	1.85	0.23	-1	0.06	0.12	nan
CAPN8	-1.19	-0.76	-0.23	-0.1	0.2	0.73	1.33	1.64	0.65	0.4	-0.08	-0.56	-1.28
CAPNS1	-1.05	-0.8	-0.49	-0.43	0.03	0.54	1.05	1.28	0.65	0.05	0.54	-0.35	-1.31
CAPRIN1	-0.97	-0.72	-0.38	-0.36	0	0.46	1	1.31	0.61	0.76	0.25	-0.18	-1.05
CAPZA1	-0.97	-0.67	-0.39	-0.39	0.02	0.57	1.01	1.32	0.52	0.22	0.15	-0.52	-1.76
CAPZA2	-1.21	-0.85	-0.51	-0.46	0.07	0.57	1.02	1.27	0.78	0.26	0.2	-0.53	-1.41
CAPZB	-1.2	-0.85	-0.39	-0.38	0.17	0.87	1.45	1.72	0.73	0.91	0.79	-0.79	-1.22
CARD10	-1.11	-0.65	-0.19	-0.05	0.15	0.85	1.34	1.66	0.85	0.41	-0.36	-0.22	nan
CARD16	-1.41	-1.02	-0.54	-0.54	0.05	0.71	1.06	1.53	1.2	0.57	-0.82	-1.53	0.54
CARD19	-1.15	-0.82	-0.42	-0.39	-0.01	0.91	1.22	1.7	0.47	0.73	0.25	0.09	-1.27
CARM1	-1.01	-0.67	-0.31	-0.16	0.12	0.76	1.46	1.71	0.66	-0.45	-1.08	0.07	-0.55
CARNMT1	-0.99	-0.66	-0.21	-0.29	0.16	0.98	1.58	1.96	0.59	0.5	-0.92	-0.95	-0.39
CARS2	-1.13	-0.77	-0.36	-0.31	0.07	0.91	1.36	1.69	1.45	0.65	-0.09	-0.59	nan
CASC3	-1.1	-0.8	-0.35	-0.35	0.19	0.79	1.29	1.74	0.65	0.21	0.1	-0.66	-1.13
CASD1	-0.95	-0.58	-0.26	-0.14	0.29	1.1	1.39	1.91	0.79	1.13	0	0.68	nan
CASK	-1.1	-0.77	-0.55	-0.29	-0.11	0.52	1.22	1.54	1.06	1.58	0.37	-1.13	-0.01
CASKIN2	-1.02	-0.65	-0.13	-0.14	0.14	0.52	1.32	1.8	-0.86	1.08	-0.49	-0.2	-0.8
CASP10	-1.21	-0.87	-0.38	-0.37	0.01	0.71	1.24	1.61	-0.66	0.94	0.03	-0.1	-0.44
CASP2	-1	-0.66	-0.22	-0.12	0.02	0.87	1.39	1.66	-0.34	-0.9	-1.11	nan	-0.36
CASP3	-1.1	-0.71	-0.35	-0.33	0.23	0.93	1.4	1.73	0.8	0.51	0.94	-0.49	-1.2
CASP4	-1.24	-0.82	-0.43	-0.5	0.01	0.9	1.43	1.74	1.03	1.01	1.14	-0.61	-0.34
CASP5	-1.31	-0.84	-0.61	-0.49	0.28	0.8	1.43	1.62	1.77	nan	1.33	1.15	nan
CASP6	-0.93	-0.63	-0.26	-0.26	0.23	0.92	1.38	1.8	0.63	0.51	1.49	0.03	-0.95
CASP7	-1.22	-0.88	-0.51	-0.54	-0.19	0.72	1.28	1.77	0.82	-0.58	0.78	-0.88	nan
CASP8AP2	-1.02	-0.66	-0.24	-0.2	0.18	0.83	1.29	1.73	-0.71	0.83	0.73	-0.04	0.2
CAST	-1.01	-0.66	-0.27	-0.26	0.21	1.04	1.54	1.94	0.72	0.82	0.56	-0.74	-0.33
CASZ1	-1.03	-0.61	-0.15	-0.09	0.2	0.69	1.37	1.78	0.59	0.36	0.68	-0.24	nan
CAT	-1.14	-0.8	-0.35	-0.41	0.12	0.78	1.34	1.65	0.83	0.36	0.66	-0.02	nan
CAV1	-1.05	-0.69	-0.27	-0.23	0.23	0.84	1.35	1.66	-1	-1.06	1.82	0.28	-1.17
CAV2	-1.24	-0.88	-0.46	-0.41	-0.04	0.69	1.28	1.63	0.73	0.56	1.48	-0.15	-0.82
CAVIN1	-1.18	-0.84	-0.52	-0.41	0.03	0.67	0.82	1.22	0.14	-0.23	-0.37	-0.25	-0.48
CAVIN3	-1.34	-1.05	-0.53	-0.45	0.13	1.21	1.29	1.66	0.9	0.46	0.39	-0.68	nan
CBFB	-0.98	-0.64	-0.34	-0.35	0.19	1.12	1.28	1.82	0.65	0.7	0.55	0.84	nan
CBL	-1.02	-0.61	-0.19	-0.18	0.27	0.82	1.44	1.77	0.42	0.36	0.96	-0.59	-0.39
CBLC	-1.28	-0.92	-0.57	-0.43	0.19	0.69	1.21	1.55	0.71	0.53	0.65	-0.41	nan
CBLL1	-1.15	-0.68	-0.23	-0.18	0.21	0.81	1.37	1.48	-0.67	0.6	1.09	-0.22	-0.2
CBR1	-0.87	-0.66	-0.42	-0.31	0.07	0.66	0.95	1.29	0.69	0.38	0.33	-0.46	-0.56
CBR4	-1.11	-0.79	-0.42	-0.28	0.11	1.03	1.47	1.84	1.03	0.96	-0.38	-0.55	nan
CBWD2	-1.12	-0.77	-0.28	-0.21	0.05	0.77	1.24	1.69	0.71	0.44	0.13	0.39	0.2
CBX1	-1.03	-0.71	-0.44	-0.19	0.2	1.03	1.56	1.78	0.65	0.39	1.47	-0.88	-0.32
CBX3	-1.07	-0.8	-0.49	-0.36	0.11	0.68	0.99	1.37	0.59	0.77	0.43	-0.49	-0.84
CBX4	-1.03	-0.71	-0.36	-0.31	0.11	0.71	1.13	1.94	0.25	0.19	0.08	-0.26	-0.62
CBX5	-1.03	-0.78	-0.45	-0.32	-0.03	0.57	1.26	1.44	0.38	0.09	0.5	-0.17	-0.97
CBX6	-1.13	-0.72	-0.29	-0.24	0.11	0.62	1.09	1.54	0.4	0.39	0.5	-0.48	-0.45
CBY1	-1.09	-0.76	-0.42	-0.28	0.14	1.11	1.54	1.77	1.08	1.7	-1.16	-0.04	nan
CC2D1A	-1.17	-0.79	-0.36	-0.25	0.13	0.74	1.39	1.69	0.82	0.64	0.27	-0.54	nan
CC2D1B	-1.06	-0.6	-0.17	-0.16	0.3	0.74	1.3	1.47	0.76	0.43	-0.84	0.18	-1.07
CCAR1	-1.16	-0.77	-0.39	-0.33	0.05	0.62	1.23	1.68	0.51	0.33	0.91	0.21	-0.98
CCAR2	-1.06	-0.68	-0.24	-0.31	0.27	1.15	1.27	1.89	1.18	0.67	1.12	-0.3	nan
CCDC107	-1.09	-0.73	-0.34	-0.31	0.16	0.71	1.26	1.62	0.48	0.11	-0.06	-0.1	-0.65
CCDC112	-1.07	-0.69	-0.21	-0.2	0.24	0.93	1.49	2.05	-0.35	0.21	-0.89	-0.69	nan
CCDC115	-1.23	-0.88	-0.53	-0.35	0.07	0.98	1.34	1.7	0	0.86	0.84	-0.18	nan
CCDC117	-1.05	-0.71	-0.36	-0.35	0.1	0.97	1.48	1.9	0.2	2	0.73	-0.67	-0.01
CCDC12	-1.23	-0.83	-0.45	-0.38	0.1	0.88	1.28	1.64	0.56	0.11	0.78	0.03	1.67
CCDC120	-1.07	-0.7	-0.35	-0.31	0.04	0.67	1.34	1.73	0.67	2.27	1.25	-0.62	nan
CCDC124	-1.3	-0.97	-0.54	-0.47	0.07	0.83	1.1	1.54	0.19	0.19	0.25	-0.18	-1.53
CCDC125	-1.06	-0.72	-0.25	-0.02	0.02	0.75	1.27	1.82	0.8	nan	1.34	-0.34	nan
CCDC127	-0.97	-0.57	-0.23	-0.25	0.2	1.01	1.54	1.96	0.74	0.64	1.17	0.49	-0.92
CCDC137	-1.05	-0.71	-0.31	-0.3	0.23	0.98	1.45	1.74	0.59	1.19	0.19	0.09	-0.78
CCDC14	-1.05	-0.7	-0.21	-0.06	0.23	0.78	1.35	1.98	0.86	0.41	-0.49	-0.53	-0.12
CCDC144A	-1.14	-0.74	-0.23	-0.06	0.31	0.62	1.31	1.88	-0.07	0.29	1.16	0.2	-1.13
CCDC167	-1.06	-0.75	-0.44	-0.26	0.17	1.22	1.39	1.8	1.2	-0.18	0.15	-0.33	-0.92
CCDC174	-1.1	-0.72	-0.33	-0.27	0.15	0.96	1.55	1.86	1.01	0.77	0.98	-0.3	nan
CCDC186	-1.02	-0.65	-0.3	-0.29	0.06	0.45	0.94	1.3	0.65	0.1	0.28	-0.27	-0.88
CCDC24	-1.09	-0.75	-0.34	-0.15	0.29	0.96	1.46	1.71	-1.11	0.82	-0.34	-0.54	-1.03
CCDC25	-1.08	-0.8	-0.45	-0.38	0.17	0.8	1.23	1.63	0.95	0.64	0.17	-0.09	-0.98
CCDC28A	-1.17	-0.87	-0.5	-0.38	0.29	1.02	1.56	1.84	-0.04	-1.23	0.3	-0.83	nan
CCDC32	-1.07	-0.76	-0.4	-0.22	0.41	1.08	1.62	1.91	1.82	0.4	0.22	-0.46	nan
CCDC34	-1.11	-0.78	-0.42	-0.34	0.2	0.96	1.39	1.75	1.32	1.51	-1.29	0.34	-0.64
CCDC43	-1.04	-0.7	-0.36	-0.33	0.14	1.01	1.47	1.76	-0.18	0.52	0.34	0.13	-1.1
CCDC47	-0.9	-0.6	-0.18	-0.18	0.06	0.48	0.79	1.14	0.18	0.08	0.17	-0.79	-1.55
CCDC50	-1.09	-0.72	-0.27	-0.35	0.25	0.9	1.41	1.68	0.98	0.38	0.88	-1.05	-0.62
CCDC51	-1.16	-0.83	-0.41	-0.41	0.19	1.04	1.43	1.67	0.77	0.62	1.08	-0.08	nan
CCDC57	-1.31	-0.95	-0.48	-0.1	0.09	1.01	0.88	1.57	0.25	-1.37	-1.01	-0.69	nan
CCDC59	-1.19	-0.79	-0.51	-0.49	0.23	0.85	1.33	1.75	1.13	0.43	0.34	-0.11	-1.02
CCDC6	-1.07	-0.71	-0.37	-0.33	0.03	0.56	1.16	1.49	0.49	0.33	0.44	-0.2	-1.13
CCDC68	-1.06	-0.67	-0.23	-0.28	0.19	0.77	1.45	1.71	0.65	0.97	0.82	-0.56	nan
CCDC71L	-1.15	-0.8	-0.39	-0.3	0.05	0.64	1.32	1.64	0.72	0.15	-0.02	0.59	-0.51
CCDC85B	-0.94	-0.69	-0.36	-0.34	0.14	0.79	1.21	1.58	0.68	0.22	-0.37	0.33	-0.11
CCDC85C	-1.13	-0.81	-0.28	-0.2	0.26	0.8	1.25	1.62	1.14	0.31	-0.24	0.8	nan
CCDC88B	-1.18	-0.75	-0.28	-0.3	0.26	0.82	1.36	1.71	0.31	-0.78	-0.36	-0.43	nan
CCDC88C	-1.13	-0.75	-0.31	-0.17	0.12	0.73	1.17	1.63	0.07	0.11	0.15	0.06	1.17
CCDC90B	-1.19	-0.86	-0.61	-0.41	-0.01	1.11	1.48	1.84	0.99	-0.05	-0.46	-0.45	nan
CCDC93	-1.16	-0.8	-0.4	-0.17	0.12	0.73	1.42	1.75	0.4	0.53	1.28	-0.33	0.59
CCDC97	-0.97	-0.62	-0.18	-0.23	0.24	1.01	1.51	1.73	1.21	-0.63	0.59	-0.33	0.4
CCDC9B	-1.15	-0.75	-0.1	-0.22	0.04	0.59	1.37	1.76	0.76	-0.02	-0.71	-0.14	nan
CCL15	-1.04	-0.69	-0.4	-0.33	0.02	0.4	0.79	1.15	0.42	0.66	0.18	-0.6	-2.04
CCL2	-0.75	-1.07	-0.64	-0.81	-0.19	0	0.26	0.54	0.5	-0.16	0.18	-0.42	0.03
CCL20	-1.12	-0.78	-0.54	-0.59	-0.37	-0.08	0.18	0.29	0.27	-0.17	-0.25	-0.8	-1.26
CCL28	-1.17	-0.91	-0.56	-0.49	-0.22	0.23	0.63	0.93	0.59	0.29	-0.14	-0.7	-1.68
CCN2	-1.23	-0.74	-0.33	-0.3	0.04	0.61	1	1.44	0.25	0.39	0.17	-0.73	-0.5
CCNA2	-1.1	-0.84	-0.62	-0.38	0.03	0.76	1.33	1.57	1.32	-0.9	1.74	-0.26	nan
CCNB1	-1.34	-0.91	-0.69	-0.41	-0.09	0.32	0.7	1	0.01	0.4	-0.68	-1.33	nan
CCNB1IP1	-1.09	-0.75	-0.42	-0.31	0.16	1.06	1.54	1.86	0.74	0.33	0.46	0.14	nan
CCNB2	-1.27	-0.82	-0.58	-0.27	-0.1	0.56	1.36	1.63	1.22	-0.88	0.75	0.67	nan
CCNC	-1.19	-0.84	-0.44	-0.41	0.16	0.74	1.23	1.61	0.9	0.8	0.75	0.41	-0.1
CCND1	-0.64	-0.57	-0.34	-0.26	0.15	0.47	0.93	1.16	0.53	0.38	0.13	-0.82	-1.3
CCND2	-0.5	-0.51	-0.24	-0.31	0.07	0.37	0.73	0.99	0.53	0.35	-0.02	-0.63	-0.93
CCND3	-1.07	-0.72	-0.37	-0.27	0.17	0.94	1.33	1.74	1.3	-0.01	0.68	-0.14	nan
CCNDBP1	-1.27	-0.87	-0.53	-0.45	0.12	0.8	1.21	1.62	1.05	0.67	1.36	-0.07	-0.38
CCNG1	-1.13	-0.83	-0.49	-0.35	0.08	0.65	1.23	1.58	0.79	0.31	0.5	-0.08	-1
CCNG2	-0.98	-0.6	-0.28	-0.19	0.09	0.66	1.05	1.34	1.07	0.43	0.58	-0.78	-0.84
CCNH	-1.2	-0.88	-0.4	-0.37	0.17	0.79	1.45	1.7	0.45	0.79	-0.46	-0.36	nan
CCNI	-1.02	-0.68	-0.3	-0.35	0.23	0.94	1.44	1.8	0.57	0.1	0.87	0.13	-0.88
CCNJL	-1.08	-0.64	-0.11	-0.14	0.33	1.29	1.67	1.95	-1.2	nan	nan	-0.6	nan
CCNK	-1	-0.65	-0.4	-0.26	0.2	0.96	1.46	1.77	-0.02	0.74	0.48	-0.23	-0.79
CCNL1	-1.39	-0.92	-0.46	-0.37	-0.01	0.51	1.09	1.32	0.46	0.46	0.9	0.06	-0.67
CCNL2	-1.23	-0.85	-0.36	-0.18	0.19	0.64	1.14	1.61	0.49	0.51	0.48	-0.6	-0.91
CCNO	-1.11	-0.79	-0.41	-0.17	0.03	0.55	1.42	1.63	1.22	0.99	0.1	-0.47	nan
CCNQ	-1.05	-0.66	-0.35	-0.3	0.2	1.04	1.53	1.92	1.07	0.42	0.58	0.77	-1.06
CCNT1	-1.07	-0.67	-0.25	-0.23	0.32	0.92	1.1	1.77	1.04	0.16	1.88	-0.03	-1.03
CCNT2	-1.13	-0.72	-0.23	-0.17	0.22	0.52	1.31	1.68	0.59	-0.33	0.69	-0.44	-1.1
CCNY	-1.14	-0.77	-0.35	-0.35	-0.03	0.81	1.28	1.57	0.6	0.4	-0.65	-0.47	-1.22
CCNYL1	-1.21	-0.79	-0.44	-0.36	0.07	0.66	1.15	1.58	0.58	0.64	-0.09	-0.32	nan
CCPG1	-1.54	-1.16	-0.66	-0.56	-0.26	0.13	0.6	0.97	0.04	-0.77	-0.35	-0.85	-1.29
CCRL2	-1.13	-0.68	-0.19	-0.33	0.13	0.95	1.49	1.68	1.7	1	nan	0.05	-0.66
CCS	-1.12	-0.73	-0.3	-0.25	0.09	1.04	1.47	1.93	1.13	0.94	0.94	-0.15	-0.5
CCSER1	-1.19	-0.78	-0.29	-0.01	0.07	0.72	1.22	1.15	-0.58	-0.59	1.98	-0.12	-0.3
CCT2	-0.8	-0.59	-0.39	-0.33	0.12	0.49	0.89	1.16	0.52	0.52	0.56	-0.31	-0.28
CCT3	-0.79	-0.65	-0.41	-0.4	0.01	0.56	0.91	1.2	0.57	0.11	0.17	-1.2	-1.17
CCT4	-1.05	-0.79	-0.5	-0.41	0.07	0.78	1.02	1.41	0.92	0.56	0.24	-0.3	-0.55
CCT5	-0.74	-0.64	-0.41	-0.27	-0.03	0.45	0.83	1.17	0.6	0.39	0.3	-0.41	-0.76
CCT6A	-0.65	-0.53	-0.35	-0.25	0.11	0.54	0.88	1.18	0.75	0.6	0.29	-0.41	-1.06
CCT7	-1.1	-0.85	-0.5	-0.37	0.08	0.66	1.08	1.42	0.7	0.85	0.1	-0.43	nan
CCT8	-1.02	-0.79	-0.43	-0.3	0.01	0.67	1.04	1.39	0.76	0.69	0.26	-0.51	-0.53
CCZ1	-1.07	-0.75	-0.35	-0.38	0.22	1.15	1.57	1.66	1.02	-0.96	0.97	-0.56	nan
CCZ1B	-0.98	-0.62	-0.3	-0.14	0.7	1.07	1.27	1.85	0.94	-0.38	nan	-0.37	nan
CD151	-1.22	-0.84	-0.59	-0.47	-0.1	0.38	0.73	0.99	0.27	0.37	0.06	-0.47	-0.81
CD164	-1.02	-0.7	-0.43	-0.42	-0.11	0.11	0.37	0.61	0.08	-0.16	-0.71	-0.77	-0.8
CD24	-0.55	-0.58	-0.51	-0.47	-0.1	0.17	0.48	0.71	0.4	-0.04	0.05	-0.84	-2.09
CD276	-1.12	-0.69	-0.25	-0.17	0.05	0.69	1.32	1.73	0.92	0.51	-0.46	-0.25	-0.29
CD2AP	-0.92	-0.62	-0.4	-0.35	-0.09	0.16	0.44	0.73	0.25	0.22	0.22	-0.64	-1.43
CD2BP2	-1.07	-0.75	-0.34	-0.32	0.33	0.88	1.43	1.77	1.2	-0.98	0.34	-0.67	-1.13
CD320	-1.18	-0.76	-0.39	-0.34	0.14	0.77	1.17	1.43	1.14	0.11	-0.34	-0.18	-0.92
CD46	-1.06	-0.7	-0.28	-0.26	0.13	0.86	1.25	1.98	-1.01	-0.5	1.27	nan	nan
CD47	-1.29	-0.93	-0.57	-0.64	-0.24	0.32	0.71	0.86	0.24	-0.09	-0.09	-0.76	-0.56
CD55	-1.57	-1.16	-0.67	-0.69	-0.37	0.2	0.59	0.92	0.06	0.3	-0.27	-0.61	-1.81
CD58	-1.12	-0.71	-0.26	-0.31	0.02	0.81	1.43	1.73	0.89	0.22	0.02	0.25	-0.55
CD59	-1.01	-0.74	-0.59	-0.55	-0.28	-0.04	0.23	0.51	0.04	-0.38	-0.34	-1.09	-2.02
CD63	-0.67	-0.42	-0.38	-0.5	-0.38	-0.37	-0.43	-0.36	-0.54	-0.48	-0.97	-1.57	-2.76
CD68	-1.19	-0.83	-0.43	-0.36	0.03	0.67	1.12	1.56	0.41	0.51	-0.07	-0.43	nan
CD74	-1.12	-0.76	-0.34	-0.3	0.06	0.76	1.31	1.53	0.18	0	0.11	-0.97	nan
CD81	-1.28	-0.85	-0.46	-0.4	-0.07	0.42	0.82	1.23	0.29	0.12	-0.1	-0.55	nan
CD82	-1.17	-0.75	-0.28	-0.16	0.1	0.62	1.05	1.61	-0.17	-0.41	-0.36	-0.78	-1.26
CD9	-0.56	-0.4	-0.34	-0.39	-0.24	-0.18	-0.3	-0.17	-0.45	-0.54	-1.11	-1.29	-2.89
CD99	-1.1	-0.84	-0.46	-0.32	0.1	0.62	1.05	1.39	0.52	0.32	-0.17	-0.55	0.12
CDA	-0.69	-0.44	-0.19	-0.22	0.05	0.22	0.56	0.84	0.5	0.09	-0.03	-0.39	-0.51
CDC123	-1.12	-0.84	-0.43	-0.39	0.27	0.88	1.41	1.63	0.97	0.51	0.88	-0.44	nan
CDC14A	-1.09	-0.77	-0.21	-0.36	-0.03	0.37	1.29	1.9	0.55	-0.3	-1.14	-0.27	nan
CDC16	-1.05	-0.72	-0.3	-0.28	0.24	1.06	1.48	1.96	-0.49	-0.39	-0.11	0.19	nan
CDC20	-1.24	-0.9	-0.53	-0.5	0.22	0.88	1.09	1.38	0.14	0.75	nan	-0.09	nan
CDC23	-0.88	-0.57	-0.2	-0.19	0.27	1.33	1.53	1.97	1.22	1.25	-0.78	-0.3	nan
CDC26	-1.09	-0.74	-0.44	-0.27	0.2	1.04	1.37	1.82	0.98	1.11	0.94	0.18	nan
CDC34	-1.18	-0.85	-0.56	-0.48	0	0.79	1.28	1.63	0.6	-0.01	-0.48	-0.06	nan
CDC37	-0.93	-0.76	-0.47	-0.32	0.05	0.53	0.86	1.14	0.72	0.35	0.43	-0.6	-1.25
CDC37L1	-1.13	-0.75	-0.42	-0.34	-0.05	0.85	1.41	1.92	0.85	0.71	1.34	-0.1	-0.94
CDC40	-1.07	-0.67	-0.3	-0.3	0.28	0.98	1.46	1.85	-0.17	0.72	0.63	0.49	-0.36
CDC42	-0.65	-0.46	-0.34	-0.3	-0.06	0.14	0.47	0.71	0.34	0.04	-0.17	-0.63	-1.54
CDC42BPB	-1.02	-0.65	-0.29	-0.26	0.11	0.53	1.01	1.36	0.37	0.06	0.93	-0.57	-1.35
CDC42BPG	-1.14	-0.78	-0.32	-0.08	0.19	0.75	1.24	1.61	-0.04	-0.37	0.54	-0.14	nan
CDC42EP1	-1.04	-0.77	-0.37	-0.31	0.23	0.91	1.4	1.77	0.59	-0.77	0.02	-0.6	-0.79
CDC42EP2	-1.11	-0.75	-0.42	-0.4	0.3	0.98	1.48	1.78	0.62	0.54	1.06	-0.52	0.73
CDC42EP3	-1.01	-0.61	-0.21	-0.24	0.21	1.03	1.36	1.75	0.97	0.53	0.29	-0.6	0.32
CDC42EP4	-0.95	-0.64	-0.22	-0.33	0.16	1.03	1.53	1.97	1.12	1.76	0.74	-0.64	-0.93
CDC42EP5	-0.9	-0.8	-0.61	-0.51	-0.2	0.19	0.45	0.71	0.33	-0.14	0.23	-0.65	-2.05
CDC42SE1	-1.09	-0.75	-0.38	-0.36	0.1	0.97	1.39	1.8	1.04	0.6	-1.02	-0.21	-0.77
CDC42SE2	-0.93	-0.59	-0.35	-0.28	0.05	0.67	1.16	1.48	1	0.8	0.1	-0.45	-1.21
CDC5L	-1.03	-0.67	-0.34	-0.29	0.34	1.02	1.37	1.78	0.22	1.03	0.67	0.09	-0.26
CDC6	-0.91	-0.54	-0.37	-0.15	0.09	0.94	1.34	1.89	1.33	0.46	nan	nan	nan
CDC73	-1.04	-0.73	-0.32	-0.27	0.05	0.69	1.38	1.72	0.73	0.63	0.84	-0.08	-0.76
CDCA3	-1.14	-0.79	-0.57	-0.5	-0.11	0.93	1.37	1.81	1.53	0.91	nan	0.74	nan
CDCA7	-0.99	-0.75	-0.47	-0.35	-0.07	0.47	1.29	1.57	0.95	-1.34	0.77	-1.21	-0.36
CDCA7L	-0.95	-0.58	-0.28	-0.28	0.23	0.93	1.66	1.79	0.35	-0.39	0.58	0.91	-0.18
CDCA8	-1.3	-0.98	-0.6	-0.55	0.01	0.6	1.26	1.55	1.37	0.58	-1.48	-1.1	nan
CDCP1	-1.01	-0.62	-0.38	-0.31	-0.01	0.38	0.86	1.16	0.69	0.13	-0.21	-0.72	-0.56
CDH1	-1.06	-0.63	-0.33	-0.27	-0.04	0.19	0.4	0.47	0.09	-0.3	-0.77	-1.03	-2.31
CDH17	-0.8	-0.51	-0.3	-0.26	-0.02	0.17	0.28	0.44	-0.15	-0.2	-0.44	-0.84	-1.97
CDH3	-0.93	-0.52	0.05	-0.08	0.19	0.98	1.36	1.89	-0.1	0.28	-0.69	-0.34	nan
CDHR2	-1.33	-0.93	-0.47	-0.26	-0.03	0.44	1	1.2	-0.1	0.05	-1.34	-0.68	-0.29
CDHR5	-1.26	-0.78	-0.47	-0.31	-0.01	0.25	0.62	0.8	-0.2	-0.19	-0.76	-0.9	-1.63
CDIPT	-1.09	-0.7	-0.44	-0.3	0.19	0.87	1.15	1.72	0.41	0.84	-0.24	0.07	-0.43
CDK1	-1.34	-1.12	-0.81	-0.52	-0.17	0.67	1.09	1.31	0.53	0.64	1.92	1.27	nan
CDK11A	-1.28	-0.87	-0.31	-0.18	0.14	0.79	1.3	1.63	0.73	0.25	1.26	-0.31	-0.72
CDK11B	-1.04	-0.61	-0.37	-0.19	0.16	0.75	1.46	1.66	0.59	-0.62	0.53	0.79	nan
CDK12	-0.94	-0.56	-0.16	-0.11	0.39	0.99	1.74	1.81	0.67	0.25	0.45	0.61	nan
CDK13	-1.15	-0.75	-0.33	-0.24	0.11	0.6	1.3	1.6	0.4	0.36	0.9	-0.03	0.29
CDK16	-1.05	-0.68	-0.25	-0.21	0.4	1.13	1.56	1.74	1.29	0.74	-0.45	-0.26	nan
CDK17	-1.09	-0.78	-0.19	-0.17	0.17	0.86	0.91	1.81	-0.27	1.26	2	-0.28	-0.66
CDK2AP1	-1.3	-1	-0.74	-0.62	-0.09	0.89	1.21	1.41	0.81	0.46	-1.06	-0.43	-0.17
CDK2AP2	-0.93	-0.69	-0.45	-0.39	0.08	0.82	1.14	1.44	0.48	0.27	0.63	-0.37	nan
CDK4	-1.11	-0.69	-0.4	-0.45	0.16	0.55	1.22	1.56	0.78	0.27	0.59	-0.59	-0.76
CDK5	-1.11	-0.73	-0.32	-0.43	0.34	1.19	1.49	1.73	-0.66	1.25	nan	-1.16	nan
CDK5RAP2	-1.11	-0.77	-0.25	-0.3	0.13	0.78	1.43	1.62	0.11	-0.54	0.73	0.54	nan
CDK5RAP3	-1.17	-0.79	-0.39	-0.2	0.31	0.78	1.41	1.75	0.33	-0.43	-1.32	-0.95	-1.15
CDK6	-0.75	-0.48	-0.14	-0.09	0.31	0.82	1.39	1.69	0.52	0.5	0.1	-0.28	-0.85
CDK8	-1.24	-0.87	-0.5	-0.51	0.12	0.92	1.3	1.75	0.92	0.82	0.13	0.17	-0.66
CDK9	-1.07	-0.69	-0.29	-0.26	0.22	0.85	1.62	1.85	0.13	1.03	-0.47	-0.07	0.17
CDKAL1	-1.02	-0.64	-0.32	-0.27	0.4	0.67	1.69	1.87	1.21	-0.04	0.37	-0.12	-0.3
CDKN1B	-0.96	-0.61	-0.23	-0.3	0.23	0.9	1.52	1.88	1.18	-0.61	0.61	-0.07	-0.64
CDKN2A	-1.58	-1.2	-0.81	-0.79	-0.38	0.32	0.65	0.93	-0.27	-0.12	-0.55	-1.06	-1.31
CDKN2AIP	-1.17	-0.78	-0.39	-0.31	0.11	0.81	1.39	1.66	0.29	0.5	0.14	-0.66	0.15
CDKN2AIPNL	-1.07	-0.74	-0.49	-0.43	0.25	1.17	1.39	1.75	0.7	0.37	0.95	-0.29	nan
CDKN2B	-1.42	-1.01	-0.64	-0.47	-0.22	0.35	0.76	1.07	0.31	0.13	0.64	-0.37	-0.99
CDKN2D	-1.06	-0.7	-0.5	-0.36	0.12	1.04	1.31	1.78	0.7	0.75	1.21	-0.88	nan
CDKN3	-1.12	-0.71	-0.45	-0.31	0.04	0.69	1.2	1.38	1.01	-0.42	1.19	-0.7	nan
CDR2	-1.03	-0.67	-0.24	-0.22	0.24	0.82	1.61	1.82	0.74	-0.87	0.89	-0.56	0.29
CDR2L	-0.9	-0.56	-0.22	-0.27	0.35	1.3	1.65	1.89	0.79	0.58	nan	0.53	nan
CDS1	-0.94	-0.6	-0.28	-0.26	0	0.63	0.91	1.46	0.37	-0.15	0.06	-0.39	nan
CDS2	-1.11	-0.7	-0.25	-0.26	0.06	0.7	1.35	1.76	0.54	-0.7	2.15	-0.02	-1.04
CDV3	-0.88	-0.77	-0.52	-0.44	-0.17	0.2	0.62	0.91	0.46	0.35	0.13	-0.44	-0.27
CDX1	-1.03	-0.83	-0.53	-0.48	-0.1	0.52	0.86	1.16	0.62	0.3	0.14	-0.37	-0.06
CDX2	-1	-0.61	-0.4	-0.37	0.07	0.46	0.88	1.16	0.53	0.02	0.22	-0.35	-0.75
CDYL	-1.13	-0.76	-0.39	-0.35	0.08	0.71	1.39	1.65	0.67	0.87	0.8	0.19	-0.36
CEACAM1	-0.78	-0.39	-0.12	-0.04	0.14	0.39	0.68	0.92	0.43	-0.57	-0.34	-0.76	-0.44
CEACAM5	-0.64	-0.4	-0.31	-0.46	-0.35	-0.43	-0.78	-1.08	-1.02	-0.94	-1.53	-1.78	-3.34
CEACAM6	-0.72	-0.38	-0.13	-0.17	0.01	0.14	0.17	0.37	-0.11	-0.18	-0.36	-0.84	-1.84
CEACAM7	-0.51	-0.08	0.06	0.13	0.28	0.19	0.14	0.24	-0.18	-0.05	-0.88	-0.81	-2.06
CEBPA	-1.04	-0.67	-0.23	-0.19	0.3	0.88	1.53	1.69	0.79	0.64	1.05	-0.39	nan
CEBPB	-1.31	-0.98	-0.7	-0.5	-0.02	0.68	1.33	1.62	0.43	0.66	0.67	-0.41	-1.3
CEBPD	-1.05	-0.75	-0.5	-0.41	0.11	0.7	1.28	1.62	1	0.72	1.14	-0.18	0.09
CEBPG	-1.27	-0.93	-0.51	-0.42	-0.06	0.49	0.94	1.3	0.45	0.13	-0.03	-0.35	-0.85
CEBPZ	-1.11	-0.77	-0.37	-0.37	0.07	0.71	1.31	1.56	0.32	0.96	0.65	0.02	-0.95
CEBPZOS	-1.2	-0.86	-0.46	-0.39	0.1	0.88	1.33	1.66	0.78	0.32	1.05	0.01	0
CEMIP	-1	-0.55	-0.03	-0.03	0.4	0.94	1.56	1.67	1.06	0.61	0.48	-0.92	nan
CEMIP2	-1.19	-0.73	-0.29	-0.19	0.13	0.49	1.15	1.41	0.32	0.06	0.63	-0.33	-1.01
CENATAC	-1.08	-0.72	-0.29	-0.2	0.07	0.66	0.79	1.56	-0.54	1.39	1.48	-0.63	0.25
CENPB	-1.15	-0.79	-0.45	-0.39	0.26	0.85	1.19	1.73	0.43	-0.45	-0.33	-0.59	-0.29
CENPC	-1.07	-0.71	-0.32	-0.1	0.06	0.76	1.44	1.77	0.25	0.53	0.34	-0.04	-1.05
CENPE	-1.2	-0.81	-0.41	-0.33	0.06	0.27	0.73	1.19	0.54	0.39	-1.06	-0.35	nan
CENPF	-1.08	-0.91	-0.44	-0.21	-0.14	0.26	0.46	0.66	-0.09	-0.5	0.22	-0.76	nan
CENPH	-0.74	-0.37	-0.11	-0.02	0.38	1.3	1.92	2.18	1.12	1.23	1.4	-0.24	nan
CENPJ	-1.16	-0.83	-0.54	-0.37	-0.2	0.89	1.42	1.58	0.87	-0.07	0.26	0.66	nan
CENPM	-1.07	-0.69	-0.5	-0.45	0.26	0.85	1.59	1.79	1.04	1.26	0.83	-0.45	nan
CENPN	-1.34	-1.01	-0.8	-0.68	-0.27	0.46	1.36	1.53	0.3	0.37	-1.29	-1.57	nan
CENPU	-1.14	-0.78	-0.57	-0.45	0.1	0.75	1.41	1.7	0.13	0.55	1.85	-0.22	-1.28
CENPV	-0.99	-0.73	-0.44	-0.36	0.15	0.78	1.19	1.51	0.71	-0.48	0.34	-0.37	-0.1
CENPW	-1.02	-0.79	-0.53	-0.28	0.13	0.66	1.14	1.48	0.51	0.03	1.02	-0.92	nan
CENPX	-0.88	-0.76	-0.5	-0.38	0.02	0.62	0.99	1.33	0.73	0.11	0.53	-0.83	-1.11
CEP135	-0.95	-0.6	-0.27	-0.12	0.11	0.89	1.17	2	-0.11	0.85	0.76	0.72	0.05
CEP162	-1.06	-0.73	-0.32	-0.16	0.16	1.07	1.5	1.9	0.76	-0.5	1.37	0.14	nan
CEP170B	-1.18	-0.8	-0.26	-0.21	0.23	0.76	1.25	1.56	0.44	-0.16	0.02	-0.29	-0.37
CEP20	-1.06	-0.72	-0.34	-0.43	0.29	1.09	1.53	1.95	0.65	0.93	1.61	0.39	nan
CEP350	-0.99	-0.58	-0.22	-0.18	0.18	0.6	1.08	1.41	0.45	0.61	1.17	0.22	-0.35
CEP43	-0.98	-0.68	-0.32	-0.19	0.18	0.91	1.44	1.78	-0.01	-0.19	1.38	-0.71	-0.59
CEP55	-1.04	-0.69	-0.62	-0.45	0.06	0.74	1.29	1.23	0.96	1.33	0.49	0.37	nan
CEP57	-1.08	-0.81	-0.49	-0.45	0.03	1.03	1.5	1.76	0.92	0.73	0.64	-0.34	-1.12
CEP68	-1.17	-0.73	-0.45	0.11	0.41	0.66	1.37	1.8	0.12	0.93	-0.05	-0.01	-0.03
CEP78	-0.78	-0.37	-0.11	-0.05	0.56	1.17	1.53	1.66	0.65	-0.34	-0.93	0.18	nan
CEP89	-1.01	-0.65	-0.15	-0.26	0.28	1.11	1.32	1.83	-0.55	0.72	1.28	0.21	nan
CEP95	-1.17	-0.72	-0.34	-0.26	0.27	0.71	1.4	1.78	1.17	0.78	0.61	0.17	-1.18
CEPT1	-1.03	-0.59	-0.19	-0.24	0.17	0.87	1.31	1.74	1.61	0.55	0.47	-0.23	nan
CERK	-1.02	-0.67	-0.2	-0.13	0.29	1.03	1.57	1.85	0.71	0.2	0.92	-0.64	nan
CERS2	-1.08	-0.67	-0.33	-0.26	0.07	0.66	1.39	1.84	0.64	0.86	1.34	-0.76	nan
CERS6	-0.97	-0.67	-0.27	-0.18	0.16	0.61	1.1	1.44	0.09	0.46	0.07	-0.5	-0.55
CERT1	-1.06	-0.66	-0.2	-0.21	0.22	0.82	1.33	1.69	0.49	0.43	0.39	0.16	-0.85
CES2	-0.67	-0.37	-0.21	-0.13	0.07	0.23	0.33	0.48	0.04	0.01	-0.47	-1.01	-1.17
CES3	-1	-0.62	-0.11	0.01	0.29	0.88	1.53	1.94	0.5	0	-0.23	-0.24	nan
CETN2	-1.2	-0.86	-0.48	-0.36	0.17	0.96	1.39	1.78	0.78	-1.25	0.63	-0.71	nan
CFAP20	-0.92	-0.56	-0.21	-0.14	0.1	1.24	1.55	1.97	1.54	-0.74	nan	0.47	nan
CFAP298	-1.32	-0.94	-0.52	-0.58	0.1	0.71	1.12	1.62	0.34	-0.22	0.98	-0.3	-0.83
CFAP36	-1.06	-0.74	-0.44	-0.3	0.26	1.04	1.43	1.78	0.46	0.91	1.06	-0.04	nan
CFAP410	-1.03	-0.71	-0.41	-0.07	0.41	1.03	1.35	2	-0.97	-0.67	1.5	-0.68	nan
CFAP44	-1.22	-0.79	-0.24	0	0.3	0.9	1.23	1.59	-0.54	-0.42	-1.05	-0.38	nan
CFAP97	-1.14	-0.78	-0.36	-0.26	0.15	0.88	1.47	1.66	0.24	0.26	0.28	-0.38	-0.79
CFB	-1.35	-0.87	-0.39	-0.38	0.05	0.61	1.1	1.43	0.91	0.72	0.42	-0.76	-1.36
CFD	-1.21	-0.83	-0.49	-0.35	-0.1	0.83	1.36	1.7	0.97	-0.69	-1.13	-1.26	nan
CFDP1	-1.16	-0.82	-0.47	-0.4	0.06	0.49	0.88	1.29	0.5	0.24	0.16	-0.8	-0.03
CFL1	-0.04	0.02	-0.18	-0.17	-0.15	-0.25	-0.04	0.25	0.1	-0.34	-0.34	-1.09	-2.23
CFLAR	-1.22	-0.88	-0.38	-0.3	0.04	0.6	1.11	1.45	0.55	0.77	0.33	-0.42	-0.8
CFTR	-1.11	-0.68	-0.28	-0.46	0.1	0.85	1.39	1.69	1.72	0.64	0.06	-0.89	-1.1
CGGBP1	-1.15	-0.82	-0.39	-0.41	-0.08	0.8	1.24	1.66	0.39	0.48	-0.96	0.05	-0.45
CGN	-1.18	-0.7	-0.36	-0.23	0.01	0.44	0.84	1.08	0.31	-0.13	0.24	-0.36	-1.3
CGRRF1	-0.94	-0.61	-0.24	-0.37	0.33	1.01	1.64	1.96	-0.49	0.4	-0.34	0.69	1.51
CHAC1	-1.28	-1.04	-0.75	-0.71	-0.2	0.55	1.14	1.52	0.38	0.52	0.81	-0.91	-0.51
CHAC2	-0.93	-0.56	-0.09	-0.19	0.55	1.01	1.52	1.98	2.03	0.68	-0.48	-0.34	nan
CHAF1A	-0.96	-0.68	-0.32	-0.32	0.17	0.99	1.41	1.76	0.66	0.97	-0.19	0.03	-0.74
CHAMP1	-0.9	-0.58	-0.34	0.02	0.23	1.24	1.46	1.98	0.82	0.96	-1.01	-0.28	-0.9
CHCHD1	-1.1	-0.88	-0.54	-0.44	0.09	0.66	1.01	1.34	0.71	0.25	0.17	-0.1	-0.18
CHCHD10	-0.24	-0.28	-0.32	-0.23	-0.03	0.2	0.46	0.83	0.55	0.23	0.06	-0.62	-2.16
CHCHD2	-0.44	-0.5	-0.44	-0.24	-0.18	0.02	0.25	0.62	0.32	-0.15	0.16	-0.93	-2.23
CHCHD3	-1.17	-0.87	-0.51	-0.43	0.06	0.72	1.11	1.47	0.81	0.17	0.23	0.02	-0.92
CHCHD4	-0.82	-0.4	-0.19	-0.12	0.6	1.43	1.75	2.06	0.6	0.49	nan	-0.39	nan
CHCHD5	-1.18	-0.93	-0.57	-0.49	0.16	0.87	1.26	1.63	0.99	-0.15	0.77	-0.41	-1.42
CHCHD6	-0.95	-0.52	-0.38	-0.3	0.53	1.18	1.58	1.96	1.38	0.82	-0.9	nan	nan
CHCHD7	-1.22	-0.88	-0.51	-0.41	0.31	1.06	1.33	1.69	0.94	0.24	1.07	0.07	nan
CHD1	-1.14	-0.81	-0.38	-0.35	0.05	0.53	1.05	1.38	0.5	0.86	0.75	0.49	-0.13
CHD2	-1.2	-0.78	-0.36	-0.19	0.01	0.55	1.13	1.35	0.12	0.7	1.22	0.7	-0.07
CHD4	-0.92	-0.63	-0.32	-0.26	-0.04	0.46	1.06	1.33	0.67	0.32	0.69	-0.14	-0.9
CHD6	-1.12	-0.67	-0.26	-0.26	0.2	0.69	1.18	1.71	-0.85	0.32	0.13	0.04	-1.14
CHD7	-1.04	-0.66	-0.17	-0.05	0.26	0.79	1.25	1.54	0.4	0.38	0.9	-0.12	-0.06
CHD8	-0.96	-0.56	-0.25	-0.13	0.27	0.81	1.3	1.77	0.84	0.72	1.26	0.18	-0.19
CHDH	-1.07	-0.69	-0.28	-0.09	0.1	0.78	1.37	1.61	0.73	-0.9	-0.81	-0.27	-0.26
CHEK1	-1.04	-0.69	-0.32	-0.36	0.37	1.03	1.53	1.91	0.87	-0.47	1.1	0.45	nan
CHERP	-0.87	-0.53	-0.09	-0.18	0.22	1.26	1.56	2.12	0.23	1.3	1.16	0.09	-0.33
CHFR	-1.1	-0.72	-0.17	-0.09	0.42	0.89	1.36	1.89	0.53	0.16	0.94	-0.11	1.33
CHIC2	-1.15	-0.75	-0.4	-0.32	0.41	0.84	1.39	1.8	0.89	1.01	1.21	-0.46	-0.54
CHKA	-1.24	-0.81	-0.35	-0.28	0.07	0.64	1.16	1.46	0.91	-0.09	-0.36	-0.51	nan
CHKB	-1.17	-0.84	-0.58	-0.26	-0.04	0.88	1.14	1.85	-0.16	0.28	0.04	-0.17	-0.5
CHM	-0.98	-0.65	-0.25	-0.13	0.24	0.87	1.49	1.85	0.95	1.12	1.07	0.33	nan
CHMP1A	-1.2	-0.8	-0.3	-0.22	0.17	0.72	1.19	1.66	0.48	0.02	0.66	-0.53	-0.7
CHMP1B	-1.3	-0.91	-0.56	-0.42	0.01	0.82	1.17	1.59	0.35	0.19	0.66	0.01	-0.19
CHMP2A	-1.1	-0.75	-0.47	-0.46	0	0.42	0.85	1.09	0.5	0.25	0.06	-0.5	-1.19
CHMP2B	-1	-0.67	-0.45	-0.35	-0.08	0.36	0.69	1.11	0.56	0.33	0.13	-0.15	-1.54
CHMP4A	-1.3	-0.92	-0.56	-0.41	0.14	0.79	1.21	1.6	0.72	0.11	-1.34	-0.25	-0.84
CHMP4B	-1.14	-0.8	-0.46	-0.38	0.04	0.54	0.96	1.27	0.88	0.72	0.61	-0.53	-1.11
CHMP4C	-1.06	-0.66	-0.24	-0.3	0.08	1.02	1.45	1.81	1.36	-0.35	-0.52	-0.33	-0.64
CHMP5	-1.31	-0.92	-0.61	-0.48	-0.14	0.38	0.77	1.11	0.6	0.29	-0.06	-0.67	-1.23
CHMP6	-1.1	-0.77	-0.49	-0.3	0.19	1.31	1.37	1.74	0.9	-0.07	-0.99	0.31	nan
CHMP7	-1.13	-0.77	-0.39	-0.22	0.13	0.98	1.37	1.78	1.35	0.27	-0.28	-0.35	nan
CHORDC1	-1.12	-0.77	-0.55	-0.42	0.12	1	1.48	1.69	0.21	0.96	-0.84	-0.44	0.2
CHP1	-0.82	-0.56	-0.41	-0.31	-0.06	0.33	0.76	1.04	0.68	0.46	0	-0.66	-0.69
CHP2	-1.18	-0.71	-0.4	-0.35	0.19	1.03	1.32	1.68	0.78	0.18	-1.18	0.61	nan
CHPF	-0.97	-0.65	-0.33	-0.21	0.16	0.75	1.37	1.71	0.38	0.01	0.29	0	nan
CHPF2	-0.95	-0.55	-0.03	-0.05	0.44	1.02	1.63	1.91	1.06	0.35	nan	-0.75	nan
CHPT1	-1.03	-0.74	-0.44	-0.39	0	0.56	0.98	1.29	0.68	0.45	0.41	-0.14	-0.77
CHRAC1	-1.07	-0.7	-0.44	-0.43	0.11	0.98	1.42	1.78	0.7	0.57	-1.11	0.51	nan
CHRNB2	-1.48	-1.09	-0.64	-0.41	0.08	0.54	1.2	1.67	0.75	-0.61	0.23	0.14	nan
CHST5	-1.01	-0.59	-0.17	-0.19	0.19	0.7	1.24	1.51	0.42	-0.06	0.2	0.11	nan
CHTOP	-1.16	-0.8	-0.49	-0.35	0.22	0.86	1.35	1.73	0.56	0.72	0.52	0.13	-0.47
CHUK	-0.95	-0.63	-0.26	-0.05	0.23	0.79	1.24	1.87	1.53	-0.87	0.37	0.51	-0.38
CHURC1	-0.96	-0.75	-0.45	-0.37	-0.01	0.69	1.08	1.41	0.99	0.38	0.33	-0.23	-0.72
CIAO1	-1.1	-0.74	-0.36	-0.3	0.16	0.78	1.33	1.66	0.93	0.39	0.36	-0.21	-1.29
CIAO2A	-1.23	-0.83	-0.45	-0.45	0.12	0.93	1.45	1.76	0.95	0.21	-1.32	0	-0.25
CIAO2B	-0.95	-0.76	-0.5	-0.4	-0.01	0.48	0.88	1.2	0.67	0.27	-0.6	-0.78	-1.33
CIAO3	-1.07	-0.74	-0.34	-0.17	0.06	1.04	1.45	1.6	1.01	-0.25	-0.06	-0.08	nan
CIAPIN1	-1.12	-0.76	-0.39	-0.33	0.39	0.83	1.42	1.8	1.36	-0.07	0.32	-0.09	nan
CIB1	-0.49	-0.42	-0.34	-0.25	-0.02	0.16	0.4	0.78	0.46	-0.02	0.15	-0.74	-1.66
CIB2	-1.02	-0.65	-0.29	-0.42	0.1	0.97	1.46	1.92	0.48	2.1	1.05	-0.72	nan
CIDEC	-1.21	-0.88	-0.45	-0.38	-0.09	0.76	1.29	1.65	1.05	-0.79	-1.5	nan	nan
CINP	-1.16	-0.86	-0.49	-0.48	0.1	1.09	1.48	1.76	0.29	-1.15	1.17	-1.04	nan
CIPC	-1.03	-0.69	-0.33	-0.29	0.26	0.84	1.21	1.82	0.65	0.52	-0.64	-0.8	0.39
CIR1	-1.21	-0.86	-0.41	-0.41	0	0.76	1.29	1.68	0.86	0.41	0.81	-0.26	-0.71
CIRBP	-1.08	-0.81	-0.42	-0.34	0.01	0.58	1.12	1.43	0.74	0.61	0.34	-0.61	-0.8
CISD1	-1.15	-0.82	-0.48	-0.46	0.17	0.88	1.27	1.59	0.89	0.72	0.08	-0.54	-0.89
CISD2	-1.17	-0.89	-0.48	-0.47	0.18	0.71	1.17	1.57	0.27	0.33	0.47	0	-0.84
CISD3	-1.09	-0.84	-0.56	-0.51	-0.1	0.49	0.95	1.24	0.61	0.37	0.47	-0.27	-0.5
CITED2	-1.07	-0.66	-0.35	-0.2	0.16	0.87	1.45	1.73	0.98	0.72	0.69	-0.56	-0.42
CITED4	-1.25	-0.89	-0.53	-0.52	0.25	0.93	1.28	1.57	0.55	1.29	1.42	0.43	-0.3
CKAP2	-0.91	-0.67	-0.34	-0.23	0.17	0.88	1.43	1.76	1.33	0.52	-0.26	-0.48	-1.13
CKAP4	-1.09	-0.72	-0.3	-0.21	0.08	0.58	1.19	1.42	0.38	-0.08	0.29	-0.69	-0.89
CKAP5	-1.13	-0.83	-0.33	-0.33	0.09	0.67	1.35	1.59	0.33	-0.12	0.57	0.08	-0.98
CKB	0.18	0.4	0.1	0.32	0.43	0.21	0.27	0.87	0.53	0.13	-0.41	-1.04	-2.35
CKLF	-1.12	-0.82	-0.41	-0.45	0.1	0.74	1.25	1.59	0.67	0.85	0.41	-0.16	-0.45
CKMT1A	-1.12	-0.7	-0.43	-0.18	0.35	1.04	1.43	1.8	0.86	0.62	-0.69	-0.68	nan
CKMT1B	-1.12	-0.76	-0.38	-0.25	0.21	0.87	1.43	1.73	0.45	-0.79	-0.25	0.63	-0.62
CKS1B	-1.22	-0.98	-0.52	-0.37	-0.06	0.66	1.15	1.48	1.13	0.25	0.56	-0.24	-0.72
CKS2	-1	-0.85	-0.51	-0.2	0.11	0.71	1.08	1.31	0.63	0.05	0.65	-0.44	-0.38
CLASRP	-1.22	-0.92	-0.32	-0.38	0.18	0.83	1.46	1.48	-1.15	-0.03	0.45	-0.89	nan
CLCA4	-1.13	-0.45	-0.37	-0.21	-0.19	0.09	-0.22	-0.58	-1.16	-0.75	-1.55	-2.09	-3.1
CLCN2	-1.08	-0.64	-0.14	-0.04	0.3	0.6	1.3	1.56	1.41	0.21	0.81	-1.03	nan
CLCN3	-1.02	-0.66	-0.31	-0.29	0.04	0.51	0.9	1.25	0.48	0.54	0.37	-0.4	-1.25
CLCN5	-0.98	-0.63	-0.07	-0.14	0.02	0.95	1.58	1.95	-0.18	-0.38	1.35	-0.13	-0.75
CLCN7	-1.29	-0.86	-0.47	-0.37	0.04	0.61	1.21	1.34	-0.04	0.31	0.33	0.05	-1.27
CLDN1	-1.36	-0.9	-0.48	-0.53	-0.03	0.45	1.05	1.38	-0.08	0.16	-0.29	-0.27	-0.7
CLDN10	-0.96	-0.64	-0.29	-0.29	0.48	0.84	1.35	1.85	1.48	0.74	-0.55	nan	nan
CLDN12	-1.3	-0.88	-0.42	-0.37	0.04	0.57	1.17	1.52	1.03	-0.12	-0.84	-0.64	nan
CLDN15	-0.99	-0.59	-0.28	-0.22	0.07	1.02	1.4	2.16	nan	-0.3	nan	-1.02	nan
CLDN23	-1.32	-0.92	-0.54	-0.38	-0.1	0.38	0.8	1.17	0.54	0.01	0.21	-0.4	-1.12
CLDN3	-0.55	-0.35	-0.31	-0.28	-0.07	-0.06	-0.06	0.18	0.06	-0.38	-0.43	-1.13	-2.19
CLDN4	-1	-0.7	-0.54	-0.47	-0.21	-0.15	0	-0.07	-0.17	-0.42	-0.6	-1.17	-1.35
CLDN7	-0.76	-0.43	-0.36	-0.35	-0.17	-0.23	-0.13	0.08	-0.2	-0.44	-0.7	-1.42	-2.85
CLDND1	-0.98	-0.66	-0.28	-0.25	0.2	0.87	1.55	1.88	1.34	0.88	-1.02	-0.87	1.44
CLEC16A	-0.99	-0.65	-0.01	0.06	0.18	0.89	1.15	1.93	-1	-0.88	0.39	-0.54	nan
CLIC1	-0.53	-0.53	-0.44	-0.35	-0.19	-0.08	0.12	0.48	0.26	-0.1	-0.22	-0.91	-2
CLIC3	-0.86	-0.48	-0.38	-0.09	0.33	0.86	1.14	1.42	1.13	0.72	-0.19	0.29	-0.24
CLIC4	-1.34	-0.93	-0.61	-0.53	-0.04	0.56	1.17	1.51	0.56	0.7	0.23	-0.79	-0.05
CLIC5	-0.97	-0.65	-0.27	-0.23	-0.02	0.55	1.04	1.35	0.47	-0.14	0.43	-0.76	-1.01
CLIC6	-1.13	-0.79	-0.27	-0.32	0.24	0.99	1.38	1.68	0.12	0.09	-0.02	-0.34	nan
CLINT1	-0.75	-0.66	-0.46	-0.38	0.02	0.38	0.82	1.1	0.81	0.33	0.17	-0.51	-1.31
CLIP2	-1.23	-0.82	-0.39	-0.33	-0.04	0.61	1.26	1.49	0.26	-0.03	0.7	0.18	nan
CLK1	-1.09	-0.74	-0.32	-0.38	-0.07	0.74	1.25	1.63	0.42	0.2	0.79	-0.49	-1.09
CLK3	-1.07	-0.67	-0.21	-0.29	0.1	0.88	1.51	1.89	0.75	1.21	0.91	0.53	nan
CLMN	-0.92	-0.49	-0.23	-0.1	0.23	0.56	1.21	1.45	0.68	0.24	0.58	-0.71	-1.63
CLN3	-1.07	-0.68	-0.32	-0.25	0.01	0.75	1.21	1.66	-0.42	0.46	-0.97	-0.11	nan
CLN5	-1.1	-0.69	-0.26	-0.02	0.28	0.77	1.24	1.89	-0.54	0.9	-0.31	-0.57	nan
CLN6	-1.06	-0.74	-0.23	-0.26	0.2	0.74	1.48	1.72	0.72	1.53	0.72	-0.96	nan
CLN8	-1.04	-0.64	-0.15	-0.12	0.2	0.62	1.16	1.53	0.42	1.91	0.97	-0.03	nan
CLNS1A	-1.09	-0.77	-0.37	-0.21	0.17	0.86	1.42	1.67	0.48	0.35	0.76	-0.01	0.04
CLOCK	-0.96	-0.6	-0.13	-0.1	0.17	0.76	1.4	1.76	0.35	0.84	0.41	-0.09	-0.78
CLPB	-0.96	-0.67	-0.28	-0.12	0.15	0.74	1.39	1.73	0.46	-0.32	0.67	-0.52	nan
CLPP	-1.16	-0.81	-0.41	-0.41	0.25	0.82	1.35	1.61	0.73	0.44	-0.11	-0.23	-0.02
CLPTM1	-1.05	-0.66	-0.17	-0.15	0.07	0.77	1.26	1.68	0.12	-0.27	0.39	0.24	-0.25
CLPTM1L	-1.04	-0.72	-0.35	-0.34	0.1	0.75	1.21	1.65	0.54	0.46	-0.07	-0.41	-0.76
CLPX	-1.04	-0.71	-0.36	-0.26	0.16	1.05	1.34	1.79	0.6	0.96	0.83	-0.22	-0.5
CLRN3	-1.27	-0.82	-0.38	-0.31	-0.13	0.65	1.16	1.68	0.89	0.36	0.75	-0.17	-0.62
CLSPN	-0.89	-0.64	-0.21	-0.36	0.08	0.64	1.37	1.76	1.2	0.88	-0.79	-1.21	nan
CLSTN1	-1	-0.61	-0.2	-0.14	0.04	0.39	0.79	1.01	0.21	-0.24	-0.19	-0.51	-1.05
CLTA	-1.2	-0.83	-0.52	-0.42	0.15	0.65	1.13	1.42	0.96	0.08	0.81	-0.52	0.04
CLTB	-0.62	-0.51	-0.42	-0.34	-0.1	0.16	0.44	0.74	0.31	-0.03	-0.2	-0.51	-1.69
CLTC	-0.72	-0.5	-0.31	-0.28	0.06	0.39	0.72	1.08	0.32	0.17	0.53	-0.39	-0.94
CLU	-1.25	-0.87	-0.43	-0.31	0.04	0.69	1.23	1.74	-0.22	0.42	-0.9	0.66	nan
CLUAP1	-1.1	-0.77	-0.44	-0.42	0.68	0.91	1.27	1.86	0.42	2.01	0.7	-0.5	nan
CLUH	-0.96	-0.58	-0.02	-0.14	0.5	0.87	1.39	1.77	0.67	0.89	-0.42	-0.12	-0.42
CMAS	-0.48	-0.26	-0.21	-0.16	0.06	0.24	0.51	0.84	0.37	0.11	-0.14	-0.9	-0.91
CMBL	-1.17	-0.86	-0.51	-0.43	0.09	0.8	1.15	1.43	0.53	0.6	0.18	-0.35	-1.1
CMC1	-1	-0.66	-0.2	-0.1	0.28	0.9	1.55	1.97	0.26	-0.02	0.16	-0.96	nan
CMC2	-1.18	-0.86	-0.59	-0.48	-0.12	0.8	1.37	1.71	0.58	0.85	0.5	-1.02	-0.67
CMC4	-0.91	-0.55	-0.33	-0.28	0.36	1.19	1.66	2.05	-0.66	1.5	nan	0.17	nan
CMIP	-0.98	-0.63	-0.32	-0.3	0.24	0.58	1.15	1.53	0.45	-0.11	0.62	-0.28	-0.13
CMPK1	-0.89	-0.71	-0.5	-0.32	-0.01	0.31	0.64	0.96	0.45	0.21	0.54	-0.8	-1.18
CMPK2	-1.17	-0.82	-0.49	-0.24	-0.01	0.61	1.22	1.66	0.3	0.08	0.58	-0.32	nan
CMSS1	-1.25	-0.91	-0.78	-0.46	0.13	0.95	1.27	1.69	0.35	-1.1	-1.28	-1.1	nan
CMTM4	-1.05	-0.7	-0.26	-0.13	0.31	0.83	1.26	1.62	0.81	0.07	-1.18	-0.52	nan
CMTM6	-1.07	-0.74	-0.42	-0.31	-0.03	0.51	1	1.37	0.67	0.28	0.21	-0.66	-1.27
CMTM7	-1.04	-0.69	-0.28	-0.35	0.06	0.68	1.57	1.81	-0.76	-0.31	0.14	0.17	nan
CMTM8	-0.99	-0.62	-0.31	-0.22	0.37	0.9	1.55	1.88	1.19	1.17	0.66	-0.04	nan
CMTR1	-0.91	-0.54	-0.2	0.01	0.32	0.94	1.51	2.09	0.52	-0.06	0.07	-0.26	-0.81
CMTR2	-0.86	-0.54	-0.12	-0.1	0.25	1.56	1.68	2.05	-0.3	-0.55	0.16	0.21	nan
CNBP	-0.9	-0.67	-0.43	-0.34	-0.04	0.36	0.72	1.07	0.58	0.49	0.15	-0.64	-1.32
CNDP2	-1.01	-0.62	-0.25	-0.19	0.26	0.92	1.46	1.78	0.55	0.97	-0.77	-0.36	0.24
CNEP1R1	-1.11	-0.74	-0.48	-0.4	0.12	1.05	0.84	1.95	1.03	-0.29	-0.5	nan	-0.56
CNGA1	-1.14	-0.69	-0.26	-0.24	-0.1	0.83	1.32	1.76	0.58	0.15	0.37	-1.46	nan
CNIH1	-1.37	-1.02	-0.56	-0.47	-0.04	0.64	1.08	1.37	0.61	-0.03	-0.73	-0.79	-0.72
CNIH4	-0.95	-0.59	-0.35	-0.29	0.03	0.58	0.88	1.25	0.9	0.48	0.8	-0.33	-1.1
CNKSR1	-1.07	-0.76	-0.34	-0.11	0.44	0.74	1.38	1.66	1.73	-1.02	-1.17	0.37	-0.68
CNKSR3	-1.4	-0.98	-0.43	-0.21	0.09	0.46	1.04	1.22	-0.04	0.72	0.07	0.01	-0.15
CNN2	-1.14	-0.72	-0.39	-0.27	0.09	0.98	1.3	1.64	0.98	-0.59	0.17	-0.43	nan
CNN3	-1.02	-0.68	-0.35	-0.31	0.18	0.92	1.36	1.64	0.82	0.13	0.91	-0.46	0.34
CNNM3	-0.98	-0.62	-0.28	-0.21	0.39	1.08	1.18	1.59	-0.59	-0.36	-0.1	-0.97	nan
CNNM4	-1.23	-0.74	-0.24	-0.16	0.18	0.58	1	1.28	0	0.02	0.6	-0.23	nan
CNOT1	-1.11	-0.74	-0.37	-0.27	0.11	0.71	1.17	1.58	0.71	0.51	0.57	-0.24	-0.89
CNOT11	-0.94	-0.55	-0.13	-0.17	0.19	0.83	1.49	1.96	0.83	1.12	0.29	0.12	nan
CNOT3	-1.06	-0.74	-0.42	-0.29	-0.02	0.82	1.4	1.93	0.81	0.01	1	0.09	nan
CNOT6	-1.12	-0.8	-0.34	-0.31	0.13	0.88	1.29	1.8	0.5	0.26	-0.55	-0.12	-0.37
CNOT7	-0.96	-0.66	-0.32	-0.26	0.2	0.86	1.54	1.89	0.96	0.77	-0.79	0.48	-0.99
CNOT9	-1.01	-0.68	-0.22	-0.25	0.29	0.9	1.35	1.76	0.94	0.73	0.87	0.08	nan
CNP	-0.96	-0.62	-0.29	-0.14	0.36	1.11	1.41	2.02	0.31	0.9	-0.89	-0.38	-0.57
CNPPD1	-1.1	-0.73	-0.4	-0.34	0.06	0.72	1.45	1.74	0.31	0.42	1.19	-0.1	0.18
CNPY2	-1.08	-0.86	-0.59	-0.42	0	0.56	1	1.34	0.68	-0.04	-0.08	-0.49	-0.92
CNPY3	-1.01	-0.67	-0.26	-0.14	0.43	0.87	1.49	1.89	0.75	-0.73	-1.07	0.49	-1.01
COA3	-0.89	-0.73	-0.52	-0.44	-0.05	0.52	0.89	1.26	0.77	0.61	0.29	-0.48	-1.19
COA4	-0.97	-0.77	-0.49	-0.37	0.18	0.78	1.19	1.43	1.18	-0.09	0.43	-0.94	-1.62
COA5	-1.24	-0.92	-0.52	-0.57	0.12	0.77	1.42	1.67	1.18	0.88	0.2	-0.82	-0.61
COA6	-1.22	-0.94	-0.51	-0.44	0.14	0.84	1.16	1.49	0.77	0.3	-0.08	-0.45	-1.53
COA7	-0.95	-0.6	-0.28	-0.06	0.33	1.28	1.76	1.88	0.66	1.27	1.15	0.24	nan
COA8	-1.21	-0.89	-0.54	-0.4	0.04	1.04	1.3	1.61	0.36	0.46	-0.1	-0.89	-1.34
COASY	-1.07	-0.74	-0.33	-0.27	0.2	0.8	1.32	1.74	0.35	0.28	-0.49	0.3	-0.7
COBL	-1.02	-0.63	-0.04	0.06	0.34	0.64	1.46	1.3	0.33	-0.43	-0.22	-0.46	-0.07
COBLL1	-1.09	-0.72	-0.28	-0.29	0.15	0.74	1.53	1.49	0.58	0.38	1.19	-0.44	-0.02
COG1	-1.01	-0.66	-0.13	-0.14	0.16	0.99	1.32	1.81	-0.59	1.27	0.44	-1.13	0.05
COG2	-1.1	-0.72	-0.34	-0.31	0.15	0.97	1.49	1.71	1.03	0.62	0.06	-0.76	-0.7
COG3	-1.09	-0.7	-0.28	-0.2	0.05	0.81	1.47	1.79	0.91	1.8	-0.06	-0.33	nan
COG4	-1	-0.67	-0.24	-0.21	0.06	0.99	1.61	1.86	1.01	0.58	-0.02	-0.34	0.32
COG5	-1.12	-0.81	-0.37	-0.41	0.04	0.84	1.43	1.81	0.89	-0.04	0.39	-0.19	-0.56
COG6	-0.99	-0.66	-0.26	-0.29	0.37	0.85	1.58	1.82	0.36	1.41	0.68	0.52	-0.1
COG7	-1.25	-0.82	-0.5	-0.26	0.27	0.77	1.23	1.72	-0.12	0.63	0.6	0.2	nan
COIL	-1.07	-0.72	-0.37	-0.08	0.22	0.93	1.44	1.73	1	1.02	1.18	-0.1	-1.07
COL17A1	-1.05	-0.54	-0.27	-0.21	-0.02	0.14	0.4	0.41	-0.33	-0.02	-0.37	-0.92	-1.31
COL4A2	-0.88	-0.5	-0.13	-0.21	0.51	1.42	1.61	1.95	0.15	-0.56	2.06	-0.78	nan
COL5A3	-1.36	-0.95	-0.49	-0.43	0.07	0.46	1.11	1.37	nan	-1.26	nan	-0.93	nan
COLGALT1	-0.93	-0.63	0.01	-0.01	0.3	0.98	1.47	1.81	-0.9	1.31	-1.02	-1.09	-0.93
COMMD1	-1.2	-0.85	-0.52	-0.43	0.3	1.02	1.34	1.77	0.9	0.75	-0.35	-0.02	-0.88
COMMD10	-1.11	-0.8	-0.38	-0.33	0.26	1.07	1.61	1.89	0.81	nan	0.92	-0.8	nan
COMMD2	-0.92	-0.59	-0.22	-0.1	0.39	1.22	1.62	1.95	1.31	0.6	-0.77	0.78	nan
COMMD3	-1.15	-0.82	-0.4	-0.39	0.12	0.99	1.34	1.73	0.9	0.97	-1.21	0.1	nan
COMMD5	-1.19	-0.87	-0.54	-0.43	-0.12	1.03	1.5	1.79	0.39	0.26	-0.26	-0.48	0.18
COMMD6	-0.97	-0.89	-0.54	-0.41	-0.08	0.51	0.85	1.17	0.72	0.84	0.08	-0.77	-1.34
COMMD7	-1.05	-0.72	-0.32	-0.32	0.17	0.84	1.46	1.71	0.75	0.59	1.11	-0.77	-0.75
COMMD8	-1.21	-0.9	-0.63	-0.52	0.14	0.84	1.46	1.75	0.97	0	-0.72	-0.9	nan
COMMD9	-1	-0.64	-0.26	-0.13	0.56	1.22	1.87	1.98	0.42	-0.65	-0.45	0.13	-0.39
COMT	-1.26	-0.96	-0.59	-0.49	0.01	0.77	1.14	1.46	0.81	0.63	0.49	-0.34	-0.68
COMTD1	-1.16	-0.87	-0.45	-0.38	0.04	0.59	1.08	1.41	0.72	0.28	0.16	-0.3	-1.41
COP1	-1.02	-0.69	-0.32	-0.39	0.18	1.06	1.52	1.89	0.42	-0.61	nan	-0.05	nan
COPA	-0.96	-0.6	-0.27	-0.29	0.04	0.58	1.07	1.46	0.15	-0.04	-0.24	-0.43	-1.22
COPB1	-1.97	-1.58	-1.07	-0.94	-0.64	-0.14	0.27	0.56	-0.25	-0.71	-1.05	-1.56	-0.81
COPB2	-1.09	-0.72	-0.38	-0.34	0.09	0.52	1.07	1.47	0.72	0.19	-0.02	-0.66	-0.82
COPE	-1.07	-0.85	-0.57	-0.39	-0.05	0.47	0.84	1.17	0.58	0.27	0.27	-0.51	-1.52
COPG1	-1.09	-0.74	-0.35	-0.29	0.19	0.83	1.27	1.77	0.44	0.38	0.08	-0.04	-0.32
COPRS	-1.05	-0.66	-0.29	-0.27	0.37	1.13	1.52	1.73	1.05	0.93	0.63	-0.89	nan
COPS2	-1.14	-0.78	-0.44	-0.36	0.09	0.83	1.34	1.73	0.19	0.15	-0.09	-0.13	-0.53
COPS4	-0.99	-0.64	-0.27	-0.25	0.37	1.09	1.76	1.85	0.04	0.85	-0.09	0.04	-0.95
COPS5	-1.16	-0.83	-0.53	-0.43	0.2	0.88	1.34	1.66	0.73	0.6	0.31	-0.5	1.08
COPS6	-1.11	-0.79	-0.5	-0.42	0.28	0.86	1.42	1.73	0.99	0.75	0.04	0.02	-0.56
COPS7A	-1.08	-0.74	-0.3	-0.39	0.28	0.96	1.36	1.8	0.93	0.8	0.49	0.49	-0.67
COPS8	-1.14	-0.71	-0.39	-0.41	0.15	1.17	1.54	1.9	1.01	0.89	0.89	-0.21	nan
COPS9	-0.81	-0.73	-0.48	-0.38	0.07	0.6	0.94	1.27	0.78	-0.02	0.36	-0.39	-1.26
COPZ1	-1.24	-0.81	-0.4	-0.37	0.07	0.84	1.21	1.61	0.88	0.62	0.21	-0.17	-0.54
COQ10B	-1.17	-0.81	-0.37	-0.33	0.05	0.85	1.39	1.81	0.55	-0.04	-0.77	0.14	-0.79
COQ2	-0.97	-0.69	-0.47	-0.28	0.18	0.89	1.55	1.96	1.18	1.03	1.34	-0.81	nan
COQ3	-1.25	-0.92	-0.54	-0.56	0.09	0.67	1.5	1.82	0.53	0.65	-0.81	-0.59	nan
COQ4	-1.14	-0.8	-0.39	-0.3	0.25	1.08	1.41	1.83	0.59	-1.06	-0.8	0.34	-0.41
COQ5	-0.96	-0.6	-0.31	-0.3	0.06	1.1	1.58	2.03	1.22	1.28	-0.57	-0.25	nan
COQ7	-1.05	-0.77	-0.41	-0.27	0.01	0.8	1.54	1.86	-1.04	-0.16	-0.09	-0.05	nan
COQ8A	-0.99	-0.58	-0.12	-0.27	0.06	1.06	1.54	1.86	0.99	0.57	-0.59	nan	nan
COQ9	-1.11	-0.79	-0.4	-0.36	0.34	0.97	1.39	1.75	0.94	0.56	0.95	-0.22	nan
CORO1B	-1.22	-0.85	-0.51	-0.41	-0.05	0.5	0.93	1.32	0.73	0.37	0.22	-0.81	-1.75
CORO2A	-0.84	-0.57	-0.29	-0.31	-0.01	0.48	0.96	1.28	0.55	-0.38	-0.52	-0.49	-1.02
COTL1	-0.99	-0.87	-0.59	-0.4	-0.04	0.54	0.95	1.26	0.78	0.43	0.52	-0.56	-0.88
COX10	-1.04	-0.73	-0.33	-0.38	0.15	0.78	1.52	1.89	0.83	0.17	1.44	-0.48	-0.39
COX11	-1.15	-0.77	-0.42	-0.31	0.09	0.95	1.25	1.7	0.62	0.07	0.82	-0.63	-0.67
COX14	-1.08	-0.88	-0.61	-0.5	-0.04	0.66	0.96	1.37	0.79	0.6	0.62	-0.31	-1.47
COX15	-0.96	-0.61	-0.24	-0.14	0.45	1.08	1.77	1.77	1.24	0.4	1.04	-0.41	nan
COX16	-0.98	-0.67	-0.42	-0.18	0.31	1.37	1.7	1.88	0.73	-1.1	-1.01	-1.03	nan
COX17	-0.98	-0.85	-0.52	-0.41	-0.02	0.43	0.78	1.15	0.58	0.21	0.51	-0.91	-1.39
COX18	-1.06	-0.68	-0.36	-0.24	0.19	1.22	1.34	1.93	1.04	0.83	1	0.43	nan
COX19	-1.11	-0.71	-0.33	-0.26	0.26	0.69	1.34	1.67	0.89	0.35	-0.62	-0.46	-0.05
COX20	-0.91	-0.67	-0.35	-0.24	0.33	0.9	1.28	1.63	0.85	0.76	0.67	0.07	-0.23
COX4I1	-0.42	-0.38	-0.34	-0.22	-0.07	0	0.28	0.73	0.42	0.25	-0.23	-0.96	-1.78
COX5A	-0.33	-0.39	-0.31	-0.22	-0.05	0.15	0.43	0.86	0.47	0.21	0.12	-0.73	-1.61
COX5B	-0.19	-0.23	-0.25	-0.17	-0.09	0.02	0.27	0.73	0.38	0.11	-0.41	-0.85	-1.58
COX6A1	-0.61	-0.48	-0.41	-0.25	-0.08	-0.04	0.29	0.65	0.2	0.04	-0.21	-1.08	-2.4
COX6B1	-0.42	-0.36	-0.33	-0.26	-0.04	0.18	0.39	0.81	0.5	0.2	-0.04	-0.96	-2.09
COX6C	-0.38	-0.43	-0.46	-0.32	-0.11	0.11	0.34	0.81	0.59	0.05	-0.06	-0.76	-1.4
COX7A2	0.02	-0.09	-0.2	-0.19	-0.08	0.07	0.29	0.8	0.4	0.07	-0.16	-0.95	-1.71
COX7A2L	-1.21	-1.02	-0.64	-0.46	-0.1	0.46	0.88	1.17	0.61	0.1	0	-0.35	-0.98
COX7B	-0.42	-0.41	-0.43	-0.3	-0.12	0.16	0.42	0.85	0.39	0.17	-0.11	-0.55	-1.7
COX7C	0.23	0.06	-0.04	-0.08	-0.01	0.07	0.27	0.8	0.59	0.14	-0.18	-0.77	-1.66
COX8A	-0.32	-0.32	-0.29	-0.14	-0.06	0.16	0.4	0.78	0.28	0.26	0.04	-0.71	-1.57
CPD	-1.17	-0.71	-0.24	-0.16	0.17	0.61	1.15	1.37	0.28	0.48	-0.12	-0.44	-0.79
CPE	-1.58	-1.06	-0.68	-0.6	-0.18	0.12	0.8	0.97	-0.1	-0.45	0.24	-0.32	nan
CPEB2	-1.01	-0.68	-0.15	-0.14	0.05	0.76	1.26	1.73	0.71	0.47	-0.25	0.2	0.09
CPEB4	-1.13	-0.7	-0.29	-0.14	-0.01	0.78	1.33	1.71	0.79	0.26	0.5	-0.11	-0.39
CPM	-0.95	-0.58	-0.26	-0.09	0.39	0.91	1.37	2.07	-0.55	-0.49	0.68	0.41	0
CPNE1	-0.98	-0.63	-0.29	-0.26	0.28	1.07	1.61	1.79	0.69	0.46	0.18	0.37	-0.57
CPNE2	-1.08	-0.71	-0.3	-0.37	0.19	0.76	1.3	1.78	0.61	-0.7	-0.84	-0.18	-1.03
CPNE3	-1.01	-0.69	-0.41	-0.32	0.21	0.87	1.37	1.65	0.97	0.36	-0.65	-0.23	-0.8
CPOX	-1.11	-0.72	-0.45	-0.2	0.21	0.97	1.42	1.82	1.01	1.04	-0.57	-1.1	nan
CPPED1	-1.11	-0.75	-0.34	-0.26	0.16	0.87	1.35	1.85	0.56	-0.67	1.59	-0.01	nan
CPSF1	-0.97	-0.71	-0.17	-0.26	0.28	0.98	1.4	1.92	0.5	0.29	-0.15	0.97	nan
CPSF2	-1	-0.63	-0.28	-0.05	0.18	0.85	1.68	1.81	0.76	0.45	0.87	0.08	-0.94
CPSF3	-1	-0.58	-0.15	-0.23	0.3	1.17	1.65	2.01	-0.05	0.46	nan	1.09	nan
CPSF6	-1.23	-0.87	-0.45	-0.43	0.17	0.69	1.39	1.65	0.76	-1.16	0.3	0.37	-0.72
CPT1A	-1.08	-0.65	-0.25	-0.15	0.18	0.66	1.19	1.55	0.41	-0.62	-0.04	-0.02	-1.36
CPT2	-1.15	-0.79	-0.28	-0.26	0.09	0.92	1.16	1.7	1.05	0.12	0.24	-0.74	-0.83
CPTP	-1.13	-0.77	-0.34	-0.27	0.25	0.99	1.49	1.72	0.62	0.87	0.61	-0.59	-0.23
CRACDL	-1.06	-0.76	-0.26	-0.21	0.17	0.74	1.24	1.54	-0.3	0.65	-0.39	-0.59	-0.36
CRAMP1	-1.28	-0.86	-0.29	-0.17	-0.11	0.87	1.2	1.49	0.21	0.53	1.01	-0.05	-1.02
CRB3	-1.16	-0.84	-0.53	-0.39	0.02	0.69	1.2	1.45	0.72	-0.14	0.34	-0.47	-0.71
CRBN	-1.08	-0.7	-0.33	-0.36	-0.06	0.91	1.57	1.84	1.24	0.31	-0.82	-0.15	-0.34
CRCP	-1.16	-0.78	-0.4	-0.33	0.13	0.8	1.35	1.72	0.97	0.48	0.37	-0.63	-0.91
CREB1	-1.08	-0.7	-0.31	-0.21	0.43	0.83	1.35	1.67	0.87	0.06	0.5	0.16	-1.13
CREB3	-1.15	-0.81	-0.43	-0.32	0.24	0.9	1.5	1.69	0.51	0.59	0.13	0.04	-0.57
CREB3L1	-1.19	-0.84	-0.47	-0.45	0.06	0.64	1.17	1.5	0.48	-0.02	-0.71	0.01	-1.05
CREB3L2	-1.01	-0.61	-0.24	-0.06	0.21	0.72	1.48	1.76	0.84	0.46	0.19	-0.07	-0.88
CREBBP	-0.99	-0.58	-0.15	-0.09	0.25	0.78	1.4	1.68	0.47	1.17	0.68	0.45	0.47
CREBL2	-1.1	-0.72	-0.33	-0.33	0.46	1.16	1.48	1.85	1.45	1.08	0.49	0.36	-0.3
CREBRF	-1.12	-0.69	-0.32	-0.09	0.1	0.76	1.26	1.75	0.35	0.63	0.57	-0.15	-0.7
CREBZF	-1.19	-0.78	-0.29	-0.18	0.12	0.71	1.33	1.69	0.74	0.85	0.35	0.31	-0.53
CREG1	-1.18	-0.8	-0.33	-0.37	0.34	0.9	1.31	1.73	1.1	0.46	-1.21	-0.69	nan
CRELD1	-1.03	-0.66	-0.08	-0.05	0.29	0.98	1.54	2.19	-0.26	-0.43	1.01	0.99	-0.34
CRELD2	-0.93	-0.61	-0.16	-0.13	0.38	0.98	1.46	1.8	0.72	0.15	0.46	-0.03	0.15
CRIP1	-0.86	-0.6	-0.57	-0.37	-0.05	0.35	0.57	0.86	0.55	0.1	0.12	-0.52	-1.32
CRIPT	-1.26	-0.87	-0.44	-0.41	0.28	0.82	1.17	1.65	0.93	0.82	-1.43	-0.62	nan
CRK	-1.13	-0.75	-0.41	-0.34	0.08	0.66	1.14	1.54	0.54	0.35	0.26	-0.14	-0.86
CRKL	-1.15	-0.75	-0.55	-0.36	0.15	0.81	1.54	1.7	0.32	-0.55	0.36	-0.17	nan
CRLF3	-0.96	-0.59	-0.28	-0.27	0.2	0.99	1.59	1.93	0.23	-0.52	1.62	0.38	nan
CRLS1	-1.13	-0.8	-0.43	-0.39	0.12	0.96	1.32	1.77	0.97	0.73	-1.16	0.02	-1.2
CRNKL1	-1.07	-0.7	-0.26	-0.18	0.2	0.96	1.38	1.86	-0.88	1.23	0.89	-0.67	-0.88
CROT	-1.1	-0.72	-0.32	-0.34	0.16	0.7	1.43	1.83	1.19	1.13	-0.04	-0.32	0.17
CRTAP	-1.05	-0.68	-0.41	-0.26	0.24	0.9	1.48	1.87	1.04	-0.45	-0.88	0.4	-1.06
CRYBG1	-1.11	-0.78	-0.4	-0.38	0.13	0.51	0.98	1.34	0.27	0.62	0.34	-0.5	0
CRYBG2	-0.97	-0.5	-0.09	0.12	0.18	0.7	1.29	1.74	0.28	0.7	0.45	-0.48	-0.3
CRYBG3	-1.04	-0.68	-0.18	-0.11	0.23	0.7	1.55	1.7	1.53	-0.48	0.33	-0.04	-0.37
CRYL1	-1.12	-0.74	-0.36	-0.36	0.21	0.81	1.23	1.58	0.62	0.63	-0.43	-0.01	-0.79
CRYZ	-0.9	-0.59	-0.42	-0.11	0.49	1.33	1.47	1.98	1.64	1.57	-1.02	nan	nan
CRYZL1	-1.1	-0.8	-0.34	-0.19	-0.06	0.69	1.45	1.74	-1.17	-0.37	nan	-0.18	-0.64
CS	-1.06	-0.73	-0.42	-0.31	0.01	0.86	1.15	1.65	0.84	0.63	0.12	0.05	nan
CSAD	-0.97	-0.65	-0.28	-0.26	0.15	0.78	1.42	1.41	-0.95	-0.39	-0.35	-0.29	nan
CSDE1	-0.77	-0.65	-0.39	-0.32	-0.05	0.3	0.71	1.01	0.51	0.38	0.11	-0.51	-1.71
CSE1L	-0.91	-0.59	-0.34	-0.22	0.37	1.01	1.61	1.83	0.9	0.65	1.88	-1.01	nan
CSNK1A1	-0.93	-0.62	-0.42	-0.27	-0.07	0.38	0.71	1.02	0.58	0.15	0.2	-0.25	-1.5
CSNK1D	-1.14	-0.78	-0.35	-0.32	0.24	0.82	1.36	1.67	0.44	0.41	0.48	-0.12	-0.68
CSNK1G1	-0.99	-0.65	-0.31	-0.18	0.23	0.98	1.28	1.69	-0.4	0.4	0.84	0.04	-0.27
CSNK1G2	-1.2	-0.77	-0.44	-0.33	0.03	0.72	1.31	1.59	0.48	0.88	0.36	0.1	nan
CSNK2A1	-1.08	-0.73	-0.42	-0.41	0.06	0.69	1.2	1.54	0.6	0.53	0.33	-0.19	-1.13
CSNK2A2	-0.93	-0.57	-0.36	-0.21	0.25	0.93	1.44	2.07	0.89	0.79	1.11	nan	nan
CSNK2B	-1.3	-0.99	-0.64	-0.47	-0.11	0.54	1.1	1.34	0.56	0.38	0.47	-0.45	-0.53
CSRNP1	-1.04	-0.75	-0.43	-0.33	0.16	0.74	1.63	1.84	0.79	-0.63	0.23	-0.03	-0.01
CSRP1	-1.21	-0.88	-0.5	-0.41	0	0.92	1.21	1.57	0.44	-0.35	0.2	-0.26	-0.77
CST3	-0.69	-0.55	-0.47	-0.35	-0.13	0.06	0.31	0.64	0.24	0.08	-0.25	-0.89	-1.86
CSTB	0.27	0.2	0.04	0	0.15	0.18	0.25	0.79	0.65	0.18	-0.23	-0.85	-1.91
CSTF1	-0.91	-0.54	-0.33	-0.22	0.34	1.11	1.6	1.98	1.14	-0.38	nan	1.24	nan
CSTF2	-1.16	-0.81	-0.61	-0.52	0.29	0.97	1.24	1.82	0.18	0.97	-1.14	-1.12	nan
CSTF3	-1.04	-0.66	-0.28	-0.24	0.07	1.14	1.52	1.82	0.31	0.58	-0.45	-0.26	-0.85
CTBP2	-1.2	-0.85	-0.33	-0.22	0.24	0.69	1.26	1.32	0.84	-0.85	-0.97	-1.02	-1.19
CTBS	-0.97	-0.59	-0.19	-0.25	0.19	0.9	1.57	1.84	0.79	0.3	0.53	-0.51	-0.98
CTCF	-0.96	-0.64	-0.34	-0.29	0.14	0.79	1.31	1.63	0.67	0.45	0.01	0.2	0.16
CTDNEP1	-1	-0.71	-0.42	-0.31	0.05	0.72	1.17	1.68	0.91	-0.17	0.27	-0.66	nan
CTDP1	-1.18	-0.74	-0.45	-0.28	0.03	0.72	1.36	1.81	0.51	0.7	-0.31	0.41	-0.79
CTDSP1	-1.1	-0.68	-0.21	-0.08	0.13	0.71	1.3	1.76	0.21	-0.14	0.47	-0.08	-0.18
CTDSP2	-1.12	-0.73	-0.32	-0.28	0.03	0.69	1.21	1.68	0.89	-0.48	-0.43	-0.12	0.42
CTDSPL	-0.94	-0.61	-0.33	-0.23	0.16	0.98	1.51	1.9	0.39	0.55	-0.71	-0.61	-0.35
CTDSPL2	-1.08	-0.73	-0.35	-0.31	0.21	0.89	1.47	1.75	1.34	1	0.2	-0.04	-0.36
CTH	-1.24	-0.9	-0.5	-0.62	-0.14	0.61	1.24	1.79	1.31	1.25	-0.63	-0.57	nan
CTNNA1	-1.13	-0.71	-0.4	-0.34	-0.02	0.54	0.98	1.36	0.71	0.29	0.8	-0.34	0.45
CTNNAL1	-1.08	-0.75	-0.46	-0.38	0.07	0.79	1.29	1.63	0.49	0.66	0.07	0.22	-0.79
CTNNB1	-0.96	-0.56	0.01	-0.01	0.25	0.93	1.45	1.86	-0.16	0.26	0.88	-0.22	-0.75
CTNNBIP1	-1.05	-0.69	-0.33	-0.27	0.38	0.95	1.54	1.8	0.87	0.07	-0.88	0.6	-1.09
CTNNBL1	-1.14	-0.81	-0.4	-0.36	0.15	0.9	1.46	1.9	0.45	-0.45	0.93	-0.62	-0.76
CTNND1	-1.16	-0.73	-0.25	-0.26	0.18	0.59	1.24	1.63	-0.19	0.59	nan	-0.02	-0.88
CTPS1	-1.06	-0.68	-0.39	-0.48	0.16	0.91	1.73	1.67	-0.82	0.22	-1.15	-0.92	0.76
CTPS2	-1.08	-0.72	-0.29	-0.27	0.18	0.71	1.51	1.97	1.07	1.07	1.58	-0.54	nan
CTR9	-1	-0.6	-0.23	-0.13	0.22	0.92	1.34	1.76	0.64	0.8	1.08	0.24	-0.24
CTSA	-1.35	-0.92	-0.49	-0.53	-0.2	0.21	0.47	0.79	0.16	-0.07	-0.04	-0.91	-1.73
CTSC	-1.1	-0.67	-0.33	-0.25	0.18	0.81	1.22	1.68	1.08	0.44	-0.71	0.3	0.85
CTSD	-1	-0.59	-0.4	-0.3	-0.08	0.12	0.29	0.48	0.01	-0.28	-0.72	-1.17	-1.32
CTSE	-1.33	-0.92	-0.57	-0.61	-0.33	0.15	0.64	0.87	0.32	-0.59	-0.7	-1.34	-2.15
CTSH	-1.01	-0.63	-0.29	-0.38	0.15	0.73	1.17	1.49	0.65	0.57	-0.7	-0.05	-0.75
CTSS	-1.13	-0.69	-0.39	-0.38	-0.12	0.21	0.42	0.6	-0.04	-0.33	-0.6	-0.89	-2
CTSZ	-0.83	-0.51	-0.43	-0.36	-0.1	0.15	0.48	0.82	0.1	-0.08	-0.05	-0.99	-1.3
CTTN	-0.98	-0.7	-0.39	-0.38	-0.1	0.41	0.81	1.13	0.42	0.21	-0.13	-0.69	-0.85
CTTNBP2NL	-1.12	-0.7	-0.37	-0.3	0.05	0.67	1.19	1.56	0.34	0.61	0.62	-0.35	-0.62
CTU1	-0.95	-0.58	-0.37	-0.28	0.55	1.32	1.7	1.98	0.74	nan	0.48	0.22	nan
CUEDC2	-1.17	-0.79	-0.45	-0.38	0.23	0.98	1.58	1.7	0.96	0.04	-0.63	-0.02	nan
CUL1	-1.04	-0.73	-0.38	-0.31	0.11	0.99	1.43	1.96	0.51	0.67	1.14	0.07	0.55
CUL2	-0.93	-0.65	-0.21	-0.32	0.25	0.95	1.51	1.94	1.65	-0.65	1.46	0.4	nan
CUL3	-1.17	-0.84	-0.44	-0.42	0.01	0.6	1.1	1.4	0.69	0.73	0.18	-0.21	-0.84
CUL4A	-0.94	-0.53	-0.17	-0.26	0.08	1.01	1.58	2.02	-0.01	1.57	0.48	-0.41	-0.92
CUL4B	-1.08	-0.66	-0.26	-0.37	0.09	1.04	1.5	1.78	-0.08	0.72	1.13	-1.15	0.57
CUL5	-1.07	-0.71	-0.37	-0.31	0.24	0.85	1.42	1.75	0.88	0.53	0.84	-0.07	-0.33
CUTA	-1.2	-0.89	-0.47	-0.49	0.1	0.78	1.1	1.5	0.5	-0.26	0.96	-0.38	-0.24
CUTC	-1.13	-0.88	-0.41	-0.23	0.06	1	1.74	1.84	1.42	0.23	nan	nan	nan
CUX1	-1.03	-0.68	-0.27	-0.17	0.26	0.65	1.41	1.65	0.72	0.16	0.83	0	-0.45
CWC15	-1.05	-0.74	-0.46	-0.32	0.2	1.02	1.36	1.67	1.43	1.06	0.87	-0.31	-0.99
CWC22	-1.04	-0.7	-0.35	-0.26	0.18	1	1.38	1.9	0.76	0.24	1.13	0.04	-0.27
CWC25	-1.21	-0.83	-0.35	-0.36	0.15	0.71	1.47	1.67	0.02	0.58	1.65	0.27	-0.66
CWC27	-1.01	-0.64	-0.41	-0.19	0.43	1.05	1.63	1.85	1.28	1.22	0.98	-0.33	-0.25
CWF19L2	-1.22	-0.83	-0.39	-0.32	0.2	0.85	1.28	1.79	-1.25	0.71	-0.19	-0.19	-0.52
CXADR	-1.04	-0.69	-0.4	-0.41	-0.16	0.16	0.49	0.68	-0.07	-0.15	-0.82	-1.13	-1.57
CXCL1	-1.02	-0.84	-0.51	-0.57	-0.41	0.01	0.23	0.42	0.13	0.12	0.11	-0.53	-0.01
CXCL11	-1.15	-0.74	-0.16	-0.05	0.33	1.06	1.29	1.54	1.1	-0.09	1.26	-0.04	-1.45
CXCL16	-1.13	-0.89	-0.55	-0.47	-0.15	0.42	0.79	1.25	0.32	0.14	0.22	-0.63	-0.59
CXCL2	-1.19	-0.91	-0.45	-0.44	-0.12	0.51	0.98	1.27	0.4	0.43	1.49	0.53	0.77
CXCL3	-1.02	-0.85	-0.65	-0.47	-0.24	0.22	0.54	0.88	0.64	0.4	1.38	0.34	0.9
CXCL8	-1.28	-0.84	-0.79	-0.54	-0.41	0.18	0.36	0.62	0.26	0.12	0.59	-0.54	-0.61
CXXC1	-1.01	-0.71	-0.27	-0.24	0.34	0.85	1.52	1.85	0.47	-0.43	-0.84	0.16	nan
CXorf38	-1.07	-0.72	-0.33	-0.25	0.23	0.88	1.49	1.87	0.81	0.75	0	-0.57	-0.69
CYB561	-0.97	-0.61	-0.19	-0.17	0.19	0.72	1.37	1.71	0.19	0.3	-0.62	-0.4	nan
CYB561A3	-1.04	-0.7	-0.21	-0.21	0.11	0.85	1.54	1.87	0.12	0.27	-0.3	nan	nan
CYB561D2	-1.16	-0.75	-0.38	-0.35	0.06	0.83	1.2	1.84	1.17	0.29	-0.76	-1.01	nan
CYB5A	-0.61	-0.61	-0.4	-0.36	-0.08	0.37	0.73	1.02	0.41	0.32	0.09	-0.38	-1.14
CYB5B	-0.97	-0.76	-0.42	-0.34	0.05	0.62	1.01	1.41	0.65	0.64	0.35	-0.65	-0.68
CYB5D2	-1.11	-0.76	-0.32	-0.14	0.4	0.94	1.26	1.83	0.45	2.06	0.64	0.31	-1.02
CYB5R3	-0.89	-0.59	-0.35	-0.31	0.01	0.55	0.92	1.33	0.58	0.07	0.22	-0.08	-1.12
CYB5R4	-1.08	-0.74	-0.36	-0.22	0.02	1	1.35	1.8	0.18	-0.58	-0.08	-0.02	-0.45
CYBA	-0.75	-0.7	-0.62	-0.59	-0.43	-0.2	-0.05	0.13	-0.24	-0.43	-0.55	-1.29	-2.41
CYBRD1	-1.07	-0.63	-0.32	-0.24	-0.04	0.51	1.04	1.31	0.69	0.28	0.56	-0.67	-1
CYC1	-0.85	-0.7	-0.43	-0.27	0	0.42	0.85	1.15	0.61	0.41	0.41	-0.27	-0.7
CYCS	-0.42	-0.42	-0.41	-0.29	-0.08	0.2	0.47	0.82	0.54	0.06	0.27	-0.72	-1.2
CYFIP1	-1.03	-0.63	-0.25	-0.26	0.18	0.81	1.37	1.68	0.63	-0.05	-0.08	-0.26	-0.58
CYHR1	-0.93	-0.62	-0.19	-0.22	0.28	0.9	1.48	2.06	0.67	0.03	0.81	-0.92	-0.28
CYP1A1	-1.45	-0.8	-0.28	-0.32	0.1	0.65	0.98	1.17	0.12	1.07	0.14	-0.27	-1.84
CYP20A1	-1.12	-0.72	-0.36	-0.44	-0.01	0.76	1.14	1.62	0.74	0.64	-0.83	-0.74	0.28
CYP27A1	-1.1	-0.66	-0.22	-0.21	-0.08	0.73	1.34	1.64	1.48	0.24	-1.08	0.11	nan
CYP2B6	-1.21	-0.86	-0.48	-0.38	-0.07	0.53	1.1	1.61	1.35	0.88	0.51	-0.69	-0.71
CYP2J2	-1.13	-0.79	-0.32	-0.16	0.12	0.62	1.01	1.63	0.41	0.53	nan	-0.78	nan
CYP2R1	-0.86	-0.52	-0.15	-0.03	0.24	1	1.47	2.07	-0.62	-0.06	-0.21	-0.19	-0.78
CYP2S1	-1.06	-0.57	-0.25	-0.17	0.25	0.62	0.94	1.28	0.44	-0.25	-0.21	-0.55	-0.86
CYP3A5	-1.54	-0.95	-0.46	-0.32	-0.11	0.33	0.75	0.86	0.14	0.16	0.08	-0.64	-0.86
CYP4F12	-1.19	-0.74	-0.29	-0.11	0.14	0.66	1.05	1.76	0.12	-0.19	-0.53	-0.18	nan
CYP4F3	-1.18	-0.74	-0.26	-0.11	0.15	0.72	1.17	1.75	-1.38	-1.02	-0.63	-1.32	nan
CYP4V2	-0.94	-0.61	-0.14	-0.17	0.31	0.87	1.47	1.81	0.48	-0.18	nan	0.08	nan
CYP51A1	-0.33	0.07	0.1	0.09	0.33	0.22	0.06	0.11	-0.41	-0.4	-0.34	-1.12	-2.21
CYSTM1	-0.27	-0.18	-0.36	-0.34	-0.22	-0.17	0.07	0.41	0.01	-0.29	-0.52	-1.23	-2.39
CYTH2	-1.25	-0.82	-0.4	-0.32	0.07	0.75	1.22	1.69	1.1	-0.83	1.08	-1.1	-0.67
CYTH3	-1.01	-0.64	-0.15	-0.2	0.25	1.06	1.61	1.81	0.08	0.41	-0.97	-0.04	nan
CZIB	-1.08	-0.77	-0.46	-0.45	0.16	1.04	1.49	1.87	0.41	-0.54	-1.11	-1.08	nan
D2HGDH	-1.23	-0.82	-0.35	-0.13	0.52	0.71	1.31	1.66	-0.8	-0.75	-1.07	-0.51	-0.47
DAAM1	-1.11	-0.7	-0.36	-0.28	0.14	0.67	1.34	1.63	0.99	0.29	0.85	-0.3	-0.37
DAB2	-1.04	-0.69	-0.33	-0.22	0.1	0.82	1.29	1.7	0.95	0.08	-0.54	0.19	-0.7
DAD1	-0.71	-0.59	-0.43	-0.28	0.03	0.4	0.8	1.1	0.66	0.3	0.07	-0.73	-1.14
DALRD3	-1.12	-0.79	-0.38	-0.3	0.36	0.97	1.43	1.82	0.96	-0.69	1.89	0.73	-0.57
DAP	-1.24	-0.89	-0.51	-0.39	0.06	0.82	1.28	1.6	0.63	-0.7	0.15	-0.48	-0.06
DAPK1	-1.25	-0.84	-0.57	-0.41	-0.09	0.7	1.3	1.63	-1.34	0.29	0.71	-0.71	-1
DAPK2	-1.14	-0.77	-0.21	-0.07	0.15	0.63	1.25	1.37	-0.55	nan	-1.27	0	nan
DAPK3	-1.23	-0.84	-0.37	-0.34	0.08	0.83	1.12	1.64	0.8	0.45	-0.89	-0.83	nan
DAPP1	-1.19	-0.78	-0.4	-0.4	-0.04	0.77	1.24	1.7	0.64	0.2	0.68	-0.01	-0.08
DARS1	-0.96	-0.63	-0.26	-0.19	0.27	0.78	1.34	1.66	0.83	0.92	0.56	-0.33	-0.25
DARS2	-0.85	-0.54	-0.24	-0.28	0.59	0.99	1.27	2.21	0.77	-0.21	2.06	0.29	nan
DAXX	-0.96	-0.56	-0.28	-0.21	0.06	0.94	1.67	1.87	0.98	0.8	0.48	0.05	nan
DAZAP2	-1.18	-0.82	-0.51	-0.36	0.05	0.65	1.02	1.4	0.73	0.32	0.98	-0.89	-0.57
DBF4	-1.04	-0.72	-0.42	-0.38	0.24	0.84	1.34	1.75	0.12	-0.39	-0.19	-0.69	-1.16
DBI	-1.16	-0.89	-0.45	-0.26	0.19	1.12	1.58	1.79	1.17	1.93	0.73	0.3	-0.53
DBNDD1	-0.96	-0.64	-0.23	-0.29	0.16	0.87	1.42	1.85	0.17	-0.61	-1.04	-0.19	nan
DBNDD2	-1.38	-1.06	-0.65	-0.63	-0.14	0.65	0.99	1.34	0.83	-0.24	-0.46	-0.07	-0.86
DBNL	-1.28	-0.92	-0.5	-0.43	-0.01	0.8	1.17	1.54	0.64	0.24	-0.13	-0.44	-1.02
DBT	-0.9	-0.53	-0.07	-0.09	0.38	0.94	1.59	1.86	0.61	1.1	0.36	0.06	nan
DCAF10	-0.98	-0.65	-0.28	-0.23	0.16	0.77	1.25	1.86	0.68	0.34	1.21	0.06	-0.32
DCAF11	-1.06	-0.71	-0.28	-0.27	0.26	0.74	1.38	1.8	-0.1	0.93	0.9	-0.35	-0.71
DCAF12	-1.03	-0.68	-0.4	-0.3	0.28	0.9	1.58	1.76	0.18	-0.35	-0.22	-0.25	-0.42
DCAF13	-1.22	-0.86	-0.51	-0.36	-0.01	0.98	1.28	1.51	0.98	0.81	0.63	-0.17	-0.78
DCAF16	-1.05	-0.68	-0.36	-0.39	0.27	0.65	1.38	1.67	0.87	1.57	0.71	-0.4	nan
DCAF7	-0.91	-0.61	-0.23	-0.28	0.08	0.72	1.38	1.59	1	0.48	0.4	-0.34	0.51
DCAF8	-1.09	-0.74	-0.29	-0.26	0.15	0.77	1.33	1.75	1.16	1.05	0.41	0.27	-0.77
DCBLD1	-0.94	-0.57	-0.12	-0.09	0.15	1.03	1.18	2.07	0.5	-0.13	-0.52	-0.25	-0.66
DCBLD2	-1.18	-0.63	-0.48	-0.17	0.23	0.85	1.11	1.33	-1.09	0.57	0.58	-1.4	nan
DCDC2	-1.01	-0.61	-0.37	-0.23	0.29	0.87	1.55	1.84	1.19	1.2	0.49	-0.03	nan
DCK	-0.67	-0.36	0.03	0.11	0.69	1.24	1.9	2.19	1.02	-0.35	1.43	-0.51	nan
DCLRE1C	-0.99	-0.59	-0.32	-0.15	0.35	0.78	1.34	1.73	0.55	-0.68	1.67	-0.35	-0.94
DCP1A	-1.02	-0.63	-0.32	-0.22	0.28	0.78	1.38	1.79	0.44	0.24	0.58	-0.2	-0.3
DCP2	-1.11	-0.72	-0.3	-0.36	0.28	1.03	1.48	1.89	0.38	-0.19	-0.46	0.41	-1.13
DCPS	-1.18	-0.84	-0.6	-0.41	0.23	1.1	1.44	1.84	0.5	-0.53	0.98	0.03	-0.79
DCTN1	-1.23	-0.84	-0.39	-0.38	0.18	0.72	1.21	1.57	0.46	0.43	0.24	-1.08	-1.32
DCTN2	-1.1	-0.76	-0.38	-0.43	0.03	0.79	1.15	1.59	0.51	0.56	0.63	-0.36	nan
DCTN3	-1.15	-0.8	-0.57	-0.46	0.04	0.85	1.24	1.66	0.63	0.2	-0.56	-0.15	-0.43
DCTN4	-1.13	-0.75	-0.42	-0.25	-0.03	0.71	1.26	1.77	0.56	0.94	0.22	-0.3	-0.32
DCTN5	-1	-0.64	-0.18	-0.1	0.3	0.89	1.41	1.71	0.61	1.06	0.15	0.34	nan
DCTN6	-1.18	-0.82	-0.46	-0.43	0.19	0.94	1.34	1.72	1.11	1	0.98	-0.6	nan
DCTPP1	-0.91	-0.68	-0.32	-0.33	0.51	0.97	1.26	1.56	0.62	0.28	0.63	-0.95	-1.38
DCUN1D1	-0.95	-0.59	-0.24	-0.21	0.22	0.86	1.5	1.77	0.47	0.49	1.28	-0.39	-1.08
DCUN1D5	-1.05	-0.72	-0.44	-0.17	0.29	0.91	1.32	1.67	1.01	-0.01	0.93	0.47	-1.29
DCXR	-1.05	-0.71	-0.36	-0.35	0.28	0.83	1.28	1.68	1.11	0.71	0.6	-0.08	-1.32
DDA1	-1.3	-0.96	-0.64	-0.57	-0.07	0.53	1.05	1.42	0.71	0.12	0.55	-0.87	-0.72
DDAH1	-1.07	-0.75	-0.3	-0.34	0.16	0.86	1.27	1.62	0.34	0.65	0.58	-0.04	-0.5
DDAH2	-1.24	-0.83	-0.48	-0.37	-0.07	0.85	1.18	1.53	0.77	0.53	-0.98	-0.62	-1.48
DDB1	-0.96	-0.63	-0.21	-0.22	0.41	0.93	1.52	1.75	0.13	0.23	0.18	-0.12	-0.44
DDB2	-1.09	-0.7	-0.29	-0.23	0.35	1.06	1.58	1.81	1.34	-0.65	-1.15	1.09	-0.9
DDC	-1.12	-0.82	-0.44	-0.36	0.33	0.86	1.44	1.84	0.72	0.75	0.88	-0.71	-0.82
DDHD2	-0.96	-0.58	-0.25	-0.09	0.36	0.92	1.45	1.93	1.3	1.06	0.03	-0.35	nan
DDI2	-1.05	-0.63	-0.2	-0.17	0.18	0.79	1.38	1.88	0.57	0.83	-0.94	-0.49	0.24
DDIT3	-1.12	-0.76	-0.38	-0.4	0.25	0.9	1.31	1.62	1.27	0.93	1.34	0.38	-0.89
DDIT4	-1.35	-0.9	-0.53	-0.33	0.04	0.48	0.88	1.13	0.68	0.48	0.53	0.01	-0.98
DDOST	-1.1	-0.76	-0.33	-0.28	0.09	0.63	0.98	1.31	0.64	0.33	-0.92	-0.26	-0.8
DDRGK1	-1.18	-0.83	-0.38	-0.4	0.04	0.57	1.12	1.41	0.02	-0.35	0.5	-0.55	-1.01
DDT	-0.31	-0.4	-0.35	-0.15	0.06	0.34	0.63	1.03	0.73	0.25	0.33	-0.41	-1.8
DDX1	-1.05	-0.7	-0.41	-0.27	0.29	0.85	1.38	1.62	-0.11	0.21	0.54	-0.91	-0.48
DDX10	-1.05	-0.71	-0.34	-0.2	0.27	0.97	1.32	1.93	0.32	-0.17	0.94	0.56	-1.06
DDX17	-1.14	-0.85	-0.45	-0.3	-0.1	0.29	0.8	1.09	0.52	0.09	0.15	-0.5	-1.41
DDX18	-1.05	-0.84	-0.4	-0.35	0.08	0.64	1.09	1.43	0.65	0.3	0.56	-0.2	-1.16
DDX19A	-0.92	-0.66	0.01	-0.22	0.41	1.24	1.15	2.02	0.85	1.73	-0.78	0.7	-0.86
DDX19B	-1.19	-0.8	-0.47	-0.4	0.02	0.74	1.33	1.66	0.98	-0.94	1.34	-1.05	-0.52
DDX20	-1.04	-0.71	-0.27	-0.25	0.3	1.11	1.54	1.58	0.55	-0.18	0.71	-1.16	nan
DDX21	-0.98	-0.71	-0.43	-0.24	0.18	0.66	1.02	1.41	0.52	0.59	0.9	-0.31	-0.31
DDX23	-1.07	-0.69	-0.29	-0.22	0.2	0.92	1.46	1.69	1.24	0.43	0.37	-0.15	0.54
DDX24	-1	-0.71	-0.35	-0.3	0.08	0.51	1.05	1.42	0.88	0.21	0.5	-0.17	-0.33
DDX27	-1.14	-0.8	-0.44	-0.31	0.2	0.81	1.16	1.63	0.5	1.15	0.56	0.13	nan
DDX39A	-1.05	-0.7	-0.38	-0.33	0.31	0.97	1.56	1.82	0.85	0.86	0.97	0.59	-0.78
DDX39B	-1.17	-0.82	-0.4	-0.36	0.08	0.72	1.35	1.59	0.77	0.76	0.39	0.38	nan
DDX3X	-0.94	-0.74	-0.47	-0.35	-0.06	0.43	0.86	1.19	0.57	0.28	0.43	-0.36	-1.16
DDX3Y	-0.97	-0.61	-0.27	-0.13	0.32	1.04	1.5	1.92	0.09	0.88	0.03	-0.07	0.05
DDX41	-1	-0.67	-0.13	-0.34	0.43	1.07	1.55	1.97	0.09	0.65	-0.01	-0.37	nan
DDX42	-1.05	-0.75	-0.33	-0.3	0.16	0.86	1.3	1.65	0.31	0.32	0.18	-0.54	nan
DDX46	-1.05	-0.79	-0.36	-0.32	0.14	0.67	1.03	1.43	0.73	0.48	0.51	-0.54	-0.68
DDX47	-1.09	-0.76	-0.41	-0.31	0.26	1.04	1.44	1.86	0.75	0.72	1.19	-0.08	-1.06
DDX49	-1.08	-0.77	-0.31	-0.47	0.32	1.19	1.54	1.72	1.41	0.35	-1.08	0.6	nan
DDX5	-0.96	-0.74	-0.47	-0.42	-0.09	0.15	0.51	0.8	0.28	0.25	-0.01	-0.48	-1.32
DDX50	-1.07	-0.74	-0.34	-0.19	0.32	0.97	1.49	1.83	0.33	0.6	0.25	0.35	-0.37
DDX52	-1.2	-0.84	-0.47	-0.44	0.02	0.73	1.25	1.55	0.07	0.56	0.53	-0.09	-0.61
DDX54	-0.99	-0.63	-0.19	-0.08	0.27	0.86	1.52	1.79	0.77	0.17	0.87	-0.19	-0.47
DDX56	-1.02	-0.67	-0.15	-0.06	0.15	1.11	1.49	1.89	0.24	0.13	nan	0.31	nan
DDX58	-1.1	-0.72	-0.15	-0.11	0.27	0.99	1.45	1.8	1.35	0.42	1.03	-0.17	-0.91
DDX6	-0.96	-0.63	-0.3	-0.27	0.01	0.82	1.29	1.67	0.56	-0.23	1.07	-0.27	-0.81
DDX60	-1.07	-0.54	-0.12	-0.02	0.36	0.83	1.42	1.61	1.28	0.76	0.74	-0.03	-0.92
DEAF1	-0.97	-0.67	-0.23	-0.08	0.31	0.96	1.69	1.92	0.46	1.36	1.59	-0.16	nan
DECR1	-1.29	-0.94	-0.56	-0.51	-0.02	0.65	1.07	1.38	0.32	0.46	-0.02	-0.01	-1.05
DECR2	-1.35	-1.03	-0.55	-0.39	-0.02	0.57	1.32	1.59	0.25	-0.23	-1.11	-0.5	-0.02
DEDD	-1.04	-0.66	-0.31	-0.25	0.11	0.79	1.81	1.97	-1.17	1.91	-0.84	-0.53	-0.6
DEDD2	-1.08	-0.72	-0.43	-0.2	0.23	0.81	1.41	1.96	-0.33	0.87	0.89	-0.46	0.06
DEF8	-1.1	-0.79	-0.34	-0.28	0.17	1.09	1.33	1.8	0.85	1.59	-1.06	-0.84	0.19
DEGS1	-1.03	-0.66	-0.25	-0.26	0.04	0.9	1.36	1.76	0.15	-0.74	0.39	-0.17	-0.62
DEGS2	-1	-0.62	-0.18	-0.26	0.11	0.98	1.66	1.83	0.69	0.52	0.02	-0.26	-1.13
DEK	-0.62	-0.6	-0.31	-0.19	-0.03	0.18	0.54	0.9	0.29	0.17	-0.13	-0.82	-1.24
DELE1	-1.03	-0.63	-0.32	-0.22	0.16	1.12	1.2	1.73	0.77	0.29	1.27	0.01	-0.94
DENND10	-1.09	-0.72	-0.45	-0.23	0.27	1.1	1.55	1.77	0.39	-1.08	-1.1	-0.62	nan
DENND11	-1.06	-0.67	-0.19	-0.03	0.08	0.72	1.45	1.89	0.47	-0.33	-0.16	-0.33	-1.04
DENND1A	-1.03	-0.75	-0.15	-0.06	0.22	0.96	1.56	1.72	0.39	-0.79	1.58	nan	nan
DENND1B	-1.2	-0.81	-0.22	-0.07	0.13	0.69	1.13	1.48	0.18	-0.06	-0.74	0.02	nan
DENND2A	-1.12	-0.76	-0.46	-0.52	0.18	0.85	1.52	1.84	-0.04	-1.18	-1.18	-0.94	nan
DENND6A	-1.03	-0.68	-0.28	-0.2	0.14	0.75	1.22	1.67	0.33	-0.54	1.15	0.19	-0.52
DENR	-1	-0.77	-0.42	-0.33	0.07	0.77	1.11	1.49	0.89	0.54	0.14	-0.5	-1.08
DEPDC1	-1.11	-0.74	-0.53	-0.29	0.17	0.86	1.33	1.51	0.88	0.44	1.71	-0.74	nan
DEPDC1B	-0.94	-0.6	-0.23	-0.34	0.32	0.89	1.68	1.81	0.88	-0.46	1.47	-0.25	nan
DEPP1	-1.25	-0.82	-0.32	-0.27	0.23	0.54	1.14	1.57	-0.09	-0.12	0.59	-0.25	-0.48
DERA	-1.19	-0.85	-0.42	-0.48	0.14	0.88	1.29	1.64	0.69	0.2	0.9	-0.3	nan
DERL1	-1.02	-0.6	-0.19	-0.18	0.2	0.73	1.37	1.66	0.03	0.43	-0.29	-0.75	-0.64
DERL2	-1.08	-0.66	-0.35	-0.4	0.15	0.96	1.42	1.73	0.68	0.86	-0.97	0.13	-1.11
DESI1	-1.14	-0.86	-0.46	-0.46	-0.01	0.7	1.19	1.51	0.63	0.45	0.27	-0.92	-0.96
DESI2	-0.85	-0.52	-0.22	-0.12	0.12	0.86	1.32	1.72	1.07	0.3	0.73	0.11	0.08
DEXI	-1.05	-0.69	-0.25	-0.32	0.26	1.1	1.39	1.84	0.86	-0.32	0	0.43	-0.66
DFFA	-1.13	-0.8	-0.41	-0.29	0.22	0.8	1.2	1.64	0	-0.27	0.75	-0.48	-0.75
DGAT1	-1.01	-0.6	-0.33	-0.18	0.06	0.53	0.84	1.31	0.38	0.25	0.48	-0.59	0
DGCR2	-1.12	-0.72	-0.3	-0.1	-0.01	0.78	1.16	1.65	-0.11	-0.38	-0.91	-0.85	-0.27
DGCR6L	-1.04	-0.77	-0.48	-0.43	0.16	1.01	1.39	1.91	0.4	0.32	-0.98	-1.13	nan
DGCR8	-1.01	-0.64	-0.17	0.08	0.38	0.92	1.32	1.56	-0.11	-1.02	-0.51	-0.18	-0.39
DGKE	-1.09	-0.71	-0.25	-0.15	0.16	0.76	1.47	1.72	0.5	0.25	0.98	-0.42	nan
DGKH	-1.18	-0.77	-0.3	-0.25	0.07	0.7	1.24	1.5	0.19	0	0.34	0.02	-1.26
DGKQ	-1.08	-0.69	-0.21	-0.07	0.17	0.75	1.31	1.7	0.44	-0.65	0.76	-1.17	nan
DGLUCY	-1.03	-0.7	-0.03	-0.04	0.26	0.78	1.52	1.86	0.91	0.36	0.92	-0.7	-0.11
DGUOK	-1.12	-0.84	-0.45	-0.44	-0.01	0.93	1.3	1.63	0.68	0.23	0.62	0.34	nan
DHCR24	-0.81	-0.5	-0.17	-0.13	0.19	0.53	0.85	1.2	0.1	-0.32	-0.31	-0.51	-0.42
DHCR7	-0.88	-0.54	-0.1	-0.07	0.23	0.71	1.18	1.56	0.39	0.13	0.06	-0.14	nan
DHDDS	-1.11	-0.74	-0.29	-0.26	0.02	0.88	1.28	1.74	1.22	0.63	1.25	0.09	nan
DHFR	-1.12	-0.77	-0.28	-0.33	0.09	0.84	1.32	1.53	0.54	0.17	0.64	-0.34	-0.95
DHPS	-1.21	-0.85	-0.56	-0.48	-0.01	0.72	1.2	1.75	0.51	0.47	-0.38	-0.23	nan
DHRS1	-1.13	-0.8	-0.33	-0.24	0.3	1.1	1.35	1.79	-0.09	-0.26	-0.67	-1.15	-1.08
DHRS11	-1.08	-0.66	-0.3	-0.32	0.02	0.67	1.18	1.51	0.61	-0.18	0.1	-0.21	-0.57
DHRS12	-0.94	-0.53	-0.24	-0.3	0.56	1.14	1.86	2.03	-0.82	-0.57	1.99	-1.01	nan
DHRS3	-1.1	-0.69	-0.39	-0.38	0	0.56	1.08	1.46	0.71	0.05	0.44	-0.49	-0.81
DHRS4	-1.02	-0.68	-0.42	-0.34	0.38	1.23	1.43	1.9	0.1	-0.84	1.11	-1.16	nan
DHRS4L2	-1.18	-0.83	-0.48	-0.45	0.32	1.05	1.31	1.66	0.55	0.84	-1.22	-1.06	-0.64
DHRS7	-1.13	-0.75	-0.36	-0.34	0	0.38	0.78	1.11	0.43	0.03	0.04	-0.3	-1.33
DHRS7B	-1.09	-0.72	-0.3	-0.43	0.16	0.71	1.38	1.86	0.94	0.52	0.21	0.62	1.3
DHRS9	-0.92	-0.45	-0.19	-0.05	0.16	0.31	0.68	0.92	0.25	-0.04	0.23	-0.48	nan
DHRSX	-1.15	-0.81	-0.45	-0.28	0.14	1	1.37	1.7	0.19	0.23	-0.84	0.37	-1.18
DHTKD1	-1.01	-0.66	-0.22	-0.2	0.13	0.83	1.35	1.84	1.24	0.44	-0.51	-0.98	nan
DHX15	-1.04	-0.69	-0.31	-0.27	0.24	0.82	1.32	1.63	0.61	-0.18	0.94	0.4	-0.82
DHX16	-1.06	-0.73	-0.23	-0.26	0.3	0.82	1.42	1.75	1.01	0.2	0.85	-0.31	-0.96
DHX29	-0.94	-0.65	-0.22	-0.23	0.38	0.9	1.42	1.79	0.59	0.14	0.96	-0.22	nan
DHX30	-1.14	-0.82	-0.52	-0.21	0.51	1.11	1.36	1.73	1.26	1.33	-1.13	-1.13	nan
DHX32	-1.05	-0.68	-0.25	-0.18	0.27	0.81	1.33	1.76	0.89	0.73	0.76	-0.2	0.62
DHX33	-0.9	-0.58	-0.19	-0.18	0.28	1.16	1.65	2.02	0.6	-0.42	0.5	-0.22	nan
DHX36	-1.08	-0.73	-0.32	-0.35	0.05	0.63	1.3	1.62	0.69	0.22	0.77	-0.04	-0.46
DHX38	-1.13	-0.76	-0.37	-0.15	0.14	0.9	1.39	1.69	0.26	0.17	0.78	-0.51	-0.88
DHX8	-1.07	-0.66	-0.24	-0.22	0.14	0.84	1.38	1.95	-0.03	0.84	1.23	0.28	-0.54
DHX9	-1.01	-0.71	-0.36	-0.31	0.19	0.76	1.21	1.52	0.79	0.79	1	-0.81	-0.3
DIABLO	-1.17	-0.78	-0.49	-0.43	0.06	0.92	1.32	1.75	0.52	0.55	-0.26	-0.27	-0.78
DIAPH1	-0.99	-0.64	-0.29	-0.26	0.01	0.5	0.94	1.32	0.26	0.24	0.39	-0.42	-1.65
DIAPH2	-1.18	-0.76	-0.29	-0.2	0.2	0.72	1.17	1.63	0.42	0.71	0.45	-0.05	-0.33
DIAPH3	-0.97	-0.54	-0.15	-0.22	0.29	1.07	1.6	1.71	-1.11	-0.49	nan	-0.69	nan
DICER1	-1.17	-0.86	-0.25	-0.36	0.1	0.51	1.29	1.78	-0.88	0.72	0.93	0.57	nan
DIDO1	-1.05	-0.67	-0.24	-0.16	0.11	0.87	1.17	1.62	0.59	-0.2	0.87	0.12	-0.25
DIMT1	-1.04	-0.7	-0.42	-0.44	0.13	1.26	1.4	1.77	0.18	-0.3	-1.06	-0.89	nan
DIP2A	-1.18	-0.81	-0.33	-0.2	0.1	0.7	1.26	1.67	-0.42	0.33	1.17	-0.59	nan
DIP2B	-1.03	-0.65	-0.22	-0.17	0.12	0.95	1.36	1.87	0.74	-0.34	0.88	0.4	0.23
DIPK1A	-0.92	-0.62	-0.26	-0.25	0.28	0.65	0.94	1.94	-0.28	0.98	nan	-0.24	nan
DIPK2A	-1.02	-0.62	-0.31	-0.22	0.3	1.14	1.46	1.82	0.12	0.75	-0.43	-0.8	nan
DIS3	-1.07	-0.71	-0.31	-0.22	0.1	0.77	1.35	1.76	1.11	0.43	-0.13	-0.2	-1.17
DIS3L2	-1.06	-0.69	-0.23	-0.24	0.23	0.85	1.61	1.79	0.26	-0.83	-1.16	-0.62	nan
DISP2	-0.77	-0.41	-0.02	0.17	0.51	0.91	1.42	1.42	-0.25	0.03	-1.38	0.08	nan
DKC1	-1.23	-0.89	-0.58	-0.44	-0.03	0.6	1.1	1.43	0.94	0.31	0.26	-0.11	nan
DLD	-1.34	-1.01	-0.58	-0.46	0.09	0.74	1.17	1.46	0.57	0.44	0.88	-0.57	nan
DLG3	-0.94	-0.59	-0.25	-0.08	0.08	0.92	1.6	1.9	0.55	0.34	-0.91	-0.7	nan
DLGAP5	-1.06	-0.65	-0.36	-0.22	0.21	0.62	1.29	1.52	0.6	0.54	nan	nan	nan
DLST	-1.01	-0.66	-0.33	-0.34	0.2	0.93	1.46	1.83	0.78	0.21	0.92	-0.78	0.24
DMAC1	-1.31	-0.93	-0.65	-0.55	0.14	0.88	1.24	1.51	0.67	0.32	0.12	-1.05	-0.77
DMAC2L	-1.18	-0.83	-0.41	-0.25	0.23	1	1.35	1.71	1.22	-0.28	-0.19	-0.34	nan
DMAP1	-1.15	-0.75	-0.32	-0.32	0.25	1.2	1.11	1.5	-1.15	nan	0.27	0.59	nan
DMKN	-1.14	-0.79	-0.48	-0.38	0.19	1.09	1.23	1.65	0.66	-0.12	-0.84	nan	nan
DMWD	-1.06	-0.7	-0.17	-0.31	0.03	1.02	1.42	1.76	0.75	0.38	1.19	0.27	nan
DMXL1	-0.86	-0.46	-0.02	0.04	0.32	0.61	1.26	1.72	0.53	0.5	1.15	-0.17	nan
DMXL2	-0.99	-0.58	-0.12	0.08	0.47	1.05	1.49	1.8	0.65	1.21	-0.32	-0.07	nan
DNAAF2	-0.87	-0.59	-0.21	-0.24	0.42	1.23	1.44	1.96	0.93	0.66	-1.04	-0.44	nan
DNAAF4	-1.24	-0.78	-0.4	-0.36	0.38	0.88	1.47	1.5	0.08	-0.62	0.25	-0.64	nan
DNAAF5	-1.09	-0.8	-0.32	-0.24	0.39	0.67	1.61	1.7	0.41	-0.02	0.79	0.45	nan
DNAJA1	-1.1	-0.82	-0.5	-0.4	0.03	0.47	0.89	1.26	0.58	0.35	-0.22	-0.36	0.23
DNAJA2	-1.01	-0.71	-0.41	-0.4	0.04	0.64	1.14	1.49	0.88	0.63	0.93	-0.14	-1.27
DNAJA3	-1.12	-0.81	-0.52	-0.44	0.08	0.69	1.53	1.72	0.59	0.45	0.54	-0.69	0.18
DNAJA4	-0.94	-0.6	-0.1	-0.14	0.3	0.93	1.47	1.95	0.19	0.18	-0.45	-0.02	nan
DNAJB1	-1.11	-0.75	-0.43	-0.34	0.1	0.89	1.35	1.62	0.89	0.18	1.17	0.26	1.01
DNAJB11	-1.06	-0.69	-0.21	-0.22	0.15	0.85	1.37	1.61	0.52	-0.2	0.6	-0.24	nan
DNAJB12	-1.16	-0.85	-0.37	-0.4	0.02	0.75	1.36	1.85	0.55	-0.6	0.65	0.12	0.14
DNAJB14	-1.12	-0.71	-0.3	-0.23	0.01	0.67	1.29	1.52	0.77	0.64	-0.12	-0.48	-0.95
DNAJB2	-1.15	-0.75	-0.29	-0.15	0.14	1.14	1.23	1.76	0.85	0.95	-0.18	-0.72	-0.77
DNAJB4	-1.08	-0.68	-0.33	-0.17	0.31	0.95	1.11	1.97	1.6	1.72	0.14	0.3	-0.49
DNAJB6	-1.28	-0.9	-0.52	-0.48	-0.08	0.63	1.08	1.49	0.54	-0.26	0.08	-0.04	-1.13
DNAJB9	-1	-0.6	-0.18	-0.31	0.2	1.3	1.44	1.88	1.1	0.96	1.06	0.38	nan
DNAJC1	-1.11	-0.75	-0.32	-0.33	-0.06	0.54	1.03	1.35	0.84	0.29	1.13	-0.7	-0.94
DNAJC10	-1.15	-0.85	-0.43	-0.31	0.13	0.53	1.04	1.33	0.14	0.36	0.28	-0.81	-1.04
DNAJC11	-0.99	-0.66	-0.24	-0.26	0.37	0.93	1.54	1.9	1.2	0.47	-1.19	-0.54	0.28
DNAJC13	-1.01	-0.62	-0.19	-0.05	0.32	0.81	1.48	1.7	0.25	0.31	0.59	0.04	-0.31
DNAJC14	-1.03	-0.73	-0.29	-0.24	-0.04	0.77	1.34	1.46	0.83	1.57	-0.04	nan	-0.39
DNAJC15	-1.04	-0.81	-0.41	-0.35	0.05	0.72	1	1.39	0.93	0.23	0.39	-0.21	-1.17
DNAJC16	-1.02	-0.66	-0.13	-0.19	0.04	0.7	1.16	1.59	-0.31	-0.19	-1.04	0.18	nan
DNAJC17	-1.18	-0.8	-0.46	-0.22	0.02	1.15	1.45	1.88	1.1	-1.15	nan	-0.58	nan
DNAJC19	-1.19	-0.87	-0.55	-0.45	0.1	0.77	1.24	1.61	0.69	0.89	0.1	-0.53	-1.03
DNAJC2	-1.13	-0.75	-0.44	-0.41	0.22	1.01	1.48	1.8	0.42	0.19	1.22	-0.28	-0.63
DNAJC21	-0.95	-0.69	-0.45	-0.31	0.1	0.58	1.09	1.36	0.55	-0.02	0.6	-0.19	-1.02
DNAJC22	-1.09	-0.7	-0.36	-0.19	0.18	0.72	1.45	1.74	0.91	-0.01	0.43	-0.63	0.15
DNAJC25	-1.01	-0.68	-0.25	-0.26	0.04	0.91	1.46	1.81	-0.96	-1	0.56	-0.26	-0.05
DNAJC3	-1.08	-0.68	-0.3	-0.32	0.13	0.56	0.9	1.32	0.81	0.19	0.09	-0.61	-0.4
DNAJC30	-1.17	-0.8	-0.49	-0.41	-0.13	0.91	1.39	1.69	0.54	0.46	0.77	-0.29	nan
DNAJC4	-1.06	-0.75	-0.3	-0.35	0.28	1.19	1.5	1.76	0.59	0.65	-0.42	-0.5	nan
DNAJC5	-1.22	-0.79	-0.28	-0.24	0.14	0.66	1.19	1.56	0.19	-0.14	0.59	0.02	-0.68
DNAJC7	-1.06	-0.75	-0.39	-0.29	0.04	0.64	1.14	1.52	0.87	0.65	0.56	0.16	-0.51
DNAJC8	-1.25	-0.91	-0.53	-0.5	-0.02	0.67	1.02	1.41	0.81	0.4	0.62	-0.32	-1.68
DNAJC9	-1.1	-0.76	-0.47	-0.42	0.11	0.81	1.34	1.61	0.13	0.93	-0.51	-0.39	nan
DNAL1	-0.95	-0.55	-0.1	-0.33	0.31	1.16	1.63	1.98	0.96	0.27	-0.82	-0.56	nan
DNAL4	-1.07	-0.79	-0.49	-0.36	0.39	0.94	1.58	1.93	1.69	0.25	0.77	1.4	nan
DNASE1L1	-1	-0.68	-0.15	-0.16	0.36	1.16	1.6	1.69	0.6	0.84	-0.69	-0.48	nan
DNASE2	-1.17	-0.79	-0.44	-0.39	0	0.59	1.33	1.75	0.06	-0.3	nan	-1.02	nan
DNLZ	-1.17	-0.83	-0.59	-0.34	0.28	0.91	1.42	1.64	0.6	0.42	nan	-0.4	nan
DNM2	-1.06	-0.67	-0.38	-0.2	0.05	0.5	0.94	1.22	0.26	0.12	-0.13	-0.4	-0.76
DNMBP	-1.19	-0.75	-0.24	-0.2	0.26	0.79	1.22	1.63	0.6	0.49	0.2	0.03	-0.24
DNMT1	-0.74	-0.46	-0.18	-0.06	0.33	0.96	1.32	1.71	0.72	-0.02	0.37	-0.23	-1.24
DNPEP	-1.11	-0.75	-0.37	-0.43	0.2	0.92	1.27	1.76	0.81	0.78	0.42	0.35	-0.51
DNPH1	-1.16	-0.97	-0.64	-0.46	-0.03	0.58	0.92	1.19	0.63	0.24	0.09	-0.15	-1.33
DNTTIP1	-1.3	-0.84	-0.6	-0.49	-0.05	0.75	1.18	1.52	0.8	-0.44	0.72	-0.56	-1.2
DNTTIP2	-1.07	-0.75	-0.38	-0.33	0.3	0.85	1.38	1.69	0.57	0.55	1.32	0.22	-0.83
DOCK5	-1.23	-0.78	-0.34	-0.23	0.02	0.58	1.14	1.47	0.6	-1	0.26	-0.54	-0.89
DOCK6	-1.06	-0.72	-0.15	-0.15	0.5	0.98	1.22	1.8	0.72	1.14	0.16	-0.43	-0.55
DOCK7	-1.04	-0.69	-0.21	-0.25	0.1	0.85	1.37	1.92	0.46	-0.55	1.11	-0.84	0.06
DOHH	-1.02	-0.62	-0.14	-0.34	0.26	1.06	1.53	1.89	0.47	-0.67	0.94	-0.26	nan
DOK4	-1.21	-0.8	-0.38	-0.3	-0.04	0.6	1.15	1.64	0.67	0.44	-0.58	-0.02	-0.7
DOLPP1	-0.95	-0.62	-0.18	-0.27	0.16	0.83	1.46	1.71	-0.77	-0.68	nan	-1.05	nan
DOP1B	-1.09	-0.71	-0.28	-0.1	0.21	0.74	1.32	1.68	0.66	0.39	-0.56	-0.31	0.1
DOT1L	-1.03	-0.67	-0.12	-0.07	0.16	0.8	1.27	1.83	0.56	-0.48	0.88	-0.21	nan
DPAGT1	-0.92	-0.54	0	-0.06	0.49	0.74	1.39	1.99	-0.78	-0.35	2.33	-0.4	nan
DPCD	-1.19	-0.78	-0.37	-0.37	0.34	1.18	1.37	1.76	1.36	0.45	-1.15	-0.76	-1.21
DPF2	-0.88	-0.57	-0.32	-0.08	0.24	1.26	1.77	1.91	0.49	-0.43	0.84	-0.3	-0.88
DPH3	-1.12	-0.68	-0.41	-0.38	0.29	0.79	1.11	1.54	0.64	0.4	0.44	-0.06	0.42
DPH5	-1.38	-0.96	-0.41	-0.36	0.06	0.45	1.18	1.55	0.27	0.15	0.04	-1.42	nan
DPH6	-1.05	-0.71	-0.4	-0.3	0.08	0.95	1.34	1.75	-0.62	1.83	0.78	-0.48	nan
DPM1	-1.08	-0.72	-0.34	-0.24	0.3	0.87	1.37	1.81	0.71	0.86	1.09	0.05	nan
DPM2	-1.05	-0.71	-0.4	-0.32	0.19	0.87	1.42	1.82	0.71	-0.5	0.49	-0.37	nan
DPM3	-0.93	-0.58	-0.24	-0.25	0.19	0.99	1.42	1.82	1.26	0.57	0.01	-0.75	nan
DPP3	-1.08	-0.8	-0.44	-0.27	0.24	0.95	1.49	1.75	1.07	-0.45	0.13	-0.17	nan
DPP4	-1.25	-0.74	-0.33	-0.32	-0.11	0.65	1.14	1.3	0.15	-0.12	-0.51	-0.49	-0.86
DPP7	-1.13	-0.73	-0.35	-0.29	0.14	0.86	1.31	1.74	0.9	0.42	0.54	-0.31	-0.66
DPY19L1	-1.02	-0.66	-0.24	-0.15	0.37	0.85	1.36	1.75	0.65	-0.46	-0.37	-0.3	nan
DPY30	-1.35	-0.99	-0.69	-0.56	-0.08	0.74	1.12	1.37	0.77	-0.13	0.35	-0.44	nan
DPYSL2	-1.16	-0.74	-0.34	-0.41	0.02	0.82	1.23	1.72	0.39	-0.97	0.54	-0.51	nan
DQX1	-1.1	-0.68	-0.26	0.01	0.32	0.69	1.4	1.84	1.42	-0.82	0.26	-0.92	nan
DR1	-1.08	-0.71	-0.28	-0.21	0.22	0.79	1.37	1.8	0.23	0.47	0.74	-0.01	-0.43
DRAM1	-1.13	-0.84	-0.42	-0.37	-0.04	0.76	1.5	1.58	-0.35	0.65	-0.74	-0.92	-1.06
DRAP1	-1.39	-0.98	-0.67	-0.5	0.03	0.56	1.07	1.35	0.6	0.33	0.65	-0.16	-0.88
DRG1	-1.1	-0.73	-0.46	-0.35	0.37	1.17	1.62	1.86	0.32	-0.16	0.17	-0.33	-1.04
DRG2	-1.1	-0.76	-0.25	-0.27	0.52	1.11	1.47	1.9	-0.73	0.26	-0.97	-0.48	-0.01
DSC2	-1.14	-0.75	-0.52	-0.44	-0.21	0	0.21	0.36	-0.36	-0.17	-0.52	-0.91	-2.14
DSG2	-0.66	-0.33	-0.24	-0.23	0	0.04	0.05	0.01	-0.42	-0.22	-0.71	-1.14	-2.75
DSP	-0.58	-0.4	-0.25	-0.3	-0.14	-0.07	0.1	0.21	-0.03	-0.09	-0.08	-0.81	-2.19
DST	-1.67	-1.07	-0.54	-0.3	-0.04	0.27	0.8	0.89	-0.02	0.28	0.65	-0.29	-0.78
DSTN	-0.51	-0.45	-0.4	-0.37	-0.11	0.11	0.36	0.68	0.36	0.09	0	-1.05	-1.46
DSTYK	-0.97	-0.56	-0.21	-0.18	0.37	1.03	1.8	1.83	0.33	-0.61	2.06	-0.23	nan
DTD1	-1.19	-0.85	-0.58	-0.46	0.14	0.95	1.26	1.59	0.54	-0.34	1.22	-0.75	-0.03
DTNBP1	-1.02	-0.73	-0.28	-0.29	0.23	1.12	1.81	2.09	0.45	1	-0.97	-0.61	nan
DTWD2	-1.02	-0.7	-0.29	-0.25	0.39	0.83	1.44	2.05	1.45	-1.11	0.11	0.33	-0.31
DTX3L	-0.98	-0.62	-0.2	-0.12	0.21	0.9	1.51	1.76	0.45	0.69	0.99	-0.24	nan
DTX4	-0.99	-0.63	-0.26	-0.16	0.27	0.96	1.49	1.92	0.98	0.83	0.85	-0.31	0.61
DTYMK	-1.01	-0.72	-0.42	-0.3	0.21	1.06	1.26	1.69	0.9	1.05	0.72	-0.04	nan
DUOX2	-1.1	-0.63	-0.3	-0.26	-0.03	0.18	0.28	0.25	-0.13	-0.04	-0.34	-1.39	-2
DUOXA2	-1.26	-0.72	-0.38	-0.22	-0.1	0.05	0.25	0.45	0.01	-0.45	-0.41	-0.95	-2.65
DUS1L	-1.06	-0.79	-0.4	-0.36	0.2	0.64	1.15	1.57	0.47	0.02	-0.74	-0.37	nan
DUSP1	-1.24	-0.81	-0.45	-0.31	0.17	0.67	1.05	1.57	0.63	0.72	0.81	-0.06	0.68
DUSP11	-0.99	-0.62	-0.35	-0.44	0.41	0.93	1.59	1.89	1.25	-0.17	1.46	-0.12	-0.93
DUSP12	-1.03	-0.67	-0.43	-0.48	0.23	1.29	1.84	1.91	-0.72	-0.51	nan	-0.56	nan
DUSP14	-1.08	-0.68	-0.46	-0.39	0.1	1.32	1.27	1.85	1.28	-1.04	nan	-0.74	-0.36
DUSP16	-1.1	-0.74	-0.33	-0.22	0.21	0.75	1.27	1.77	0.18	0.89	0.44	-0.52	-0.4
DUSP18	-0.92	-0.59	-0.01	-0.08	0.42	1.14	1.43	1.83	-0.03	-0.71	-0.61	-0.36	nan
DUSP22	-1.13	-0.77	-0.42	-0.34	0.17	0.75	1.46	1.66	1.24	1.28	-0.66	-0.74	nan
DUSP23	-0.92	-0.57	-0.29	-0.19	0.49	1.19	1.55	2.01	1.32	1.16	1.54	-0.34	nan
DUSP3	-1.08	-0.71	-0.36	-0.24	0.14	0.86	1.32	1.64	0.68	0.5	0.56	-0.21	-0.69
DUSP4	-1.03	-0.7	-0.16	-0.21	0.36	0.7	1.07	1.72	-0.03	0.89	0.79	0	0.23
DUSP5	-1.34	-0.87	-0.55	-0.49	-0.09	0.37	0.91	1.29	0.5	0.25	0.28	-0.46	-0.82
DUSP6	-0.93	-0.53	-0.2	-0.19	0.14	0.67	1.07	1.44	0.68	0.14	-0.56	-0.68	-0.22
DUSP8	-1.19	-0.82	-0.43	-0.29	0.04	0.62	1.15	1.47	0.12	0.63	0.76	0.33	0.03
DUT	-1.01	-0.79	-0.41	-0.33	0.18	0.78	1.1	1.47	0.58	0.79	0.5	-0.11	nan
DVL1	-1.18	-0.82	-0.35	-0.32	0.09	0.78	1.19	1.68	0.3	-0.32	0.57	-0.82	nan
DVL2	-1.01	-0.69	-0.44	-0.26	0.21	1.14	0.99	1.82	1.19	-0.68	0.42	0.1	nan
DVL3	-1.08	-0.69	-0.22	-0.19	-0.01	0.94	1.29	1.77	0.64	0.11	0.35	-0.28	nan
DYNC1H1	-0.99	-0.65	-0.32	-0.28	-0.04	0.25	0.67	0.87	0.08	0.03	-0.15	-0.85	-1.62
DYNC1I2	-1.2	-0.81	-0.46	-0.37	0.11	0.87	1.23	1.65	0.79	0.12	0.74	0.01	-0.91
DYNC1LI1	-1.12	-0.79	-0.47	-0.31	0.19	0.8	1.47	1.73	0.54	0.78	0.22	-0.38	-1.05
DYNC1LI2	-1.11	-0.75	-0.44	-0.36	-0.04	0.45	0.92	1.25	0.51	0.1	0.08	-0.37	-1.58
DYNC2I1	-1.17	-0.76	-0.26	-0.35	-0.1	0.56	1.39	1.75	-0.41	-0.82	nan	nan	nan
DYNC2I2	-0.93	-0.62	-0.28	-0.25	0.28	0.9	1.43	1.75	1.38	0.17	-0.04	-0.22	0.1
DYNC2LI1	-1.05	-0.72	-0.18	-0.34	0.14	1.19	1.48	1.88	0.87	1.66	0.15	-0.61	nan
DYNLL1	0.05	-0.04	-0.2	-0.28	-0.1	0.02	0.21	0.58	0.36	0.1	-0.21	-0.93	-2.17
DYNLL2	-1.11	-0.76	-0.39	-0.36	0.03	0.91	1.3	1.69	0.84	0.86	0.73	-0.37	nan
DYNLRB1	-1.34	-1.04	-0.65	-0.59	-0.09	0.35	0.77	1.03	0.31	0.42	0.1	-0.48	-1.14
DYNLT1	-0.72	-0.58	-0.47	-0.36	-0.15	0.19	0.53	0.87	0.5	0.06	-0.2	-0.75	-1.53
DYNLT2B	-1.01	-0.71	-0.45	-0.27	0.47	1.34	1.91	1.88	0.26	-0.24	-0.95	-1	0.35
DYNLT3	-1.43	-1.02	-0.63	-0.51	-0.11	0.63	1.07	1.44	0.77	0.37	-0.12	-0.04	nan
DYRK1A	-1.15	-0.79	-0.37	-0.23	-0.04	0.64	1.22	1.49	0.33	0.74	-0.1	-0.3	-0.82
DYRK2	-1.07	-0.65	-0.27	-0.17	0.25	0.77	1.31	1.67	0.33	-0.54	1.07	-0.16	-1.04
DZIP3	-1.12	-0.81	-0.39	-0.36	0.26	0.94	1.36	1.85	0.79	-0.76	0.58	-0.54	-0.32
E2F3	-1.05	-0.64	-0.16	-0.15	0.21	0.8	1.29	1.61	0.92	-0.13	0.67	0.09	-0.21
E2F4	-1	-0.62	-0.27	-0.21	0.31	1	1.52	1.88	-0.16	1.59	0.69	-0.14	-1
E2F5	-1.01	-0.7	-0.3	-0.36	0.29	1.3	1.76	1.9	1.26	0.88	-1.14	0.37	nan
E2F6	-1.15	-0.86	-0.6	-0.41	0.08	0.75	1.35	1.85	-0.89	-0.13	0.16	0.82	-0.54
EAF1	-1.06	-0.71	-0.35	-0.2	0.14	0.84	1.35	1.94	0.81	0.69	-0.83	-1.16	-1
EAPP	-1.12	-0.76	-0.47	-0.32	0.15	1	1.37	1.81	1.02	0.06	0.71	0.05	-0.37
EBAG9	-1.03	-0.67	-0.33	-0.3	0.17	0.93	1.48	1.86	1.2	0.97	0.95	-0.65	0.17
EBNA1BP2	-1.16	-0.94	-0.62	-0.47	0.06	0.77	1.18	1.46	0.88	0.12	0.54	-0.57	-1.6
EBP	-0.7	-0.37	-0.24	-0.21	0.13	0.4	0.62	0.89	0.49	-0.1	-0.13	-0.74	-2.07
EBPL	-1.01	-0.66	-0.35	-0.25	0.17	1.04	1.57	1.81	1.05	0.48	-1.24	0.25	nan
ECD	-0.96	-0.57	-0.2	-0.13	0.34	1.17	1.49	2	1.08	0.11	1.23	0.2	-0.89
ECE1	-1.15	-0.72	-0.37	-0.31	0.05	0.37	0.78	0.98	0.07	0.28	0.32	-0.4	-0.55
ECH1	-1.3	-0.99	-0.57	-0.47	0.02	0.57	1.02	1.28	0.34	0.19	0.13	-0.25	-0.84
ECHDC2	-1.15	-0.73	-0.24	-0.07	0.27	0.69	1.17	1.39	0.24	0.64	0.38	-0.97	nan
ECHS1	-0.85	-0.66	-0.52	-0.3	-0.01	0.35	0.69	1.05	0.5	0.36	0.07	-0.91	-0.97
ECI1	-1.48	-1.13	-0.71	-0.62	-0.2	0.46	0.81	1.15	0.28	0.24	0.28	-0.53	-1.08
ECI2	-1.12	-0.84	-0.48	-0.45	0.23	0.82	1.27	1.63	0.89	0.81	1.02	-0.38	nan
ECPAS	-1.12	-0.77	-0.34	-0.29	0.03	0.6	1.12	1.48	0.68	0.44	0.35	-0.07	1.15
ECSIT	-1.12	-0.8	-0.43	-0.38	0.25	0.91	1.46	1.82	0.92	0.12	2	0.13	-0.78
ECT2	-0.93	-0.6	-0.48	-0.35	0.34	1.15	1.31	1.94	-0.84	1.07	-0.58	0.63	nan
EDC3	-0.94	-0.54	-0.03	0.02	0.2	1.1	1.23	2.07	-0.32	-0.84	0.56	0.49	-0.52
EDC4	-1.16	-0.75	-0.3	-0.23	0.36	0.73	1.32	1.72	0.27	-0.35	0.14	-0.13	-0.52
EDEM1	-1.02	-0.62	-0.17	-0.07	0.35	1.02	1.43	1.74	0.56	1.02	1.09	0.38	-0.42
EDEM3	-1.14	-0.72	-0.24	-0.19	0.12	0.67	1.18	1.58	0.66	0.25	-0.58	0.02	-1.26
EDF1	-0.91	-0.81	-0.66	-0.55	-0.32	-0.13	0.17	0.41	0.08	-0.31	-0.28	-0.86	-1.81
EDN1	-1.19	-0.88	-0.5	-0.47	-0.04	0.33	0.56	0.73	0.22	0.47	0.67	-0.49	-0.57
EDRF1	-1.1	-0.74	-0.41	-0.33	0.07	0.66	1.41	1.92	0.37	0.69	-0.8	-0.44	nan
EEA1	-1.04	-0.68	-0.25	-0.29	0.08	0.64	1.16	1.47	0.72	0.35	0.41	-0.01	-1.31
EED	-1.08	-0.69	-0.45	-0.21	0.08	0.98	1.52	1.86	0.82	1.01	1.06	-0.08	nan
EEF1A1	0.22	-0.06	-0.21	-0.2	-0.24	-0.28	-0.15	0.25	0.06	-0.08	-0.64	-1.14	-2.21
EEF1AKMT2	-1.1	-0.75	-0.42	-0.38	0.17	0.79	1.53	1.73	0.76	nan	-0.5	-1.18	nan
EEF1AKNMT	-0.96	-0.63	-0.19	-0.11	0.48	1.26	1.45	2.02	1.53	0.54	1.1	0.89	-0.72
EEF1B2	-0.29	-0.53	-0.42	-0.23	-0.13	0.1	0.33	0.72	0.51	0.02	-0.09	-0.75	-2.09
EEF1E1	-1.09	-0.76	-0.48	-0.37	0.09	0.77	1.25	1.73	1.16	0.88	-0.41	0.45	-0.44
EEF1G	-0.21	-0.4	-0.37	-0.26	-0.11	0.09	0.31	0.61	0.29	-0.06	-0.01	-0.94	-1.4
EEF2	-0.18	-0.36	-0.3	-0.21	-0.1	0.02	0.35	0.64	0.46	0.08	-0.14	-0.71	-1.48
EEF2K	-1.12	-0.72	-0.27	-0.26	-0.01	0.56	1.31	1.7	0.85	0.85	-0.84	-0.02	nan
EEF2KMT	-0.96	-0.65	-0.37	-0.28	0.46	1.28	1.74	1.92	1.05	1.36	1.07	-0.77	nan
EEPD1	-1.1	-0.69	-0.24	-0.19	0.36	0.98	1.37	1.76	1.04	0.62	0.15	-0.59	-0.52
EFCAB14	-0.9	-0.62	-0.27	-0.25	0.2	0.65	1.2	1.51	0.48	0.54	0.86	0.04	-1.02
EFHD2	-0.76	-0.6	-0.42	-0.36	-0.06	0.29	0.57	0.96	0.55	0.14	-0.37	-0.68	-1.09
EFL1	-1.02	-0.67	-0.35	-0.25	0.03	0.63	1.36	1.85	-0.31	-0.66	0.74	-0.68	-0.06
EFNA1	-1.2	-0.66	-0.38	-0.11	0.3	0.7	1.1	1.46	1.14	0.47	0.83	-0.25	0.01
EFNA2	-1.07	-0.68	-0.28	-0.22	0	0.7	1.18	1.57	0.18	-0.12	0.8	0.19	nan
EFNA4	-0.97	-0.6	-0.11	-0.22	0.32	0.86	1.33	1.85	0.4	0.82	1.7	nan	nan
EFNB1	-1.22	-0.82	-0.39	-0.37	0	0.55	1.02	1.5	0.29	0.28	0.15	-0.05	-0.67
EFNB2	-1.02	-0.66	-0.36	-0.29	-0.02	0.36	0.81	1.09	0.39	0.04	0.35	-0.9	-0.85
EFR3A	-1.03	-0.69	-0.24	-0.24	0.34	0.73	1.37	1.74	0.93	0.28	0.42	-0.14	-0.51
EFTUD2	-0.95	-0.62	-0.16	-0.05	0.38	1.09	1.11	1.89	0	-0.48	-0.18	-0.46	nan
EGFR	-1.18	-0.75	-0.32	-0.24	0.12	0.62	1.1	1.36	-0.22	0.36	0.7	-0.05	-0.68
EGLN1	-1.03	-0.67	-0.35	-0.35	0.07	0.58	1.04	1.38	0.43	0.51	0.09	-0.68	-0.81
EGLN2	-1.15	-0.82	-0.37	-0.29	0.16	1	1.37	1.75	0.81	0.87	0.57	0.25	-0.43
EGLN3	-0.97	-0.47	-0.34	-0.21	0.06	0.36	0.6	0.96	0.78	0.25	-0.24	-0.41	-1.01
EGR1	-1.28	-0.8	-0.3	-0.29	0.25	0.79	1.26	1.62	0.68	0.87	0.97	0.57	0.55
EHBP1L1	-1.21	-0.84	-0.26	-0.12	0.27	0.59	1.19	1.65	0.34	0.62	-0.91	-0.55	nan
EHD1	-1.08	-0.69	-0.33	-0.16	0.22	0.84	1.36	1.64	0.53	0.4	0.89	0.1	-0.2
EHD4	-1.16	-0.8	-0.38	-0.35	0.05	0.68	1.18	1.54	0.74	0.3	0.52	-0.18	nan
EHHADH	-1.08	-0.77	-0.36	-0.3	0.26	0.88	1.41	1.78	1.06	-0.68	nan	-0.63	nan
EHMT2	-0.99	-0.59	-0.23	-0.29	0.22	0.97	1.49	1.88	0.16	-0.6	1.2	-0.16	nan
EI24	-0.82	-0.67	-0.4	-0.31	0.13	0.73	1.14	1.46	0.55	0.37	-0.12	-0.55	-0.59
EID1	-0.9	-0.63	-0.35	-0.25	0.17	0.9	1.32	1.72	0.62	0.66	0.29	-0.47	-0.2
EID2	-1.04	-0.74	-0.43	-0.36	0.01	1	1.57	1.82	0.35	1.04	-0.9	-0.72	nan
EIF1	-0.6	-0.63	-0.47	-0.36	-0.27	-0.28	-0.03	0.31	0.05	-0.05	-0.47	-1.17	-2.19
EIF1AX	-0.96	-0.79	-0.49	-0.34	0.02	0.55	0.99	1.28	0.72	0.19	0	-0.38	-1.68
EIF1AY	-1.42	-1.02	-0.54	-0.39	0.05	0.62	1.08	1.52	1.16	-0.08	0.73	-1.49	nan
EIF1B	-1.36	-0.93	-0.61	-0.57	-0.04	0.67	1.1	1.46	0.83	-0.08	-0.11	-0.53	-1.55
EIF2A	-1.03	-0.69	-0.39	-0.27	0.33	0.93	1.37	1.75	0.73	0.74	0.36	-0.38	-0.9
EIF2AK1	-0.98	-0.69	-0.4	-0.36	-0.02	0.6	1	1.4	0.54	0.13	0.27	-0.17	-0.47
EIF2AK2	-0.96	-0.6	-0.1	-0.09	0.25	0.71	1.31	1.53	0.84	1.1	0.69	-0.2	-0.25
EIF2AK3	-1.04	-0.74	-0.15	-0.17	-0.1	0.93	1.2	1.81	0.87	0.28	0.48	-0.09	-0.36
EIF2AK4	-0.93	-0.65	-0.34	-0.24	0.32	0.94	1.23	1.73	0.12	0	-0.05	-0.35	-0.69
EIF2B1	-1.21	-0.89	-0.57	-0.43	-0.12	0.53	1.25	1.77	2.12	-0.78	1.04	-0.32	-0.58
EIF2B2	-1.14	-0.8	-0.3	-0.3	0.34	1.03	1.34	1.74	0.76	0.35	0.96	-0.38	-0.46
EIF2B3	-1.1	-0.77	-0.4	-0.37	0.15	0.98	1.39	1.75	1.26	-0.05	-0.76	-0.17	nan
EIF2B5	-1.01	-0.68	-0.39	-0.31	0.46	1.16	1.75	1.97	-0.53	0.09	1.31	0.04	-1.07
EIF2D	-1.04	-0.76	-0.36	-0.39	0.36	0.87	1.25	1.79	0.36	0.59	-1.08	0.69	nan
EIF2S1	-0.93	-0.63	-0.3	-0.29	0.31	0.95	1.36	1.72	0.41	1.06	0.64	-0.73	nan
EIF2S2	-1.25	-1.1	-0.65	-0.47	-0.21	0.23	0.7	1.02	0.64	0.47	0.17	-0.91	-0.41
EIF2S3	-0.98	-0.77	-0.39	-0.36	0.13	0.63	1.1	1.47	0.58	0.25	0.34	-0.3	-0.82
EIF3A	-0.45	-0.46	-0.24	-0.25	-0.03	0.22	0.59	0.82	0.38	0.27	0.3	-0.31	-1.13
EIF3B	-1	-0.71	-0.43	-0.29	0.24	0.78	1.1	1.49	0.7	-0.11	0.16	-0.03	-0.42
EIF3D	-1.03	-0.82	-0.41	-0.32	0.28	0.73	1.19	1.49	0.85	0.61	0.21	-0.18	-0.77
EIF3E	-0.81	-0.82	-0.5	-0.35	-0.03	0.49	0.81	1.1	0.57	0.2	0.53	-0.52	-0.95
EIF3F	-1.06	-0.85	-0.52	-0.4	0.03	0.52	1	1.29	0.2	0.36	0.52	-0.37	-0.97
EIF3G	-1.1	-0.79	-0.36	-0.42	0.3	0.84	1.24	1.54	0.53	0.53	0.67	-0.25	-1.48
EIF3H	-1.05	-0.9	-0.55	-0.44	0.05	0.5	0.88	1.16	0.68	0.45	0.33	-0.56	-1.38
EIF3I	-1.14	-0.91	-0.56	-0.4	0.09	0.66	0.97	1.3	0.71	0.65	0.54	-0.53	-1.24
EIF3J	-1.33	-0.99	-0.63	-0.44	0.07	0.7	1.05	1.45	0.89	-0.06	0.01	-0.57	-0.85
EIF3K	-0.53	-0.64	-0.46	-0.3	0	0.37	0.72	1.01	0.74	0.41	0.1	-0.66	-1.43
EIF3L	-1.01	-0.8	-0.47	-0.4	0.16	0.68	1.1	1.38	0.44	-0.15	-0.1	-0.78	-1.62
EIF3M	-1.06	-0.86	-0.5	-0.4	0.08	0.73	1.06	1.38	0.6	0.33	-0.16	-0.32	-1.09
EIF4A1	-0.56	-0.6	-0.36	-0.27	-0.02	0.38	0.57	0.99	0.39	0.1	0.18	-0.48	-1.27
EIF4A2	-0.67	-0.44	-0.27	-0.25	0.1	0.46	0.74	1.1	0.48	0.32	0.57	-0.32	-1.06
EIF4A3	-1.16	-0.82	-0.49	-0.46	0.17	0.8	1.29	1.65	1.04	-0.09	0.3	-0.29	-0.61
EIF4B	-0.91	-0.69	-0.41	-0.27	0.02	0.5	0.94	1.21	0.72	0.23	0.51	-0.24	-0.74
EIF4E	-1.14	-0.78	-0.44	-0.38	0.01	0.85	1.37	1.66	0.86	0.34	0.14	-0.86	nan
EIF4E2	-1.15	-0.8	-0.45	-0.34	-0.01	0.74	1.08	1.45	0.78	0.38	0.12	-0.56	nan
EIF4E3	-1.15	-0.76	-0.42	-0.34	0.05	0.94	1.26	1.63	1.55	0.8	1.1	-0.09	nan
EIF4EBP1	-1.49	-1.26	-0.6	-0.37	-0.13	0.23	0.72	1.03	0.52	0.3	-0.28	-0.28	-1.44
EIF4EBP2	-1.2	-0.81	-0.52	-0.43	0.06	0.76	1.22	1.57	0.86	0.58	0.07	-0.35	-1.4
EIF4G1	-0.81	-0.55	-0.28	-0.26	-0.02	0.4	0.81	1.17	0.5	-0.14	0.16	-0.11	-1.59
EIF4G2	-0.41	-0.4	-0.38	-0.29	-0.1	-0.03	0.26	0.53	0.24	-0.12	-0.01	-0.81	-1.77
EIF4G3	-0.95	-0.51	-0.26	0	0.41	0.89	1.6	1.81	0.95	-0.97	-1.02	-0.73	0.98
EIF4H	-1.07	-0.74	-0.42	-0.36	0.08	0.65	0.99	1.36	0.71	0.35	0.1	-0.69	-1.24
EIF5	-0.8	-0.65	-0.39	-0.29	0.01	0.34	0.85	1.09	0.6	0.32	0.56	-0.25	-0.66
EIF5A	-1.1	-0.81	-0.48	-0.39	0.25	1.1	1.48	1.83	0.74	1.03	1.89	-0.38	nan
EIF5AL1	-1.12	-0.86	-0.57	-0.39	0.01	0.78	1.38	1.62	1.09	0.54	0.69	0.47	nan
EIF5B	-0.88	-0.74	-0.39	-0.28	0.16	0.48	0.91	1.24	0.64	0.37	0.4	-0.43	-0.85
EIF6	-1.14	-0.87	-0.5	-0.52	-0.1	0.48	0.88	1.17	0.42	0.18	0.5	-0.89	-1.14
EIPR1	-1	-0.63	-0.38	-0.23	0.32	1.15	1.47	1.84	0.78	1.3	-0.62	-0.11	nan
ELAVL1	-1.08	-0.73	-0.38	-0.31	0.32	0.74	1.41	1.77	0.77	0.58	0.37	-0.46	-1.21
ELF1	-1.01	-0.72	-0.33	-0.28	0.07	0.69	1.17	1.54	0.81	0.57	0.79	-0.28	-0.71
ELF3	-0.81	-0.6	-0.4	-0.35	-0.04	0.19	0.44	0.72	0.42	0.2	0.44	-0.23	-0.34
ELF4	-0.96	-0.63	-0.2	-0.24	0.2	0.91	1.42	1.76	1.04	nan	nan	-0.24	nan
ELK1	-0.95	-0.63	-0.31	-0.27	0.46	1	1.36	1.93	1.59	-0.6	-0.29	0.09	-0.23
ELK4	-1.04	-0.67	-0.16	-0.26	0.35	0.87	1.38	1.73	0.12	0.16	-0.28	0.53	0.26
ELL2	-1.11	-0.72	-0.34	-0.19	0.13	0.86	1.34	1.79	1	0.14	-0.46	0	-0.41
ELMO3	-1.28	-0.97	-0.57	-0.38	0	0.82	1.3	1.43	0.74	-0.72	-0.6	-0.13	nan
ELMOD2	-1.1	-0.7	-0.29	-0.2	0.08	0.63	1.12	1.78	0.29	0.43	-0.57	-0.69	nan
ELOA	-0.97	-0.63	-0.21	-0.18	0.29	0.77	1.52	1.75	0.5	-0.1	0.2	0.39	-0.54
ELOB	-0.41	-0.52	-0.43	-0.32	-0.14	0.05	0.35	0.69	0.41	0.03	-0.11	-0.67	-1.93
ELOF1	-0.99	-0.61	-0.21	-0.2	0.19	1.12	1.45	1.88	0.99	0.84	-1.05	-0.88	0.33
ELOVL1	-1.1	-0.65	-0.3	-0.23	0.17	0.63	0.98	1.45	0.3	0.47	0.45	-0.35	nan
ELOVL5	-1.07	-0.66	-0.23	-0.25	0.14	0.71	1.34	1.66	1.3	0.47	-0.79	-0.29	-0.53
ELOVL6	-0.93	-0.58	-0.22	-0.14	0.28	0.77	1.2	1.73	0	0.31	-0.43	-0.79	-1.08
ELOVL7	-1.03	-0.63	-0.22	-0.15	0.1	0.63	1.27	1.86	-0.7	-0.04	-0.15	-0.45	-0.98
ELP1	-1.05	-0.75	-0.3	-0.15	0.27	0.83	1.63	1.86	0.41	-1.13	-0.61	-0.46	nan
ELP4	-0.98	-0.6	-0.36	-0.19	0.4	1.02	1.59	2.03	-0.65	0.19	1.86	0.75	nan
ELP5	-1.13	-0.78	-0.43	-0.31	0.21	0.88	1.43	1.66	0.04	1.38	0.21	0.03	-0.61
ELP6	-1.01	-0.63	-0.41	-0.16	0.22	1.02	1.53	1.87	1.32	0.87	nan	nan	nan
EMC1	-1.03	-0.69	-0.2	-0.15	0.12	0.75	1.44	1.86	0.1	0.76	0.82	-0.8	0.29
EMC10	-1.15	-0.82	-0.38	-0.37	-0.02	0.54	1.1	1.5	0.8	0.28	-0.24	-0.43	-0.71
EMC2	-1.18	-0.79	-0.42	-0.31	0.28	0.93	1.37	1.74	0.85	0.66	1.08	-0.13	nan
EMC3	-1.18	-0.75	-0.32	-0.23	0.1	0.66	1.22	1.63	0.06	0.15	0.69	-0.27	nan
EMC4	-1.22	-0.82	-0.45	-0.39	0.08	0.95	1.18	1.63	0.1	0.59	0.08	-0.37	-0.75
EMC6	-0.83	-0.65	-0.35	-0.35	0.16	0.83	1.18	1.53	0.55	0.29	0.66	-0.06	-0.68
EMC7	-1.19	-0.8	-0.38	-0.35	0.01	0.64	1.12	1.5	0.5	0.23	0	-0.3	-1.02
EMC8	-1.12	-0.77	-0.45	-0.42	0.17	0.83	1.39	1.74	-0.05	0.88	-0.16	0.52	-1.21
EMC9	-1.07	-0.79	-0.53	-0.35	-0.02	0.99	1.5	1.79	0.83	0.94	-0.3	0.63	-1.12
EMD	-1.1	-0.75	-0.46	-0.3	0.35	1.2	1.32	1.69	1.06	1.19	0.97	0.18	nan
EME2	-1.12	-0.76	-0.22	-0.06	0.22	0.74	1.24	1.89	0.6	-0.96	0.87	-0.29	nan
EMG1	-1.13	-0.81	-0.42	-0.47	-0.06	0.72	1.15	1.76	0.82	0.33	-0.88	-0.73	nan
EML4	-1.07	-0.73	-0.3	-0.29	0.05	0.64	1.17	1.51	0.55	0.38	0.75	-0.57	-1.02
EMP1	-0.02	0.32	0.19	0.11	0.14	-0.1	-0.34	-0.23	-0.61	-0.41	-0.78	-1.38	-3.07
EMP2	-1.09	-0.71	-0.27	-0.22	0.16	0.67	1.15	1.44	0.33	0.04	-0.8	-0.34	nan
ENC1	-0.99	-0.68	-0.28	-0.18	0.14	0.72	1.22	1.63	0.77	0.53	0.5	-0.71	-0.32
ENDOD1	-0.95	-0.46	-0.14	-0.04	0.15	0.8	1.3	1.71	0.52	-0.13	0.1	-0.3	nan
ENDOG	-1.11	-0.77	-0.39	-0.43	0.26	0.8	1.31	1.6	0.69	0.59	0.86	0.15	-0.65
ENGASE	-1.01	-0.65	0.05	0.06	0.45	0.89	1.41	1.8	0.47	0.7	-0.82	-1.11	nan
ENO1	-0.04	-0.01	-0.02	0.05	0.13	0.12	0.34	0.65	0.38	0.02	-0.12	-1.1	-2.2
ENOPH1	-1.04	-0.68	-0.42	-0.3	0.49	1	1.56	1.96	0.7	-0.02	-1.11	-0.21	nan
ENOSF1	-1.11	-0.75	-0.32	-0.13	0.3	0.78	1.38	1.7	0.89	-0.31	0.56	0.57	-0.85
ENOX1	-1.21	-0.81	-0.24	-0.17	0.02	0.58	1.23	1.48	-0.05	0.2	0.91	0.24	-1.15
ENPP1	-1.08	-0.7	-0.27	-0.17	0.23	0.79	1.07	1.76	1.16	0.7	-0.6	-0.51	-0.34
ENPP3	-0.97	-0.48	-0.1	-0.05	0.22	0.79	1.2	1.77	0.8	-0.66	nan	-0.63	nan
ENPP4	-1.2	-0.7	-0.31	-0.36	-0.04	0.49	1.17	1.38	0.23	0.44	-0.47	0.08	-0.69
ENPP5	-1.02	-0.69	-0.32	-0.34	0.02	0.95	1.17	1.22	0.29	0.24	-0.69	nan	nan
ENSA	-1.03	-0.83	-0.44	-0.34	0.23	0.61	1.08	1.41	0.99	-0.66	0.57	-0.22	-0.69
ENTPD2	-1.01	-0.58	-0.19	-0.03	0.14	0.74	1.26	1.85	nan	-0.23	-1.07	-1.13	nan
ENTPD4	-1.12	-0.72	-0.16	-0.12	0.16	0.75	1.41	1.54	-0.78	0.38	1.2	-0.3	-0.27
ENTPD7	-1.01	-0.61	-0.24	-0.17	0.14	0.79	1.08	1.81	0.16	-1	-0.36	-0.23	-0.35
ENTPD8	-1.37	-0.83	-0.4	-0.16	0.16	0.44	1.03	1.27	0.66	-1.09	-0.1	0.03	-0.29
ENTR1	-1	-0.69	-0.3	-0.36	0.15	0.98	1.32	1.71	0.76	1.1	0.48	-0.05	-0.73
ENY2	-1.29	-0.97	-0.59	-0.5	0.06	0.61	1.04	1.39	1.02	0.58	0.57	-0.26	0.12
EP300	-1.12	-0.74	-0.31	-0.25	0.11	0.61	1.3	1.56	0.22	0.14	0.68	0.05	-0.63
EP400	-1.11	-0.75	-0.23	-0.22	0.21	0.67	1.31	1.73	0.61	0.39	0.42	-0.25	0.16
EPAS1	-1.08	-0.69	-0.17	-0.19	0.27	0.8	1.39	1.79	0.44	0.91	0.1	-0.66	nan
EPB41	-1.01	-0.6	0	0.08	0.25	0.72	1.02	1.62	0.77	-0.41	1.52	0.2	-0.27
EPB41L4B	-0.92	-0.53	-0.26	-0.23	0.08	0.71	1.2	1.53	1.12	0.58	0.96	-0.51	nan
EPB41L5	-1.2	-0.82	-0.4	-0.28	0.11	0.77	1.25	1.64	-0.74	-0.76	1.62	-0.32	-0.72
EPC1	-1.04	-0.65	-0.24	-0.28	0.31	0.83	1.44	1.74	0.75	1.08	1.44	0.37	0.42
EPC2	-1.03	-0.66	-0.28	-0.27	0.29	0.88	1.62	1.92	0.57	1.1	0.65	-0.23	-0.71
EPCAM	-0.35	0.01	-0.01	-0.12	0.04	-0.17	-0.4	-0.23	-0.46	-0.6	-1.31	-1.92	-2.99
EPG5	-0.99	-0.62	-0.18	0.08	0.46	0.96	1.33	1.57	0.64	-0.63	0.5	-0.14	nan
EPHA1	-0.94	-0.55	-0.07	-0.1	0.22	0.81	1.44	1.7	-0.21	-0.37	nan	-0.45	nan
EPHA2	-1.16	-0.73	-0.24	-0.24	0.08	0.52	0.99	1.46	0.12	-0.08	1	0.17	-0.18
EPHB2	-0.84	-0.45	-0.02	-0.13	0.3	0.94	1.52	1.61	-0.34	0.75	-0.69	-0.31	-0.61
EPHB4	-1.09	-0.73	-0.35	-0.26	0.11	0.81	1.28	1.74	1.05	0.42	0.46	-0.56	nan
EPHX2	-1.22	-0.82	-0.4	-0.27	0.29	0.8	1.25	1.65	0.8	0.58	0.59	-0.63	nan
EPM2AIP1	-1.09	-0.76	-0.32	-0.16	0.2	0.9	1.48	1.66	1.63	nan	1.13	-0.63	-0.88
[truncated: 5,584 more rows]

## Sheet: log2FC_infected_vs_mock_ileum
Gene	LOG2FC
	1	2	3	4	5	6	7	8	9	10	11	12	13
AAAS	-0.59	-0.37	-0.22	0.28	0.87	1.14	2.11	2.19	2.88	0.12	-0.52	0.11	-0.38
AACS	-0.46	-0.24	-0.06	0.16	0.7	1.09	1.64	2.28	1.9	0.79	0.76	-0.24	-0.61
AADAC	-0.72	-0.28	-0.04	0.1	0.63	0.84	1.08	2.23	1.95	-0.98	1.39	-0.16	-0.89
AAGAB	-0.71	-0.48	-0.29	-0.04	0.59	0.91	1.6	2.23	2.12	1.09	-0.1	0.16	0.21
AAK1	-0.71	-0.46	-0.17	0.11	0.37	0.87	1.14	1.58	1.9	0.27	0.1	-0.18	-0.12
AAMP	-0.48	-0.27	-0.15	0.1	0.46	1.02	1.78	2.12	2.48	0.44	0.21	-0.29	-0.66
AAR2	-0.62	-0.39	-0.13	0.2	0.47	0.6	2	2.45	1.85	1.62	-0.42	-0.38	nan
AARS1	-0.59	-0.36	-0.13	0.09	0.6	0.83	1.24	2.07	2.34	-0.11	0.61	-0.44	nan
AARS2	-0.63	-0.41	-0.12	0.27	0.49	0.88	1.52	1.77	1.95	-0.53	-0.35	-0.35	nan
AASDHPPT	-0.47	-0.31	-0.14	-0.02	0.52	1.3	2.07	2.41	2.82	0.33	1.17	1.04	-0.35
AATF	-0.59	-0.38	-0.17	0.03	0.47	0.98	1.77	2.41	2.38	-0.04	0.01	0.39	0.58
AATK	-0.72	-0.53	-0.14	0.29	0.53	1	1.02	1.72	1.98	1.03	0.93	0.26	nan
ABCA5	-0.94	-0.67	-0.22	0.17	0.57	0.84	0.96	1.51	1.64	0.13	0.34	0.13	-0.49
ABCB1	-1.06	-0.61	-0.28	-0.04	0.12	0.23	0.1	0.31	0.49	-0.54	-1.01	-0.96	-1.8
ABCB10	-0.51	-0.33	-0.07	0.3	0.52	0.8	1.59	1.76	2.23	0.39	-0.55	0.81	-0.2
ABCB6	-0.64	-0.49	-0.17	0.11	0.54	0.98	1.05	2.18	1.27	1.52	-0.38	-0.11	nan
ABCB7	-0.54	-0.35	-0.12	0.15	0.35	0.92	1.73	2.16	2.65	1.55	0.12	0.32	-0.17
ABCB8	-0.63	-0.44	-0.28	-0.02	0.55	0.82	1.55	2.64	2.13	-0.23	-0.62	0.26	-0.08
ABCC1	-0.79	-0.55	-0.24	0	0.27	0.85	1.12	1.73	1.92	-0.01	0.67	-0.07	-0.68
ABCC2	-1.12	-0.69	-0.34	0.12	0.41	0.6	1.09	1.33	1.86	0.23	-0.14	-0.11	0.6
ABCC3	-0.71	-0.47	-0.09	0.25	0.54	0.75	1.33	1.82	1.77	0.32	-0.04	-0.4	0.3
ABCC4	-0.43	-0.26	0.06	0.13	0.55	0.65	2.15	1.79	1.04	-0.2	0.73	-0.46	nan
ABCC5	-0.68	-0.45	-0.19	0.11	0.46	1.03	1.16	1.65	1.87	0.73	-0.22	-0.58	-0.57
ABCC6	-0.68	-0.43	-0.22	0.08	0.64	0.7	1.79	2.36	2.29	1.21	0.52	-0.18	nan
ABCC9	-0.82	-0.6	-0.15	0.11	0.45	0.85	1	1.69	0.36	-0.53	0	0.44	-0.35
ABCD3	-0.73	-0.39	-0.21	0.04	0.41	0.82	1.37	2.07	2.33	0.69	0.18	0.28	-0.91
ABCE1	-0.21	-0.19	-0.04	0.2	0.56	0.79	1.51	2.19	2.41	0.71	0.39	0.52	-0.21
ABCF1	-0.63	-0.4	-0.21	0.04	0.45	0.8	1.46	2.08	2.27	0.91	0.79	0.56	0.09
ABCF2	-0.48	-0.19	-0.07	0.21	0.64	1.08	2.23	2.38	2.07	0.56	-0.05	0	-0.49
ABCF3	-0.52	-0.29	-0.12	0.02	0.71	1.22	1.77	2.38	2.67	0.75	-0.53	-0.32	0.48
ABCG2	-0.66	-0.37	-0.02	0.2	0.46	0.54	1.59	2.19	1.82	0.44	0.26	-0.48	-0.62
ABHD10	-0.4	-0.26	-0.18	-0.06	0.45	1.31	2.03	2.37	3.03	1.34	0.36	-0.28	nan
ABHD11	-0.51	-0.31	-0.23	0.11	0.5	1.3	2.14	2.44	2.63	0.23	0.92	1.87	-0.51
ABHD12	-0.61	-0.35	-0.1	0.07	0.52	1.03	1.8	2.36	2.28	0.97	1.21	-0.33	nan
ABHD13	-0.52	-0.31	-0.06	0.12	0.54	0.95	1.32	2.23	2.9	0.29	0.19	-0.09	-0.25
ABHD14A	-0.47	-0.34	-0.16	0.02	0.78	0.91	1.6	2.55	2.78	0.24	-0.31	-0.54	nan
ABHD14B	-0.51	-0.34	-0.19	0.07	0.54	1.06	1.64	2.38	2.62	0.64	0.63	-0.45	nan
ABHD15	-0.42	-0.22	0.05	0.29	0.77	1.03	1.33	1.74	2.28	0.34	-0.34	0.28	nan
ABHD16A	-0.57	-0.33	-0.15	0.17	0.45	1.13	1.64	2.63	1.92	0.78	0.36	1.1	1.62
ABHD17A	-0.57	-0.34	-0.13	0.01	0.61	0.94	1.63	2.3	2.61	0.62	0.2	-0.27	-0.67
ABHD17B	-0.75	-0.54	-0.36	-0.12	0.3	0.93	1	2.17	2.13	-0.14	0.08	-0.13	-0.15
ABHD17C	-0.42	-0.24	-0.09	0.12	0.4	0.82	1.71	2.22	2.07	0.26	0.48	-0.16	-0.44
ABHD2	-0.74	-0.48	-0.09	0.29	0.48	0.89	1.54	1.75	1.97	0.17	-0.8	-0.39	-0.83
ABHD3	-0.82	-0.46	-0.17	0.1	0.45	0.86	1.44	1.9	2.05	0.32	0.74	-0.04	0.01
ABHD4	-0.56	-0.3	-0.01	0.19	0.7	1.12	2.49	2.39	2.71	-0.46	-0.56	-0.12	-0.31
ABHD5	-0.59	-0.37	-0.17	-0.02	0.63	1.07	1.74	2.18	2.18	-0.09	0.55	-0.23	-0.19
ABHD6	-0.55	-0.31	-0.11	0.08	0.56	1.21	2.02	2.35	2.64	0.05	-0.43	-0.41	-0.22
ABI1	-0.72	-0.48	-0.27	-0.01	0.63	1.05	1.45	1.95	2.08	-0.2	-0.78	-0.18	nan
ABITRAM	-0.47	-0.33	-0.15	0	0.62	1.11	1.67	2.51	2.43	-0.52	0.04	1.59	-0.49
ABL1	-0.6	-0.36	-0.14	0.05	0.3	1.07	1.37	2.2	2.51	1.02	0.65	0.35	-0.55
ABL2	-0.6	-0.33	-0.16	0.16	0.44	1.02	1.49	1.89	-0.69	-0.01	0.91	-0.05	-0.22
ABO	-0.84	-0.56	-0.25	0.2	0.52	0.65	1.26	2.06	2.11	0.47	-0.72	-0.45	0.43
ABR	-0.66	-0.56	-0.17	0.18	0.39	0.89	1.14	1	1.88	0.58	0	-0.14	nan
ABRACL	-0.56	-0.46	-0.38	-0.23	0.06	0.37	1.12	1.68	1.82	0.47	0.36	-0.36	-1.19
ABRAXAS1	-0.37	-0.22	-0.1	0.12	0.56	0.96	1.33	2.48	2.2	-0.17	nan	-0.42	nan
ABRAXAS2	-0.58	-0.32	-0.22	-0.02	0.57	0.91	1.69	2.54	2.37	-0.21	1.5	0.02	-0.21
ABT1	-0.47	-0.3	-0.12	0.08	0.73	0.86	2.02	2.49	2.49	-0.42	1.15	0.06	1.49
ABTB2	-0.59	-0.41	-0.16	0.01	0.25	0.86	1.33	1.95	2.27	1.3	0.82	0.43	0.26
ACAA1	-0.58	-0.34	-0.25	-0.09	0.18	0.65	1.18	1.98	1.99	0.63	0.57	-0.4	0.04
ACAA2	-0.61	-0.33	-0.26	-0.17	0.25	0.51	1.21	1.91	2.02	0.35	0.36	0.03	-0.65
ACACB	-0.54	-0.36	-0.08	0.15	0.55	1.09	1	1.91	1.95	0.02	2.1	-0.45	0.14
ACAD10	-0.61	-0.33	-0.11	0.17	0.69	0.92	1.27	2.04	1.05	1.52	0.12	-0.14	1.75
ACAD11	-0.73	-0.44	-0.1	0.07	0.4	0.96	1.54	1.8	1.5	-0.6	-0.29	-0.13	nan
ACAD9	-0.44	-0.26	-0.02	0.11	0.59	1.03	1.85	2.27	2.44	-0.26	-0.28	0.2	1.01
ACADM	-0.71	-0.42	-0.27	-0.12	0.3	0.92	1.7	2.3	2.56	-0.47	1.28	-0.07	-0.07
ACADS	-0.65	-0.35	-0.2	0.04	0.6	1.21	1.59	2.36	2.29	-0.12	0.36	-0.56	0.95
ACADSB	-0.64	-0.41	-0.17	-0.16	0.27	0.75	1.47	2.31	2.45	1.39	1.11	0.04	-0.65
ACADVL	-0.71	-0.49	-0.36	-0.09	0.29	0.61	1.03	1.71	1.84	0.3	0.34	-0.15	-0.15
ACAP2	-0.56	-0.38	-0.14	0.07	0.35	1.07	1.68	2.2	2.11	-0.2	0.71	-0.07	0.35
ACAP3	-0.77	-0.58	-0.31	0.08	0.84	0.94	1.02	2.25	2.09	-0.53	-0.62	0.44	-0.13
ACAT2	-0.49	-0.27	-0.17	-0.02	0.24	0.73	1.51	1.88	2	0.58	-0.08	-0.16	-0.48
ACBD3	-0.61	-0.36	-0.22	-0.03	0.29	0.63	1.39	1.91	2.06	0.78	0.65	0.1	-0.04
ACBD6	-0.6	-0.41	-0.18	0.11	0.58	0.91	1.27	2.35	2.39	0.18	1	0.3	-0.3
ACE	-1.04	-0.34	0.09	0.46	0.69	0.81	1.04	1.46	1.66	-1.47	-0.7	0.3	1.03
ACE2	-1.1	-0.58	-0.22	0.03	0.39	0.46	0.75	1.18	1.18	-0.08	-0.52	-0.61	0.19
ACER2	-0.78	-0.53	-0.18	0.16	0.63	0.46	1.4	2.04	2.09	-0.51	-0.1	-0.31	nan
ACER3	-0.76	-0.54	-0.25	0.09	0.46	0.87	1.7	2.14	1.6	-0.22	0.92	-0.12	-0.54
ACHE	-0.55	-0.33	-0.12	0.18	0.5	1.08	1.38	1.77	2.13	2	0.86	0.5	0.3
ACIN1	-0.63	-0.41	-0.18	0.1	0.53	0.77	1.31	1.8	2.13	1.21	0.85	0.21	-0.59
ACKR4	-0.52	-0.32	-0.06	0.14	0.55	1.02	1.82	2.69	2.19	0.79	0.96	-0.04	nan
ACLY	-0.35	-0.14	-0.01	0.18	0.46	0.78	1.58	2	2.29	-0.56	-0.04	-0.61	-1.05
ACO1	-0.63	-0.37	-0.14	0.08	0.38	0.65	1.44	1.97	2.2	0.26	0.71	0.2	-0.06
ACO2	-0.63	-0.28	-0.13	0.02	0.19	0.64	1.33	1.81	1.93	-0.35	0.68	-0.32	-0.57
ACOT11	-0.61	-0.39	-0.1	0.07	0.72	0.91	1.88	2.06	2.21	0.56	-0.37	-0.7	-0.72
ACOT13	-0.69	-0.5	-0.31	-0.06	0.58	0.94	1.84	2.37	2.41	0.15	0.85	-0.02	-0.43
ACOT4	-0.4	-0.25	-0.08	0.17	0.77	1.11	2.26	2.51	2.57	0.61	-0.6	-0.25	nan
ACOT7	-0.65	-0.36	-0.2	0.02	0.58	0.97	1.81	2.34	2.44	0.19	0.56	0	-0.68
ACOT8	-0.62	-0.4	-0.18	0.07	0.6	1.03	1.74	2.25	2.58	-0.61	0.01	-0.41	-0.72
ACOT9	-0.61	-0.38	-0.24	-0.01	0.57	1.09	2.06	2.5	2.3	-0.02	0.3	-0.01	-0.46
ACOX1	-0.67	-0.42	-0.16	0.03	0.43	0.8	1.51	1.9	2.35	0.28	-0.18	0.28	-0.45
ACOX2	-0.49	-0.34	-0.09	0.23	0.46	1.03	2.21	2.69	2.42	-0.55	-0.42	-0.03	-0.48
ACP1	-0.56	-0.45	-0.3	-0.12	0.22	0.7	1.4	2.12	2.15	0.08	0.38	-0.24	-1.17
ACP2	-0.63	-0.4	-0.16	0.22	0.56	1	1.44	2.06	1.83	0.12	0.83	0.14	nan
ACP5	-0.66	-0.36	-0.08	-0.05	0.53	0.58	1.51	2.11	2.24	-0.3	-0.56	-0.4	-0.86
ACP6	-0.43	-0.24	-0.06	0.38	0.56	1.29	1.7	1.75	1.51	-0.36	1.09	0.27	-0.12
ACSF2	-0.62	-0.38	-0.06	0.01	0.4	1.02	1.07	2.35	2.58	-0.6	0.89	-0.31	nan
ACSF3	-0.57	-0.35	-0.06	0.37	0.7	0.88	1.54	2.18	2.34	-0.43	0.61	0.42	0.52
ACSL3	-0.56	-0.33	-0.09	0.23	0.47	0.79	1.11	1.95	1.91	0.38	0.36	0.41	-0.04
ACSL4	-0.53	-0.28	-0.11	0.05	0.62	1.05	1.84	2.33	2.39	0.81	0.29	-0.11	-0.65
ACSL5	-0.79	-0.41	-0.12	0.23	0.63	0.76	1.2	1.77	1.81	0.12	-0.58	-0.74	-0.91
ACSS1	-0.66	-0.41	-0.11	0.05	0.48	0.91	1.93	2.28	2.59	-0.19	0.43	-0.04	0.01
ACSS2	-0.63	-0.36	0.02	0.47	0.95	1.05	2.09	2.75	2.33	0.77	0.61	1.02	nan
ACTB	0.22	0.28	0.02	-0.18	-0.44	-0.39	0.1	0.38	0.29	-0.3	-0.79	-1.61	-2.3
ACTG1	0.4	0.43	0.16	-0.14	-0.26	-0.16	0.38	0.75	0.7	-0.01	-0.46	-0.84	-2.19
ACTL6A	-0.56	-0.35	-0.18	0.12	0.48	1.06	1.74	2.4	2.38	-0.44	-0.72	0.48	1.04
ACTN4	-0.22	-0.13	-0.14	-0.06	0.03	0.17	0.55	1.15	1.11	-0.04	-0.24	-0.64	-0.89
ACTR10	-0.71	-0.49	-0.3	-0.02	0.53	0.78	1.42	2.42	2.28	0.34	0.76	0.27	-0.16
ACTR1A	-0.6	-0.43	-0.21	0.06	0.65	1.13	1.74	2.59	2.43	1.01	0.64	0.06	0.04
ACTR1B	-0.5	-0.28	-0.1	0.13	0.65	1.04	1.77	2.44	2.72	-0.46	-0.12	-0.22	0.51
ACTR2	-0.36	-0.26	-0.24	-0.13	0.02	0.33	0.81	1.31	1.5	0.39	0.02	-0.37	-0.65
ACTR3	-0.54	-0.34	-0.26	-0.22	0.06	0.41	0.93	1.51	1.6	0.1	0.12	-0.59	-1.12
ACTR3C	-0.7	-0.5	-0.1	0.24	0.54	0.77	1.25	1.36	2.04	0.67	0.33	-0.16	-0.21
ACTR6	-0.62	-0.36	-0.22	0	0.49	1	2.03	2.55	2.59	1.67	0.84	0.39	-0.71
ACTR8	-0.6	-0.39	-0.15	0.13	0.68	1.03	1.88	2.45	2.29	0.92	0.16	0.77	-0.73
ACVR1B	-0.56	-0.32	-0.05	0.17	0.49	0.93	1.47	1.76	1.97	-0.11	0.02	0.16	-0.26
ACVR2A	-0.54	-0.33	-0.13	0.06	0.71	0.92	1.26	2.2	2.04	-0.69	0.81	-0.19	-0.3
ACVRL1	-0.41	-0.26	-0.05	0.2	0.53	0.89	0.53	2.11	3.1	0.13	-0.59	-0.51	nan
ACY3	-0.66	-0.37	-0.09	0.09	0.54	0.92	1.72	2.35	2.44	1.1	0.69	1.25	-0.97
ACYP1	-0.42	-0.26	-0.1	0.21	0.47	1.16	2.26	2.71	2.8	1.89	-0.21	0.24	1.86
ACYP2	-0.6	-0.41	-0.22	-0.04	0.74	1.28	1.38	2.8	2.44	-0.27	1.07	1.07	nan
ADAL	-0.27	-0.11	0.08	0.33	0.82	1.46	2.98	2.48	2.72	1.74	0.71	0.21	-0.06
ADAM10	-0.72	-0.42	-0.17	0.09	0.42	0.72	1.21	1.78	1.81	0.21	0.35	-0.5	-1.01
ADAM15	-0.55	-0.34	-0.09	0.14	0.58	0.92	1.35	1.92	2.31	0.24	-0.23	-0.17	-0.77
ADAM17	-0.54	-0.32	-0.04	0.14	0.45	0.96	1.47	1.57	1.9	0.23	0.66	0.29	-0.44
ADAM9	-0.66	-0.42	-0.15	0.05	0.23	0.49	0.8	1.44	1.5	0.04	-0.08	-0.41	-0.61
ADAP1	-0.67	-0.44	-0.16	0.01	0.51	0.93	1.57	2.29	2.32	0.8	0.41	0.08	0.57
ADAR	-0.53	-0.29	-0.13	0.03	0.41	0.99	1.36	2.45	2.09	1.05	0.27	-0.05	-0.53
ADAT2	-0.54	-0.36	-0.16	0.11	0.59	1.06	0.9	2.04	2.78	0.68	-0.26	0.21	-0.35
ADCK2	-0.54	-0.36	-0.14	0	0.47	1.41	1.69	2.22	2.52	0.22	nan	-0.54	nan
ADCK5	-0.53	-0.37	-0.04	0.17	0.72	1.38	1.86	2.63	1.68	1.06	nan	-0.31	nan
ADCY6	-0.73	-0.5	-0.15	0.26	0.57	0.69	1.12	1.72	1.47	-0.28	0.1	0.09	-0.33
ADGRA3	-0.61	-0.36	-0.09	0.27	0.72	0.75	1.33	1.97	2.49	-0.06	0.49	0.04	-0.4
ADGRE5	-0.61	-0.37	-0.06	0.22	0.61	0.88	1.49	1.95	1.87	0.04	-0.37	-0.4	-0.03
ADGRF1	-0.55	-0.39	-0.2	0.03	0.45	0.73	1.49	2.06	1.99	0.45	0.69	-0.62	-0.08
ADGRG6	-0.56	-0.37	-0.06	0.21	0.55	0.85	1.01	2.02	1.88	-0.26	0.19	-0.27	0.26
ADGRG7	-0.87	-0.56	-0.26	-0.01	0.3	0.53	1.11	1.8	1.59	0.34	-0.13	-0.26	-0.99
ADH1C	-0.73	-0.57	-0.47	-0.19	0.51	0.76	1.39	2.24	2.26	1.21	0.28	0.27	0.16
ADH5	-0.65	-0.43	-0.25	-0.02	0.44	0.89	1.7	2.22	2.33	0.35	0.6	0.37	0.86
ADH6	-0.54	-0.3	-0.04	0.14	0.62	1.15	2.11	2.52	2.92	0.74	0.77	0.91	-0.31
ADI1	-0.73	-0.59	-0.48	-0.26	0.08	0.6	1.33	1.81	1.78	0.36	0.03	-0.17	0.22
ADIPOR1	-0.52	-0.35	-0.18	0.01	0.47	0.85	1.67	2.47	2.72	0.79	-0.14	-0.38	-0.81
ADIPOR2	-0.64	-0.39	-0.17	0.08	0.37	0.82	1.35	1.85	2.07	0.18	0.15	-0.03	-0.72
ADIRF	-0.69	-0.2	-0.19	-0.14	-0.06	0.21	0.85	1.38	1.5	0.37	0.26	-0.14	-0.36
ADK	-0.57	-0.38	-0.05	0.35	0.92	0.9	1.64	2.04	1.85	-0.45	0.19	0.96	-0.13
ADM	-0.69	-0.39	-0.22	0.05	0.59	1.25	1.79	2.21	2.27	1.69	0.66	0.45	-0.41
ADNP	-0.59	-0.37	-0.13	0.12	0.55	1.02	1.69	2.01	2.15	-0.07	0.95	0.41	-0.17
ADNP2	-0.56	-0.36	-0.1	0.16	0.47	0.9	1.21	1.79	2.11	0.88	0.81	0.13	-0.4
ADO	-0.47	-0.31	-0.12	0.05	0.5	0.86	2	2.48	1.27	1.61	0.78	0.37	nan
ADORA2B	-0.42	-0.2	0.04	0.27	0.52	1.01	1.91	2.54	2.89	1.02	-0.02	-0.11	-0.6
ADPGK	-0.62	-0.42	-0.25	0.05	0.39	1.04	1.71	1.99	2.2	0.55	0.13	0.32	0.07
ADPRS	-0.47	-0.32	-0.18	0.08	0.34	1.09	1.34	2.54	2.54	1.14	0.43	-0.09	-0.28
ADRA2A	-0.43	-0.24	-0.1	0.14	0.44	1.08	1.82	2.13	2.28	0.01	0.04	0	-0.31
ADRB1	-0.61	-0.32	-0.08	0.17	0.34	0.97	1.48	2.04	1.65	1.01	1.01	0.29	-0.44
ADRB2	-0.4	-0.19	-0.11	0.17	0.37	0.94	2.21	1.67	2.12	-0.06	0.83	0.05	-0.52
ADRM1	-0.52	-0.37	-0.18	-0.05	0.38	1.13	2.03	2.47	2.64	0.15	0.32	0.16	0.88
ADSL	-0.57	-0.38	-0.23	-0.02	0.57	1.17	1.34	2.17	2.66	0.4	0.53	-0.35	-0.78
ADSS2	-0.45	-0.25	-0.06	0.04	0.53	0.85	1.75	2.26	2.18	0.12	0.23	0.4	-0.75
ADTRP	-0.83	-0.54	-0.16	0.14	0.48	0.73	1.08	1.86	1.71	-0.08	0.21	0.02	-0.29
AEBP2	-0.56	-0.33	-0.09	0.1	0.46	0.85	1.5	1.89	2.29	1.02	-0.06	0.69	-0.29
AEN	-0.57	-0.32	-0.15	0.13	0.31	1	1.87	2.53	2.27	0.82	0.53	0.52	-0.08
AFAP1	-0.44	-0.21	-0.01	0.34	0.77	1.08	1.25	1.92	2.11	0.41	0.32	0.4	-0.3
AFDN	-0.59	-0.38	-0.17	0.04	0.37	0.83	1.11	1.9	1.93	1.14	0.5	0.45	-0.16
AFF4	-0.63	-0.38	-0.15	0.11	0.52	0.74	1.47	1.91	2.12	0.93	0.89	0.6	-0.48
AFG1L	-0.51	-0.33	-0.04	0.06	0.73	0.89	1.75	1.43	3.08	-0.21	0.88	-0.39	nan
AFG3L2	-0.53	-0.32	-0.16	0.1	0.38	0.83	1.51	2.04	2.24	0.49	0.54	0.15	0.02
AFTPH	-0.6	-0.39	-0.16	0.04	0.49	0.92	1.37	2.15	2.43	0.63	0.25	0.22	-0.65
AGA	-0.76	-0.52	-0.31	0	0.41	0.89	1.89	2.46	2.11	-0.4	1.48	0.88	nan
AGAP1	-0.82	-0.59	-0.15	0.23	0.24	0.57	1.56	1.75	-0.2	-0.5	0.31	-0.18	0.93
AGAP3	-0.51	-0.29	-0.08	0.07	0.72	0.96	1.34	1.61	2.73	0.83	0.76	-0.06	-0.47
AGAP6	-0.88	-0.74	-0.33	0.16	0.49	0.35	1.16	2.04	1.65	0.52	1.22	-0.27	-0.73
AGAP9	-0.85	-0.63	-0.2	0.21	0.6	0.69	1.16	1.4	1.91	-0.61	0.16	-0.66	0.42
AGFG1	-0.72	-0.46	-0.27	0.07	0.43	0.6	1.32	1.77	2.11	0.9	0.58	0.1	-0.59
AGFG2	-0.53	-0.29	-0.12	0.16	0.59	0.86	1.57	1.84	2.32	-0.42	-0.66	0.56	nan
AGGF1	-0.54	-0.3	-0.18	0.09	0.42	0.79	1.67	2.24	2.23	0.38	1.15	-0.05	0.16
AGK	-0.74	-0.52	-0.32	0.1	0.22	1.21	0.97	1.8	2.38	0.29	0.34	-0.04	nan
AGL	-0.63	-0.39	-0.13	0.09	0.47	0.74	1.57	1.92	2.33	0.36	-0.21	-0.16	-0.3
AGMAT	-0.57	-0.33	-0.19	-0.05	0.48	0.96	1.88	2.11	2.47	-0.05	0.3	0.47	-0.8
AGO1	-0.61	-0.34	-0.16	0.15	0.42	0.86	1.32	2.25	1.77	0.06	-0.08	0.31	-0.6
AGO2	-0.57	-0.35	-0.15	0.14	0.5	0.73	1.53	1.94	2.18	0.48	0.48	0.75	0.04
AGO3	-0.66	-0.49	-0.11	0.19	0.49	0.96	0.93	1.6	1.82	0.47	0.69	0.09	-0.33
AGO4	-0.67	-0.52	-0.2	0	0.56	0.62	1.23	1.56	-0.46	-0.69	-0.89	0	nan
AGPAT1	-0.49	-0.27	-0.09	0.15	0.6	0.92	1.58	2.47	2.29	0.02	0.15	-0.13	0.91
AGPAT2	-0.58	-0.28	-0.16	0.06	0.38	0.78	1.31	1.97	2.21	0.64	-0.12	0.13	-1.22
AGPAT5	-0.41	-0.23	0.08	0.32	0.74	0.91	1.61	2.36	2.53	0.33	0.42	0.48	-0.35
AGPS	-0.57	-0.33	-0.15	0.04	0.46	1.06	1.52	2.26	2.2	0.78	0.31	-0.16	-0.86
AGR2	-0.4	-0.29	-0.11	0.06	0	0.26	0.45	0.69	0.6	-0.04	-0.78	-1.44	-1.88
AGR3	-0.88	-0.63	-0.35	-0.15	0.19	0.58	1.15	1.77	1.86	-0.31	0.25	-0.25	-0.51
AGRN	-0.71	-0.44	-0.07	0.25	0.63	0.89	1.26	1.81	1.54	0.32	0.63	-0.15	0.43
AGTRAP	-0.51	-0.32	-0.2	0.09	0.53	1.23	1.97	2.36	2.27	-0.1	-0.46	-0.38	nan
AHCTF1	-0.43	-0.25	0.01	0.22	0.64	0.99	1.25	1.85	2.22	0.25	0.63	0.23	-0.48
AHCY	-0.56	-0.37	-0.18	-0.11	0.57	1.13	1.29	2.26	2.43	1.84	-0.11	0.35	nan
AHCYL1	-0.55	-0.34	-0.22	-0.05	0.24	0.62	1.29	1.84	1.93	0.59	0.21	-0.22	-0.2
AHCYL2	-0.43	-0.16	0.06	0.22	0.7	0.69	1.65	2.87	2.86	2.97	nan	0.25	nan
AHI1	-0.86	-0.65	-0.23	-0.1	0.43	0.94	0.95	1.99	0.94	1.91	0.45	-0.47	-0.59
AHNAK	-0.51	-0.33	-0.21	-0.06	0.12	0.21	0.41	0.87	0.81	-0.01	-0.3	-0.71	-1.18
AHR	-0.57	-0.3	-0.17	0.03	0.45	0.84	1.41	2.18	2.16	1.09	0.45	0.54	0.29
AHSA1	-0.5	-0.32	-0.15	0	0.61	1.09	1.97	2.33	2.46	0.31	0.77	0.67	nan
AIDA	-0.53	-0.34	-0.14	0.12	0.51	0.95	1.74	2.35	2.6	-0.13	1.15	-0.07	-0.23
AIFM1	-0.49	-0.27	-0.17	0.05	0.4	0.73	1.35	2.12	2.15	0.36	0.26	-0.26	0.42
AIFM2	-0.67	-0.46	-0.29	-0.03	0.45	0.85	1.44	2.31	2.51	1.09	-0.33	0.1	-0.53
AIG1	-0.48	-0.27	0.05	0.3	0.72	0.95	1.94	2.67	2.7	-0.45	0.3	-0.16	-0.02
AIMP1	-0.63	-0.48	-0.25	-0.05	0.41	0.89	1.46	2.15	2.24	0.98	0.64	0.11	0.15
AIMP2	-0.61	-0.43	-0.26	-0.04	0.57	0.83	1.86	2.45	2.48	0.56	0.96	-0.75	-0.44
AIP	-0.49	-0.3	-0.07	0.07	0.48	1.53	1.65	2.36	2	2.03	-0.14	1.64	nan
AJUBA	-0.53	-0.32	-0.2	0.12	0.45	0.93	1.34	1.89	2.11	0.26	1	0.06	0.2
AK1	-0.58	-0.43	-0.32	-0.15	0.22	0.7	1.32	1.94	2.1	0.85	0.13	-0.32	-0.28
AK2	-0.77	-0.55	-0.39	-0.14	0.31	0.75	1.16	2.05	2.12	0.52	0.19	0.16	0.34
AK3	-0.38	-0.22	-0.16	0.03	0.35	0.9	1.62	2.08	2.24	0.73	0.56	0.04	-0.56
AK4	-0.41	-0.19	0.03	0.21	0.77	0.92	1.3	2.08	1.83	0.95	1.31	0.09	-0.6
AK6	-0.61	-0.39	-0.16	-0.02	0.56	1.32	1.78	2.38	2.43	0.17	0.01	-0.33	0.51
AKAP10	-0.5	-0.26	-0.04	0.17	0.73	0.81	1.17	2.32	2.04	-0.61	0.34	-0.45	-0.19
AKAP12	-0.36	-0.26	-0.18	0.36	0.46	0.92	1.46	1.48	1.59	0.46	0.28	-0.17	0.41
AKAP13	-0.75	-0.47	-0.21	0.14	0.48	0.74	1.17	1.76	1.79	0.75	0.97	0.45	-0.02
AKAP17A	-0.59	-0.38	-0.09	0.24	0.68	0.94	1.65	2.07	2.46	1.53	0.98	0.43	-0.12
AKAP7	-0.45	-0.34	-0.1	0.14	0.8	1.1	1.14	2.43	1.47	-0.21	-0.47	-0.22	-0.4
AKAP8	-0.63	-0.39	-0.1	0.25	0.62	0.88	1.78	2.13	2.13	0.86	0.41	-0.07	-0.6
AKAP8L	-0.66	-0.45	-0.18	0.17	0.68	0.99	1.42	2.21	2.24	0.84	0.54	0.5	-0.02
AKAP9	-0.68	-0.45	-0.16	0.13	0.33	0.59	0.71	2.73	nan	-0.69	nan	0.09	-0.31
AKIP1	-0.53	-0.33	-0.27	-0.06	0.67	0.81	1.87	2.68	2.67	0.83	-0.41	-0.2	1.78
AKIRIN1	-0.6	-0.37	-0.22	-0.01	0.44	0.94	1.52	2.24	2.23	0.43	1.01	-0.08	0.03
AKIRIN2	-0.48	-0.31	-0.2	-0.05	0.6	0.7	1.67	2.32	2.7	1.06	0.03	1.11	-0.21
AKR1A1	-0.74	-0.45	-0.38	-0.24	-0.01	0.38	1.09	1.67	1.72	0.6	0.14	-0.39	-0.04
AKR1B1	-0.46	-0.24	-0.07	0.17	0.74	1.51	1.87	3.32	2.69	-0.37	-0.61	-0.59	-0.39
AKR1B10	-0.93	-0.53	-0.56	-0.37	-0.18	-0.09	0.44	1.13	1.17	-0.37	-0.4	-0.77	-1.4
AKR1C1	-0.67	-0.47	-0.39	-0.03	0.53	1.11	1.66	2.31	2.48	-0.82	0.42	-0.33	1.85
AKR1C3	-0.46	-0.34	-0.45	-0.3	-0.09	0.22	0.83	1.41	1.47	-0.11	-0.49	-0.42	0.06
AKR7A2	-0.51	-0.38	-0.29	-0.18	0.16	0.56	1.14	1.89	1.94	0.55	0.02	-0.51	-1.15
AKR7A3	-0.59	-0.37	-0.33	-0.22	0.09	0.39	1.06	1.67	1.71	0.49	-0.62	-0.19	0
AKR7L	-0.78	-0.5	-0.13	0.27	0.55	0.89	1.44	2.19	1.83	0.57	0.3	0.06	-0.54
AKT1	-0.42	-0.18	-0.04	0.11	0.77	1.03	1.96	2.35	2.83	1.1	0.04	0.32	0.92
AKT1S1	-0.59	-0.43	-0.25	-0.14	0.59	1.23	1.27	2.48	1.82	0.42	0.57	0.31	-0.18
ALAD	-0.54	-0.35	-0.14	0.23	0.38	1.17	1.73	2.12	2.92	0.18	-0.02	1.47	-0.68
ALAS1	-0.71	-0.43	-0.21	-0.08	0.29	0.73	1.5	2.12	2.17	-0.03	-0.36	-0.44	0.22
ALCAM	-0.6	-0.43	-0.14	0.15	0.46	0.87	1.58	2.18	1.7	1.4	0.42	0.59	0.24
ALDH16A1	-0.57	-0.39	-0.25	0.08	0.64	1.21	1.2	1.88	2.83	0.86	-0.04	-0.55	-0.58
ALDH18A1	-0.49	-0.33	0	0.17	0.41	0.31	1.43	1.83	2.91	-0.4	-0.37	nan	nan
ALDH1A1	-0.63	-0.35	-0.36	-0.28	-0.12	0.05	0.48	1.04	1.1	-0.06	-0.38	-0.42	-0.85
ALDH1A3	-0.48	-0.43	-0.37	-0.15	0.09	0.55	0.97	1.59	1.69	0.45	0.35	-0.24	-0.57
ALDH1B1	-0.48	-0.28	-0.13	0.21	0.86	1.04	1.81	2.26	2.71	0.41	-0.27	0.66	-0.03
ALDH1L1	-0.68	-0.47	-0.31	0.08	0.56	1.03	1.56	2.47	2.61	-0.76	0.51	-0.85	0.82
ALDH2	-0.53	-0.35	-0.32	-0.16	0	0.28	0.86	1.44	1.42	0.48	0.26	-0.58	-0.56
ALDH3A1	-0.5	-0.4	-0.34	0.01	0.7	1.32	1.94	2.25	2.82	-0.61	-0.65	2.05	nan
ALDH3A2	-0.4	-0.28	-0.13	0.01	0.42	0.67	1.37	2.05	2.1	0.39	-0.14	-0.44	0.02
ALDH3B1	-0.38	-0.22	-0.01	0.18	0.58	0.83	1.68	2.27	1.82	0.03	0.72	-0.18	-0.41
ALDH5A1	-0.54	-0.39	-0.17	0.04	0.58	1.2	1.23	2.37	2.01	-0.52	0.75	-0.62	nan
ALDH6A1	-0.61	-0.32	-0.14	0.04	0.34	0.83	1.37	2.15	1.8	0.7	0.19	0.91	-0.78
ALDH7A1	-0.68	-0.46	-0.31	-0.11	0.43	0.94	1.81	2.38	2.56	0.72	-0.71	0.4	-0.1
ALDH9A1	-0.56	-0.35	-0.18	0.12	0.47	1.04	1.61	2.31	2.36	0.3	0.45	-0.25	-0.73
ALDOB	-0.39	0.07	-0.09	-0.31	-0.53	-0.64	-0.53	-0.1	0.03	-0.73	-0.8	-1.59	-1.75
ALDOC	-0.23	-0.07	0.17	0.39	0.67	1.08	1.82	2.79	2.55	0.55	0.12	1.06	nan
ALG1	-0.53	-0.35	-0.2	0.12	0.33	0.83	1.45	0.88	1.48	-0.24	-0.49	0.1	-0.29
ALG12	-0.62	-0.39	-0.16	0.19	0.61	0.99	1.53	2.22	1.91	-0.19	0.46	-0.37	-0.25
ALG14	-0.57	-0.33	-0.21	0.18	0.76	1.09	1.45	2.55	2.86	1.34	-0.01	0.35	-0.71
ALG2	-0.51	-0.25	-0.05	0.17	0.55	1.18	2.03	2.21	2.69	0.9	0.91	-0.07	0.48
ALG3	-0.6	-0.34	-0.19	0.08	0.57	1.01	1.87	2.45	2.53	-0.34	-0.24	0.1	nan
ALG5	-0.51	-0.29	-0.13	0.14	0.55	1.06	1.43	2.64	2.63	0.26	0.28	-0.43	-0.79
ALG6	-0.51	-0.3	-0.07	0.16	0.63	0.82	2.53	1.98	2.2	-0.49	0.22	1.19	0.97
ALG8	-0.57	-0.3	-0.08	0.32	0.6	1	2.16	2	2.48	-0.4	0.71	-0.02	0.67
ALKBH2	-0.41	-0.25	-0.16	-0.02	0.44	0.89	1.71	2.49	2.32	-0.5	-0.49	-0.24	-0.22
ALKBH3	-0.43	-0.26	-0.08	0.1	0.62	1.35	1.94	2.55	2.66	0.6	0.37	0.03	-0.02
ALKBH4	-0.41	-0.19	-0.06	0.25	0.86	1.13	2.03	2.67	2.65	1.29	0.42	-0.05	-0.19
ALKBH5	-0.49	-0.25	-0.07	0.16	0.79	1.04	1.81	2.44	2.69	0.14	0.91	-0.09	-0.43
ALKBH7	-0.63	-0.46	-0.38	-0.19	0.2	0.64	1.4	2.07	2.05	0.66	0.4	0.17	0.26
ALMS1	-0.61	-0.31	-0.12	0.17	0.45	1	2.01	1.92	-0.46	0.49	-0.53	0.87	0.33
ALOX5	-0.6	-0.38	-0.19	0.28	0.61	0.85	1.11	2.31	2.17	-0.48	-0.14	0.22	-0.78
ALPI	-0.51	-0.08	0.35	0.52	0.6	1.04	1.09	1.79	1.56	0.31	0.51	1.64	-0.72
ALPK1	-0.61	-0.39	-0.12	0.1	0.35	0.93	1.15	0.99	2.5	0.68	1.16	0.38	-0.38
ALS2	-0.6	-0.4	-0.07	0.2	0.47	0.88	1.34	2.14	2.05	0.06	0.61	-0.19	0.44
ALS2CL	-0.85	-0.65	-0.26	0.14	0.44	0.8	1.19	1.76	1.9	0.13	0.29	-0.09	-0.44
ALYREF	-0.41	-0.24	-0.1	0.05	0.47	1.18	1.59	2.21	2.51	0.72	-0.21	0.53	-0.61
AMACR	-0.54	-0.29	-0.06	0.01	0.74	1.01	1.8	2.21	2.32	0.35	1.6	0.63	-0.08
AMD1	-0.31	-0.18	-0.02	0.11	0.51	1.02	1.78	2.31	2.47	0.45	0.54	0.33	-0.39
AMDHD2	-0.54	-0.34	-0.13	0.26	0.65	0.84	1.85	2.02	2.56	0.4	0.35	0.05	-0.24
AMFR	-0.61	-0.37	-0.16	0.09	0.57	1.13	1.61	1.9	1.85	-0.47	0.03	-0.27	1.14
AMMECR1	-0.48	-0.27	-0.06	0.12	0.65	1.06	1.6	1.76	2.45	0.8	0.95	0.38	-0.08
AMMECR1L	-0.43	-0.19	-0.09	0.34	0.75	0.94	2.02	1.98	1.38	0.97	0.89	0.1	0.18
AMN	-0.84	-0.59	-0.34	-0.03	0.38	0.63	1.26	1.95	1.9	0.81	0.5	-0.83	-1.06
AMN1	-0.65	-0.49	-0.24	-0.06	0.65	0.9	1.04	2.34	2.94	-0.05	1.13	0.65	-0.67
AMOT	-0.45	-0.18	-0.04	0.25	0.69	1.04	1.93	2.56	2.71	0.7	-0.25	-0.58	nan
AMOTL2	-0.52	-0.35	-0.16	0.12	0.43	0.87	1.57	2.09	2.02	0.86	0.61	0.48	-0.3
AMPD2	-0.59	-0.37	-0.13	0.08	0.4	1.31	2.23	2.23	3.01	0.01	0.55	-0.29	-0.33
AMT	-0.74	-0.57	-0.32	-0.08	0.24	1.25	2.13	2.47	2.53	-0.45	-0.7	-0.47	nan
ANAPC1	-0.6	-0.36	-0.15	0.09	0.56	1.1	1.11	1.56	2.34	-0.32	1.51	0.29	-0.56
ANAPC13	-0.56	-0.39	-0.23	0.01	0.51	1.27	2.01	2.56	2.78	0.95	1.02	-0.35	nan
ANAPC16	-0.59	-0.48	-0.34	-0.12	0.19	0.78	1.3	1.98	2	0.69	0.1	-0.58	-0.76
ANAPC4	-0.56	-0.35	-0.08	0.29	0.72	0.95	2.31	2.25	1.83	1.19	0.15	-0.16	1.78
ANAPC5	-0.49	-0.35	-0.2	0.09	0.47	0.73	1.67	2.23	2.25	0.92	0.59	-0.2	-0.68
ANAPC7	-0.51	-0.28	-0.02	0.2	0.79	1	2.03	2.3	2.41	1.34	0.72	0.42	-0.17
ANG	-0.74	-0.57	-0.3	0.16	0.25	0.86	1.36	2.38	2.29	-0.39	-0.7	0.09	nan
ANGEL2	-0.62	-0.43	-0.3	0.03	0.67	0.89	2.18	2.47	2.4	-0.27	0.17	0.28	nan
ANGPTL4	-0.43	-0.18	0.16	0.65	0.8	1.01	1.6	1.99	1.44	1.22	0.95	0.87	0.87
ANK3	-0.69	-0.52	-0.1	0.04	0.51	0.76	1.63	1.29	2.02	-0.36	-0.49	0.51	-0.45
ANKEF1	-0.44	-0.29	-0.07	-0.13	0.74	1	1.76	2.37	2.34	-0.07	-0.5	0.17	nan
ANKFY1	-0.58	-0.36	-0.09	0.08	0.42	0.81	1.36	2.14	2.24	0.23	0.59	-0.23	0.11
ANKH	-0.52	-0.34	-0.09	0.2	0.54	0.93	1.44	1.89	2.32	0.51	0.36	-0.27	-0.65
ANKHD1	-0.56	-0.41	-0.2	0.18	0.13	1.09	2.09	1.6	2.11	1.3	-0.48	0.29	nan
ANKIB1	-0.54	-0.34	-0.11	0.22	0.55	1.09	1.55	2.14	2.27	1.14	0.55	-0.11	0.19
ANKLE2	-0.64	-0.39	-0.15	0.19	0.62	0.89	1.29	1.97	2.3	1.1	1.34	0.91	0.65
ANKMY2	-0.5	-0.24	-0.18	0.12	0.61	1.18	1.23	2.2	2.62	1.29	-0.07	-0.62	-0.67
ANKRA2	-0.64	-0.43	-0.21	-0.17	0.28	0.88	1.81	2.5	1.99	0.75	0.43	0.81	-0.46
ANKRD10	-0.84	-0.62	-0.18	0.22	0.62	0.9	1.33	1.61	1.58	0.83	0.99	0.66	-0.21
ANKRD11	-0.48	-0.28	-0.01	0.14	0.61	0.91	1.16	2.47	2.56	1.16	0.12	0.04	0.1
ANKRD12	-0.79	-0.57	-0.26	0.04	0.52	0.89	1.66	1.54	1.96	0.88	0.09	0.03	-0.62
ANKRD13C	-0.57	-0.41	-0.2	0.09	0.39	0.89	1.75	1.96	2.47	0.67	0.57	0.55	-0.55
ANKRD13D	-0.39	-0.26	0.09	0.41	0.9	1.22	1.3	2.04	1.56	0.19	1.96	0.67	0.07
ANKRD16	-0.41	-0.23	-0.03	0.29	0.63	0.84	1.04	2.84	2.69	0.2	-0.24	-0.19	-0.3
ANKRD17	-0.58	-0.33	-0.1	0.16	0.56	0.89	1.33	1.95	2.05	0.8	0.96	0.4	-0.61
ANKRD22	-0.65	-0.35	-0.21	0.07	0.29	1.12	1.77	2.01	2.12	-0.53	0.54	0.15	-0.32
ANKRD27	-0.32	-0.14	0.06	0.17	0.6	1	2.1	2.55	3.02	-0.03	-0.35	0.1	nan
ANKRD29	-0.59	-0.4	-0.23	-0.03	0.49	0.92	1.8	1.99	2.21	-0.01	0.05	0.08	-0.2
ANKRD36C	-1.01	-0.72	-0.35	0.19	0.56	0.8	1.35	1.97	1.66	1.26	0.31	0.06	-0.43
ANKRD37	-0.55	-0.29	-0.08	0.27	0.57	1.03	2.01	2.08	2.61	-0.09	-0.8	-0.68	nan
ANKRD39	-0.52	-0.31	-0.18	0.08	0.68	1.46	1.92	2.57	2.64	-0.49	0.79	-0.57	-0.66
ANKRD40	-0.52	-0.33	-0.09	0.18	0.63	1.06	0.56	1.89	1.56	0.64	0.01	0.23	1.32
ANKRD40CL	-0.66	-0.42	-0.26	0.07	0.37	1.05	1.84	2.52	2.64	0.97	-0.6	-0.29	nan
ANKRD42	-0.63	-0.39	-0.19	0.07	0.22	0.76	1.67	2.39	-0.7	-0.5	0.2	-0.01	0
ANKRD46	-0.38	-0.2	-0.06	0.24	0.62	1.17	1.39	2.77	2.68	0.51	0.82	0.67	2.28
ANKRD49	-0.48	-0.33	-0.1	0.05	0.71	1.36	2.02	2.16	2.64	1.92	0.4	0.99	0.65
ANKRD52	-0.61	-0.36	-0.1	0.04	0.54	0.65	1.57	2.02	0.85	0.32	-0.04	0.15	0.97
ANKRD54	-0.47	-0.29	-0.07	0.09	0.58	1.04	1.73	2.1	2.51	-0.55	-0.17	0.01	0.99
ANKRD9	-0.59	-0.31	-0.05	0.16	0.5	0.75	1.55	2.29	2.22	1.25	1.19	-0.29	0.25
ANKS1A	-0.55	-0.31	-0.11	0.25	0.65	0.98	1.6	1.88	2.08	-0.4	1.44	0.37	1.24
ANKS4B	-0.75	-0.47	-0.21	0.06	0.53	0.85	1.39	2.16	2.09	0.76	0.44	-0.32	-0.44
ANKS6	-0.64	-0.38	-0.14	0.14	0.61	1.04	1.19	1.72	2.27	0.16	-0.26	-0.3	-0.54
ANKZF1	-0.5	-0.26	-0.08	0.2	0.93	0.86	2.06	1.69	2.22	0.51	-0.4	1.17	0.06
ANLN	-0.41	-0.37	-0.31	-0.04	0.33	0.74	0.92	2.04	1.92	0.52	-1.38	-0.55	-0.53
ANO6	-0.63	-0.33	-0.15	0.14	0.49	0.8	1.3	1.87	2.1	-0.06	-0.12	0.15	-0.76
ANO9	-0.81	-0.59	-0.18	0.25	0.66	0.73	1.35	1.75	1.4	0.87	0.34	-0.02	-0.04
ANP32A	-0.5	-0.37	-0.17	0.02	0.35	0.78	1.52	1.97	2.06	-0.45	0.31	-0.4	-0.09
ANP32B	-0.14	-0.17	0	0.09	0.29	0.56	1.23	1.7	1.77	0.54	0.07	-0.13	-0.42
ANP32E	-0.41	-0.36	-0.17	0	0.44	0.94	1.45	2.3	2.29	0.89	0.15	-0.19	-0.17
ANPEP	-0.74	-0.22	-0.02	0.31	0.45	0.31	-0.27	0.14	0.15	-0.71	-1.1	-0.8	-2.07
ANTKMT	-0.6	-0.42	-0.27	-0.02	0.42	0.91	1.69	2.14	2.27	0.86	0.49	0.37	-0.63
ANTXR2	-0.75	-0.52	-0.14	0.15	0.38	0.89	1.12	1.76	1.88	0.3	0.35	-0.05	-0.79
ANXA1	-0.59	-0.54	-0.57	-0.35	-0.14	0.49	0.92	1.42	1.35	0.15	-0.22	-0.42	-1.81
ANXA10	-0.78	-0.54	-0.39	-0.09	0.43	0.86	1.76	2.27	2.43	0.97	0.97	-0.05	0.53
ANXA11	-0.48	-0.37	-0.35	-0.19	-0.03	0.3	0.8	1.33	1.42	0.34	-0.4	-0.53	-1.39
ANXA13	-0.66	-0.39	-0.51	-0.43	-0.32	-0.09	0.57	1.11	1.14	-0.17	-0.54	-0.61	-1.34
ANXA2	0	-0.05	-0.3	-0.37	-0.49	-0.19	0.3	0.66	0.55	-0.04	-0.54	-1.32	-1.41
ANXA3	-0.35	-0.31	-0.33	-0.29	-0.23	0.03	0.66	1.16	1.1	0.16	0.09	-0.86	-1.13
ANXA4	-0.31	-0.19	-0.31	-0.4	-0.37	-0.19	0.41	0.86	0.95	-0.07	-0.58	-1.21	-1.24
ANXA5	-0.76	-0.55	-0.43	-0.15	0.24	0.78	1.49	1.98	2.12	0.56	0.26	-0.93	0.24
ANXA7	-0.78	-0.57	-0.39	-0.18	0.28	0.73	1.51	2.16	2.15	0.58	0	-0.07	-0.29
ANXA9	-0.59	-0.31	-0.2	0.13	0.29	1.3	1.77	2.66	2.79	0.44	-0.26	-0.52	nan
AOC1	-0.94	-0.57	-0.18	0.22	0.49	0.75	1.05	1.89	1.69	0.32	-0.06	-0.28	-1.27
AOPEP	-0.76	-0.49	-0.2	0.24	0.55	0.75	1.43	1.32	2.21	-0.02	0.42	-0.09	-0.65
AP1AR	-0.61	-0.39	-0.19	0.07	0.6	0.9	1.65	2.2	2.23	0.84	0.15	0.41	-0.31
AP1B1	-0.57	-0.34	-0.19	0.05	0.57	0.92	1.37	2.09	2.23	0.28	0.15	0.86	-0.34
AP1G1	-0.75	-0.53	-0.29	-0.07	0.29	0.67	1.53	2	2.02	0.33	0.6	0.04	-0.4
AP1M1	-0.58	-0.37	-0.19	0.09	0.38	0.91	1.43	2.07	2.51	-0.38	0.56	-0.31	-0.6
AP1M2	-0.67	-0.46	-0.31	-0.12	0.42	1.18	1.64	2.4	2.38	0.44	0.53	-0.36	-0.4
AP1S1	-0.36	-0.3	-0.27	-0.17	0.29	0.59	1.28	1.85	1.97	0.79	0.2	-0.18	-1.03
AP1S2	-0.51	-0.31	-0.21	0.09	0.78	1.25	1.47	2.41	2.21	0.17	1.46	-0.32	nan
AP1S3	-0.66	-0.38	-0.19	0.08	0.58	0.91	1.57	2.18	2.32	0.3	0.86	0.01	0.24
AP2A1	-0.47	-0.28	-0.08	0.13	0.57	0.83	1.87	2.19	1.89	-0.02	-0.33	0.89	1.17
AP2A2	-0.5	-0.31	-0.12	0.25	0.69	1.12	1.85	2.39	2.65	1.3	0.28	0.52	1.35
AP2B1	-0.57	-0.34	-0.22	0.06	0.55	0.85	1.65	2.14	2.39	-0.51	-0.15	0.56	0.18
AP2M1	-0.5	-0.33	-0.26	-0.11	0.3	0.75	1.33	1.93	2.02	0.26	0.14	-0.29	-0.65
AP2S1	-0.24	-0.31	-0.28	-0.21	-0.09	0.36	1.04	1.56	1.69	0.34	0.05	-0.24	-0.39
AP3B1	-0.72	-0.48	-0.26	0.07	0.34	0.73	1.21	2.11	2.05	0.53	0.27	0.21	-0.05
AP3D1	-0.5	-0.31	-0.2	0.06	0.46	0.73	1.26	1.94	1.87	0.72	0.32	0.02	-0.56
AP3M1	-0.59	-0.37	-0.15	0.05	0.5	0.75	1.91	2.34	2.22	-0.37	0.42	0.38	-0.35
AP3M2	-0.51	-0.32	-0.14	0.25	0.7	0.94	1.28	2.03	-0.63	-0.06	0.11	-0.07	-0.21
AP3S1	-0.7	-0.45	-0.31	-0.13	0.16	0.59	1.18	1.75	1.94	0.33	0.04	-0.36	-0.49
AP4E1	-0.53	-0.35	-0.03	0.12	0.67	1.09	1.39	2.18	2.19	0.35	1.57	-0.02	0.11
AP4M1	-0.42	-0.2	-0.08	0.27	0.57	0.93	2.12	2.66	2.41	-0.36	0.4	0.15	nan
AP5B1	-0.48	-0.25	-0.04	0.26	0.63	1	1.83	1.84	1.5	0.04	0.59	0.63	-0.57
AP5M1	-0.56	-0.36	-0.11	0.11	0.62	1.01	1.73	2.43	2.38	-0.03	0.45	0.48	-0.73
AP5S1	-0.5	-0.3	-0.11	0.07	0.46	1.11	2.05	2.44	1.89	-0.36	0.47	0.54	nan
AP5Z1	-0.54	-0.37	-0.06	0.26	0.63	1.02	0.9	2	1.23	0.77	1.02	-0.13	-0.55
APAF1	-0.55	-0.35	-0.13	0.02	0.46	0.71	0.93	2.22	2.18	0.82	0.56	-0.07	-0.57
APBB2	-0.49	-0.23	0.01	0.13	0.61	1.22	1.16	0.91	2.16	0.26	0.5	0.47	-0.44
APEX1	-0.31	-0.18	-0.05	0.03	0.56	1	1.77	2.35	2.59	0.75	0.83	-0.04	0.11
APEX2	-0.49	-0.29	-0.13	0.05	0.59	1.09	1.98	2.14	2.61	0.48	1.57	-0.04	-0.62
APH1A	-0.57	-0.35	-0.14	0.06	0.41	0.95	1.76	2.29	2.33	0.1	-0.21	0.08	0.44
APH1B	-0.65	-0.4	-0.25	0.06	0.39	0.95	1.65	2.55	2.13	1.13	1.84	-0.51	nan
API5	-0.57	-0.36	-0.15	-0.03	0.47	0.78	1.75	1.96	2.29	0.68	0.49	0.09	0.42
APIP	-0.55	-0.38	-0.25	-0.13	0.49	1.1	1.64	2.55	2.56	0.96	0.7	0.57	0.23
APMAP	-0.57	-0.35	-0.09	0.09	0.55	1.02	1.78	2.41	2.38	0.7	0.16	-0.34	nan
APOA1	-1.68	-0.37	-0.04	-0.15	-0.29	-0.56	-0.08	0.41	0.29	-0.75	-1.1	-0.76	-2.43
APOB	-1.32	-0.34	0.11	0.27	0.63	0.7	0.32	0.49	0.32	-1.27	-0.54	-0.78	-1.23
APOBEC1	-0.72	-0.34	-0.18	0.02	0.46	0.87	1.68	2.17	2.24	0.7	-0.68	-1.01	0.11
APOBEC3C	-0.62	-0.41	-0.33	-0.12	0.3	1.25	2.36	2.26	2.62	-0.39	-0.28	0.38	-0.73
APOBEC3F	-0.43	-0.22	-0.08	-0.04	0.63	0.83	2.16	2.62	2.95	0.18	0.25	0.02	0.24
APOC3	-1.22	-0.23	0.05	0.14	-0.28	-0.23	0.75	0.6	0.56	0.02	-1.73	0.8	-2.84
APOL1	-0.6	-0.33	-0.02	0.23	0.71	0.97	1.68	2.02	2.47	0.21	0.85	0.36	-0.67
APOL2	-0.4	-0.25	-0.12	0.26	0.58	1.2	1.37	2.54	2.63	0.84	1.19	0.62	0.26
APOL6	-0.64	-0.31	0.06	0.39	0.75	1	1.53	2.1	2.32	0.83	0.11	-0.12	0.21
APOO	-0.37	-0.24	-0.02	0.06	0.59	1.05	2.08	2.68	3.12	1.03	0.98	-0.33	-0.44
APOOL	-0.55	-0.26	-0.1	0.08	0.57	1.23	1.85	2.58	2.47	0.08	0.15	0.14	-0.41
APP	-0.8	-0.53	-0.25	0.02	0.45	0.82	1.27	1.75	1.38	0.35	1.08	0.72	-0.02
APPBP2	-0.55	-0.29	-0.2	0.08	0.64	0.99	1.65	2.42	2.58	0.04	0.78	0.36	0.67
APPL1	-0.47	-0.27	-0.12	0.09	0.47	0.77	1.76	2.16	2.42	0.19	0.67	0.28	0.41
APPL2	-0.67	-0.44	-0.12	0.29	0.74	0.94	1.4	-0.23	1.86	-0.14	0.69	-0.17	-0.44
APRT	-0.12	-0.16	-0.18	-0.1	0.07	0.53	1.16	1.64	1.65	0.56	0.36	-0.54	-0.91
AQP11	-0.75	-0.26	-0.04	0.15	0.44	0.71	1.45	2.15	1.77	1.54	0.8	-0.55	nan
AQP3	-1.2	-0.76	-0.27	0.34	0.28	1.23	1.39	1.6	-1.35	nan	nan	-0.17	-0.9
AQR	-0.55	-0.34	-0.07	0.16	0.52	0.89	1.82	2.03	2.73	0.79	1.13	0.34	0.72
ARAF	-0.44	-0.26	-0.18	0.08	0.65	1.08	1.87	2.65	1.89	-0.37	0.23	0.1	0.19
ARAP1	-0.73	-0.49	-0.13	0.16	0.62	0.61	1.18	2.15	1.59	0.66	0.63	-0.66	-0.59
ARAP2	-0.68	-0.45	-0.14	0.13	0.39	0.96	1.26	2.25	2.14	0.79	1.05	0.62	0.66
ARCN1	-0.65	-0.43	-0.28	-0.11	0.19	0.6	1.31	1.93	2.06	0.47	0.47	-0.68	-0.96
AREG	-0.09	-0.19	-0.1	0.09	0.13	0.29	0.59	1.14	1.09	1.02	0.36	-0.06	-0.84
AREL1	-0.58	-0.36	-0.09	0.1	0.59	0.84	1.68	1.87	2.11	0.81	0.71	0.35	-0.57
ARF1	-0.31	-0.25	-0.24	-0.2	-0.04	0.29	1.01	1.47	1.58	0.19	0.08	-0.41	-1.52
ARF3	-0.63	-0.43	-0.3	-0.03	0.32	0.57	1.52	2.11	2.24	0.55	0.19	0.15	-0.81
ARF4	-0.57	-0.52	-0.38	-0.21	0.19	0.63	1.21	1.78	1.87	0.32	0.05	-0.35	-0.05
ARF5	-0.38	-0.31	-0.24	-0.03	0.23	0.76	1.35	2	2.05	0.73	0.59	-0.58	-1.15
ARF6	-0.48	-0.29	-0.17	-0.02	0.28	0.67	1.4	2.05	2.09	0.37	0.32	-0.04	0.1
ARFGAP1	-0.68	-0.48	-0.18	0.14	0.56	0.81	1.37	2.01	2.29	-0.03	0.08	-0.3	-0.05
ARFGAP2	-0.61	-0.41	-0.32	-0.11	0.64	0.86	1.11	2.1	2.28	-0.35	-0.37	-0.46	nan
ARFGAP3	-0.78	-0.48	-0.33	-0.06	0.32	0.92	1.48	2.06	2.22	0.4	0.72	0.01	-0.86
ARFGEF1	-0.69	-0.46	-0.24	0.07	0.43	0.8	1.2	1.99	1.98	0.49	0.24	-0.11	-0.78
ARFGEF2	-0.64	-0.44	-0.17	0.05	0.46	0.74	1.41	1.94	2.22	0.69	0.52	0.04	-0.52
ARFGEF3	-0.81	-0.46	-0.21	0.07	0.72	0.97	1.28	1.85	2.04	-0.55	-0.5	-0.25	-0.98
ARFIP1	-0.53	-0.35	-0.18	-0.01	0.64	1.32	1.62	2.49	2.42	-0.49	1.45	0.75	-0.33
ARGLU1	-0.65	-0.45	-0.24	0.07	0.43	0.73	1.18	1.91	1.97	1.15	0.6	0.13	-1.05
ARHGAP1	-0.51	-0.31	-0.11	0.17	0.53	1.02	1.58	2.16	2.19	0.1	1.11	-0.02	1.79
ARHGAP10	-0.59	-0.39	-0.19	0.14	0.6	1.07	1.58	1.91	1.94	0.92	0.11	-0.4	-0.44
ARHGAP11A	-0.51	-0.28	-0.27	0.09	0.39	0.81	1.31	2.11	2.34	-0.07	-0.97	-0.62	-0.39
ARHGAP12	-0.68	-0.45	-0.16	0	0.48	1.01	1.74	2.24	2.02	0.55	0.18	-0.2	-0.66
ARHGAP18	-0.45	-0.31	-0.26	-0.09	0.11	0.36	0.92	1.5	1.5	0.36	0.12	-0.39	-0.68
ARHGAP26	-0.65	-0.36	-0.14	0.22	0.61	0.95	1.36	1.9	2.12	0.66	0.6	0.01	-0.25
ARHGAP29	-0.4	-0.19	0.06	0.36	0.63	1.22	2.1	2.4	2.62	0.82	0.57	0.14	-0.49
ARHGAP32	-0.67	-0.39	-0.11	0.24	0.59	1.02	1.62	1.93	1.88	0.53	0.32	-0.26	-0.37
ARHGAP35	-0.67	-0.37	-0.15	0.13	0.59	0.87	1.37	1.99	1.86	0.85	0.54	0.23	-0.24
ARHGAP42	-0.46	-0.29	-0.11	0.18	0.55	0.86	1.84	2.4	2.5	0.93	0.38	0.33	-0.19
ARHGAP44	-0.49	-0.29	-0.14	0.08	0.5	0.66	1.15	2.45	-0.66	-0.66	nan	0.51	-0.53
ARHGAP45	-0.49	-0.27	-0.01	0.31	0.78	1.24	2.13	2.16	2.46	0.05	0.09	0.86	-0.56
ARHGAP5	-0.7	-0.43	-0.2	0.09	0.41	0.63	1.12	1.77	1.78	0.58	0.38	0.09	-0.16
ARHGDIA	-0.42	-0.33	-0.3	-0.11	0.18	0.77	1.24	1.84	1.87	-0.09	0.21	-0.28	-1.25
ARHGDIB	-0.57	-0.39	-0.23	0.07	0.76	0.69	2.56	2.31	2.79	1.75	nan	-0.48	-0.03
ARHGDIG	-0.63	-0.46	-0.15	0.02	0.42	1.23	1.42	2.42	2.45	0.63	-0.23	0.58	-0.73
ARHGEF11	-0.65	-0.4	-0.1	0.22	0.64	0.82	1.36	1.97	1.98	1.79	-0.05	0.34	0
ARHGEF12	-0.68	-0.37	-0.16	0.09	0.44	0.85	1.44	1.85	2.09	0.49	0.43	0.2	-0.28
ARHGEF16	-0.73	-0.52	-0.18	0.14	0.46	0.9	1.84	2.32	2.28	0.62	0.44	-0.13	0.1
ARHGEF35	-0.56	-0.35	-0.15	0.03	0.56	0.84	1.49	2.27	2.22	0.63	0.02	-0.15	0.25
ARHGEF37	-0.61	-0.47	-0.26	0.11	0.4	1.07	1.65	1.81	1.99	-0.03	0.19	0.51	-0.25
ARHGEF38	-0.82	-0.54	-0.2	0.26	0.53	0.95	1.44	2	2.04	1.27	1.05	0.68	-0.18
ARHGEF40	-0.48	-0.26	-0.04	0.16	0.99	1.01	1.5	2.16	2.39	-0.41	0.65	0.45	-0.29
ARHGEF5	-0.61	-0.38	-0.13	0.17	0.48	0.95	1.53	2.08	2.06	0.04	0.81	0.06	-0.02
ARID1A	-0.55	-0.27	-0.06	0.18	0.56	0.85	1.35	2.09	2.07	1.11	0.78	0.79	0.05
ARID1B	-0.5	-0.3	-0.06	0.16	0.56	0.92	1.47	1.84	2.77	0.3	0.45	0.13	-0.26
ARID2	-0.65	-0.41	-0.12	0.12	0.76	0.86	0.9	1.82	2.05	0.42	0.63	-0.06	-0.28
ARID4B	-0.6	-0.39	-0.1	0.23	0.61	0.84	1.38	2.08	2.16	1.18	1.35	0.87	0.35
ARID5B	-0.38	-0.16	0	0.28	0.73	1.06	1.85	2.03	1.96	0.63	0.73	0.28	-0.28
ARIH1	-0.57	-0.38	-0.12	0.13	0.45	1.01	1.75	2.17	2.32	0.98	0.58	0.68	-0.08
ARIH2	-0.62	-0.41	-0.29	-0.02	0.47	0.84	1.44	1.82	-0.17	0.8	0.42	0.12	nan
ARL1	-0.63	-0.47	-0.33	-0.06	0.36	0.9	1.37	2.09	2.15	0.62	0.08	-0.05	0.07
ARL14	-0.74	-0.52	-0.23	-0.07	0.74	1.05	1.66	2.34	2.33	1.17	1.33	0.45	0.07
ARL14EP	-0.6	-0.35	-0.14	0.09	0.78	0.94	1.65	2.32	2.39	-0.01	1.34	0.63	0.26
ARL15	-0.49	-0.32	-0.2	0.16	0.51	0.91	1.77	2.24	2.43	-0.02	2.17	-0.09	-0.49
ARL16	-0.68	-0.44	-0.28	0.09	0.46	0.96	1.43	2.07	2.36	1.24	0.36	-0.13	0.34
ARL2	-0.56	-0.33	-0.17	0.03	0.45	1.02	1.62	2.42	2.43	-0.54	0.51	-0.61	0.07
ARL2BP	-0.5	-0.33	-0.14	0.07	0.44	1.15	1.95	2.45	2.53	0.93	0.51	-0.38	-0.35
ARL3	-0.52	-0.29	-0.13	0.04	0.55	1.09	1.84	2.65	2.25	0.53	-0.6	0.17	1.08
ARL4A	-0.7	-0.45	-0.3	-0.09	0.26	0.89	1.61	2.21	2.24	0.63	0.21	0.1	0.26
ARL5A	-0.52	-0.28	-0.15	-0.01	0.42	0.94	1.34	2.15	2.34	0.6	0.28	-0.34	-0.84
ARL5B	-0.68	-0.46	-0.18	0.02	0.49	0.97	1.54	2.13	2.41	1.09	0.88	0.38	0.31
ARL6IP1	-0.38	-0.34	-0.18	0.01	0.3	0.57	1.02	1.6	1.58	0.14	0.29	-0.78	-0.72
ARL6IP4	-0.25	-0.3	-0.28	-0.2	0.1	0.49	1.15	1.73	1.76	0.33	0.15	-0.17	-0.85
ARL6IP5	-0.51	-0.36	-0.23	-0.04	0.16	0.53	1.02	1.55	1.62	-0.15	-0.15	-0.19	-0.72
ARL6IP6	-0.62	-0.37	-0.21	0.03	0.31	1.06	1.2	2.14	2.68	-0.74	0.18	-0.41	nan
ARL8A	-0.59	-0.33	-0.14	0.08	0.55	0.51	1.76	2.24	2.59	0.73	0.22	-0.11	0.27
ARL8B	-0.6	-0.4	-0.24	0.12	0.48	0.89	1.33	2.2	2.21	0.49	0.5	0.21	-0.39
ARMC1	-0.58	-0.35	-0.21	-0.07	0.4	1.05	1.68	2.41	2.55	0.7	-0.49	0.01	-0.43
ARMC10	-0.41	-0.27	-0.06	0.22	0.73	1.07	1.41	2.39	0.1	0.34	-0.4	-0.55	-0.19
ARMC6	-0.39	-0.2	-0.02	0.22	0.4	1.05	1.54	2.48	2.33	0.71	0.88	-0.23	0.2
ARMC7	-0.65	-0.52	-0.31	-0.06	0.46	1.02	1.57	2.17	2.46	-0.33	-0.17	-0.42	nan
ARMCX3	-0.67	-0.46	-0.23	-0.01	0.4	0.88	1.44	2.35	2.23	-0.32	0.9	0.16	0.77
ARMCX6	-0.51	-0.29	-0.19	-0.07	0.34	1.09	1.48	2.11	2.29	0.8	-0.09	-0.39	nan
ARMH3	-0.65	-0.47	-0.2	0.03	0.28	0.86	1.92	1.78	1.43	-0.04	0.83	0.28	-0.1
ARMT1	-0.57	-0.37	-0.16	0	0.58	0.98	1.78	2.45	2.66	-0.45	0.46	-0.2	-0.45
ARPC1A	-0.52	-0.41	-0.34	-0.21	0.17	0.45	1.15	1.76	1.81	0.45	0.19	-0.34	-0.13
ARPC1B	-0.03	-0.06	-0.25	-0.25	-0.22	0.09	0.61	1.17	1.23	0.04	-0.12	-0.85	-1.08
ARPC2	0.03	-0.04	-0.22	-0.25	-0.28	-0.02	0.48	1.01	1.11	-0.06	-0.19	-0.9	-1.02
ARPC3	-0.36	-0.32	-0.37	-0.31	-0.14	0.17	0.84	1.29	1.35	0.19	0.07	-0.42	-1.33
ARPC4	-0.6	-0.42	-0.29	-0.16	0.49	0.94	1.33	2.21	2.23	0.22	-0.28	-0.13	-0.99
ARPC5	-0.28	-0.29	-0.33	-0.26	-0.21	0.26	0.89	1.42	1.5	0.45	0.06	-0.33	-0.8
ARPC5L	-0.33	-0.27	-0.09	0.02	0.38	0.68	1.45	2.14	2.15	0.61	0.64	-0.05	-0.24
ARPIN	-0.6	-0.36	-0.15	0.09	0.53	1.12	1.46	2.09	1.87	0.79	-0.56	-0.56	-0.09
ARPP19	-0.58	-0.4	-0.24	-0.05	0.52	1.24	1.48	2.27	2.37	0.49	0.53	-0.13	1.6
ARRB1	-0.46	-0.25	-0.1	0.16	0.77	1.09	1.66	2.46	1.98	-0.1	1.17	0.11	-0.06
ARRDC1	-0.51	-0.32	-0.11	0.18	0.64	0.95	1.52	1.97	2.4	0.98	-0.08	0.13	-0.4
ARRDC3	-0.69	-0.45	-0.13	0.16	0.41	0.88	1.05	2.03	2.03	1.18	1.14	1.11	0.23
ARRDC4	-0.71	-0.49	-0.34	-0.12	0.18	0.6	1.16	1.71	1.77	0.78	0.8	0.08	-0.57
ARSA	-0.66	-0.43	-0.15	0.06	0.56	1.01	1.71	1.81	2.29	0.31	-0.06	-0.21	0.96
ARSD	-0.56	-0.34	-0.1	0.1	0.5	0.95	1.62	2.03	2.15	-0.14	-0.64	-0.52	-0.02
ARSG	-0.81	-0.58	-0.31	0.15	0.45	0.76	1.25	1.97	-0.3	-0.53	-0.82	-0.43	nan
ARSL	-0.55	-0.3	-0.13	0.22	0.5	0.86	1.29	1.68	2.54	0.44	0.24	-0.3	-0.63
ARV1	-0.53	-0.38	-0.18	0.18	0.67	1.16	1.62	2.54	2.65	0.08	-0.62	0.79	nan
ASAH1	-0.73	-0.44	-0.18	0.05	0.45	0.67	1.26	1.79	2.12	-0.16	-0.82	-0.23	-0.85
ASAP2	-0.53	-0.26	-0.13	0.3	0.65	1.49	1.66	2.01	-0.51	0.68	-0.16	-0.22	-0.31
ASB1	-0.56	-0.42	-0.25	0.12	0.58	1.26	1.73	1.75	2.28	-0.5	0.47	-0.15	nan
ASB13	-0.48	-0.31	-0.1	0.14	0.66	0.94	2.15	2.55	2.6	-0.43	-0.5	-0.26	nan
ASB6	-0.47	-0.29	-0.01	0.16	0.64	1.44	1.9	2.38	1.84	0.29	0.92	0.09	-0.26
ASB7	-0.5	-0.25	-0.03	0.08	0.54	1.03	1.08	1.69	2.06	1.04	0.24	0.48	0.04
ASB8	-0.63	-0.37	-0.2	0.08	0.62	0.81	1.9	2.19	2.58	-0.51	0.98	0.12	1.09
ASCC2	-0.6	-0.43	-0.23	0.17	0.38	0.99	0.88	1.48	0.49	0	0.21	-0.1	-0.45
ASCC3	-0.37	-0.34	-0.11	0.09	0.42	0.75	1.2	1.9	1.78	0.92	0.8	0.47	-0.22
ASF1A	-0.54	-0.36	-0.15	-0.01	0.62	1.01	1.68	2.21	2.7	-0.32	0.98	0.11	-0.33
ASH1L	-0.56	-0.29	0	0.2	0.44	0.92	1.2	2.01	2.18	1.07	1.04	0.61	0.1
ASH2L	-0.5	-0.27	-0.1	0.03	0.79	0.9	1.66	2.69	2.79	0.52	0.44	-0.16	-0.08
ASL	-0.63	-0.48	-0.34	-0.06	0.31	0.81	1.39	2.08	2.11	0.66	0.16	-0.31	-0.22
ASMTL	-0.66	-0.47	-0.26	-0.17	0.42	0.95	1.64	2.38	2.81	-0.48	-0.15	-0.48	nan
ASNS	-0.87	-0.66	-0.35	-0.12	0.25	0.75	1.48	2.05	2.24	-0.02	-0.11	0.35	nan
ASNSD1	-0.72	-0.46	-0.28	-0.11	0.38	1.06	1.79	2.55	2.37	0.9	1.41	-0.61	0.09
ASPH	-0.94	-0.67	-0.31	0	0.48	0.77	1.35	1.43	1.52	-0.2	0.39	0.26	-0.82
ASPHD1	-0.65	-0.44	-0.27	0	0.3	1.04	1.78	2	2.2	0.02	-0.01	0.48	0.19
ASPM	-0.67	-0.49	-0.24	0	0.63	0.45	0.95	1.64	2.11	0.06	-0.32	-0.61	-0.39
ASRGL1	-0.52	-0.28	-0.13	0.22	0.64	1.06	1.57	2.48	2.25	0.99	1.53	-0.59	-0.27
ASS1	-0.6	-0.39	-0.44	-0.35	-0.13	0.25	0.93	1.31	1.33	-0.01	-0.25	-0.6	-1.14
ASTE1	-0.5	-0.26	0.03	0.2	0.74	0.84	1.72	2.57	2.97	1.53	-0.5	0.15	0.82
ASXL1	-0.68	-0.42	-0.17	0.03	0.55	0.84	1.36	2.12	1.71	-0.46	0.31	0.46	-0.51
ASXL2	-0.55	-0.34	-0.12	0.12	0.54	0.91	1.36	1.82	1.31	-0.26	0.73	0.31	-0.05
ATAD1	-0.72	-0.47	-0.21	0.19	0.49	0.86	1.49	1.91	2.04	-0.59	1.25	-0.27	nan
ATAD2	-0.47	-0.28	-0.04	0.11	0.78	0.91	1.51	2.06	2.11	1.39	-0.2	-0.3	-0.6
ATAD2B	-0.69	-0.45	-0.13	0.27	0.5	0.93	1.3	1.45	1.81	0.82	-0.03	0.3	-0.43
ATAD3A	-0.48	-0.29	-0.16	0.17	0.59	1.13	1.41	2.45	2.33	0.01	0.05	0.64	-0.42
ATAD3B	-0.74	-0.52	-0.28	-0.03	0.41	0.84	0.93	1.96	2.71	0.85	0.01	-0.43	-0.94
ATAD5	-0.47	-0.31	-0.11	0.26	0.61	1.14	1.31	2.14	2.08	0.89	-0.77	-0.32	0.4
ATAT1	-0.57	-0.41	-0.04	0.03	0.7	1.1	1.68	2.08	-0.37	-0.51	0.78	-0.27	nan
ATE1	-0.46	-0.27	-0.01	0.06	0.68	0.84	1.82	2.74	2.46	-0.25	-0.28	-0.34	2.42
ATF2	-0.61	-0.34	-0.19	0.06	0.53	0.91	1.3	2.59	2.56	0.44	0.87	0.46	0.28
ATF3	-0.6	-0.45	-0.17	0.18	0.71	0.9	1.22	2.26	2.24	1.93	1.99	2.25	0.76
ATF4	-0.72	-0.5	-0.2	0.12	0.45	0.71	1.25	1.97	2.1	0.85	0.73	0.15	0.26
ATF5	-0.46	-0.27	-0.09	0.08	0.5	0.79	1.72	2.24	2.25	0.27	0.43	0.47	1.28
ATF6	-0.57	-0.32	-0.08	0.22	0.58	0.99	1.5	2.14	1.81	0.9	0.43	0.58	-0.46
ATF6B	-0.48	-0.29	-0.02	0.16	0.64	1.25	1.88	1.46	2.04	-0.17	0.37	0.47	-0.24
ATF7	-0.58	-0.37	-0.23	0.07	0.49	1.08	1.77	2.35	2.42	1.84	0.47	-0.11	-0.42
ATG10	-0.53	-0.37	-0.17	0.22	0.65	0.97	2.41	1.76	2.51	-0.58	0.54	0.87	-0.48
ATG101	-0.46	-0.26	-0.1	0.1	0.61	0.94	2.18	2.45	2.32	0.42	1.06	-0.07	-0.35
ATG12	-0.65	-0.43	-0.24	-0.01	0.61	1.09	1.41	2.46	2.5	0.51	1.19	0.36	-0.78
ATG14	-0.67	-0.45	-0.21	0.06	0.51	0.72	1.7	1.95	0.96	0.25	1.05	0.19	0.11
ATG16L1	-0.62	-0.41	-0.13	0.01	0.65	0.96	1.6	2.49	2.43	0.77	0.06	0.35	-0.53
ATG2A	-0.51	-0.35	-0.12	0.07	0.61	1.06	1.11	1.74	1.39	-0.72	1.49	-0.35	nan
ATG2B	-0.64	-0.45	-0.12	0.11	0.51	0.65	1.36	1.97	1.95	-0.08	0.82	0.03	-0.3
ATG3	-0.49	-0.33	-0.14	0.01	0.48	0.79	1.96	2.26	2.49	0.44	0.89	0.94	-0.12
ATG4A	-0.6	-0.37	-0.19	0.07	0.38	1.18	1.6	2.29	2.22	0.43	1.56	0.21	-0.41
ATG4C	-0.47	-0.35	-0.18	0.07	0.72	1.06	1.5	2.08	2.26	0.78	1.65	-0.68	nan
ATG4D	-0.44	-0.23	-0.06	0.05	0.37	0.82	0.92	2.17	2.62	0.03	0.28	-0.06	-0.44
ATG5	-0.6	-0.36	-0.17	-0.01	0.56	1.15	1.73	2.43	2.27	0.32	0.56	0.21	-0.32
ATG9A	-0.58	-0.33	-0.14	0.25	0.6	0.78	1.21	2.16	1.95	1.13	-0.13	-0.15	0.38
ATIC	-0.61	-0.39	-0.23	-0.04	0.53	1.1	1.8	2.36	2.51	0.43	0.52	0.63	-0.46
ATL1	-0.45	-0.21	0.04	0.08	0.72	1.22	1.83	2.2	2.17	-0.61	-0.69	0.35	-0.35
ATL2	-0.67	-0.47	-0.18	0.11	0.28	0.89	1.43	1.84	1.61	-0.8	0.36	0.59	-0.06
ATL3	-0.61	-0.38	-0.13	0.06	0.38	0.86	1.54	2.09	2.34	0.26	-0.25	-0.2	0.83
ATM	-0.68	-0.55	-0.19	0.01	0.2	0.88	0.03	2.59	2.37	-0.54	0.19	-0.48	nan
ATMIN	-0.47	-0.21	-0.09	0.13	0.53	1.17	1.51	2.29	2	0.18	1.15	0.48	-0.44
ATN1	-0.61	-0.39	-0.1	0.02	0.43	0.68	1.38	2.26	2.02	1.67	0.27	0.45	-0.51
ATOX1	-0.42	-0.3	-0.31	-0.17	0.07	0.64	1.32	1.75	1.84	0.21	0.53	-0.01	-0.06
ATP10B	-0.56	-0.36	-0.07	0.28	0.63	0.95	1.38	2.04	2.19	0.53	-0.14	0.39	-0.49
ATP10D	-0.49	-0.28	-0.11	0.15	0.54	0.77	1.32	2.76	2.23	-0.28	0.03	0.03	nan
ATP11A	-0.65	-0.39	-0.14	0.12	0.42	0.8	1.5	1.78	1.84	0.53	-0.3	0.17	-0.43
ATP11B	-0.71	-0.42	-0.2	0.13	0.41	0.66	1.36	1.99	2	0.25	-0.04	-0.14	-0.4
ATP13A1	-0.6	-0.39	-0.16	0.23	0.53	0.88	1.53	2.07	2.23	0.74	0.82	0.3	-0.56
ATP13A3	-0.57	-0.31	-0.11	0.18	0.55	0.81	1.06	1.8	2.27	0.62	0.55	0.67	-0.26
ATP1A1	-0.43	-0.13	0.08	0.24	0.38	0.32	0.15	0.54	0.64	-0.37	-0.81	-1.26	-2.1
ATP1B1	-0.2	-0.02	0	0.03	0.03	0.01	0.07	0.44	0.42	-0.15	-0.49	-0.9	-1.56
ATP1B3	-0.83	-0.48	-0.23	0.04	0.23	0.45	0.89	1.38	1.5	-0.04	-0.25	-0.92	-0.42
ATP2A2	-0.63	-0.38	-0.13	0.13	0.37	0.58	0.99	1.6	1.53	-0.08	-0.27	-0.73	-1.12
ATP2A3	-1.16	-0.99	-0.41	0.07	0.09	0.63	1.19	1.51	1.28	nan	-0.85	-1.33	nan
ATP2B4	-0.7	-0.42	-0.19	0.04	0.47	0.86	0.91	1.36	1.15	-0.37	0.08	-0.18	0.03
ATP2C1	-0.62	-0.41	-0.12	0.09	0.44	0.89	1.39	2.05	2.46	-0.08	0.3	-0.03	-0.68
ATP2C2	-0.88	-0.62	-0.27	0.15	0.42	0.74	1.35	1.88	1.83	0.51	-0.09	0.01	-0.45
ATP5F1A	-0.36	-0.13	-0.19	-0.18	-0.06	0.18	0.77	1.36	1.34	0.44	-0.05	-0.51	-1.01
ATP5F1B	-0.19	-0.13	-0.25	-0.2	-0.08	0.12	0.65	1.15	1.18	-0.02	-0.19	-0.76	-1.78
ATP5F1C	-0.47	-0.32	-0.27	-0.23	0.02	0.34	1.09	1.58	1.65	0.52	-0.04	-0.12	-0.8
ATP5F1D	-0.04	-0.08	-0.22	-0.29	-0.32	-0.06	0.55	1.03	1.1	0.02	-0.16	-0.62	-1.16
ATP5F1E	0.27	0.14	-0.11	-0.2	-0.23	0.07	0.58	1.11	1.21	0.4	0	-0.83	-1.34
ATP5IF1	-0.13	-0.16	-0.26	-0.27	-0.15	0.12	0.79	1.31	1.38	0.32	-0.08	-0.59	-1.25
ATP5MC1	-0.1	-0.11	-0.17	-0.19	-0.07	0.2	0.83	1.42	1.48	0.15	0	-0.74	-1.31
ATP5MC3	-0.08	-0.03	-0.2	-0.38	-0.44	-0.23	0.37	0.92	1.01	0.01	-0.4	-1.21	-1.27
ATP5ME	-0.1	-0.14	-0.19	-0.11	0.28	0.67	1.16	1.69	1.89	0.54	-0.01	-0.12	0.15
ATP5MF	-0.17	-0.19	-0.25	-0.23	-0.02	0.3	0.88	1.49	1.54	0.4	-0.45	-0.36	-1
ATP5MG	-0.12	-0.13	-0.24	-0.26	-0.26	0.05	0.59	1.22	1.33	0.54	0.07	-0.4	-1.02
ATP5MJ	-0.07	-0.15	-0.24	-0.27	-0.09	0.17	0.79	1.39	1.5	0.34	-0.15	-0.41	-0.95
ATP5MK	0.09	-0.01	-0.21	-0.23	-0.2	0.14	0.72	1.3	1.42	0.49	0.19	-0.81	-1.06
ATP5PB	-0.44	-0.36	-0.37	-0.28	-0.09	0.32	0.87	1.46	1.59	0.37	0.16	-0.74	-1.26
ATP5PD	-0.56	-0.46	-0.42	-0.32	0.04	0.32	1.16	1.55	1.76	0.36	0.11	-0.33	-0.93
ATP5PF	-0.05	-0.07	-0.23	-0.38	-0.35	-0.08	0.51	1	1.19	0.05	-0.24	-1.1	-1.1
ATP5PO	-0.56	-0.44	-0.39	-0.36	-0.11	0.33	0.88	1.37	1.43	0.23	0.01	-0.86	-1.04
ATP6AP1	-0.68	-0.42	-0.1	0.23	0.59	0.81	1.47	1.97	2.42	0.2	-0.15	-0.18	-0.81
ATP6AP2	-0.83	-0.6	-0.24	0.07	0.45	0.8	1.19	2.03	2	0.99	0.05	-0.45	-0.81
ATP6V0A2	-0.52	-0.29	-0.1	0.12	0.61	0.88	1.75	1.65	1.86	-0.09	0.29	-0.15	-0.56
ATP6V0B	-0.41	-0.41	-0.31	-0.18	0.1	0.4	1	1.56	1.55	0.11	-0.29	-0.39	-0.63
ATP6V0C	-0.39	-0.32	-0.33	-0.21	-0.05	0.38	0.94	1.43	1.53	0	-0.35	-0.77	-0.51
ATP6V0D1	-0.63	-0.4	-0.26	0.01	0.42	0.9	1.61	2.24	2.17	0.64	0.08	0.25	-0.84
ATP6V0E1	-0.38	-0.44	-0.46	-0.3	-0.15	0.15	0.9	1.44	1.46	0.35	0.16	-0.77	-0.63
ATP6V1A	-0.56	-0.34	-0.11	-0.02	0.68	0.98	1.68	2.34	2.11	0.52	0.33	0.07	0.1
ATP6V1B2	-0.68	-0.42	-0.24	0.07	0.48	1.1	1.6	2.12	2.42	0.91	1.06	0.07	-0.32
ATP6V1C1	-0.61	-0.39	-0.22	-0.01	0.67	1.01	1.74	2.26	2.24	-0.39	0.42	-0.19	0.24
ATP6V1D	-0.61	-0.46	-0.42	-0.27	0.21	0.68	1.28	1.82	1.98	0.73	0.25	0.02	0.4
ATP6V1E1	-0.62	-0.39	-0.23	-0.04	0.43	0.98	1.69	2.27	2.52	0.13	0.52	0.41	0.37
ATP6V1F	-0.41	-0.36	-0.32	-0.15	0.07	0.56	1.16	1.85	1.91	0.1	0.09	-0.12	0.16
ATP6V1G1	-0.39	-0.34	-0.31	-0.19	0.15	0.39	1.29	1.66	1.74	0.68	0.06	-0.32	-0.03
ATP6V1H	-0.66	-0.42	-0.24	-0.07	0.5	0.99	1.45	2.3	2.63	-0.15	0.36	0.31	-0.17
ATP7A	-0.67	-0.5	-0.28	-0.02	0.42	0.37	1.42	1.75	2.19	-0.08	-0.09	-0.44	-0.41
ATP8A1	-0.68	-0.47	-0.13	0.17	0.46	0.86	1.17	2.09	2.31	-0.46	-0.6	-0.13	-0.5
ATP8B1	-0.65	-0.41	-0.19	0.02	0.23	0.35	0.75	1.25	1.4	0.09	-0.31	-0.67	-1
ATP9A	-0.65	-0.37	-0.04	0.33	0.59	1.02	1.49	1.93	1.79	0.02	1.14	-0.42	-0.24
ATP9B	-0.69	-0.5	-0.12	0.12	0.66	0.79	0.89	1.36	1.4	0.24	0.18	0.02	-0.39
ATPAF1	-0.46	-0.24	-0.1	0.12	0.58	1.04	1.66	2.8	2.58	0.23	0.66	0.45	-0.55
ATPAF2	-0.52	-0.35	-0.2	0.02	0.56	1.14	1.45	2.75	3	-0.43	-0.53	0.27	nan
ATPSCKMT	-0.51	-0.31	-0.17	0.11	0.86	0.86	1.21	2.2	3.14	-0.64	-0.37	-0.39	-0.6
ATR	-0.51	-0.31	-0.01	0.24	0.68	1.04	1.48	2.29	2.15	1.46	0.11	-0.05	-0.39
ATRAID	-0.72	-0.46	-0.31	-0.04	0.33	0.77	1.68	2.24	2.31	1	0.12	-0.15	0.13
ATRN	-0.59	-0.4	-0.01	0.21	0.55	0.94	1.66	2.04	1.56	-0.15	0.01	-0.48	-0.63
ATXN1	-0.61	-0.38	-0.15	0.16	0.53	0.88	1.37	2	2.28	-0.22	0.69	0.11	-0.44
ATXN10	-0.54	-0.38	-0.2	0.04	0.56	0.97	1.99	2.51	2.62	0.98	0.51	0.12	-0.63
ATXN1L	-0.44	-0.25	0.05	0.15	0.61	0.75	1.86	2.48	2.5	0.48	0.51	-0.04	nan
ATXN2	-0.61	-0.38	-0.14	0.15	0.5	0.88	1.24	1.99	2.04	0.62	0.51	-0.15	0.44
ATXN3	-0.43	-0.21	-0.07	0.23	0.36	1.32	2.36	2.76	2.61	-0.2	-0.25	0.41	nan
ATXN7	-0.66	-0.43	-0.15	0.17	0.59	0.94	1.17	1.68	2.25	0.98	0.51	0.18	-0.4
ATXN7L1	-0.77	-0.57	-0.24	0.12	0.55	0.77	1.43	1.42	1.98	-0.03	0.75	-0.37	0.49
ATXN7L3	-0.56	-0.37	-0.09	0.12	0.5	0.92	1.34	2.06	2.45	0.06	0.03	-0.19	-0.41
ATXN7L3B	-0.53	-0.33	-0.2	-0.02	0.5	0.89	1.59	2.04	2.31	0.33	0.37	0.04	-0.08
AUH	-0.7	-0.51	-0.32	0.07	0.53	0.68	1.1	2.2	2.56	-0.6	1.08	-0.45	-0.19
AUP1	-0.61	-0.41	-0.26	-0.02	0.4	0.92	1.53	2.19	2.2	1.26	0.46	-0.03	-0.81
AURKAIP1	-0.21	-0.21	-0.27	-0.21	-0.04	0.28	1	1.47	1.6	0.04	0.35	-0.31	-0.31
AVEN	-0.42	-0.23	-0.12	0.05	0.59	1.05	2.04	2.62	2.86	0.73	0.8	0.65	-0.68
AVL9	-0.51	-0.33	-0.03	0.18	0.66	1.06	1.37	2.12	2.15	1.35	0.97	0.11	-0.67
AVPI1	-0.45	-0.23	-0.09	0.04	0.76	1.22	1.65	2.55	2.18	0.92	-0.53	0.41	0.04
AXDND1	-0.59	-0.39	-0.43	-0.06	0.89	0.56	1.61	2.75	2.77	1.02	nan	-0.52	-0.58
AXIN1	-0.44	-0.24	-0.03	0.26	0.75	1.12	1.71	1.8	1.78	1.05	0.08	0.09	-0.17
AZGP1	-0.8	-0.56	-0.28	0.08	0.55	0.8	1.44	2.16	2.37	0.6	0.89	-0.36	nan
AZI2	-0.57	-0.32	-0.07	0.11	0.44	1.03	1.88	2.34	2.58	0.76	0.03	0.28	-0.42
B2M	-0.12	-0.06	-0.15	-0.24	-0.38	-0.28	0.13	0.57	0.54	-0.14	-0.95	-1.61	-2.33
B3GALNT2	-0.64	-0.43	-0.15	0.12	0.57	1.02	1.57	1.92	2.28	0.37	0.61	0.36	-0.17
B3GALT4	-0.55	-0.34	-0.06	0.2	0.93	1.17	1.89	2.64	1.59	-0.41	0.53	0.85	nan
B3GALT5	-0.77	-0.59	-0.29	0.06	0.34	0.56	0.94	1.44	1.56	0.33	0.1	-0.19	-1.13
B3GALT6	-0.35	-0.17	-0.02	0.23	0.91	1.21	1.88	2.2	2.06	0.03	-0.09	-0.29	-0.23
B3GAT3	-0.51	-0.35	-0.14	0.07	0.51	0.85	2.07	2.5	2.41	0.02	0.35	0.28	nan
B3GNT2	-0.43	-0.17	-0.01	0.13	0.75	1.02	1.71	1.97	2.43	1.01	0.85	0.61	-0.31
B3GNT3	-0.54	-0.35	-0.09	0.24	0.47	1.01	1.44	1.84	1.93	0.9	-0.15	0.4	-0.44
B3GNT5	-0.88	-0.64	-0.27	0.16	0.52	0.91	1.16	1.64	1.02	0.02	0.08	0.46	-0.59
B3GNT7	-0.61	-0.46	-0.19	0.11	0.37	0.78	1.04	2.34	2.33	-0.26	0.73	-0.23	nan
B3GNT8	-0.53	-0.32	-0.14	0.1	0.63	1.03	1.53	2.33	1.64	1.73	0.21	0.86	nan
B4GALNT3	-0.85	-0.62	-0.34	0.08	0.55	0.75	0.95	1.17	1.27	-0.05	0.42	-0.63	-0.73
B4GALT1	-0.85	-0.58	-0.4	-0.17	0.2	0.53	1.07	1.64	1.56	-0.3	0.36	-0.05	-1.02
B4GALT2	-0.36	-0.15	-0.04	0.12	0.67	1.22	1.56	2.45	2.72	-0.37	1.12	0.18	-0.54
B4GALT3	-0.55	-0.35	-0.14	-0.03	0.61	0.65	1.87	2.46	2.34	0.11	0.19	-0.06	-0.31
B4GALT5	-0.58	-0.35	-0.12	0.07	0.54	0.82	1.24	2.09	2.3	0.58	0.62	0.44	0.05
B4GALT6	-0.56	-0.41	-0.04	0.3	0.6	0.59	1.64	1.66	2.07	0.5	1.1	0.11	-0.22
B4GALT7	-0.45	-0.29	-0.12	0.12	0.71	1.43	2.14	2.24	2.73	0.44	1.51	0.4	-0.39
B4GAT1	-0.48	-0.31	-0.04	0.2	0.47	1.28	1.49	2.53	2.3	-0.02	-0.57	-0.24	nan
B9D1	-0.58	-0.38	-0.18	-0.05	0.88	1.04	2.12	1.43	2.5	-0.41	0.7	0.84	0.26
BABAM1	-0.39	-0.28	-0.09	0.03	0.57	1.46	1.81	2.38	2.46	0.94	-0.28	-0.5	-0.53
BACE2	-0.69	-0.47	-0.26	0.07	0.3	0.86	1.4	2.16	2.12	0.43	0.57	0.49	0.76
BACH1	-0.75	-0.45	-0.18	0.04	0.49	1.01	1.2	2.11	2.03	0.28	0.35	0.38	-0.17
BAD	-0.55	-0.34	-0.18	0.02	0.61	1.24	1.77	2.34	2.55	0.34	-0.4	0.05	-0.71
BAG1	-0.34	-0.25	-0.21	-0.06	0.12	0.62	1.29	1.84	1.89	0.32	0.32	-0.08	-1.19
BAG2	-0.5	-0.33	-0.18	-0.06	0.59	1.21	1.23	2.41	2.35	0.11	0.27	0.1	1.57
BAG3	-0.44	-0.25	-0.09	0.07	0.71	1.52	1.95	2.35	2.56	1.47	1.33	-0.21	1.17
BAG4	-0.5	-0.32	-0.08	0.11	0.61	0.92	1.69	2.03	2.03	-0.06	0.44	-0.1	-0.22
BAG5	-0.5	-0.28	-0.13	0.1	0.62	1.18	1.29	2.36	2.39	0.86	0.7	-0.13	-0.39
BAHD1	-0.54	-0.35	-0.06	0.13	0.49	1.27	1.24	2.01	0.38	-0.29	0	-0.3	-0.42
BAIAP2L1	-0.73	-0.44	-0.24	0.12	0.58	1	1.57	2.06	2.24	0.89	0.8	0.3	-0.28
BAIAP2L2	-0.66	-0.49	-0.25	0.07	0.7	1.06	1.13	2.11	2.87	0.18	0.63	-0.24	-0.6
BAK1	-0.56	-0.36	-0.18	0.04	0.39	1.02	1.67	2.44	2.54	0.36	0.82	-0.4	0.15
BANF1	-0.54	-0.38	-0.22	-0.09	0.38	0.78	1.64	2.18	2.18	0.48	-0.15	0.09	-1.07
BAP1	-0.53	-0.31	-0.15	0.02	0.64	0.89	1.78	2.06	1.54	-0.43	0.2	-0.13	nan
BARD1	-0.45	-0.2	-0.15	-0.01	0.38	0.9	1.52	2.32	2.54	0.93	0.99	-0.21	-0.48
BARX2	-0.49	-0.27	-0.13	0.01	0.63	1.03	1.49	1.94	2.58	1.22	1.07	0.99	0.61
BATF2	-0.61	-0.4	-0.19	0.02	0.52	0.84	1.44	2.4	2.41	0.8	1.47	0.21	1.44
BAX	-0.15	-0.21	-0.16	-0.05	0.19	0.58	1.38	1.83	1.89	0.65	0.16	-0.14	-0.05
BAZ1A	-0.48	-0.3	-0.02	0.22	0.61	0.95	1.4	2.16	2.22	1.27	1.22	0.89	0.69
BAZ1B	-0.33	-0.2	0.04	0.2	0.62	0.98	1.49	2.22	2.27	1.32	0.16	0.39	0.71
BAZ2A	-0.66	-0.41	-0.18	0.1	0.51	0.99	1.29	2	1.98	-0.59	0.71	-0.11	-0.44
BAZ2B	-0.72	-0.48	-0.22	0.19	0.66	0.81	1.36	2.07	0.79	-0.48	0.48	0.27	-0.41
BBC3	-0.81	-0.51	-0.35	0.04	0.6	1.08	1.15	2.1	2.03	1.21	1.33	0.54	-0.34
BBIP1	-0.44	-0.28	-0.14	0.12	0.78	0.93	2.07	2.4	2.93	-0.6	1.65	-0.18	-0.18
BBLN	-0.35	-0.41	-0.33	-0.21	0.09	0.73	1.15	1.71	1.89	0.57	0.26	-0.26	-0.53
BBS2	-0.56	-0.4	-0.18	0.14	0.65	0.8	1.72	2.19	2.82	1.24	0.28	-0.32	nan
BBS7	-0.52	-0.32	-0.13	0.02	0.62	1.15	1.72	2.51	2.82	-0.46	-0.59	-0.24	-0.33
BCAM	-0.51	-0.34	-0.16	-0.18	0.38	0.42	1.32	1.67	-0.51	0.16	2.21	-0.57	-0.14
BCAP31	-0.63	-0.47	-0.22	-0.01	0.28	0.55	1.15	1.61	1.76	-0.24	0.07	-0.16	-1.44
BCAR1	-0.43	-0.24	0.03	0.2	0.58	1.23	1.93	2.11	2.56	0.51	0.4	0.36	0.42
BCAR3	-0.73	-0.49	-0.22	0.03	0.41	1.05	1.34	2.15	1.62	-0.27	0.76	0.16	-0.55
BCAS2	-0.62	-0.38	-0.17	-0.05	0.52	1.16	1.67	2.54	2.46	0.32	0.65	0.41	0.3
BCAT2	-0.46	-0.23	-0.13	0.02	0.55	1.22	2.04	2.77	2.54	-0.35	1.87	-0.35	2.48
BCCIP	-0.6	-0.41	-0.21	-0.04	0.57	1.05	1.92	2.57	2.57	1.04	-0.13	0.89	-0.4
BCKDHA	-0.49	-0.29	-0.14	0.07	0.46	1.12	1.93	2.34	2.46	0.19	-0.52	-0.03	-0.18
BCKDHB	-0.86	-0.61	-0.36	0.1	0.45	0.81	1.31	1.92	2.05	0.51	-0.28	-0.23	-0.72
BCKDK	-0.51	-0.33	-0.16	-0.01	0.33	0.89	1.59	2.38	2.78	1.27	0.78	-0.3	nan
BCL10	-0.63	-0.39	-0.23	0	0.41	0.64	1.31	2.1	2.19	0.88	0.56	0.14	0.2
BCL11A	-0.54	-0.38	-0.06	0.09	0.72	0.54	2.02	2.15	2.62	0.47	1.45	-0.21	-0.58
BCL11B	-0.68	-0.39	-0.14	0.14	0.5	0.96	1.39	1.3	2.52	0.66	-0.74	-0.26	0.93
BCL2L12	-0.43	-0.26	-0.07	0.07	0.54	0.98	0.73	2.12	2.21	-0.32	0.09	0.23	-0.53
BCL2L14	-0.51	-0.28	-0.08	0.23	0.58	1.06	1.55	2.53	2.5	1.51	0.34	-0.29	-0.01
BCL2L15	-0.67	-0.36	-0.28	-0.1	0.28	0.57	1.39	1.92	1.99	0.58	0.71	-0.03	0.28
BCL2L2	-0.57	-0.42	-0.18	0.15	0.56	1.08	1.72	1.42	2.22	0.26	0.4	-0.28	-0.56
BCL3	-0.59	-0.38	-0.19	0.08	0.65	1.04	1.69	2.01	2.26	0.66	1.03	0.88	0.6
BCL7A	-0.47	-0.25	-0.18	0.03	0.89	0.94	2.37	2.08	2.21	0.22	0.77	0.32	-0.03
BCL7B	-0.49	-0.3	-0.15	0.01	0.56	0.75	1.61	2.16	2.5	-0.26	0.32	0.64	0.79
BCL7C	-0.45	-0.25	-0.12	0.09	0.66	1.07	1.9	2.33	2.42	0.38	0.33	0.65	-0.73
BCL9	-0.57	-0.43	-0.2	0.06	0.46	0.94	1.49	1.74	-0.05	-0.09	nan	0.99	-0.74
BCL9L	-0.55	-0.32	-0.06	0.27	0.48	1.09	1.82	2.15	1.99	1.01	0.86	0.52	0.7
BCLAF1	-0.73	-0.48	-0.21	0.04	0.47	0.8	1.6	2.37	2.23	0.13	0.61	0.35	-0.32
BCR	-0.46	-0.24	-0.02	0.17	0.65	1.24	1.59	2.05	2.26	0	0.86	0.44	0.32
BDH1	-0.74	-0.5	-0.17	0.28	0.3	0.84	1.05	2.2	-0.66	-0.49	0.51	1.33	-0.01
BDH2	-0.8	-0.52	-0.29	-0.12	0.42	0.78	1.64	2.33	2.43	-0.19	0.42	-0.82	nan
BDKRB2	-0.66	-0.44	-0.18	0.04	0.54	0.88	0.77	2.3	1.48	1.32	1.03	0.03	-0.39
BDP1	-0.5	-0.35	-0.09	0.18	0.49	0.77	1.43	1.9	1.88	1.11	0.78	0.34	-0.17
BECN1	-0.42	-0.25	-0.13	0.01	0.59	1.13	1.75	2.33	2.99	-0.33	1.3	-0.45	0.45
BEND7	-0.61	-0.4	-0.17	0.05	0.53	0.96	0.22	1.7	2.92	0.29	-0.49	-0.38	-0.3
BET1	-0.51	-0.32	-0.18	-0.05	0.5	0.97	1.84	2.71	2.82	1.15	0.16	-0.4	nan
BET1L	-0.45	-0.29	-0.1	0.12	0.47	1.09	1.81	2.28	2.37	0.97	0.21	-0.22	-0.61
BEX3	-0.58	-0.53	-0.43	-0.19	0.35	0.98	1.46	2.18	2.08	0.1	0.13	-0.13	-1.26
BFAR	-0.45	-0.2	-0.01	0.18	0.61	0.95	1.6	2.35	2.54	0	0.28	-0.04	0.48
BHLHE40	-0.56	-0.28	0.03	0.2	0.55	0.95	1.5	2.5	2.34	1.25	1.76	1.27	0.96
BHLHE41	-0.67	-0.4	-0.2	0.08	0.49	0.98	1.63	2.25	2.4	1.24	1.54	1.43	1.12
BICC1	-0.58	-0.37	-0.19	0.07	0.5	0.76	1.41	1.15	1.52	-0.14	-0.11	0.27	-0.34
BICDL1	-0.82	-0.58	-0.32	0.17	0.44	0.9	0.92	1.98	1.84	1.24	0.23	0.2	-0.14
BICDL2	-0.8	-0.57	-0.31	0.08	0.5	0.8	1.57	2.1	2	0.99	0.25	0.53	-0.83
BID	-0.58	-0.41	-0.28	-0.09	0.4	1.03	1.57	2.15	2.2	-0.02	0.38	0.24	-1.04
BIK	-0.58	-0.42	-0.19	-0.08	0.52	0.95	1.93	2.38	2.43	1.17	0.75	0.29	-0.72
BIN3	-0.57	-0.34	-0.21	0.04	0.66	1.05	1.27	2.26	2.42	0.65	0.9	0.66	-0.27
BIRC2	-0.63	-0.36	-0.16	0.12	0.51	1	1.48	2.26	2.39	1.55	0.92	0.58	-0.07
BIRC3	-0.29	-0.02	-0.05	0.22	0.25	0.51	0.78	1.18	1.3	1.1	0.84	0.62	-0.16
BIRC5	-0.47	-0.34	-0.34	-0.15	0.2	0.83	1.62	1.87	2.19	0.46	-0.95	0.59	1.16
BIRC6	-0.69	-0.46	-0.14	0.19	0.44	0.85	1.36	1.89	1.69	0.07	0.14	-0.18	-0.58
BIVM	-0.36	-0.18	0.02	0.29	0.88	0.77	2.08	2.53	2.38	0.57	nan	-0.22	1.16
BLCAP	-0.7	-0.45	-0.22	-0.04	0.47	1.11	1.67	2.28	2.14	1.33	-0.05	0.5	-0.78
BLMH	-0.41	-0.27	-0.02	0.17	0.74	0.98	2.25	2.48	1.97	-0.55	-0.42	0.44	0.07
BLNK	-0.64	-0.41	-0.15	0.04	0.56	0.75	1.53	2.1	2.4	1.05	-0.04	-0.14	-0.96
BLOC1S1	-0.53	-0.48	-0.37	-0.22	0.07	0.48	1.08	1.7	1.83	0.47	-0.11	-0.37	-0.58
BLOC1S2	-0.52	-0.37	-0.22	-0.03	0.62	1.11	1.99	2.31	2.6	0.64	1.01	0.04	0.11
BLOC1S4	-0.48	-0.32	-0.2	0.05	0.73	1.09	1.78	2.62	2.58	-0.47	-0.34	0.29	nan
BLOC1S5	-0.52	-0.31	-0.19	0.03	0.23	1.1	1.17	2.69	2.92	0.8	0.21	-0.35	-0.64
BLOC1S6	-0.48	-0.31	-0.16	-0.02	0.49	0.93	1.27	2.21	2.18	-0.13	0.05	-0.18	-0.73
BLVRA	-0.45	-0.26	-0.1	0.09	0.73	1.35	2.02	2.74	2.54	0.72	-0.08	1.92	nan
BLVRB	-0.62	-0.42	-0.37	-0.27	-0.1	0.37	1.08	1.56	1.67	0.41	0.11	-0.2	-0.62
BLZF1	-0.58	-0.4	-0.18	0.04	0.46	0.86	1.73	2.48	2.34	0.74	0.69	0.43	0.02
BMP2	-0.38	-0.26	-0.08	0.16	0.55	1.05	1.81	2.13	1.72	1.36	1.41	1.33	0.53
BMP2K	-0.63	-0.4	-0.14	0.07	0.55	0.81	1.35	2.01	2.06	0.48	-0.24	0.28	-0.59
BMP3	-0.88	-0.52	-0.34	-0.1	0.23	0.79	1.39	1.85	1.63	-0.64	-1.05	-0.55	-1.09
BMP4	-0.4	-0.13	-0.05	0.25	0.71	1.01	1.52	2.02	2.21	1.01	0.17	0.17	-0.44
BMP7	-0.45	-0.26	-0.11	0.05	0.66	1.18	1.71	2.14	2.2	-0.41	0.36	-0.48	-0.61
BMP8B	-0.58	-0.35	-0.29	0.08	0.56	0.87	1.2	2.47	1.82	-0.58	0.34	-0.78	nan
BMPR1A	-0.49	-0.31	-0.02	0.2	0.44	0.99	1.9	1.99	1.66	0.27	-0.13	0.05	0.16
BMPR2	-0.55	-0.31	-0.02	0.27	0.58	0.98	1.59	2.12	2.35	0.42	0.43	0.34	-0.16
BMS1	-0.53	-0.33	-0.11	0.1	0.53	0.73	1.32	2.12	2.16	0.75	0.2	0.36	-0.22
BNIP1	-0.66	-0.42	-0.21	-0.13	0.15	1.18	2.02	1.82	2.19	1.14	nan	-0.13	-0.38
BNIP2	-0.76	-0.51	-0.35	0.05	0.41	0.84	1.55	1.63	2.35	0.63	0.22	0.11	-0.52
BNIP3	-0.42	-0.05	0.06	0.19	0.6	1.06	1.54	2.15	2.21	0.46	0.46	-0.14	-0.23
BNIP3L	-0.38	-0.17	0.03	0.2	0.68	1.12	2.06	2.53	2.53	0.63	0.54	0.63	-0.08
BNIP5	-0.95	-0.66	-0.28	-0.03	0.39	0.69	1.13	1.81	1.63	0.36	1.07	0.7	-0.21
BOD1	-0.46	-0.28	-0.12	0.06	0.62	0.9	2.16	2.32	2.85	1.04	0.77	0.2	1.6
BOD1L1	-0.58	-0.36	-0.06	0.24	0.59	0.96	1.19	1.95	1.92	0.83	0.52	0.35	-0.34
BOK	-0.51	-0.33	-0.06	-0.01	0.46	0.83	1.5	2.46	2.46	-0.43	0.69	0.17	-0.53
BOLA1	-0.53	-0.32	-0.18	-0.03	0.69	0.83	2.1	2.14	2.91	0.61	0.14	0.25	nan
BOLA2-SMG1P6	-0.61	-0.35	-0.21	-0.07	0.79	1.16	1.77	2.52	2.6	1.27	1.2	-0.07	0.76
BOLA3	-0.38	-0.31	-0.15	0.03	0.57	0.99	1.68	2.21	2.39	0.78	0.67	-0.11	0.08
BOP1	-0.46	-0.28	-0.12	0.17	0.61	1.17	1.29	1.89	2.48	-0.23	1.31	0.55	-0.39
BORCS5	-0.6	-0.35	-0.15	0.06	0.67	0.66	1.63	1.61	2.19	-0.38	0.04	0.48	1.26
BORCS6	-0.39	-0.18	0.06	0.18	0.86	1.02	2.58	2.38	2.41	0.45	-0.61	1.19	nan
BORCS7	-0.51	-0.29	-0.13	0.11	0.55	1.17	1.72	2.61	2.46	0.14	0.48	0.27	1.14
BORCS8	-0.37	-0.17	-0.02	0.15	0.74	1.36	2.25	2.5	2.37	1.37	1.02	-0.13	0.01
BPGM	-0.48	-0.32	-0.11	0.06	0.5	0.86	1.74	2.42	2.77	0.67	-0.01	0.74	1.58
BPHL	-0.72	-0.48	-0.28	-0.07	0.53	1.06	1.91	2.3	2.54	0.41	0.72	-0.71	-0.49
BPNT2	-0.46	-0.24	0.07	0.29	0.73	0.98	1.73	2.19	2.39	0.29	1.02	0.12	-0.36
BPTF	-0.56	-0.35	-0.12	-0.06	0.43	0.99	1.42	2.36	2.3	-0.38	-0.07	-0.12	-0.34
BRAF	-0.61	-0.43	-0.13	0.2	0.75	0.94	1.58	1.22	2.06	-0.19	0.33	0.14	-0.13
BRAP	-0.56	-0.33	-0.12	0.13	0.59	1.18	1.9	2.26	2.09	1.01	1.49	0.64	-0.29
BRCA1	-0.28	-0.11	0.03	0.21	0.67	0.98	1.29	2.24	2.67	-0.31	-0.12	0.12	-0.67
BRCA2	-0.52	-0.31	-0.2	0.07	0.61	1.03	1.33	1.66	1.36	0.75	-0.45	0.12	-0.46
BRCC3	-0.47	-0.3	-0.11	0.12	0.64	1.09	1.78	2.34	2.38	1.25	0.52	-0.45	0.13
BRD2	-0.48	-0.25	-0.01	0.21	0.62	0.89	1.63	2.17	2.18	1.07	1.05	0.83	0.34
BRD3	-0.46	-0.27	0.04	0.16	0.65	0.91	1.48	1.85	2.07	0.64	0.29	0.2	0.16
BRD4	-0.38	-0.24	-0.08	0.2	0.61	0.92	1.32	2	1.96	0.5	1.09	0.49	0.67
BRD7	-0.47	-0.3	-0.08	0.12	0.55	0.88	1.65	2.26	2.27	1.14	0.35	0.36	-0.36
BRD8	-0.58	-0.32	-0.08	0.22	0.59	1.17	1.81	2.16	2.55	0.4	0.37	0.82	-0.55
BRF2	-0.39	-0.19	-0.05	-0.02	0.8	1.01	1.24	2.1	0.21	1.98	0.25	0.03	-0.07
BRI3	-0.22	-0.16	-0.23	-0.26	-0.16	0.2	0.5	1.17	1.26	0.35	0	-0.54	-1.06
BRI3BP	-0.4	-0.27	-0.13	0.14	0.28	0.62	1.21	1.69	1.78	0.32	0.1	-0.45	-0.68
BRIX1	-0.49	-0.27	-0.2	0.1	0.48	1.04	1.89	2.29	2.27	0.86	0.49	0.29	0.89
BRK1	-0.3	-0.37	-0.33	-0.21	0.13	0.45	1.25	1.71	1.8	0.12	0.06	-0.63	-0.94
BRMS1	-0.49	-0.28	-0.1	0.06	0.73	1.16	1.53	2.32	2.7	0.95	0	0.02	0.25
BROX	-0.58	-0.38	-0.19	-0.07	0.55	0.64	1.81	2.45	2.52	0.77	1.82	-0.3	nan
BRPF3	-0.63	-0.41	-0.19	0.16	0.55	1.12	1.81	2.28	1.62	-0.54	0.85	-0.31	-0.68
BRWD1	-0.75	-0.5	-0.19	0.12	0.45	0.84	1.16	1.64	1.75	0.4	0.23	0.17	-0.12
BRWD3	-0.59	-0.39	-0.1	0.2	0.46	0.89	1.59	2.12	1.98	-0.07	0.28	0.02	-0.56
BSCL2	-0.56	-0.33	-0.17	0.04	0.52	0.87	1.84	2.3	2.57	0.28	0.88	0.31	0.12
BSDC1	-0.62	-0.43	-0.1	0.11	0.45	0.88	1.62	2.28	1.91	0.85	0.42	0.21	-0.65
BSG	-0.45	-0.3	-0.15	0.03	0.3	0.47	0.83	1.55	1.67	0.28	-0.27	-0.73	-0.3
BSPRY	-0.34	-0.17	-0.01	0.15	0.39	1.22	1.5	1.92	2.76	-0.36	1.1	0.3	-0.35
BST1	-0.58	-0.29	0.05	0.2	0.54	0.96	1.31	2.53	2.42	-0.45	-0.18	-0.48	-0.56
BST2	-0.43	-0.29	0.18	0.48	0.8	1.19	1.71	2.58	2.55	1.09	0.99	0.59	1.5
BTAF1	-0.76	-0.54	-0.25	0.06	0.54	0.94	1.34	2.05	1.9	0.48	0.05	0.27	-0.27
BTBD1	-0.6	-0.34	-0.18	-0.04	0.54	0.98	1.72	2.4	2.52	0.9	0.95	0.08	0.11
BTBD10	-0.47	-0.3	-0.14	0.06	0.76	1.16	2.55	2.15	2.2	-0.22	0.4	0.77	-0.52
BTBD2	-0.53	-0.36	-0.13	0.06	0.65	1.37	1.72	2.1	2.51	0.27	1	-0.09	-0.65
BTBD3	-0.59	-0.41	-0.21	0.04	0.48	0.99	1.21	1.76	2.47	-0.45	1.29	0.66	1.18
BTBD6	-0.55	-0.36	-0.15	0.09	0.47	1.06	1.99	2.13	2.33	0.52	0.88	-0.29	-0.63
BTBD7	-0.63	-0.41	-0.16	0.14	0.39	0.93	1.48	2.11	2.18	1.03	0.27	0.21	-0.13
BTBD8	-0.45	-0.28	-0.02	0.39	0.74	0.91	1.57	2.58	1.98	1.2	0.19	-0.26	-0.12
BTBD9	-0.57	-0.41	-0.13	0.06	0.58	1.05	1.14	2.4	2.61	-0.52	-0.42	0.69	nan
BTC	-0.53	-0.36	-0.19	0.11	0.45	1.03	1.45	2.37	2.79	-0.31	1.36	-0.48	-0.58
BTD	-0.74	-0.53	-0.11	0.07	0.58	0.75	1.27	2.07	2.8	-0.11	1.15	-0.42	-0.84
BTF3	-0.07	-0.15	-0.21	-0.22	-0.25	-0.03	0.64	1.1	1.15	0.25	-0.25	-0.59	-1.05
BTF3L4	-0.55	-0.36	-0.18	-0.02	0.45	0.99	1.77	2.53	2.56	-0.27	0.76	0.36	-0.06
BTG1	-0.48	-0.44	-0.34	-0.11	0.16	0.43	1.02	1.72	1.71	0.54	0.62	0.13	-0.08
BTG2	-0.68	-0.46	-0.23	0.15	0.52	0.99	1.59	2	2.35	0.65	0.77	0.09	0.48
BTG3	-0.65	-0.46	-0.31	-0.01	0.4	0.79	1.87	2.2	2.56	0.6	0.55	0.04	-0.4
BTN2A1	-0.64	-0.38	-0.1	0.2	0.55	1.01	1.3	1.67	1.52	-0.04	0.43	-0.02	-0.56
BTN3A1	-0.56	-0.35	-0.14	0.16	0.36	1.03	1.45	2.22	2.26	0.95	1.44	0.53	0.95
BTN3A3	-0.63	-0.4	-0.19	0.06	0.56	0.52	0.68	2.01	2.91	-0.35	0.04	-0.63	1.03
BTNL3	-0.74	-0.44	-0.24	0.03	0.3	0.4	0.92	1.41	1.52	-0.12	-0.56	-0.76	-1.15
BTNL8	-0.81	-0.53	-0.22	0.18	0.41	0.8	1.05	1.63	1.7	0.17	-0.46	-0.48	-0.33
BTRC	-0.48	-0.27	-0.11	0.06	0.46	1.33	2.17	1.69	2.29	-0.64	-0.33	0.06	0.34
BUB1	-0.43	-0.21	-0.16	0.08	0.3	0.61	1.36	2.21	2.71	1.04	-0.24	-0.07	-0.76
BUB1B	-0.56	-0.37	-0.23	-0.11	0.63	0.91	1.32	2.01	-0.83	1.5	-0.33	-1.05	-0.88
BUB3	-0.51	-0.34	-0.15	-0.01	0.46	0.81	1.58	2.3	2.56	0.87	0.55	0.04	0.32
BUD13	-0.41	-0.22	-0.03	0.19	0.62	0.93	1.61	2.56	2.7	1.53	0.47	-0.14	0.33
BUD23	-0.5	-0.34	-0.15	0.04	0.65	1.18	1.62	2.46	2.44	1.02	0.44	-0.31	-0.47
BUD31	-0.49	-0.38	-0.23	-0.04	0.44	0.82	1.5	2.19	2.16	1.05	0.38	0.25	-0.52
BYSL	-0.44	-0.26	-0.25	0.01	0.58	0.97	2.28	2.34	1.7	-0.54	-0.14	0.01	-0.24
BZW1	-0.56	-0.34	-0.19	-0.09	0.35	0.91	1.52	2.14	2.26	0.69	0.48	0.31	-0.71
BZW2	-0.39	-0.2	-0.01	0.17	0.6	1.06	1.88	2.26	2.49	0.34	1.05	0.43	-0.86
C10orf88	-0.61	-0.38	-0.26	0.02	0.88	1.06	0.99	2.02	1.97	-0.57	1.88	0.49	0.69
C11orf1	-0.52	-0.33	-0.2	-0.11	0.56	1.22	1.64	2.19	2.82	0.83	-0.42	0.47	nan
C11orf24	-0.44	-0.21	-0.06	0.2	0.51	1.01	1.44	2.28	2.37	-0.11	0.91	0.26	1.57
C11orf52	-0.47	-0.22	-0.04	0.18	0.39	1.03	1.81	2.68	2.35	1.85	nan	-0.08	nan
C11orf54	-0.67	-0.47	-0.15	0.24	0.36	0.66	0.81	1.44	-0.37	1.36	-0.69	-0.03	nan
C11orf58	-0.52	-0.39	-0.21	-0.08	0.38	0.74	1.56	2.08	2.19	0.39	0.23	0.22	-0.69
C11orf68	-0.4	-0.24	-0.11	-0.06	0.59	0.93	2.33	1.69	2.31	-0.06	1.74	0.79	nan
C11orf80	-0.77	-0.54	-0.23	0.05	0.2	0.68	1.35	2.37	1.63	1.19	1.79	-0.59	nan
C11orf86	-0.53	-0.28	-0.02	0.37	0.48	1.47	2.03	2.45	2.58	-0.48	0.19	1.83	-0.86
C12orf29	-0.52	-0.34	-0.24	-0.02	0.41	1.36	1.83	2.39	2.24	0.56	0.14	0.96	-0.22
C12orf4	-0.62	-0.39	-0.26	0.06	0.53	1.04	1.62	2.36	3.03	-0.63	-0.1	-0.05	-0.55
C12orf43	-0.66	-0.43	-0.27	-0.04	0.61	0.8	1.73	2.28	2.4	1.25	0.38	0.72	-0.48
C12orf50	-0.96	-0.7	-0.24	0.17	0.48	0.69	0.97	1.46	1.57	-0.02	0.3	0.22	-0.36
C12orf57	-0.7	-0.51	-0.36	-0.16	0.3	1	1.95	2.37	2.19	0.47	0.64	-0.81	-0.86
C12orf73	-0.57	-0.4	-0.21	-0.07	0.51	1.24	1.96	2.67	2.83	0	1.17	-0.31	-0.36
C12orf75	-0.35	-0.36	-0.37	-0.23	-0.09	0.48	1.03	1.51	1.58	0.18	0.32	-0.47	-0.43
C14orf119	-0.59	-0.37	-0.23	-0.03	0.64	1.18	1.89	2.31	2.6	0.85	0.64	0.44	nan
C15orf39	-0.38	-0.14	-0.05	0.18	0.65	0.96	1.49	1.79	2.39	-0.01	0.44	0.01	-0.29
C15orf40	-0.69	-0.46	-0.21	0.13	0.52	0.91	1.33	2.03	2.07	-0.15	0.62	-0.31	-0.6
C15orf48	-0.23	-0.24	-0.33	-0.39	-0.46	-0.16	0.43	0.94	1	0.18	-0.34	-0.94	-1.6
C15orf61	-0.47	-0.23	-0.14	0.08	0.45	1.03	2.19	2.54	2.95	1.28	0.94	0.82	0.99
C16orf72	-0.61	-0.43	-0.19	0.13	0.46	0.96	1.43	1.92	1.6	0.38	0.16	0.31	-0.3
C16orf87	-0.58	-0.38	-0.19	-0.04	0.73	0.74	1.24	2.17	2.36	-0.08	0.51	0.4	-0.2
C16orf91	-0.53	-0.31	-0.17	-0.02	0.64	1.09	1.95	2.48	2.48	1.19	1.82	-0.23	1.13
C16orf95	-0.35	-0.19	-0.17	0.3	0.67	1.39	2.31	2.4	-0.32	-0.5	0.57	-0.14	nan
C17orf49	-0.63	-0.43	-0.32	-0.17	0.42	0.82	1.44	2.29	2.45	-0.38	0.51	-0.43	-0.48
C17orf58	-0.5	-0.27	-0.14	0.01	0.86	1.16	1.77	2.42	2.5	-0.29	0.32	0.16	nan
C17orf67	-0.63	-0.39	-0.29	-0.05	0.37	1.02	1.51	2.42	2.35	1.64	0.33	0.05	0.12
C17orf75	-0.44	-0.2	-0.08	0.02	0.54	1.16	2.18	2.8	2.69	-0.3	-0.11	0.44	2.17
C17orf78	-0.41	-0.17	0.12	0.45	0.66	1.23	1.7	2.23	2.19	0.47	-0.23	-0.82	-0.61
C18orf21	-0.48	-0.3	-0.2	0.01	0.8	0.8	1.04	2.58	2.62	0.3	0.05	0.57	0.05
C18orf25	-0.51	-0.33	-0.09	0.15	0.59	0.83	1.89	1.5	2.57	0.95	0.23	-0.25	-0.24
C18orf32	-0.54	-0.33	-0.24	0.07	0.55	1.41	1.77	2.61	2.06	0.11	0.44	-0.11	-0.02
C19orf25	-0.6	-0.4	-0.25	-0.15	0.79	1.06	1.72	2.14	2.59	0.91	0.72	-0.21	-0.61
C19orf33	-0.14	-0.24	-0.32	-0.19	0.07	0.48	1.03	1.55	1.75	0.62	0.29	-0.14	-0.47
C19orf53	-0.37	-0.38	-0.33	-0.22	0.18	0.52	1.2	1.75	1.87	0.75	0.35	-0.29	-1.02
C1D	-0.65	-0.4	-0.25	-0.05	0.45	1.15	1.83	2.31	2.54	0.19	0.4	0.41	1.04
C1GALT1C1	-0.61	-0.36	-0.1	0.22	0.6	1.05	1.64	2.27	2.24	0.78	0.18	0.36	nan
C1QBP	0.01	-0.02	0.06	0.08	0.31	0.59	1.15	1.76	1.81	0.59	0.5	-0.7	-1.54
C1QTNF12	-0.63	-0.36	-0.15	-0.01	0.37	0.73	1.54	2.34	1.99	0.31	-0.65	1.14	nan
C1RL	-0.56	-0.35	-0.11	0.18	0.66	0.9	1.4	2.11	2.44	0.2	0.07	-0.18	-0.19
C1orf115	-0.7	-0.45	-0.32	-0.13	0.23	0.78	1.44	1.8	2.1	0.45	0.02	-0.14	-1.16
C1orf116	-0.53	-0.37	-0.16	0.01	0.41	0.8	1.43	2.1	2.1	0.57	0.53	0.04	-0.64
C1orf122	-0.45	-0.34	-0.27	-0.04	0.49	0.79	1.48	2.12	2.27	0.29	-0.05	0.56	-0.78
C1orf131	-0.66	-0.48	-0.35	0	0.52	1.19	1.46	2.28	2.5	0.93	0.42	0.34	-0.4
C1orf174	-0.47	-0.28	-0.15	0.02	0.76	1.2	1.81	2.55	2.59	0.55	0.34	-0.49	nan
C1orf198	-0.6	-0.4	-0.23	-0.03	0.61	1.28	1.61	2.46	2.56	-0.18	-0.63	-0.07	-0.07
C1orf21	-0.62	-0.39	-0.19	0.08	0.42	0.87	1.53	2.14	2.16	0.58	0.57	-0.17	-0.54
C1orf210	-0.5	-0.27	-0.11	0.11	0.45	1.18	1.96	2.74	2.73	-0.1	-0.01	0.43	2.35
C1orf226	-0.5	-0.27	-0.02	0.11	0.62	1.16	1.63	2.07	1.88	-0.6	nan	0.15	-0.13
C1orf35	-0.55	-0.35	-0.2	0.04	0.52	1.15	1.8	2.26	2.67	0.59	-0.15	-0.01	-0.38
C1orf43	-0.59	-0.38	-0.23	-0.03	0.35	0.83	1.63	2.2	2.3	-0.14	0.41	0.01	-0.14
C1orf50	-0.6	-0.36	-0.21	-0.05	0.65	1.17	1.88	2.57	2.34	-0.58	-0.31	0.29	-0.35
C1orf52	-0.62	-0.43	-0.18	0.12	0.5	0.75	1.25	2.24	2.27	0.43	0.6	0.39	-0.33
C1orf53	-0.48	-0.32	-0.24	0.07	0.67	1.44	2.06	2.62	2.64	0.83	0.01	-0.6	-0.69
C1orf56	-0.56	-0.37	-0.17	0.06	0.51	0.95	1.8	2.24	1.38	0.28	-0.25	1	2.03
C20orf27	-0.44	-0.22	-0.09	0.11	0.72	1.15	1.62	2.61	3.01	1.25	0.38	-0.57	nan
C22orf39	-0.61	-0.38	-0.25	0.03	0.42	0.9	1.25	2.49	2.61	0.87	0.18	-0.02	-0.41
C2CD2	-0.48	-0.28	-0.03	0.12	0.49	1.03	1.54	1.52	2.28	0.65	-0.46	0	-0.21
C2orf15	-0.6	-0.42	-0.19	-0.02	0.47	0.86	-0.34	2.46	2.7	-0.68	-0.64	0.05	0.01
C2orf49	-0.67	-0.44	-0.25	0.15	0.36	0.89	1.73	2.44	2.35	0.79	0.25	0.75	-0.18
C2orf68	-0.42	-0.27	-0.1	0.1	0.53	1.13	1.63	1.98	2.25	-0.26	1.32	-0.01	-0.25
C2orf69	-0.51	-0.35	-0.15	0.05	0.41	0.72	1.41	2.53	2.34	1.09	0.19	-0.37	-0.48
C2orf72	-0.47	-0.27	-0.07	0.26	0.54	1.11	1.91	2.26	2.19	-0.35	-0.1	-0.19	-0.25
C2orf74	-0.51	-0.33	-0.09	0.23	0.99	1	2.13	2.85	2.59	1.23	1.73	0.81	nan
C3orf14	-0.5	-0.27	-0.14	0.03	0.41	0.69	2	2.42	2.25	-0.34	0.82	1.02	0.04
C3orf33	-0.43	-0.27	0.01	0.07	0.53	1.29	2.24	2.35	2.21	1.3	1.17	0.47	-0.03
C3orf38	-0.48	-0.28	-0.13	0.1	0.63	1.1	1.78	2.38	2.42	0.68	0.15	0.68	0.3
C3orf52	-0.81	-0.6	-0.33	0.12	0.62	1	1.59	2.08	2.24	0.43	0.34	-0.13	-0.25
C3orf85	-0.8	-0.36	-0.18	-0.03	0.28	0.78	1.52	2.07	2.17	0.29	0.2	0.01	-0.4
C4BPB	-0.58	-0.49	-0.43	-0.26	0.07	0.46	1.06	1.7	1.8	0.36	-0.23	-0.22	-0.69
C4orf19	-0.63	-0.42	-0.19	0.04	0.45	0.83	1.3	2.08	2.29	0.06	0.51	0	0.36
C4orf3	-0.02	-0.01	-0.02	0.04	0.19	0.61	1.09	1.74	1.86	0.3	0.43	-0.12	-0.04
C4orf33	-0.56	-0.31	-0.2	0.03	0.7	1.3	1.86	2.54	2.47	0.7	0.07	-0.6	nan
C4orf48	-0.46	-0.33	-0.29	-0.07	0.27	0.75	1.24	1.99	2.09	0.67	0.15	-0.47	-0.74
C5	-0.62	-0.34	-0.04	0.14	0.54	0.82	1.08	1.57	1.83	-0.2	1.25	0.43	nan
C5orf15	-0.57	-0.35	-0.09	0.12	0.48	1.19	1.53	2.16	2.39	0.77	0.18	-0.04	-0.57
C5orf22	-0.38	-0.18	-0.03	-0.08	0.74	1.29	2.16	2.89	2.77	0.04	1.34	-0.48	-0.14
C5orf24	-0.48	-0.31	-0.14	0.11	0.41	1.03	1.61	2.16	2.49	0.23	0.88	0.48	0.01
C5orf51	-0.38	-0.19	-0.02	0.09	0.69	0.89	1.67	2.37	2.73	0.76	-0.02	1.46	nan
C5orf63	-0.5	-0.34	-0.15	0.09	0.64	0.86	2.02	2.62	2.38	0	0.54	0.24	-0.49
C6orf120	-0.52	-0.28	-0.12	0.16	0.62	1	1.84	2.31	2.44	0.43	0.59	0.92	0.07
C6orf132	-0.69	-0.39	-0.13	0.16	0.5	0.7	1.17	1.83	1.92	-0.28	0.64	-0.55	-0.57
C6orf136	-0.59	-0.42	-0.19	-0.04	0.39	0.88	1.88	2.52	2.3	0.83	1.4	0.47	0.98
C6orf141	-0.59	-0.38	-0.04	0.27	0.76	0.89	1.8	1.59	2.96	-0.49	0.98	0.68	-0.24
C6orf226	-0.44	-0.25	-0.11	0.03	0.33	1.01	2.3	2.74	2.69	-0.23	0.56	0.14	nan
C6orf47	-0.53	-0.28	-0.06	0.04	0.6	0.93	1.38	2.18	2.27	-0.06	0.55	0.07	1.61
C6orf62	-0.59	-0.41	-0.13	0.14	0.54	0.87	1.53	2.08	2.17	0.89	0.72	0.13	-0.15
C6orf89	-0.65	-0.34	-0.07	0.2	0.54	1	1.52	2.15	1.98	0.84	-0.11	0.28	-0.84
C7orf25	-0.23	-0.03	0.13	0.24	0.54	1.12	-0.4	2.88	2.42	2.69	1.67	-0.37	nan
C7orf26	-0.49	-0.26	0.01	-0.03	0.52	0.74	1.22	1.7	2.55	0.03	-0.56	-0.28	-0.26
C7orf50	-0.43	-0.31	-0.18	0	0.52	1.12	1.63	2.3	2.58	0.24	-0.04	-0.33	-0.25
C8G	-0.61	-0.22	0.04	0.18	0.62	0.74	1.67	2.27	2.29	1.32	0.57	1.4	-0.29
C8orf33	-0.53	-0.33	-0.14	0.08	0.5	1.25	1.97	2.25	2.4	0.8	0.01	0.26	-0.53
C8orf76	-0.56	-0.37	-0.31	-0.04	0.43	1.25	1.45	2.53	2.7	-0.68	-0.22	-0.29	-0.3
C8orf82	-0.56	-0.31	-0.21	0.07	0.59	0.92	1.97	2.55	2.58	1.14	0.16	0.03	nan
C9orf152	-0.59	-0.39	-0.21	0.03	0.26	0.95	2.16	2.42	2.12	-0.26	0.45	-0.26	-0.63
C9orf40	-0.58	-0.38	-0.27	-0.14	0.18	0.74	1.74	2.65	2.62	-0.21	1.7	0.25	-0.73
C9orf64	-0.47	-0.27	-0.15	0.03	0.49	0.98	2.1	2.34	2.26	0.01	-0.08	0.85	0.51
C9orf72	-0.63	-0.43	-0.3	-0.04	0.36	0.73	1.65	2.29	2.15	-0.16	0.53	-0.12	-0.31
C9orf78	-0.53	-0.39	-0.25	0	0.48	0.91	1.56	2.19	2.38	0.96	0.52	-0.24	-0.44
C9orf85	-0.51	-0.31	-0.08	0.04	0.62	1.09	1.83	2.55	2.67	-0.28	0.99	0.3	-0.2
CA1	-0.86	-0.38	-0.33	0.03	0.49	0.55	1.39	2.1	2.04	1.98	0.83	0.59	-1.03
CA12	-0.65	-0.35	-0.07	0.3	0.66	0.94	1.61	1.89	2.08	-0.04	-0.02	-0.59	-0.02
CA13	-0.71	-0.48	-0.2	0.02	0.39	0.91	1.29	2.09	2.68	0.3	0.65	0.22	-0.04
CA2	-0.67	-0.34	-0.25	-0.01	0.62	0.93	1.86	2.44	2.69	-0.72	0.06	-0.25	-0.64
CA4	-0.73	-0.29	-0.16	-0.01	0.19	0.31	0.55	1.17	1.19	-0.4	-0.6	-0.15	-0.39
CAAP1	-0.53	-0.31	-0.14	0.02	0.57	0.96	1.74	2.11	2.13	0.05	0.1	0.43	0.47
CAB39	-0.66	-0.4	-0.18	0.08	0.42	0.72	1.39	2.07	1.96	0.63	0.59	-0.08	-0.65
CABIN1	-0.73	-0.55	-0.12	0.34	0.41	0.96	0.71	1.92	1.7	-0.61	0.43	-0.12	-0.84
CABLES1	-0.47	-0.27	-0.02	0.04	0.9	0.94	1.64	1.52	2.54	0.69	0.43	0.23	1.05
CACNB3	-0.75	-0.56	-0.22	0.1	0.38	0.61	1.33	1.82	1.56	0.32	1.67	-0.78	nan
CACTIN	-0.55	-0.29	-0.25	0.15	0.56	1.23	1.85	0.52	2.96	-0.57	0.41	0.07	0.27
CACUL1	-0.52	-0.29	-0.08	0.13	0.54	0.87	1.45	2.3	2.04	0.29	0.65	0.25	-0.01
CACYBP	-0.56	-0.39	-0.23	-0.08	0.51	0.91	1.74	2.14	2.24	0.17	0.47	0.21	-0.52
CAD	-0.31	-0.07	0.15	0.35	0.74	1.05	2.35	1.87	2.39	-0.53	-0.54	0.44	0.34
CALCOCO1	-0.56	-0.37	-0.09	0.33	0.39	1.05	1.56	1.62	2.43	0.41	-0.12	-0.47	-0.53
CALCOCO2	-0.76	-0.55	-0.31	-0.04	0.35	0.87	1.33	2.13	2.15	0.2	-0.17	-0.03	-0.55
CALM1	0.08	0.11	-0.14	-0.35	-0.45	-0.32	0.17	0.65	0.57	-0.21	-0.59	-1.43	-1.87
CALM2	-0.06	-0.05	-0.21	-0.34	-0.42	-0.23	0.31	0.9	0.89	-0.13	-0.41	-1.05	-1.65
CALM3	-0.46	-0.39	-0.35	-0.2	0.01	0.4	1.04	1.56	1.68	0.16	0.27	-0.28	-1.7
CALML4	-0.44	-0.36	-0.37	-0.27	-0.09	0.3	0.91	1.51	1.61	0.3	0.4	-0.37	-0.54
CALR	-0.23	-0.14	-0.07	-0.01	0.04	0.19	0.3	0.71	0.7	-0.27	-0.65	-1.1	-1.57
CALU	-0.65	-0.47	-0.15	0.1	0.51	0.81	1.4	1.77	2.16	0.59	0	-0.49	0.59
CAMK2D	-0.75	-0.56	-0.14	0.04	0.3	0.49	1.02	1.15	2.08	-0.48	-0.02	-0.2	-0.19
CAMK2N1	-0.52	-0.41	-0.28	-0.12	0.08	0.47	0.74	1.54	1.66	0.31	0.07	-0.29	-0.13
CAMKMT	-0.65	-0.41	-0.11	0.26	0.55	0.8	1.51	2.52	1.77	0.28	0.29	0.91	0.13
CAMLG	-0.6	-0.34	-0.2	0.09	0.45	1.11	1.55	2.48	2.56	0.8	1.46	0.22	-0.58
CAMSAP1	-0.52	-0.3	-0.02	0.11	0.49	0.8	1.49	2.35	1.78	-0.31	1.11	0.36	1.47
CAMSAP2	-0.46	-0.25	-0.01	0.29	0.4	0.87	1.14	1.89	2.79	0.19	0.89	0.36	-0.06
CAMSAP3	-0.5	-0.34	-0.08	0.13	0.58	0.98	1.93	2.06	2.05	1.18	0.84	-0.11	-0.26
CAMTA1	-0.54	-0.4	-0.26	-0.13	0.36	1.01	1.54	2.25	2.3	0.71	0.36	-0.32	-0.82
CAND1	-0.55	-0.29	-0.08	0.15	0.63	0.92	1.57	2.33	2.42	0.61	0.93	0.2	-0.36
CAPG	-0.86	-0.66	-0.51	-0.09	0.37	0.92	1.61	2.18	2.13	0.15	0.33	-1.11	0.5
CAPN1	-0.5	-0.38	-0.23	-0.11	0.23	0.67	1.07	1.97	1.99	-0.52	-0.53	-0.71	-0.32
CAPN10	-0.46	-0.26	-0.15	0.1	0.46	1.1	1.7	2.27	1.63	0.09	nan	-0.27	0.92
CAPN12	-0.69	-0.42	-0.18	0.06	0.84	0.87	1.8	2.18	2.16	0.81	1.16	-0.4	-0.69
CAPN2	-0.57	-0.37	-0.31	-0.14	0.11	0.43	0.98	1.64	1.54	0.31	0.01	-0.12	-1.19
CAPN5	-0.62	-0.42	-0.17	0.07	0.48	1.05	1.75	2.21	2.55	0.2	0.64	0.19	-0.63
CAPN7	-0.56	-0.39	-0.08	0.15	0.41	0.9	1.56	2.22	1.9	0.11	0.54	-0.07	-0.46
CAPN8	-0.96	-0.7	-0.4	-0.02	0.46	0.8	1.16	1.8	1.73	0.09	0.42	-0.48	-0.72
CAPNS1	-0.6	-0.43	-0.36	-0.12	0.22	0.56	1.29	2.01	2.03	0.62	-0.02	-0.27	0.28
CAPRIN1	-0.37	-0.2	-0.06	0.05	0.36	0.58	1.4	1.85	1.86	0.48	0.04	-0.35	-0.58
CAPZA1	-0.55	-0.4	-0.28	-0.08	0.22	0.67	1.4	2	1.96	0.84	0.4	0.02	-0.6
CAPZA2	-0.85	-0.51	-0.41	-0.22	0.26	0.8	1.36	2.02	2.1	0.55	0.61	0.01	0
CAPZB	-0.6	-0.42	-0.27	-0.04	0.32	1.18	1.79	2.59	2.46	0.11	-0.23	-0.28	nan
CARD10	-0.59	-0.32	-0.07	0.25	0.47	0.95	1.6	2.21	2.13	0.43	1.07	0.17	-0.52
CARD16	-0.64	-0.44	-0.34	-0.03	0.62	0.97	1.75	2.58	2.48	1.22	0.95	1.42	nan
CARD19	-0.48	-0.31	-0.14	0.07	0.51	1.13	1.66	2.47	2.33	1.16	0.86	-0.06	0.62
CARD6	-0.54	-0.36	-0.14	0.06	0.39	1.01	1.29	2.08	2.7	0.26	0.8	-0.18	-0.33
CARM1	-0.49	-0.32	-0.21	0.13	0.61	0.81	1.18	1.93	2.09	0.02	1.27	-0.22	0.39
CARMIL1	-0.49	-0.32	-0.1	0.27	0.7	0.65	1.24	2.72	-0.46	0.56	-0.48	-0.2	nan
CARNMT1	-0.52	-0.26	-0.1	0.16	0.5	0.99	1.41	2.46	2.35	0.31	1.54	0.32	-0.48
CARS2	-0.65	-0.44	-0.24	0	0.59	1.04	1.71	2.4	2.53	0.59	-0.56	0.29	-0.86
CASC3	-0.59	-0.36	-0.23	0.05	0.43	0.86	2.04	2.4	1.57	-0.53	0.05	-0.24	1.2
CASD1	-0.7	-0.45	-0.21	0.11	0.33	0.97	1.35	1.49	2.4	0.24	-0.01	-0.25	-0.57
CASK	-0.57	-0.32	-0.1	0.02	0.45	1.13	1.6	2.28	2.43	1.73	0.2	0.12	-0.28
CASKIN2	-0.52	-0.31	-0.06	0.18	0.41	1.08	1.17	1.34	2.67	0.17	0.29	0.2	-0.5
CASP1	-0.67	-0.43	-0.26	-0.02	0.58	0.93	1.71	2.37	2.36	0.39	0.94	0.11	nan
CASP10	-0.63	-0.39	-0.16	-0.04	0.45	0.86	1.6	2.06	2	-0.13	0.33	0.64	-0.33
CASP2	-0.49	-0.24	-0.04	0.18	0.57	0.88	1.78	2.26	2.98	-0.05	-0.21	-0.38	-0.44
CASP3	-0.56	-0.37	-0.18	0	0.47	1	1.72	2.45	2.38	0.25	0.33	-0.54	0.61
CASP4	-0.7	-0.47	-0.31	-0.06	0.46	0.91	1.62	2.34	2.38	0.6	0.99	-0.24	-0.38
CASP5	-0.73	-0.49	-0.34	-0.26	0.28	0.94	1.62	2.51	2.25	-0.28	nan	1.02	nan
CASP6	-0.55	-0.37	-0.17	-0.03	0.46	0.9	2.01	2.53	2.57	0.15	0.16	-0.04	-1
CASP7	-0.43	-0.25	0	0.28	0.47	0.97	1.93	2.72	2.65	1.58	nan	-0.25	1.1
CASP8	-0.47	-0.3	-0.25	0.15	0.46	1.08	1.25	2.53	2.43	0.61	0.21	0.63	0.5
CASP8AP2	-0.58	-0.3	0.01	0.18	0.7	1.07	1.48	1.38	2.42	0.54	-0.27	0.27	-0.18
CAST	-0.5	-0.31	-0.16	0.1	0.43	0.88	1.46	2.57	2.7	-0.13	0.16	0.63	nan
CASTOR2	-0.6	-0.38	-0.16	0.32	0.66	1.05	1.85	1.97	2.54	-0.35	-0.36	-0.11	-0.72
CASZ1	-0.6	-0.35	-0.03	0.27	0.63	0.91	1.26	1.48	1.76	0.63	-0.02	0.29	0.52
CAT	-0.63	-0.4	-0.23	0.01	0.45	0.92	1.62	2.18	2.34	-0.2	0.98	0.38	-0.91
CAV1	-0.56	-0.15	-0.17	0.07	0.53	1.08	1.87	2.17	2.34	-0.47	0.64	-0.07	-0.23
CAV2	-0.64	-0.45	-0.33	-0.11	0.36	1.03	1.69	2.17	2.17	0.99	0.92	0.63	0.48
CAVIN1	-0.6	-0.39	-0.28	-0.07	0.39	0.76	1.54	2.03	2.06	0.36	0.9	0.07	0.09
CBFB	-0.52	-0.33	-0.18	0	0.49	0.97	1.23	2.69	2.07	-0.11	-0.1	-0.34	-0.3
CBL	-0.57	-0.3	-0.14	0.12	0.55	0.81	1.15	1.7	1.37	-0.34	0.48	-0.26	-0.32
CBLC	-0.65	-0.42	-0.28	0	0.36	0.9	1.77	2.39	2.41	0.95	0.2	-0.41	0.71
CBR1	-0.64	-0.26	-0.29	-0.31	-0.25	-0.03	0.48	1.17	1.23	0.33	-0.27	-0.57	-0.88
CBR4	-0.57	-0.37	-0.19	0.08	0.59	1.07	1.79	2.54	2.62	-0.62	0.78	-0.28	-0.44
CBWD1	-0.66	-0.45	-0.25	-0.14	0.64	1.25	1.94	2.47	2.5	-0.69	0.4	-0.38	nan
CBWD2	-0.73	-0.46	-0.18	0.13	0.48	0.92	1.18	1.98	1.62	0.21	0.99	0.34	-0.18
CBX1	-0.47	-0.26	-0.05	0.15	0.59	1.09	1.79	2.5	2.39	-0.5	0.39	0.31	-0.41
CBX3	-0.35	-0.28	-0.14	0.01	0.36	0.84	1.49	2.01	2.13	0.61	0.53	-0.32	-0.35
CBX4	-0.45	-0.27	-0.1	0.16	0.56	1.06	1.54	2.27	2.02	1.39	1.76	0.28	-0.01
CBX5	-0.38	-0.27	-0.1	0.09	0.42	0.88	1.57	2.05	2.21	0	0.24	0.21	-0.91
CBX6	-0.57	-0.33	-0.11	0.22	0.47	0.85	1.57	2.03	2.21	0.06	0.09	-0.19	-0.65
CBY1	-0.46	-0.22	-0.08	0.12	0.74	1.45	1.7	2.33	2.77	1.17	-0.54	-0.23	0.13
CC2D1A	-0.68	-0.49	-0.24	0.08	0.37	0.89	1.4	2.19	2.15	-0.05	0.06	0.18	-0.17
CC2D1B	-0.53	-0.33	-0.07	0.17	0.51	0.92	1.51	1.09	2.16	0.11	0.64	0.3	0.07
CCAR1	-0.62	-0.41	-0.16	0.1	0.38	0.82	1.37	1.87	1.98	0.47	0.47	0.27	0.23
CCAR2	-0.52	-0.31	0.01	0.02	0.61	0.87	1.56	2.02	1.92	0.34	-0.46	-0.08	-0.07
CCDC107	-0.56	-0.33	-0.18	0	0.48	1.08	1.71	2.24	2.41	0.48	0.6	0.46	0.68
CCDC112	-0.67	-0.44	-0.22	0.06	0.41	0.82	1.52	2.15	2.68	0.72	-0.01	0.07	0.27
CCDC115	-0.52	-0.31	-0.12	0.06	0.68	1.3	1.72	2.43	2.69	-0.55	0.11	0.43	-0.69
CCDC117	-0.42	-0.24	-0.05	0.07	0.63	1.1	1.81	1.92	2.46	-0.42	1.3	-0.02	-0.27
CCDC12	-0.7	-0.46	-0.3	0.04	0.52	0.86	1.54	2.11	2.34	0.86	0.29	0.17	0.67
CCDC120	-0.61	-0.38	-0.07	0.15	0.45	0.78	1.09	1.54	1.67	-0.04	0.95	-0.41	-0.37
CCDC124	-0.6	-0.42	-0.28	-0.09	0.58	0.96	1.87	2.39	2.22	0.61	0.8	0.08	0.11
CCDC126	-0.69	-0.48	-0.27	-0.14	0.43	0.67	1.07	2.58	2.07	0.87	-0.65	-0.31	-0.39
CCDC127	-0.52	-0.31	-0.18	0.1	0.73	0.91	2.09	2.52	2.57	1.12	1.06	0.99	0.16
CCDC134	-0.47	-0.18	-0.01	0.26	0.93	0.89	2.18	2.53	1.53	-0.45	-0.04	-0.28	nan
CCDC137	-0.47	-0.28	-0.09	0.18	0.73	1.07	1.78	2.36	2.54	0.69	0.26	-0.09	-0.11
CCDC14	-0.57	-0.35	-0.03	0.37	0.58	0.97	1.31	1.74	1.74	1.48	0.1	-0.07	0.44
CCDC142	-0.74	-0.58	-0.23	0.12	0.74	0.66	1.16	1	1.56	0.64	-0.07	-0.48	-0.49
CCDC167	-0.54	-0.33	-0.23	-0.02	0.6	1.21	2.09	2.52	2.48	0.2	0.6	-0.43	nan
CCDC170	-0.38	-0.21	0.05	0.17	0.49	1.4	1.89	2.47	2.32	0.76	1.11	0.82	0.9
CCDC174	-0.64	-0.48	-0.19	0.08	0.39	0.78	1.78	2.22	2.51	1.13	0.13	0.31	-0.25
CCDC186	-0.69	-0.46	-0.22	0.03	0.3	0.64	0.94	1.82	1.98	0.73	0.23	0.18	-1.04
CCDC22	-0.63	-0.43	-0.19	-0.05	0.56	0.64	1.54	2.17	0.06	-0.47	1.96	-0.69	-0.75
CCDC24	-0.61	-0.42	-0.19	0.2	0.57	0.93	1.48	2.33	2.72	0	0.49	0.43	-0.27
CCDC25	-0.65	-0.49	-0.34	-0.14	0.22	0.7	1.34	2.03	2.05	0.88	0.83	-0.05	0
CCDC28A	-0.67	-0.49	-0.37	0.04	0.34	1.18	1.96	2.56	2.72	1.06	2.07	-0.02	2
CCDC32	-0.53	-0.3	-0.13	0.11	0.69	0.94	1.75	2.38	2.67	-0.21	-0.25	-0.24	-0.7
CCDC34	-0.54	-0.37	-0.23	0.03	0.58	0.89	1.92	2.38	2.32	1.48	1.07	-0.25	-0.2
CCDC43	-0.47	-0.31	-0.11	0	0.57	0.87	1.79	2.3	2.36	0.73	0.45	0.07	0.46
CCDC47	-0.66	-0.4	-0.12	0.18	0.39	0.68	1.05	1.64	1.56	-0.03	-0.12	-0.42	-1.37
CCDC50	-0.63	-0.41	-0.22	0.08	0.43	0.97	1.64	1.99	2.25	0.37	0.67	-0.12	-0.72
CCDC51	-0.51	-0.34	-0.18	0.02	0.49	1.1	1.8	2.4	2.47	-0.75	0.96	-0.59	-0.56
CCDC57	-0.58	-0.38	-0.27	0.1	0.49	1.09	1.79	2.43	2.75	0.75	-0.13	0.86	-0.25
CCDC59	-0.48	-0.31	-0.17	0.1	0.69	1.21	1.71	2.42	2.69	1	0.5	0.19	1.39
CCDC6	-0.49	-0.3	-0.16	0.04	0.28	0.69	1.41	1.99	2.09	0.8	0.26	0.47	-0.04
CCDC61	-0.71	-0.52	-0.36	-0.06	0.55	1.12	1.6	2.07	2.34	-0.59	-0.88	-0.32	1.77
CCDC68	-0.57	-0.29	-0.14	0.09	0.52	0.84	2.06	2.35	2.57	1.33	-0.11	-0.61	nan
CCDC71	-0.39	-0.25	0.06	0.07	0.9	1.25	1.95	2.64	3.16	0.1	0.12	-0.25	nan
CCDC71L	-0.47	-0.25	-0.13	0.02	0.56	1.07	2.06	2.51	2.28	1.27	1.24	0.32	-0.18
CCDC85B	-0.26	-0.11	-0.03	0.22	0.58	1.15	1.45	2.33	2.34	0.86	1.09	0.62	-0.56
CCDC85C	-0.61	-0.39	-0.1	0.15	0.47	0.87	1.2	2.21	2.23	0.29	0.58	0.23	-0.36
CCDC86	-0.5	-0.29	-0.28	0.02	0.65	0.85	-0.49	2.2	2.62	-0.25	0.04	0.05	nan
CCDC88B	-0.6	-0.43	-0.23	0.09	0.45	1.19	1.46	2.54	2.16	0.6	0.4	0.27	0.91
CCDC88C	-0.61	-0.36	-0.1	0.21	0.58	0.86	1.28	1.9	1.99	0.14	0.57	-0.18	-0.46
CCDC9	-0.46	-0.25	-0.12	0.27	0.61	0.83	1.64	2.44	1.53	1.83	0.83	0.23	0.28
CCDC90B	-0.63	-0.44	-0.3	-0.02	0.53	1.22	1.54	2.53	2.63	0.46	-0.24	-0.3	nan
CCDC93	-0.59	-0.42	-0.13	0.17	0.67	0.76	1.72	1.95	2.01	0.53	0.52	0.38	0.55
CCDC97	-0.55	-0.32	-0.14	0.08	0.5	1.05	1.04	1.99	2.38	-0.26	0.69	-0.11	-0.3
CCDC9B	-0.63	-0.46	-0.09	0.14	0.51	1.07	1.34	1.5	1.85	0.98	0.6	-0.05	-0.64
CCL15	-0.78	-0.41	-0.35	-0.14	0.15	0.63	1.2	1.84	1.92	0.43	0.64	0.17	-1.04
CCL2	-0.45	-0.34	-0.35	-0.05	0.13	0.49	0.78	1.26	1.26	0.61	0.42	-0.11	-0.28
CCL20	-0.66	-0.34	-0.35	-0.19	-0.01	0.07	0.41	1.02	0.93	0.22	0.24	-0.56	-1.05
CCL28	-0.7	-0.55	-0.3	-0.05	0.16	0.39	1.02	1.6	1.49	0.53	0.28	-0.36	-0.57
CCN1	-0.44	-0.3	-0.03	0.11	0.67	0.73	1.49	2.21	2.48	0.93	0.98	0.51	0.16
CCN2	-0.64	-0.36	-0.16	0.11	0.37	1.01	1.61	2.01	2.15	0.56	0.67	0.07	-0.66
CCNA2	-0.64	-0.44	-0.35	-0.22	0.2	0.65	0.75	1.85	2.27	1.3	-1.1	-1.07	-1.24
CCNB1	-0.64	-0.55	-0.45	-0.19	0.11	0.59	0.97	1.73	1.86	-0.47	-0.3	-1.13	0.2
CCNB1IP1	-0.53	-0.37	-0.2	-0.1	0.52	1.08	2.3	2.44	2.4	1.71	-0.01	0	-0.54
CCNB2	-0.63	-0.46	-0.32	-0.17	0.34	0.78	1.53	2.38	2.55	0.67	-0.25	-0.63	-1.01
CCNC	-0.57	-0.43	-0.29	-0.01	0.36	1.03	1.69	2.23	2.34	0.57	0.64	0.23	-0.89
CCND1	0.08	0.06	-0.03	0.05	0.16	0.29	0.92	1.35	1.35	0.29	0.1	-0.66	-1.21
CCND2	0	0.02	0.06	0.15	0.29	0.39	0.78	1.23	1.27	0.54	0.03	-0.66	-0.91
CCND3	-0.56	-0.29	-0.2	0.02	0.49	0.86	1.64	2.24	2.49	0.08	1.23	-0.43	-0.37
CCNDBP1	-0.75	-0.53	-0.4	-0.12	0.28	1.11	1.72	2.35	2.06	0.77	-0.06	0.52	0.64
CCNG1	-0.55	-0.37	-0.24	-0.03	0.34	0.82	1.39	2.12	2.32	0.85	0.85	0.61	-0.83
CCNG2	-0.75	-0.57	-0.34	-0.1	0.27	0.83	1.18	2.08	1.94	0.01	-0.13	0.23	-0.23
CCNH	-0.63	-0.44	-0.16	0.06	0.43	0.91	1.76	2.39	2.52	0.74	0.48	0.46	-0.72
CCNI	-0.49	-0.28	-0.13	0.14	0.5	1.1	1.98	2.28	2.59	0.88	-0.47	0.88	-0.32
CCNJ	-0.64	-0.38	-0.26	0.13	0.38	0.63	-0.35	0.88	1.96	0.46	1.09	0.27	-0.47
CCNJL	-0.42	-0.22	-0.02	0.27	0.53	1.28	1.64	2.35	2.44	-0.33	-0.51	0.12	1.6
CCNK	-0.44	-0.22	-0.09	0.12	0.57	1.22	1.92	2.23	2.31	0.85	0.75	-0.08	-0.41
CCNL1	-0.86	-0.56	-0.19	0.18	0.53	0.87	1.23	1.77	1.76	0.48	0.99	0.68	-0.13
CCNL2	-0.64	-0.43	-0.1	0.22	0.59	0.99	1.69	1.72	2.24	0.83	-0.08	0.33	-0.27
CCNO	-0.56	-0.43	-0.25	0.08	0.77	0.75	1.11	1.37	2.49	1	-0.25	-0.43	-0.78
CCNQ	-0.43	-0.21	-0.07	0.03	0.83	1.1	1.51	2.45	2.63	1.33	-0.41	0.23	-0.44
CCNT1	-0.59	-0.38	-0.09	0.06	0.61	0.74	1.25	1.76	2.17	0.36	0.33	0.06	-0.54
CCNT2	-0.67	-0.47	-0.12	0.27	0.44	0.88	1.43	1.92	1.46	-0.04	0.86	-0.2	-0.37
CCNY	-0.49	-0.25	-0.09	0.13	0.55	1.03	1.89	2.11	2.44	0.83	0.27	-0.07	-0.62
CCNYL1	-0.71	-0.44	-0.23	0.06	0.52	0.72	1.76	2.15	2.29	1.25	0.7	-0.19	-0.75
CCPG1	-0.88	-0.61	-0.25	0.09	0.42	0.81	1.25	1.98	2.04	-0.11	0.48	-0.53	0.73
CCRL2	-0.6	-0.41	-0.16	0.11	0.55	0.99	1.48	2.38	2.29	-0.25	-0.15	-0.5	-0.69
CCS	-0.52	-0.31	-0.09	0.21	0.66	1.48	1.95	2.6	2.47	0.89	-0.25	0.31	1.68
CCSAP	-0.67	-0.47	-0.3	0.08	0.32	0.99	0.84	1.86	2	1.57	nan	1.52	nan
CCSER1	-0.76	-0.59	-0.11	0.21	0.44	0.8	1.3	1.57	0.17	0.64	0.99	0.17	-0.4
CCT2	-0.3	-0.15	-0.07	-0.02	0.25	0.62	1.29	1.79	1.83	0.42	0.2	-0.36	-0.43
CCT3	-0.27	-0.22	-0.13	-0.03	0.15	0.54	1.16	1.73	1.74	0.72	0.06	-0.11	0.09
CCT4	-0.42	-0.31	-0.13	0	0.36	0.72	1.62	2.07	2.07	0.49	0.43	-0.05	-0.49
CCT5	-0.27	-0.22	-0.1	-0.01	0.14	0.6	1.14	1.68	1.79	0.56	-0.07	-0.22	-1.54
CCT6A	-0.15	-0.12	-0.06	-0.07	0.1	0.4	1.05	1.53	1.59	0.19	0.59	-0.4	-1.52
CCT7	-0.5	-0.39	-0.24	-0.02	0.39	0.88	1.51	2.13	2.3	0.24	0.71	-0.39	-0.04
CCT8	-0.48	-0.37	-0.2	-0.06	0.22	0.66	1.36	1.83	1.98	0.5	0.68	-0.01	-0.27
CCZ1	-0.52	-0.36	-0.17	-0.09	0.62	1.08	1.87	2.51	2.69	0.67	0.29	0.15	-0.18
CCZ1B	-0.53	-0.33	-0.24	-0.13	0.85	0.74	1.71	2.5	2.98	0.72	0.19	-0.64	nan
CD151	-0.72	-0.53	-0.31	-0.01	0.34	0.68	1.3	1.96	1.86	0.11	0.23	-0.18	-0.94
CD164	-0.79	-0.54	-0.27	0.04	0.28	0.54	0.99	1.37	1.32	0.1	-0.35	-0.66	-0.68
CD1D	-0.64	-0.42	-0.13	0.14	0.47	0.87	1.77	2.12	2.35	1.15	0.75	-0.03	-0.35
CD24	-0.4	-0.31	-0.32	-0.2	0.14	0.59	1.17	1.66	1.67	0.43	0.05	-0.78	-0.45
CD276	-0.57	-0.33	-0.04	0.2	0.54	1.09	0.94	1.59	2.28	0.28	-0.41	0.43	-0.58
CD2AP	-0.64	-0.45	-0.32	-0.12	0.07	0.26	0.91	1.44	1.46	0.29	0.03	-0.06	-0.94
CD2BP2	-0.54	-0.31	-0.09	0.12	0.5	1.06	1.84	2.48	2.19	0.49	0.51	0.25	0.92
CD320	-0.57	-0.32	-0.09	0.08	0.54	1.02	1.65	2.46	2.56	0.63	-0.21	0.49	0.2
CD46	-0.46	-0.27	-0.04	0.19	0.38	1.03	2.17	0.99	0.07	-0.26	-0.21	-0.65	nan
CD47	-0.64	-0.5	-0.26	0.1	0.43	0.74	1.31	1.92	1.95	0.21	0.4	-0.32	0.29
CD55	-0.95	-0.66	-0.41	-0.08	0.24	0.81	1.28	1.97	2.11	0.52	0.32	-0.15	1.66
CD58	-0.71	-0.47	-0.19	0.06	0.35	0.79	1.74	2.43	1.71	1.01	1.2	-0.04	0.54
CD59	-0.78	-0.61	-0.44	-0.19	0.09	0.6	1.17	1.74	1.73	0.39	0.1	-0.65	-0.62
CD63	-0.45	-0.34	-0.24	-0.14	-0.09	0.03	0.18	0.34	0.22	-0.55	-0.9	-1.37	-2.19
CD68	-0.76	-0.45	-0.21	0.13	0.63	0.9	1.36	2.27	2.11	0.37	0.48	0.03	0.75
CD74	-0.56	-0.3	-0.15	0.07	0.37	0.83	1.18	2.02	1.92	0.48	0.15	-0.26	-0.97
CD81	-0.51	-0.33	-0.07	0.22	0.54	0.87	1.59	1.94	1.87	-0.26	-0.34	-0.62	0.22
CD82	-0.63	-0.43	-0.17	0.2	0.56	1.02	1.68	2.06	1.88	0.84	0.87	0.22	-0.72
CD9	-0.53	-0.4	-0.14	-0.01	0.17	0.29	0.39	0.76	0.77	0.1	-0.64	-0.94	-1.36
CD99	-0.61	-0.41	-0.29	-0.05	0.31	0.69	1.33	1.99	2.05	0.15	0.31	0.07	-1.15
CDA	-0.71	-0.49	-0.37	-0.09	0.26	0.68	1.42	1.95	1.98	0.68	0.31	-0.69	0.36
CDC123	-0.55	-0.35	-0.19	-0.01	0.45	0.85	1.93	2.38	2.37	1.26	-0.29	-0.09	0.14
CDC14A	-0.54	-0.35	-0.07	0.26	0.43	0.76	1.37	1.72	1.29	-0.75	0.38	0.4	-0.3
CDC16	-0.53	-0.35	-0.16	0.05	0.52	1.47	1.95	2.46	2.06	-0.36	-0.34	-0.36	-0.26
CDC20	-0.49	-0.37	-0.3	-0.06	0.61	0.67	1.36	2.24	2.46	0.03	-1	-0.21	nan
CDC23	-0.37	-0.14	0.04	0.22	0.97	1.32	2.4	2.7	2.92	0.16	2.28	-0.28	0.4
CDC25A	-0.21	-0.05	0.12	0.44	0.74	1.4	0.14	2.59	2.48	0.13	1.27	0	-0.31
CDC26	-0.59	-0.38	-0.14	-0.01	0.48	1.26	2.05	2.45	2.41	1.95	0.9	-0.21	1.54
CDC34	-0.63	-0.42	-0.33	0.02	0.45	1.04	1.64	2.18	2.21	0.64	-0.26	-0.14	-0.42
CDC37	-0.45	-0.33	-0.23	-0.01	0.31	0.63	1.1	1.81	1.83	0.77	0.56	-0.3	-0.86
CDC37L1	-0.56	-0.34	-0.14	0.03	0.58	1.22	1.83	2.5	2.27	0.37	1.29	0.53	-0.29
CDC40	-0.62	-0.43	-0.17	0.03	0.46	0.85	1.71	2.41	2.44	0.73	0.84	0.6	-0.51
CDC42	-0.4	-0.33	-0.3	-0.22	-0.14	0.19	0.76	1.27	1.38	-0.01	-0.17	-0.74	-0.79
CDC42BPB	-0.56	-0.34	-0.11	0.17	0.44	0.79	1.42	1.9	2.03	0.75	0.2	0	-0.07
CDC42BPG	-0.55	-0.34	-0.21	0.2	0.68	1.03	1.56	1.35	1.32	0.89	-0.5	-0.18	-0.1
CDC42EP1	-0.55	-0.34	-0.13	0.02	0.58	0.8	1.82	2.18	2.15	0.9	1.2	-0.14	-0.43
CDC42EP2	-0.53	-0.28	-0.16	0.22	0.42	1.12	1.75	2.37	2.28	0.04	0.65	0.13	0.62
CDC42EP4	-0.64	-0.45	-0.25	0.04	0.28	0.91	1.57	1.92	2.16	-0.08	0.77	-0.21	0.26
CDC42EP5	-0.23	-0.21	-0.38	-0.33	-0.19	0.2	0.67	1.28	1.37	0.28	0.17	-0.76	-1.28
CDC42SE1	-0.5	-0.28	-0.1	0.02	0.53	1.03	1.78	2.45	2.66	-0.51	0.92	-0.01	1.65
CDC42SE2	-0.48	-0.31	-0.13	0.08	0.39	0.89	1.54	2.25	2.38	0.52	-0.01	-0.09	-0.59
CDC5L	-0.61	-0.37	-0.23	-0.01	0.54	0.93	1.81	2.2	2.34	0.81	-0.06	0.2	-0.42
CDC6	-0.43	-0.16	-0.03	0.18	0.69	1.23	2.13	2.45	2.3	1.06	0.37	-0.15	nan
[truncated: 7,190 more rows]

## Sheet: Volcano_hBECs
gene	comparison	log2FC	corr_Pvalue
[truncated: 39,639 more rows]

[truncated: 2 more sheets: Volcano_colon, Volcano_colon_ileum]
