# Supplementary material for: Single-cell RNA-sequencing data analysis reveals a highly correlated triphasic transcriptional response to SARS-CoV-2 infection
Source: Commun Biol. 2022 Nov 27;5:1302. doi: 10.1038/s42003-022-04253-4 (PMC9701238; doi:10.1038/s42003-022-04253-4)
Supplement: Supplementary file 6 — Supplementary Data 3 [file 42003_2022_4253_MOESM6_ESM.gz › Suppl_Data_3/SupplementaryTable_TFs.xlsx]

## Sheet: hBECs
gene	initial_response	area_diff	is_outlier
ATF3	-0.75	0.0848071	TRUE
CEBPB	-1.024	0.0204303	TRUE
CEBPD	-0.972	0.0328038	TRUE
E2F7	-1.05	0.0471028	TRUE
EGR1	-0.46	0.0839342	TRUE
ELF3	-0.61	0.0390883	TRUE
EPAS1	-0.834	0.0485339	TRUE
FOS	-0.01	0.0693416	TRUE
FOSB	-0.908	0.033824	TRUE
FOXJ1	-0.9	0.0413778	TRUE
FOXQ1	-1.016	0.0166045	TRUE
GTF2I	-0.452	0.0400966	TRUE
HES4	-1.026	0.0200739	TRUE
HES6	-0.844	0.0399771	TRUE
HMGN3	0.032	0.046207	TRUE
HOXB2	-0.998	0.0365332	TRUE
JUN	0.052	0.125605	TRUE
JUNB	-0.456	0.0371977	TRUE
JUND	-0.594	0.0347126	TRUE
KLF2	-1	0.0345569	TRUE
KLF6	-0.3	0.0810917	TRUE
NFE2L2	-0.696	0.0390476	TRUE
NKX3-1	-0.88	0.0418183	TRUE
NR2F2	-0.834	0.0242276	TRUE
NR4A1	-1.006	0.0328173	TRUE
RFX2	-1.05	0.0421466	TRUE
SON	-0.906	0.0312266	TRUE
SOX2	-0.784	0.0264145	TRUE
SOX4	-0.532	0.0457952	TRUE
TIGD2	-1.278	0.0916544	TRUE
TIGD6	-1.21	0.0936225	TRUE
TSC22D1	-0.86	0.0216722	TRUE
XBP1	-0.918	0.0205797	TRUE
YBX1	-0.352	0.0366904	TRUE
ZNF300	-1.518	0.0928018	TRUE
ZNF639	-1.266	0.0935495	TRUE
ADNP	-1.324	0.0234122	FALSE
ADNP2	-1.328	0.0405594	FALSE
AEBP2	-1.33	0.0287831	FALSE
AHCTF1	-1.288	0.0282126	FALSE
AHR	-1.194	0.0189976	FALSE
AKAP8	-1.308	0.0525858	FALSE
AKAP8L	-1.392	0.0319425	FALSE
ANKZF1	-1.334	0.0409781	FALSE
ARHGAP35	-1.278	0.0325587	FALSE
ARID2	-1.368	0.0309137	FALSE
ARID3A	-1.39	0.0602109	FALSE
ARID3B	-1.404	0.0734416	FALSE
ARID5B	-1.264	0.0242748	FALSE
ARNTL2	-1.544	0.0702843	FALSE
ASCL2	-1.398	0.0599925	FALSE
ASH1L	-1.28	0.0243591	FALSE
ATF2	-1.372	0.0368473	FALSE
ATF4	-1.374	0.0239123	FALSE
ATF5	-1.344	0.0486044	FALSE
ATF6	-1.244	0.033346	FALSE
ATF6B	-1.312	0.0282214	FALSE
ATF7	-1.266	0.0361585	FALSE
ATMIN	-1.302	0.0445821	FALSE
ATOH8	-1.362	0.0572933	FALSE
BACH1	-1.33	0.0309557	FALSE
BARX2	-1.43	0.0438504	FALSE
BATF	-1.224	0.0621519	FALSE
BAZ2A	-1.354	0.0290441	FALSE
BAZ2B	-1.316	0.0366012	FALSE
BCL11A	-1.294	0.0364021	FALSE
BCL11B	-1.456	0.0556478	FALSE
BCL6	-1.27	0.0172036	FALSE
BHLHE40	-1.226	0.0447041	FALSE
BHLHE41	-1.268	0.0403404	FALSE
BNC1	-1.438	0.0505616	FALSE
BPTF	-1.252	0.0666129	FALSE
BRF2	-1.362	0.0738814	FALSE
CAMTA1	-1.292	0.0243774	FALSE
CASZ1	-1.17	0.0298351	FALSE
CC2D1A	-1.374	0.0462516	FALSE
CDC5L	-1.322	0.0298894	FALSE
CEBPA	-1.24	0.0445713	FALSE
CEBPG	-1.338	0.0286594	FALSE
CEBPZ	-1.29	0.0253627	FALSE
CENPB	-1.288	0.0342997	FALSE
CENPBD1	-1.266	0.0604811	FALSE
CENPS	-1.126	0.045347	FALSE
CENPT	-1.498	0.0631859	FALSE
CENPX	-1.26	0.0271168	FALSE
CGGBP1	-1.33	0.0236483	FALSE
CHAMP1	-1.342	0.044601	FALSE
CHCHD3	-1.288	0.0374639	FALSE
CLOCK	-1.296	0.0249356	FALSE
CREB1	-1.322	0.0332961	FALSE
CREB3	-1.304	0.029469	FALSE
CREB3L1	-1.15	0.0379031	FALSE
CREB3L2	-1.308	0.0349474	FALSE
CREB5	-1.468	0.0875453	FALSE
CREBL2	-1.262	0.030192	FALSE
CREBZF	-1.434	0.0280644	FALSE
CREM	-1.194	0.0391753	FALSE
CSRNP1	-1.322	0.074532	FALSE
CTCF	-1.26	0.0278848	FALSE
CUX1	-1.232	0.0307027	FALSE
CXXC1	-1.282	0.0482338	FALSE
CXXC4	-1.17	0.0622929	FALSE
DBP	-1.408	0.0542037	FALSE
DDIT3	-1.194	0.0645301	FALSE
DEAF1	-1.298	0.036475	FALSE
DMRTA1	-1.328	0.0544351	FALSE
DMRTA2	-1.294	0.0358305	FALSE
DNMT1	-1.192	0.0355536	FALSE
DNTTIP1	-1.342	0.0307084	FALSE
DOT1L	-1.228	0.0619029	FALSE
DR1	-1.32	0.0296207	FALSE
DRAP1	-1.318	0.0201412	FALSE
DZIP1	-1.158	0.0503347	FALSE
E2F3	-1.226	0.0574334	FALSE
E2F4	-1.298	0.0443202	FALSE
E2F5	-1.238	0.057458	FALSE
E2F6	-1.278	0.0454232	FALSE
E2F8	-1.308	0.0544386	FALSE
EBF4	-1.38	0.0554518	FALSE
EEA1	-1.31	0.0265773	FALSE
EGR2	-1.314	0.0327371	FALSE
EGR3	-1.268	0.0300214	FALSE
EHF	-1.504	0.0444274	FALSE
ELF1	-1.362	0.0187377	FALSE
ELF2	-1.286	0.0548805	FALSE
ELF4	-1.346	0.0495377	FALSE
ELF5	-1.22	0.068219	FALSE
ELK1	-1.344	0.0449325	FALSE
ELK3	-1.144	0.0221238	FALSE
ELK4	-1.334	0.0255477	FALSE
ERF	-1.314	0.0530949	FALSE
ESRRA	-1.4	0.0326432	FALSE
ETS1	-1.312	0.0412884	FALSE
ETS2	-1.332	0.0273806	FALSE
ETV2	-1.366	0.0650436	FALSE
ETV3	-1.346	0.0293062	FALSE
ETV6	-1.256	0.027276	FALSE
ETV7	-1.404	0.0533831	FALSE
FAM200B	-1.26	0.0302472	FALSE
FBXL19	-1.368	0.05853	FALSE
FIZ1	-1.296	0.0598417	FALSE
FLYWCH1	-1.34	0.0459746	FALSE
FOSL1	-1.314	0.0641701	FALSE
FOSL2	-1.458	0.0415993	FALSE
FOXA1	-1.07	0.0194251	FALSE
FOXC1	-1.232	0.0280898	FALSE
FOXC2	-1.234	0.049388	FALSE
FOXD1	-1.31	0.0648749	FALSE
FOXD2	-1.368	0.0673356	FALSE
FOXJ2	-1.292	0.0437132	FALSE
FOXJ3	-1.356	0.0674791	FALSE
FOXK1	-1.368	0.0404904	FALSE
FOXK2	-1.324	0.0339963	FALSE
FOXN3	-1.188	0.0204936	FALSE
FOXO1	-1.368	0.0381829	FALSE
FOXO3	-1.334	0.0193465	FALSE
FOXO4	-1.218	0.0481352	FALSE
FOXP1	-1.356	0.0578787	FALSE
FOXP2	-1.312	0.04087	FALSE
GABPA	-1.292	0.038816	FALSE
GATA3	-1.266	0.0679695	FALSE
GATA6	-1.342	0.0515622	FALSE
GATAD2B	-1.332	0.0400222	FALSE
GLI3	-1.294	0.0597459	FALSE
GLI4	-1.358	0.0497391	FALSE
GLIS2	-1.324	0.0698104	FALSE
GLIS3	-1.458	0.0659365	FALSE
GLMP	-1.278	0.0449213	FALSE
GLYR1	-1.388	0.0710762	FALSE
GMEB1	-1.276	0.0483685	FALSE
GMEB2	-1.344	0.0604785	FALSE
GPBP1	-1.348	0.0355998	FALSE
GPBP1L1	-1.312	0.0258399	FALSE
GRHL1	-1.38	0.0381072	FALSE
GRHL2	-1.264	0.0273562	FALSE
GRHL3	-1.308	0.0507817	FALSE
GTF2B	-1.382	0.0253753	FALSE
GTF2IRD1	-1.366	0.0464834	FALSE
GTF3A	-1.22	0.0201215	FALSE
HBP1	-1.408	0.0327591	FALSE
HES1	-1.104	0.0337725	FALSE
HES2	-1.354	0.0523129	FALSE
HEY1	-1.202	0.0419039	FALSE
HEY2	-1.202	0.0545551	FALSE
HIC2	-1.294	0.0676298	FALSE
HIF1A	-1.366	0.03169	FALSE
HIVEP2	-1.296	0.0703284	FALSE
HMBOX1	-1.396	0.0401313	FALSE
HMG20A	-1.278	0.045425	FALSE
HMG20B	-1.422	0.0343074	FALSE
HMGA1	-1.444	0.066896	FALSE
HMGA2	-1.422	0.0507437	FALSE
HNF4G	-1.256	0.0723877	FALSE
HOMEZ	-1.282	0.0350765	FALSE
HOXA10	-1.168	0.0606182	FALSE
HOXA5	-1.298	0.081342	FALSE
HOXB4	-1.308	0.0504102	FALSE
HOXB7	-1.146	0.0585319	FALSE
HSF1	-1.362	0.0300436	FALSE
HSF2	-1.3	0.0473144	FALSE
IKZF2	-1.592	0.0714331	FALSE
IRF1	-1.16	0.0509916	FALSE
IRF2	-1.302	0.0187351	FALSE
IRF6	-1.282	0.0277813	FALSE
IRF7	-1.286	0.0426232	FALSE
IRF9	-1.126	0.0344606	FALSE
IRX2	-1.272	0.041125	FALSE
IRX3	-1.164	0.0230889	FALSE
IRX5	-1.282	0.0289992	FALSE
ISL1	-1.288	0.0380163	FALSE
JAZF1	-1.264	0.0623409	FALSE
JDP2	-1.352	0.0705633	FALSE
JRK	-1.342	0.0540838	FALSE
JRKL	-1.262	0.0401316	FALSE
KAT7	-1.292	0.0431586	FALSE
KCMF1	-1.44	0.0452328	FALSE
KDM2A	-1.328	0.0236146	FALSE
KDM2B	-1.192	0.0546638	FALSE
KDM5B	-1.348	0.0237983	FALSE
KIN	-1.314	0.0368954	FALSE
KLF10	-1.258	0.0486899	FALSE
KLF11	-1.348	0.0509109	FALSE
KLF12	-1.328	0.0533167	FALSE
KLF13	-1.316	0.0233884	FALSE
KLF16	-1.33	0.0548975	FALSE
KLF3	-1.204	0.0201533	FALSE
KLF4	-1.174	0.030764	FALSE
KLF5	-1.066	0.0303696	FALSE
KLF9	-1.328	0.0725133	FALSE
KMT2A	-1.304	0.0174567	FALSE
KMT2B	-1.31	0.0667542	FALSE
L3MBTL1	-1.46	0.0784567	FALSE
LCOR	-1.356	0.0231602	FALSE
LCORL	-1.328	0.0398335	FALSE
LHX1	-1.198	0.0549629	FALSE
LYL1	-1.298	0.0517657	FALSE
MAF	-1.184	0.0371881	FALSE
MAFB	-1.278	0.0275594	FALSE
MAFF	-1.116	0.027318	FALSE
MAFG	-1.368	0.040883	FALSE
MAFK	-1.316	0.03972	FALSE
MAX	-1.272	0.0265982	FALSE
MAZ	-1.178	0.0226926	FALSE
MBD2	-1.334	0.0237422	FALSE
MBD3	-1.3	0.0425361	FALSE
MBD4	-1.288	0.0289728	FALSE
MBD6	-1.318	0.0321917	FALSE
MECOM	-1.426	0.0534537	FALSE
MECP2	-1.312	0.043997	FALSE
MEF2A	-1.428	0.0481475	FALSE
MEIS1	-1.38	0.0321801	FALSE
MEIS2	-1.33	0.0481238	FALSE
MESP1	-1.102	0.0600057	FALSE
MGA	-1.34	0.0580956	FALSE
MKX	-1.074	0.0603552	FALSE
MLX	-1.276	0.0280824	FALSE
MLXIP	-1.124	0.0266917	FALSE
MNT	-1.368	0.0315345	FALSE
MSANTD3	-1.416	0.0459244	FALSE
MSANTD4	-1.282	0.0412108	FALSE
MTERF1	-1.474	0.0565173	FALSE
MTERF2	-1.438	0.0554619	FALSE
MTERF3	-1.416	0.0511859	FALSE
MTERF4	-1.368	0.0480085	FALSE
MTF1	-1.208	0.0295971	FALSE
MTF2	-1.346	0.0304439	FALSE
MXD1	-1.154	0.0493245	FALSE
MXD4	-1.222	0.0294088	FALSE
MXI1	-1.476	0.0418123	FALSE
MYB	-1.236	0.0407692	FALSE
MYC	-1.278	0.0303091	FALSE
MYCL	-1.086	0.0408569	FALSE
MYNN	-1.34	0.0479357	FALSE
MYPOP	-1.312	0.0527917	FALSE
MYSM1	-1.418	0.0430501	FALSE
MZF1	-1.268	0.0414642	FALSE
NACC2	-1.25	0.0503231	FALSE
NAIF1	-1.272	0.0618755	FALSE
NCOA1	-1.224	0.03474	FALSE
NCOA3	-1.318	0.0271282	FALSE
NFAT5	-1.402	0.0261102	FALSE
NFATC1	-1.298	0.0615465	FALSE
NFATC2	-1.266	0.0594323	FALSE
NFATC3	-1.354	0.027831	FALSE
NFATC4	-1.34	0.0565677	FALSE
NFE2L1	-1.276	0.0269237	FALSE
NFE2L3	-1.32	0.0420727	FALSE
NFIA	-1.13	0.0282949	FALSE
NFIC	-1.224	0.0225933	FALSE
NFIL3	-1.372	0.0485611	FALSE
NFIX	-1.316	0.0813503	FALSE
NFKB1	-1.29	0.0306658	FALSE
NFKB2	-1.468	0.0866525	FALSE
NFX1	-1.308	0.0338134	FALSE
NFXL1	-1.304	0.0642934	FALSE
NFYA	-1.3	0.0491348	FALSE
NFYB	-1.336	0.0281393	FALSE
NKRF	-1.392	0.0549238	FALSE
NME2	-1.442	0.0592724	FALSE
NPAS1	-1.36	0.0736432	FALSE
NPAS2	-1.348	0.0437665	FALSE
NR1D1	-1.402	0.0765545	FALSE
NR1D2	-1.308	0.0384333	FALSE
NR1H2	-1.372	0.038727	FALSE
NR2C1	-1.392	0.0491402	FALSE
NR2F1	-1.19	0.0344172	FALSE
NR2F6	-1.134	0.0232629	FALSE
NR3C1	-1.62	0.0662652	FALSE
NR3C2	-1.198	0.0637276	FALSE
NR4A2	-1.272	0.027812	FALSE
NR4A3	-1.436	0.0587069	FALSE
NR6A1	-1.344	0.0596309	FALSE
NRF1	-1.256	0.0514327	FALSE
OSR2	-1.258	0.087981	FALSE
OTX1	-1.278	0.0450844	FALSE
OVOL1	-1.324	0.045138	FALSE
OVOL2	-1.298	0.0378023	FALSE
PA2G4	-1.226	0.022906	FALSE
PATZ1	-1.238	0.0406074	FALSE
PAX9	-1.334	0.0255439	FALSE
PBX1	-1.074	0.0278463	FALSE
PBX2	-1.268	0.0437102	FALSE
PBX3	-1.328	0.0897002	FALSE
PCGF2	-1.334	0.0371945	FALSE
PCGF6	-1.356	0.073132	FALSE
PHF1	-1.358	0.0417662	FALSE
PHF20	-1.322	0.0629689	FALSE
PIN1	-1.248	0.0233523	FALSE
PITX1	-1.214	0.0291194	FALSE
PKNOX1	-1.366	0.058267	FALSE
PLAG1	-1.372	0.0525816	FALSE
PLAGL2	-1.28	0.0412748	FALSE
PLSCR1	-1.166	0.0311445	FALSE
POGK	-1.338	0.0377951	FALSE
POU2AF1	-1.276	0.0378935	FALSE
POU2F1	-1.3	0.0327599	FALSE
POU3F1	-1.436	0.0593829	FALSE
PRDM1	-1.324	0.0347881	FALSE
PRDM2	-1.236	0.0373557	FALSE
PRDM4	-1.298	0.0582466	FALSE
PREB	-1.346	0.0532002	FALSE
PRMT3	-1.27	0.0622738	FALSE
PRR12	-1.282	0.0466481	FALSE
PRRX2	-1.322	0.0409303	FALSE
PURA	-1.24	0.021198	FALSE
PURB	-1.318	0.0231039	FALSE
RARB	-1.352	0.0286074	FALSE
RARG	-1.362	0.0344658	FALSE
RBAK	-1.352	0.0490631	FALSE
RBCK1	-1.324	0.0255606	FALSE
RBPJ	-1.284	0.0445085	FALSE
REL	-1.31	0.0232323	FALSE
RELA	-1.372	0.0341371	FALSE
RELB	-1.382	0.0676746	FALSE
REST	-1.288	0.0235918	FALSE
REXO4	-1.304	0.0484288	FALSE
RFX1	-1.244	0.0580818	FALSE
RFX3	-1.11	0.0355636	FALSE
RFX7	-1.324	0.049772	FALSE
RLF	-1.412	0.0389315	FALSE
RORA	-1.372	0.0638279	FALSE
RORC	-1.214	0.0506575	FALSE
RREB1	-1.352	0.032931	FALSE
RUNX1	-1.126	0.0195233	FALSE
RUNX2	-1.354	0.0450915	FALSE
RXRA	-1.342	0.0219723	FALSE
RXRB	-1.296	0.0425532	FALSE
SAFB	-1.364	0.0582703	FALSE
SAFB2	-1.394	0.0639608	FALSE
SATB1	-1.322	0.0394164	FALSE
SETDB1	-1.36	0.0509046	FALSE
SETDB2	-1.398	0.0513809	FALSE
SIX1	-1.238	0.0250981	FALSE
SIX2	-1.224	0.0455654	FALSE
SIX4	-1.216	0.0327429	FALSE
SIX5	-1.318	0.0559815	FALSE
SKI	-1.322	0.0415215	FALSE
SKIL	-1.316	0.0249958	FALSE
SLC2A4RG	-1.416	0.0331138	FALSE
SMAD1	-1.292	0.0383631	FALSE
SMAD3	-1.338	0.0267262	FALSE
SMAD4	-1.322	0.0300264	FALSE
SMAD5	-1.28	0.0159317	FALSE
SMYD3	-1.452	0.0657359	FALSE
SNAI2	-1.454	0.0454745	FALSE
SNAPC2	-1.418	0.0645187	FALSE
SNAPC4	-1.25	0.0463197	FALSE
SNAPC5	-1.204	0.0313667	FALSE
SOX12	-1.294	0.0634068	FALSE
SOX13	-1.31	0.045077	FALSE
SOX15	-1.414	0.0362429	FALSE
SOX21	-1.212	0.0219876	FALSE
SOX7	-1.376	0.0373572	FALSE
SOX9	-1.142	0.0415438	FALSE
SP1	-1.358	0.0222873	FALSE
SP100	-1.198	0.0286943	FALSE
SP110	-1.254	0.0369502	FALSE
SP140L	-1.258	0.0862722	FALSE
SP2	-1.22	0.0565333	FALSE
SP3	-1.352	0.0224692	FALSE
SP4	-1.254	0.0500362	FALSE
SPDEF	-1.374	0.0346704	FALSE
SPEN	-1.322	0.0239584	FALSE
SRCAP	-1.288	0.0363044	FALSE
SREBF2	-1.348	0.031877	FALSE
SRF	-1.312	0.0410791	FALSE
STAT1	-1.418	0.0504557	FALSE
STAT5A	-1.254	0.0615166	FALSE
STAT5B	-1.332	0.0544604	FALSE
TBP	-1.292	0.0540057	FALSE
TBPL1	-1.224	0.0368469	FALSE
TBX1	-1.39	0.0477737	FALSE
TBX3	-1.316	0.0555443	FALSE
TCF20	-1.314	0.0388477	FALSE
TCF7L1	-1.35	0.0368577	FALSE
TCFL5	-1.218	0.063082	FALSE
TEAD1	-1.298	0.0261487	FALSE
TEAD3	-1.318	0.0432758	FALSE
TEF	-1.322	0.0620109	FALSE
TERF1	-1.264	0.0269498	FALSE
TERF2	-1.246	0.0456666	FALSE
TET2	-1.328	0.0264605	FALSE
TFAP2A	-1.33	0.0185407	FALSE
TFAP2C	-1.266	0.0424825	FALSE
TFCP2	-1.33	0.0454347	FALSE
TFCP2L1	-1.2	0.0335714	FALSE
TFDP1	-1.186	0.0779521	FALSE
TFE3	-1.326	0.0479361	FALSE
TGIF2	-1.334	0.0436197	FALSE
THAP1	-1.296	0.044767	FALSE
THAP10	-1.226	0.0584835	FALSE
THAP11	-1.3	0.0335666	FALSE
THAP12	-1.304	0.0420803	FALSE
THAP2	-1.35	0.0456514	FALSE
THAP3	-1.406	0.0674838	FALSE
THAP4	-1.266	0.0343193	FALSE
THAP5	-1.202	0.0403831	FALSE
THAP6	-1.308	0.0310926	FALSE
THAP7	-1.298	0.0357483	FALSE
THRA	-1.244	0.0473277	FALSE
THYN1	-1.252	0.026583	FALSE
TIGD4	-1.118	0.064094	FALSE
TIGD5	-1.358	0.0590681	FALSE
TIGD7	-1.336	0.0693914	FALSE
TLX1	-1.34	0.0655483	FALSE
TMF1	-1.242	0.0180095	FALSE
TOPORS	-1.32	0.0336068	FALSE
TRAFD1	-1.352	0.034281	FALSE
TRPS1	-1.31	0.026953	FALSE
TSHZ1	-1.238	0.0295731	FALSE
TSHZ2	-1.24	0.0163191	FALSE
TSHZ3	-1.272	0.062081	FALSE
TTF1	-1.292	0.0426886	FALSE
UBP1	-1.256	0.0378262	FALSE
USF1	-1.466	0.0530126	FALSE
USF2	-1.278	0.0317121	FALSE
USF3	-1.29	0.0401413	FALSE
VDR	-1.304	0.0611463	FALSE
VEZF1	-1.214	0.022219	FALSE
XPA	-1.276	0.0382226	FALSE
YBX3	-1.098	0.0545585	FALSE
YY1	-1.254	0.0168631	FALSE
ZBED1	-1.206	0.0372807	FALSE
ZBED4	-1.19	0.0329905	FALSE
ZBED5	-1.286	0.0341496	FALSE
ZBED6	-1.416	0.0660235	FALSE
ZBED9	-1.408	0.0785568	FALSE
ZBTB1	-1.388	0.0301825	FALSE
ZBTB10	-1.3	0.0888756	FALSE
ZBTB11	-1.362	0.0409726	FALSE
ZBTB12	-1.282	0.05591	FALSE
ZBTB18	-1.212	0.0374047	FALSE
ZBTB2	-1.326	0.0696762	FALSE
ZBTB22	-1.358	0.0485766	FALSE
ZBTB24	-1.348	0.0681054	FALSE
ZBTB25	-1.346	0.0494489	FALSE
ZBTB26	-1.314	0.0588703	FALSE
ZBTB33	-1.328	0.0423347	FALSE
ZBTB34	-1.366	0.056337	FALSE
ZBTB37	-1.376	0.0671173	FALSE
ZBTB4	-1.248	0.0320281	FALSE
ZBTB40	-1.252	0.0520639	FALSE
ZBTB41	-1.384	0.0417558	FALSE
ZBTB42	-1.176	0.03945	FALSE
ZBTB43	-1.37	0.0317798	FALSE
ZBTB44	-1.29	0.0260939	FALSE
ZBTB45	-1.23	0.0556761	FALSE
ZBTB46	-1.206	0.0606242	FALSE
ZBTB47	-1.388	0.0599953	FALSE
ZBTB48	-1.328	0.0556988	FALSE
ZBTB5	-1.366	0.0631619	FALSE
ZBTB6	-1.36	0.0431863	FALSE
ZBTB7A	-1.226	0.0196555	FALSE
ZBTB8A	-1.33	0.0541757	FALSE
ZBTB9	-1.162	0.0760748	FALSE
ZC3H8	-1.282	0.0420146	FALSE
ZFAND5	-1.302	0.0170169	FALSE
ZFAT	-1.36	0.0658239	FALSE
ZFHX2	-1.368	0.0658531	FALSE
ZFHX3	-1.232	0.0276208	FALSE
ZFP14	-1.312	0.0420397	FALSE
ZFP28	-1.452	0.0687224	FALSE
ZFP3	-1.236	0.0600259	FALSE
ZFP30	-1.294	0.0601039	FALSE
ZFP62	-1.288	0.059534	FALSE
ZFP64	-1.416	0.0628266	FALSE
ZFP82	-1.202	0.0565257	FALSE
ZFP90	-1.26	0.0319092	FALSE
ZFP91	-1.318	0.0207442	FALSE
ZFPM1	-1.302	0.0408355	FALSE
ZFY	-1.368	0.0698248	FALSE
ZHX1	-1.33	0.023009	FALSE
ZHX2	-1.32	0.0689277	FALSE
ZKSCAN1	-1.11	0.0265937	FALSE
ZKSCAN8	-1.334	0.0627462	FALSE
ZNF10	-1.332	0.0795202	FALSE
ZNF100	-1.372	0.0496569	FALSE
ZNF101	-1.396	0.0709106	FALSE
ZNF107	-1.296	0.0501689	FALSE
ZNF112	-1.402	0.0669854	FALSE
ZNF12	-1.326	0.0380122	FALSE
ZNF121	-1.444	0.0418824	FALSE
ZNF124	-1.252	0.0506317	FALSE
ZNF131	-1.438	0.06488	FALSE
ZNF134	-1.346	0.0542729	FALSE
ZNF136	-1.294	0.044831	FALSE
ZNF141	-1.394	0.0433212	FALSE
ZNF143	-1.328	0.063388	FALSE
ZNF146	-1.314	0.029408	FALSE
ZNF148	-1.534	0.078954	FALSE
ZNF165	-1.232	0.05475	FALSE
ZNF174	-1.246	0.0542034	FALSE
ZNF175	-1.33	0.0741327	FALSE
ZNF180	-1.242	0.0685258	FALSE
ZNF181	-1.41	0.0647101	FALSE
ZNF182	-1.392	0.0608547	FALSE
ZNF184	-1.304	0.0632837	FALSE
ZNF189	-1.49	0.0621985	FALSE
ZNF195	-1.34	0.043736	FALSE
ZNF20	-1.282	0.0745397	FALSE
ZNF200	-1.256	0.0841036	FALSE
ZNF205	-1.398	0.0422844	FALSE
ZNF207	-1.376	0.0199365	FALSE
ZNF211	-1.29	0.0509358	FALSE
ZNF212	-1.25	0.0629995	FALSE
ZNF213	-1.37	0.0705631	FALSE
ZNF214	-1.248	0.0413287	FALSE
ZNF217	-1.338	0.0289197	FALSE
ZNF219	-1.298	0.0406003	FALSE
ZNF22	-1.328	0.0491297	FALSE
ZNF223	-1.288	0.0728677	FALSE
ZNF224	-1.436	0.0603418	FALSE
ZNF229	-1.214	0.0631835	FALSE
ZNF230	-1.316	0.0580029	FALSE
ZNF232	-1.228	0.0652119	FALSE
ZNF234	-1.294	0.0576635	FALSE
ZNF236	-1.346	0.0844848	FALSE
ZNF24	-1.286	0.0303115	FALSE
ZNF248	-1.394	0.0791937	FALSE
ZNF251	-1.322	0.051417	FALSE
ZNF253	-1.342	0.0477838	FALSE
ZNF26	-1.442	0.0645442	FALSE
ZNF260	-1.274	0.043034	FALSE
ZNF263	-1.292	0.0647909	FALSE
ZNF264	-1.306	0.0327245	FALSE
ZNF267	-1.342	0.0431505	FALSE
ZNF268	-1.218	0.0543813	FALSE
ZNF273	-1.368	0.0392508	FALSE
ZNF274	-1.354	0.0484085	FALSE
ZNF275	-1.408	0.0800208	FALSE
ZNF276	-1.366	0.0445271	FALSE
ZNF277	-1.352	0.0440141	FALSE
ZNF280D	-1.298	0.0589255	FALSE
ZNF281	-1.342	0.0338283	FALSE
ZNF282	-1.31	0.0578757	FALSE
ZNF287	-1.298	0.0581292	FALSE
ZNF292	-1.496	0.0769403	FALSE
ZNF302	-1.474	0.0707062	FALSE
ZNF304	-1.262	0.0698732	FALSE
ZNF316	-1.342	0.047411	FALSE
ZNF317	-1.336	0.0458996	FALSE
ZNF318	-1.308	0.0468671	FALSE
ZNF319	-1.224	0.0659137	FALSE
ZNF32	-1.252	0.0264003	FALSE
ZNF322	-1.318	0.0338005	FALSE
ZNF324	-1.306	0.0684707	FALSE
ZNF326	-1.354	0.0243914	FALSE
ZNF335	-1.392	0.0601037	FALSE
ZNF337	-1.37	0.0523196	FALSE
ZNF33A	-1.258	0.0704129	FALSE
ZNF33B	-1.28	0.0395811	FALSE
ZNF347	-1.308	0.0596728	FALSE
ZNF35	-1.308	0.0657026	FALSE
ZNF354A	-1.244	0.0413614	FALSE
ZNF354C	-1.368	0.0671358	FALSE
ZNF358	-1.31	0.029854	FALSE
ZNF362	-1.242	0.0631561	FALSE
ZNF391	-1.316	0.0782041	FALSE
ZNF394	-1.38	0.04607	FALSE
ZNF395	-1.36	0.0319764	FALSE
ZNF396	-1.22	0.0796563	FALSE
ZNF398	-1.284	0.0461679	FALSE
ZNF407	-1.366	0.0756142	FALSE
ZNF408	-1.392	0.0599181	FALSE
ZNF410	-1.334	0.0489789	FALSE
ZNF414	-1.388	0.053366	FALSE
ZNF426	-1.348	0.0517761	FALSE
ZNF428	-1.18	0.0217425	FALSE
ZNF430	-1.38	0.0362698	FALSE
ZNF431	-1.388	0.0298538	FALSE
ZNF432	-1.238	0.0603268	FALSE
ZNF436	-1.336	0.0537838	FALSE
ZNF44	-1.332	0.0480532	FALSE
ZNF440	-1.158	0.0358925	FALSE
ZNF445	-1.292	0.0436817	FALSE
ZNF446	-1.196	0.0608732	FALSE
ZNF451	-1.358	0.0271175	FALSE
ZNF460	-1.356	0.08103	FALSE
ZNF462	-1.45	0.0600574	FALSE
ZNF467	-1.344	0.0570779	FALSE
ZNF468	-1.29	0.0581518	FALSE
ZNF471	-1.476	0.0477516	FALSE
ZNF473	-1.306	0.0536028	FALSE
ZNF474	-1.13	0.0627691	FALSE
ZNF48	-1.24	0.0604025	FALSE
ZNF480	-1.404	0.0429395	FALSE
ZNF483	-1.292	0.073274	FALSE
ZNF490	-1.276	0.0444573	FALSE
ZNF493	-1.326	0.0536705	FALSE
ZNF496	-1.2	0.0598377	FALSE
ZNF500	-1.264	0.0592009	FALSE
ZNF502	-1.412	0.0546905	FALSE
ZNF503	-1.268	0.0287867	FALSE
ZNF506	-1.32	0.0551091	FALSE
ZNF507	-1.288	0.0462541	FALSE
ZNF510	-1.282	0.0723271	FALSE
ZNF511	-1.352	0.0309239	FALSE
ZNF512	-1.294	0.0472864	FALSE
ZNF512B	-1.316	0.0583827	FALSE
ZNF513	-1.248	0.0510281	FALSE
ZNF514	-1.362	0.0469046	FALSE
ZNF516	-1.352	0.0481679	FALSE
ZNF518A	-1.342	0.0659984	FALSE
ZNF518B	-1.268	0.0408742	FALSE
ZNF524	-1.356	0.0330045	FALSE
ZNF525	-1.41	0.0730916	FALSE
ZNF526	-1.244	0.0756415	FALSE
ZNF543	-1.278	0.0796603	FALSE
ZNF544	-1.3	0.0489911	FALSE
ZNF546	-1.202	0.0862818	FALSE
ZNF548	-1.294	0.0442982	FALSE
ZNF549	-1.31	0.0675621	FALSE
ZNF550	-1.338	0.0636878	FALSE
ZNF551	-1.34	0.0610702	FALSE
ZNF552	-1.326	0.0562487	FALSE
ZNF555	-1.354	0.0588805	FALSE
ZNF557	-1.298	0.0490308	FALSE
ZNF559	-1.42	0.0544736	FALSE
ZNF561	-1.594	0.0773582	FALSE
ZNF562	-1.32	0.027609	FALSE
ZNF564	-1.312	0.0475027	FALSE
ZNF568	-1.348	0.0583651	FALSE
ZNF57	-1.342	0.0735943	FALSE
ZNF570	-1.304	0.0633216	FALSE
ZNF574	-1.25	0.0596516	FALSE
ZNF576	-1.348	0.0403321	FALSE
ZNF577	-1.416	0.0644499	FALSE
ZNF579	-1.324	0.0457688	FALSE
ZNF580	-1.324	0.0314642	FALSE
ZNF581	-1.434	0.0462076	FALSE
ZNF584	-1.296	0.0708444	FALSE
ZNF585A	-1.252	0.0411142	FALSE
ZNF585B	-1.344	0.0711212	FALSE
ZNF586	-1.346	0.0591812	FALSE
ZNF587	-1.43	0.0441039	FALSE
ZNF587B	-1.358	0.0549535	FALSE
ZNF592	-1.328	0.041834	FALSE
ZNF595	-1.378	0.0533822	FALSE
ZNF598	-1.356	0.0390451	FALSE
ZNF600	-1.362	0.0600869	FALSE
ZNF605	-1.276	0.0472504	FALSE
ZNF606	-1.326	0.0490524	FALSE
ZNF607	-1.274	0.0625607	FALSE
ZNF608	-1.33	0.046042	FALSE
ZNF609	-1.234	0.0276849	FALSE
ZNF611	-1.282	0.0555088	FALSE
ZNF616	-1.396	0.0592899	FALSE
ZNF621	-1.38	0.0434623	FALSE
ZNF624	-1.278	0.0619672	FALSE
ZNF626	-1.272	0.0488696	FALSE
ZNF627	-1.216	0.0684886	FALSE
ZNF628	-1.264	0.0636956	FALSE
ZNF629	-1.232	0.0482296	FALSE
ZNF644	-1.352	0.0599455	FALSE
ZNF646	-1.28	0.0545064	FALSE
ZNF649	-1.236	0.0628586	FALSE
ZNF652	-1.226	0.0265804	FALSE
ZNF654	-1.41	0.0357104	FALSE
ZNF655	-1.35	0.0423394	FALSE
ZNF658	-1.276	0.0600524	FALSE
ZNF66	-1.49	0.032769	FALSE
ZNF664	-1.174	0.0224131	FALSE
ZNF668	-1.458	0.0720429	FALSE
ZNF669	-1.478	0.0730488	FALSE
ZNF672	-1.272	0.0582828	FALSE
ZNF675	-1.366	0.0531687	FALSE
ZNF677	-1.332	0.0481131	FALSE
ZNF678	-1.368	0.0586439	FALSE
ZNF680	-1.314	0.0448144	FALSE
ZNF687	-1.314	0.0560662	FALSE
ZNF688	-1.198	0.0326502	FALSE
ZNF689	-1.156	0.0597722	FALSE
ZNF69	-1.184	0.0504505	FALSE
ZNF699	-1.434	0.0636243	FALSE
ZNF700	-1.292	0.065261	FALSE
ZNF701	-1.428	0.0663022	FALSE
ZNF703	-1.232	0.0238506	FALSE
ZNF704	-1.286	0.0331301	FALSE
ZNF706	-1.068	0.0230106	FALSE
ZNF708	-1.496	0.0549193	FALSE
ZNF709	-1.272	0.0609042	FALSE
ZNF710	-1.266	0.0564013	FALSE
ZNF713	-1.258	0.0740497	FALSE
ZNF714	-1.364	0.0592647	FALSE
ZNF718	-1.396	0.0507617	FALSE
ZNF721	-1.328	0.0293409	FALSE
ZNF736	-1.342	0.0575649	FALSE
ZNF737	-1.28	0.04825	FALSE
ZNF74	-1.3	0.0524515	FALSE
ZNF740	-1.288	0.0573864	FALSE
ZNF746	-1.276	0.0567595	FALSE
ZNF747	-1.198	0.0508404	FALSE
ZNF750	-1.294	0.0200447	FALSE
ZNF75A	-1.322	0.0535028	FALSE
ZNF764	-1.322	0.0806146	FALSE
ZNF766	-1.314	0.041698	FALSE
ZNF768	-1.334	0.0429363	FALSE
ZNF770	-1.29	0.0262081	FALSE
ZNF771	-1.428	0.0785341	FALSE
ZNF772	-1.216	0.0448112	FALSE
ZNF775	-1.322	0.0751568	FALSE
ZNF776	-1.272	0.0594068	FALSE
ZNF777	-1.368	0.0660621	FALSE
ZNF780A	-1.35	0.0662641	FALSE
ZNF780B	-1.368	0.0566358	FALSE
ZNF785	-1.424	0.0584918	FALSE
ZNF787	-1.352	0.0419485	FALSE
ZNF790	-1.348	0.0628534	FALSE
ZNF791	-1.316	0.0350475	FALSE
ZNF793	-1.29	0.0373567	FALSE
ZNF799	-1.296	0.080963	FALSE
ZNF8	-1.282	0.0574941	FALSE
ZNF800	-1.364	0.0293088	FALSE
ZNF805	-1.322	0.0435438	FALSE
ZNF808	-1.25	0.0480198	FALSE
ZNF81	-1.302	0.0602498	FALSE
ZNF814	-1.426	0.0678359	FALSE
ZNF816	-1.276	0.0560091	FALSE
ZNF823	-1.376	0.0655824	FALSE
ZNF827	-1.262	0.0322659	FALSE
ZNF830	-1.364	0.0448329	FALSE
ZNF836	-1.364	0.0832396	FALSE
ZNF84	-1.36	0.0450482	FALSE
ZNF844	-1.282	0.0636688	FALSE
ZNF845	-1.35	0.0611228	FALSE
ZNF846	-1.352	0.0630376	FALSE
ZNF85	-1.482	0.0684194	FALSE
ZNF852	-1.278	0.0536582	FALSE
ZNF865	-1.278	0.0750726	FALSE
ZNF880	-1.278	0.0487183	FALSE
ZNF883	-1.38	0.0624862	FALSE
ZNF888	-1.28	0.0556315	FALSE
ZNF891	-1.41	0.0508531	FALSE
ZNF91	-1.324	0.0397859	FALSE
ZNF92	-1.39	0.064655	FALSE
ZSCAN1	-1.18	0.0805459	FALSE
ZSCAN12	-1.38	0.0659639	FALSE
ZSCAN16	-1.47	0.0566259	FALSE
ZSCAN21	-1.33	0.0766429	FALSE
ZSCAN23	-1.514	0.071489	FALSE
ZSCAN29	-1.276	0.043045	FALSE
ZSCAN9	-1.328	0.060756	FALSE
ZXDB	-1.362	0.0666859	FALSE
ZXDC	-1.298	0.0398589	FALSE
ZZZ3	-1.356	0.054295	FALSE

## Sheet: Colon
gene	initial_response	area_diff	is_outlier
ATF3	-0.69	0.103591	TRUE
CHAMP1	-0.464	0.103573	TRUE
ETV4	-0.468	0.112737	TRUE
GMEB2	-0.478	0.129739	TRUE
IRF1	-0.662	0.166618	TRUE
JUN	-0.5	0.266839	TRUE
MYNN	-0.512	0.107104	TRUE
NR1D1	-0.508	0.15082	TRUE
PA2G4	-0.326	0.0358622	TRUE
POGK	-0.47	0.105031	TRUE
YBX1	0.108	0.0644547	TRUE
ZBTB10	-0.5	0.18734	TRUE
ZNF318	-0.538	0.110144	TRUE
ZNF518A	-0.586	0.108968	TRUE
ZNF629	-0.448	0.137808	TRUE
ZNF708	-0.514	0.111889	TRUE
ADNP	-0.586	0.0523597	FALSE
ADNP2	-0.522	0.0846501	FALSE
AEBP2	-0.49	0.0703327	FALSE
AHCTF1	-0.548	0.039831	FALSE
AHR	-0.588	0.0467198	FALSE
AKAP8	-0.512	0.0478194	FALSE
AKAP8L	-0.552	0.0613272	FALSE
ANKZF1	-0.514	0.0615939	FALSE
ARHGAP35	-0.676	0.0430884	FALSE
ARID2	-0.584	0.0679665	FALSE
ARID3A	-0.52	0.0643912	FALSE
ARID5B	-0.448	0.0592948	FALSE
ASCL2	-0.46	0.0603214	FALSE
ASH1L	-0.566	0.0706202	FALSE
ATF2	-0.466	0.061017	FALSE
ATF4	-0.906	0.0511003	FALSE
ATF5	-0.438	0.0950316	FALSE
ATF6	-0.576	0.0611757	FALSE
ATF6B	-0.566	0.0591275	FALSE
ATF7	-0.48	0.040538	FALSE
ATMIN	-0.512	0.0668593	FALSE
BACH1	-0.592	0.0675592	FALSE
BARX2	-0.488	0.0775821	FALSE
BATF2	-0.472	0.0474556	FALSE
BAZ2A	-0.552	0.0555349	FALSE
BAZ2B	-0.59	0.0587561	FALSE
BCL11B	-0.562	0.0734796	FALSE
BHLHE40	-0.54	0.0629579	FALSE
BHLHE41	-0.598	0.0800193	FALSE
CAMTA1	-0.528	0.0391465	FALSE
CASZ1	-0.608	0.0626572	FALSE
CC2D1A	-0.576	0.0321046	FALSE
CDC5L	-0.53	0.0488319	FALSE
CDX1	-0.59	0.0438351	FALSE
CDX2	-0.626	0.0347713	FALSE
CEBPA	-0.528	0.0503325	FALSE
CEBPB	-0.572	0.0527808	FALSE
CEBPD	-0.504	0.0487404	FALSE
CEBPG	-0.688	0.0433656	FALSE
CEBPZ	-0.516	0.0415761	FALSE
CENPB	-0.55	0.0446234	FALSE
CENPX	-0.482	0.0363619	FALSE
CGGBP1	-0.538	0.045128	FALSE
CHCHD3	-0.52	0.0430944	FALSE
CLOCK	-0.542	0.0696905	FALSE
CREB1	-0.572	0.0471003	FALSE
CREB3	-0.52	0.0427244	FALSE
CREB3L1	-0.592	0.0349505	FALSE
CREB3L2	-0.522	0.0448208	FALSE
CREBL2	-0.51	0.0806935	FALSE
CREBZF	-0.618	0.0535685	FALSE
CSRNP1	-0.522	0.0506858	FALSE
CTCF	-0.5	0.046617	FALSE
CUX1	-0.546	0.0413632	FALSE
CXXC1	-0.496	0.0772524	FALSE
DDIT3	-0.586	0.0951626	FALSE
DEAF1	-0.48	0.0908221	FALSE
DNMT1	-0.426	0.0501301	FALSE
DNTTIP1	-0.588	0.036045	FALSE
DOT1L	-0.564	0.0749895	FALSE
DR1	-0.58	0.045694	FALSE
DRAP1	-0.626	0.0426047	FALSE
E2F3	-0.514	0.0601213	FALSE
E2F4	-0.484	0.0760906	FALSE
E2F5	-0.428	0.0790534	FALSE
E2F6	-0.478	0.0506664	FALSE
EEA1	-0.628	0.0397209	FALSE
EGR1	-0.644	0.06233	FALSE
ELF1	-0.582	0.0380836	FALSE
ELF3	-0.642	0.0537591	FALSE
ELF4	-0.5	0.0529421	FALSE
ELK1	-0.436	0.0803	FALSE
ELK4	-0.538	0.06411	FALSE
EPAS1	-0.544	0.0628973	FALSE
ERF	-0.538	0.0963506	FALSE
ESRRA	-0.654	0.0394402	FALSE
ETS2	-0.532	0.0474026	FALSE
ETV3	-0.56	0.0711739	FALSE
ETV6	-0.646	0.0413304	FALSE
ETV7	-0.452	0.0485093	FALSE
FAM200B	-0.476	0.0523085	FALSE
FBXL19	-0.542	0.0796673	FALSE
FOS	-0.622	0.0404439	FALSE
FOSL1	-0.514	0.0590971	FALSE
FOSL2	-0.624	0.0398158	FALSE
FOXA1	-0.488	0.0442637	FALSE
FOXA2	-0.468	0.0805864	FALSE
FOXA3	-0.458	0.0763715	FALSE
FOXD2	-0.506	0.0609588	FALSE
FOXJ3	-0.556	0.0725186	FALSE
FOXK1	-0.6	0.0582104	FALSE
FOXK2	-0.498	0.0487454	FALSE
FOXN3	-0.536	0.0550563	FALSE
FOXO1	-0.544	0.0525985	FALSE
FOXO3	-0.674	0.044833	FALSE
GABPA	-0.53	0.0669609	FALSE
GATA6	-0.554	0.0582809	FALSE
GATAD2B	-0.582	0.0777833	FALSE
GLI4	-0.542	0.056989	FALSE
GLMP	-0.576	0.065456	FALSE
GLYR1	-0.488	0.0732486	FALSE
GMEB1	-0.564	0.0367929	FALSE
GPBP1	-0.602	0.0411199	FALSE
GPBP1L1	-0.576	0.0575439	FALSE
GRHL2	-0.556	0.0820025	FALSE
GTF2B	-0.524	0.0347264	FALSE
GTF2I	-0.652	0.0382226	FALSE
GTF2IRD1	-0.548	0.087504	FALSE
GTF3A	-0.464	0.0413638	FALSE
HBP1	-0.572	0.0424963	FALSE
HES1	-0.626	0.0456496	FALSE
HES4	-0.57	0.0366615	FALSE
HES6	-0.512	0.0345781	FALSE
HIF1A	-0.572	0.0493326	FALSE
HIVEP2	-0.528	0.0887366	FALSE
HMBOX1	-0.566	0.0787523	FALSE
HMG20A	-0.506	0.0464536	FALSE
HMG20B	-0.508	0.0370021	FALSE
HMGA1	-0.536	0.0440107	FALSE
HMGN3	-0.51	0.0393536	FALSE
HNF1A	-0.472	0.0530788	FALSE
HNF1B	-0.528	0.0784184	FALSE
HNF4A	-0.636	0.0350042	FALSE
HNF4G	-0.494	0.0526306	FALSE
HOMEZ	-0.488	0.0941689	FALSE
HOXA10	-0.506	0.0569021	FALSE
HOXA13	-0.546	0.0423483	FALSE
HOXA9	-0.53	0.0489428	FALSE
HOXB3	-0.694	0.0665432	FALSE
HOXB5	-0.62	0.0801193	FALSE
HOXB6	-0.548	0.0512951	FALSE
HOXB7	-0.606	0.0549888	FALSE
HOXB8	-0.476	0.058555	FALSE
HOXB9	-0.574	0.0663761	FALSE
HSF1	-0.48	0.0412204	FALSE
IRF2	-0.53	0.0402893	FALSE
IRF6	-0.554	0.0531193	FALSE
IRF7	-0.548	0.0452267	FALSE
IRF8	-0.496	0.0760468	FALSE
IRF9	-0.484	0.0648197	FALSE
ISX	-0.62	0.036674	FALSE
JRKL	-0.512	0.0680654	FALSE
JUNB	-0.564	0.0415755	FALSE
JUND	-0.896	0.0647288	FALSE
KAT7	-0.514	0.0690163	FALSE
KCMF1	-0.618	0.0359519	FALSE
KDM2A	-0.592	0.0533601	FALSE
KDM5B	-0.558	0.0492329	FALSE
KIN	-0.522	0.0800477	FALSE
KLF10	-0.516	0.0888582	FALSE
KLF13	-0.61	0.044	FALSE
KLF16	-0.528	0.058496	FALSE
KLF2	-0.642	0.0555845	FALSE
KLF3	-0.712	0.0466495	FALSE
KLF4	-0.656	0.0481182	FALSE
KLF5	-0.716	0.0543231	FALSE
KLF6	-0.692	0.0537413	FALSE
KMT2A	-0.62	0.0643743	FALSE
KMT2B	-0.566	0.0514472	FALSE
LCOR	-0.72	0.0492558	FALSE
LCORL	-0.588	0.0618155	FALSE
MAFF	-0.586	0.0377159	FALSE
MAFG	-0.616	0.0459086	FALSE
MAFK	-0.546	0.063561	FALSE
MAX	-0.58	0.0469727	FALSE
MAZ	-0.508	0.0420819	FALSE
MBD2	-0.71	0.0522978	FALSE
MBD3	-0.574	0.0533654	FALSE
MBD4	-0.526	0.0582024	FALSE
MBD6	-0.522	0.0657713	FALSE
MEF2A	-0.58	0.0621391	FALSE
MESP1	-0.486	0.0428562	FALSE
MLX	-0.502	0.0462137	FALSE
MLXIP	-0.54	0.0355699	FALSE
MNT	-0.61	0.0738405	FALSE
MSANTD3	-0.468	0.0596498	FALSE
MTERF2	-0.532	0.05681	FALSE
MTF1	-0.522	0.0754148	FALSE
MTF2	-0.496	0.059819	FALSE
MXD1	-0.618	0.046561	FALSE
MXD4	-0.514	0.0317926	FALSE
MXI1	-0.604	0.0566833	FALSE
MYB	-0.482	0.0644022	FALSE
MYBL2	-0.476	0.0448143	FALSE
MYC	-0.488	0.0520914	FALSE
MYSM1	-0.586	0.0534362	FALSE
MZF1	-0.566	0.0679903	FALSE
NACC2	-0.564	0.0839486	FALSE
NCOA1	-0.54	0.0520237	FALSE
NCOA3	-0.568	0.0394604	FALSE
NFAT5	-0.602	0.0694359	FALSE
NFATC3	-0.544	0.0616433	FALSE
NFE2L1	-0.77	0.0444528	FALSE
NFE2L2	-0.556	0.0342361	FALSE
NFE2L3	-0.624	0.0336702	FALSE
NFIA	-0.512	0.0689524	FALSE
NFIC	-0.43	0.0530412	FALSE
NFIL3	-0.512	0.0559498	FALSE
NFKB1	-0.562	0.042152	FALSE
NFKB2	-0.57	0.0666041	FALSE
NFX1	-0.562	0.0566161	FALSE
NFXL1	-0.508	0.0672459	FALSE
NFYB	-0.478	0.0697276	FALSE
NME2	-0.544	0.0478163	FALSE
NPAS2	-0.566	0.048098	FALSE
NR1D2	-0.538	0.0743046	FALSE
NR1H2	-0.496	0.0725367	FALSE
NR1H4	-0.502	0.0587142	FALSE
NR1I2	-0.526	0.062674	FALSE
NR2C1	-0.47	0.0947146	FALSE
NR2F2	-0.534	0.0781545	FALSE
NR2F6	-0.578	0.0444015	FALSE
NR3C2	-0.644	0.0551792	FALSE
NR4A1	-0.606	0.072839	FALSE
NR5A2	-0.562	0.0555342	FALSE
NR6A1	-0.634	0.0780426	FALSE
OVOL1	-0.542	0.056773	FALSE
OVOL2	-0.49	0.0897636	FALSE
PBX1	-0.482	0.0817219	FALSE
PBX2	-0.432	0.0546363	FALSE
PCGF2	-0.46	0.0763998	FALSE
PHF1	-0.526	0.0662621	FALSE
PHF19	-0.472	0.0687205	FALSE
PHF20	-0.482	0.102737	FALSE
PIN1	-0.514	0.0281747	FALSE
PITX1	-0.542	0.0508091	FALSE
PKNOX1	-0.514	0.0828512	FALSE
PLAGL2	-0.57	0.0560074	FALSE
PLSCR1	-0.664	0.0515152	FALSE
POU2F1	-0.614	0.0621623	FALSE
PPARG	-0.6	0.0476795	FALSE
PRDM1	-0.584	0.0562371	FALSE
PRDM2	-0.496	0.0621452	FALSE
PRDM4	-0.532	0.0567332	FALSE
PREB	-0.44	0.0689769	FALSE
PRMT3	-0.468	0.0823353	FALSE
PURA	-0.558	0.061889	FALSE
PURB	-0.5	0.0409229	FALSE
RARG	-0.406	0.0817976	FALSE
RBAK	-0.576	0.0816612	FALSE
RBCK1	-0.506	0.0526192	FALSE
RBPJ	-0.466	0.0746281	FALSE
REL	-0.758	0.0556457	FALSE
RELA	-0.498	0.0499885	FALSE
RELB	-0.598	0.0532524	FALSE
REST	-0.568	0.0447502	FALSE
REXO4	-0.486	0.0413103	FALSE
RFX1	-0.502	0.0872863	FALSE
RFX3	-0.652	0.0806886	FALSE
RFX7	-0.526	0.0990182	FALSE
RLF	-0.528	0.0559695	FALSE
RREB1	-0.598	0.0522287	FALSE
RUNX1	-0.504	0.055484	FALSE
RXRA	-0.53	0.0568553	FALSE
RXRB	-0.482	0.0696931	FALSE
SAFB	-0.494	0.0675509	FALSE
SAFB2	-0.564	0.0666849	FALSE
SATB2	-0.536	0.0673235	FALSE
SKI	-0.48	0.0891842	FALSE
SKIL	-0.51	0.0491158	FALSE
SLC2A4RG	-0.418	0.0561244	FALSE
SMAD1	-0.434	0.0618641	FALSE
SMAD3	-0.68	0.0379615	FALSE
SMAD4	-0.514	0.0487667	FALSE
SMAD5	-0.534	0.0427808	FALSE
SMYD3	-0.672	0.0922275	FALSE
SNAPC2	-0.442	0.0848751	FALSE
SNAPC4	-0.508	0.0668626	FALSE
SNAPC5	-0.5	0.0355859	FALSE
SON	-0.648	0.0443091	FALSE
SOX13	-0.514	0.0795155	FALSE
SOX4	-0.378	0.0558864	FALSE
SOX9	-0.474	0.0840807	FALSE
SP1	-0.654	0.0419406	FALSE
SP100	-0.628	0.0463736	FALSE
SP140L	-0.538	0.0552741	FALSE
SP2	-0.478	0.0676242	FALSE
SP3	-0.572	0.0506548	FALSE
SPEN	-0.656	0.0672336	FALSE
SRCAP	-0.57	0.0660066	FALSE
SREBF2	-0.678	0.0421983	FALSE
SRF	-0.488	0.0801134	FALSE
STAT5A	-0.538	0.0726389	FALSE
STAT5B	-0.554	0.0932327	FALSE
STAT6	-0.542	0.0800102	FALSE
TBPL1	-0.484	0.0457539	FALSE
TBX3	-0.598	0.0469137	FALSE
TCF20	-0.544	0.0701504	FALSE
TEAD1	-0.606	0.0460646	FALSE
TEAD3	-0.584	0.069822	FALSE
TERF1	-0.534	0.0654449	FALSE
TERF2	-0.458	0.0690563	FALSE
TET2	-0.63	0.0644834	FALSE
TFCP2	-0.51	0.0785989	FALSE
TFCP2L1	-0.616	0.0938241	FALSE
TFE3	-0.492	0.0693408	FALSE
THAP1	-0.432	0.0638069	FALSE
THAP11	-0.44	0.0612918	FALSE
THAP12	-0.498	0.0568171	FALSE
THAP3	-0.466	0.0639665	FALSE
THAP4	-0.472	0.0666529	FALSE
THAP5	-0.436	0.0641558	FALSE
THAP6	-0.57	0.0828854	FALSE
THAP7	-0.47	0.0532136	FALSE
THRA	-0.518	0.0484528	FALSE
THYN1	-0.452	0.0398823	FALSE
TMF1	-0.63	0.0393301	FALSE
TOPORS	-0.548	0.0623487	FALSE
TRAFD1	-0.47	0.0626287	FALSE
TSC22D1	-0.624	0.0372121	FALSE
TSHZ1	-0.48	0.0769201	FALSE
TTF1	-0.528	0.0773695	FALSE
UBP1	-0.5	0.0455206	FALSE
USF2	-0.5	0.0517474	FALSE
USF3	-0.566	0.0679691	FALSE
VDR	-0.57	0.0490508	FALSE
VEZF1	-0.476	0.0585068	FALSE
XBP1	-0.66	0.0297841	FALSE
XPA	-0.466	0.0749702	FALSE
YBX3	-0.544	0.0393824	FALSE
YY1	-0.592	0.0386018	FALSE
ZBED1	-0.52	0.0609003	FALSE
ZBED3	-0.482	0.067163	FALSE
ZBED4	-0.51	0.0921856	FALSE
ZBED5	-0.54	0.0553937	FALSE
ZBED6	-0.586	0.0629611	FALSE
ZBTB1	-0.522	0.0582922	FALSE
ZBTB11	-0.602	0.0514177	FALSE
ZBTB18	-0.518	0.059317	FALSE
ZBTB24	-0.498	0.0490623	FALSE
ZBTB4	-0.504	0.095126	FALSE
ZBTB40	-0.6	0.0633296	FALSE
ZBTB41	-0.534	0.0737275	FALSE
ZBTB43	-0.628	0.0555335	FALSE
ZBTB6	-0.422	0.0906332	FALSE
ZBTB7A	-0.638	0.0518569	FALSE
ZC3H8	-0.47	0.077157	FALSE
ZFAND5	-0.652	0.0401521	FALSE
ZFHX3	-0.56	0.0756743	FALSE
ZFP62	-0.572	0.0820258	FALSE
ZFP91	-0.554	0.0356439	FALSE
ZFPM1	-0.484	0.0529727	FALSE
ZHX1	-0.54	0.0428358	FALSE
ZKSCAN1	-0.566	0.0361069	FALSE
ZNF12	-0.512	0.101367	FALSE
ZNF121	-0.538	0.0550824	FALSE
ZNF141	-0.594	0.0605248	FALSE
ZNF146	-0.502	0.0455669	FALSE
ZNF165	-0.548	0.0684041	FALSE
ZNF189	-0.594	0.0639913	FALSE
ZNF195	-0.49	0.0748291	FALSE
ZNF205	-0.544	0.100792	FALSE
ZNF207	-0.678	0.0333185	FALSE
ZNF217	-0.66	0.0740516	FALSE
ZNF219	-0.496	0.0732137	FALSE
ZNF22	-0.442	0.101272	FALSE
ZNF224	-0.582	0.10281	FALSE
ZNF236	-0.566	0.094994	FALSE
ZNF24	-0.534	0.039986	FALSE
ZNF264	-0.538	0.0553481	FALSE
ZNF267	-0.538	0.067433	FALSE
ZNF268	-0.462	0.0701253	FALSE
ZNF274	-0.472	0.0959502	FALSE
ZNF276	-0.588	0.0924419	FALSE
ZNF277	-0.486	0.0387271	FALSE
ZNF281	-0.488	0.055117	FALSE
ZNF292	-0.688	0.0817669	FALSE
ZNF322	-0.486	0.0672537	FALSE
ZNF326	-0.66	0.0481617	FALSE
ZNF337	-0.544	0.0590192	FALSE
ZNF33B	-0.558	0.0554305	FALSE
ZNF358	-0.478	0.0922659	FALSE
ZNF394	-0.5	0.0505196	FALSE
ZNF395	-0.548	0.0368434	FALSE
ZNF398	-0.508	0.0677599	FALSE
ZNF407	-0.656	0.0714331	FALSE
ZNF410	-0.474	0.068295	FALSE
ZNF414	-0.448	0.0705111	FALSE
ZNF428	-0.498	0.0407707	FALSE
ZNF430	-0.584	0.0791639	FALSE
ZNF431	-0.614	0.0584614	FALSE
ZNF44	-0.536	0.0493888	FALSE
ZNF440	-0.554	0.0923375	FALSE
ZNF445	-0.534	0.0921879	FALSE
ZNF451	-0.532	0.0582315	FALSE
ZNF462	-0.546	0.0806529	FALSE
ZNF480	-0.538	0.0613486	FALSE
ZNF506	-0.54	0.050794	FALSE
ZNF507	-0.494	0.0610273	FALSE
ZNF511	-0.468	0.0336841	FALSE
ZNF518B	-0.552	0.0877577	FALSE
ZNF524	-0.506	0.0525867	FALSE
ZNF562	-0.576	0.0712063	FALSE
ZNF57	-0.522	0.0734273	FALSE
ZNF576	-0.428	0.0619569	FALSE
ZNF580	-0.438	0.0810458	FALSE
ZNF581	-0.476	0.0658312	FALSE
ZNF587	-0.612	0.0464676	FALSE
ZNF592	-0.572	0.0649326	FALSE
ZNF598	-0.554	0.0417581	FALSE
ZNF605	-0.554	0.0862628	FALSE
ZNF608	-0.606	0.0701518	FALSE
ZNF609	-0.524	0.0576237	FALSE
ZNF621	-0.576	0.0804563	FALSE
ZNF652	-0.548	0.0521398	FALSE
ZNF654	-0.528	0.0875862	FALSE
ZNF655	-0.506	0.0520407	FALSE
ZNF66	-0.704	0.0389739	FALSE
ZNF664	-0.544	0.0594807	FALSE
ZNF672	-0.458	0.0871943	FALSE
ZNF688	-0.468	0.0621583	FALSE
ZNF700	-0.56	0.0885945	FALSE
ZNF701	-0.54	0.0546167	FALSE
ZNF703	-0.564	0.0512251	FALSE
ZNF704	-0.498	0.0818121	FALSE
ZNF706	-0.532	0.0417093	FALSE
ZNF710	-0.49	0.069965	FALSE
ZNF721	-0.558	0.0787017	FALSE
ZNF766	-0.492	0.0695117	FALSE
ZNF768	-0.546	0.0614282	FALSE
ZNF770	-0.506	0.0452897	FALSE
ZNF787	-0.568	0.0343888	FALSE
ZNF791	-0.566	0.0525802	FALSE
ZNF800	-0.574	0.0409943	FALSE
ZNF808	-0.558	0.0580206	FALSE
ZNF827	-0.53	0.0923047	FALSE
ZNF830	-0.504	0.0550531	FALSE
ZNF91	-0.638	0.0504799	FALSE
ZNF92	-0.48	0.0786786	FALSE
ZSCAN29	-0.552	0.0605406	FALSE
ZXDC	-0.554	0.0942456	FALSE
ZZZ3	-0.512	0.0584764	FALSE

## Sheet: Ileum
gene	initial_response	area_diff	is_outlier
CSRNP1	-0.36	0.251467	TRUE
DBP	-0.346	0.308356	TRUE
ETV4	-0.31	0.236433	TRUE
JUN	-0.492	0.318718	TRUE
JUND	0.276	0.0657857	TRUE
MESP1	-0.29	0.234348	TRUE
MNX1	-0.332	0.226539	TRUE
PA2G4	-0.12	0.0562828	TRUE
SATB1	-0.38	0.27095	TRUE
SMAD5	-0.146	0.0876398	TRUE
SOX4	-0.17	0.0606726	TRUE
SP6	-0.322	0.316536	TRUE
TEAD3	-0.494	0.302192	TRUE
YBX1	0.382	0.12583	TRUE
ZBTB4	-0.346	0.243153	TRUE
ZBTB45	-0.234	0.329871	TRUE
ZHX2	-0.442	0.227861	TRUE
ZNF219	-0.344	0.273673	TRUE
ZNF410	-0.36	0.253335	TRUE
ZNF414	-0.312	0.236586	TRUE
ZNF654	-0.428	0.231083	TRUE
ZNF704	-0.37	0.255556	TRUE
ADNP	-0.37	0.0846273	FALSE
ADNP2	-0.392	0.110619	FALSE
AEBP2	-0.318	0.120634	FALSE
AHCTF1	-0.362	0.082523	FALSE
AHR	-0.382	0.0761885	FALSE
AKAP8	-0.386	0.0962846	FALSE
AKAP8L	-0.414	0.0786053	FALSE
ANKZF1	-0.36	0.154116	FALSE
ARHGAP35	-0.402	0.0771569	FALSE
ARID2	-0.412	0.111873	FALSE
ARID5B	-0.262	0.173813	FALSE
ASH1L	-0.414	0.123435	FALSE
ATF2	-0.356	0.105023	FALSE
ATF3	-0.248	0.138107	FALSE
ATF4	-0.448	0.0630272	FALSE
ATF5	-0.302	0.101355	FALSE
ATF6	-0.412	0.100821	FALSE
ATF6B	-0.356	0.129786	FALSE
ATF7	-0.326	0.113407	FALSE
ATMIN	-0.34	0.138545	FALSE
BACH1	-0.482	0.0893483	FALSE
BARX2	-0.33	0.151845	FALSE
BATF2	-0.264	0.0801864	FALSE
BAZ2A	-0.414	0.106628	FALSE
BAZ2B	-0.434	0.121966	FALSE
BCL11A	-0.3	0.163961	FALSE
BCL11B	-0.4	0.121318	FALSE
BHLHE40	-0.368	0.134587	FALSE
BHLHE41	-0.402	0.112055	FALSE
BPTF	-0.394	0.147787	FALSE
BRF2	-0.296	0.204755	FALSE
CAMTA1	-0.366	0.0488391	FALSE
CASZ1	-0.448	0.117781	FALSE
CC2D1A	-0.424	0.110606	FALSE
CDC5L	-0.378	0.0901881	FALSE
CDX1	-0.392	0.0499833	FALSE
CDX2	-0.408	0.0843994	FALSE
CEBPA	-0.372	0.113403	FALSE
CEBPB	-0.316	0.15893	FALSE
CEBPD	-0.3	0.0724449	FALSE
CEBPG	-0.416	0.0790979	FALSE
CEBPZ	-0.35	0.088734	FALSE
CENPB	-0.264	0.16806	FALSE
CENPS	-0.25	0.187078	FALSE
CENPT	-0.328	0.149189	FALSE
CENPX	-0.228	0.0696945	FALSE
CGGBP1	-0.338	0.0639175	FALSE
CHAMP1	-0.382	0.198108	FALSE
CHCHD3	-0.358	0.0596701	FALSE
CLOCK	-0.362	0.0701208	FALSE
CREB1	-0.42	0.0827819	FALSE
CREB3	-0.36	0.0885124	FALSE
CREB3L1	-0.438	0.0724026	FALSE
CREB3L2	-0.45	0.0915565	FALSE
CREB3L3	-0.618	0.129391	FALSE
CREBL2	-0.328	0.144043	FALSE
CREBZF	-0.406	0.0677852	FALSE
CREM	-0.306	0.118454	FALSE
CTCF	-0.358	0.0984522	FALSE
CUX1	-0.38	0.118208	FALSE
CXXC1	-0.324	0.136575	FALSE
DACH1	-0.42	0.105388	FALSE
DDIT3	-0.334	0.0910609	FALSE
DEAF1	-0.352	0.142263	FALSE
DNMT1	-0.278	0.122258	FALSE
DNTTIP1	-0.376	0.127099	FALSE
DOT1L	-0.416	0.0811719	FALSE
DR1	-0.358	0.0928354	FALSE
DRAP1	-0.39	0.0659407	FALSE
E2F3	-0.384	0.0877053	FALSE
E2F4	-0.302	0.156014	FALSE
E2F5	-0.256	0.108937	FALSE
E2F6	-0.28	0.123616	FALSE
E2F8	-0.342	0.116699	FALSE
EEA1	-0.44	0.0723679	FALSE
EGR1	-0.44	0.15642	FALSE
EHF	-0.376	0.12875	FALSE
ELF1	-0.302	0.0643539	FALSE
ELF3	-0.29	0.106268	FALSE
ELF4	-0.318	0.184583	FALSE
ELK1	-0.284	0.200728	FALSE
ELK3	-0.288	0.125036	FALSE
ELK4	-0.364	0.116594	FALSE
EPAS1	-0.228	0.0872281	FALSE
ERF	-0.352	0.16072	FALSE
ESRRA	-0.468	0.0578865	FALSE
ETS2	-0.284	0.0591102	FALSE
ETV3	-0.382	0.136916	FALSE
ETV6	-0.424	0.0975753	FALSE
ETV7	-0.254	0.109381	FALSE
FAM200B	-0.294	0.156444	FALSE
FBXL19	-0.39	0.135194	FALSE
FOS	-0.508	0.0918784	FALSE
FOSL1	-0.276	0.165628	FALSE
FOSL2	-0.396	0.0937755	FALSE
FOXA1	-0.308	0.116176	FALSE
FOXA3	-0.324	0.194993	FALSE
FOXD1	-0.342	0.173165	FALSE
FOXJ3	-0.444	0.124855	FALSE
FOXK1	-0.392	0.120035	FALSE
FOXK2	-0.328	0.179401	FALSE
FOXN3	-0.356	0.11236	FALSE
FOXO1	-0.382	0.19293	FALSE
FOXO3	-0.3	0.0770581	FALSE
FOXP1	-0.5	0.0947571	FALSE
FOXP2	-0.342	0.107878	FALSE
GABPA	-0.364	0.163095	FALSE
GATA5	-0.278	0.121402	FALSE
GATA6	-0.394	0.0794523	FALSE
GATAD2A	-0.278	0.10424	FALSE
GATAD2B	-0.354	0.102399	FALSE
GLI4	-0.432	0.156121	FALSE
GLMP	-0.408	0.209517	FALSE
GLYR1	-0.344	0.0889013	FALSE
GMEB1	-0.34	0.1425	FALSE
GMEB2	-0.356	0.159524	FALSE
GPBP1	-0.448	0.0963002	FALSE
GPBP1L1	-0.38	0.0768029	FALSE
GRHL2	-0.422	0.0961612	FALSE
GTF2B	-0.344	0.0902211	FALSE
GTF2I	-0.468	0.0553184	FALSE
GTF2IRD1	-0.398	0.125536	FALSE
GTF3A	-0.312	0.0592396	FALSE
HBP1	-0.348	0.210183	FALSE
HES1	-0.344	0.117224	FALSE
HES4	-0.336	0.0557995	FALSE
HES6	-0.292	0.107373	FALSE
HIC2	-0.43	0.142185	FALSE
HIF1A	-0.406	0.0691875	FALSE
HIVEP2	-0.408	0.113839	FALSE
HIVEP3	-0.508	0.13227	FALSE
HMBOX1	-0.47	0.158271	FALSE
HMG20A	-0.34	0.136155	FALSE
HMG20B	-0.354	0.105508	FALSE
HMGA1	-0.352	0.0899769	FALSE
HMGN3	-0.352	0.0554227	FALSE
HNF1A	-0.34	0.221556	FALSE
HNF1B	-0.368	0.165666	FALSE
HNF4A	-0.45	0.0893422	FALSE
HNF4G	-0.614	0.0638956	FALSE
HOMEZ	-0.31	0.156724	FALSE
HOXA10	-0.33	0.0923875	FALSE
HOXA13	-0.296	0.155623	FALSE
HOXA5	-0.324	0.140045	FALSE
HOXA7	-0.296	0.217559	FALSE
HOXA9	-0.374	0.132651	FALSE
HOXB3	-0.564	0.109096	FALSE
HOXB4	-0.382	0.145873	FALSE
HOXB5	-0.45	0.13678	FALSE
HOXB6	-0.464	0.138279	FALSE
HOXB7	-0.366	0.0600395	FALSE
HOXB8	-0.404	0.111876	FALSE
HOXB9	-0.388	0.0999713	FALSE
HSF1	-0.338	0.112528	FALSE
IRF1	-0.366	0.196148	FALSE
IRF2	-0.36	0.103026	FALSE
IRF6	-0.374	0.091498	FALSE
IRF7	-0.34	0.186751	FALSE
IRF8	-0.346	0.148238	FALSE
IRF9	-0.29	0.103288	FALSE
ISX	-0.438	0.0585818	FALSE
JRK	-0.5	0.183915	FALSE
JRKL	-0.266	0.17734	FALSE
JUNB	-0.348	0.128389	FALSE
KAT7	-0.312	0.144208	FALSE
KCMF1	-0.3	0.0577123	FALSE
KDM2A	-0.398	0.101923	FALSE
KDM2B	-0.332	0.0720841	FALSE
KDM5B	-0.39	0.0965521	FALSE
KIN	-0.372	0.0730075	FALSE
KLF10	-0.348	0.148333	FALSE
KLF13	-0.408	0.0861818	FALSE
KLF16	-0.294	0.158613	FALSE
KLF2	-0.454	0.114308	FALSE
KLF3	-0.4	0.0786851	FALSE
KLF4	-0.398	0.12211	FALSE
KLF5	-0.328	0.0699629	FALSE
KLF6	-0.39	0.101228	FALSE
KMT2A	-0.402	0.0806635	FALSE
KMT2B	-0.452	0.122726	FALSE
L3MBTL4	-0.432	0.119377	FALSE
LCOR	-0.418	0.0670212	FALSE
LCORL	-0.496	0.118252	FALSE
MAF	-0.51	0.0887852	FALSE
MAFF	-0.392	0.0936287	FALSE
MAFG	-0.406	0.0807705	FALSE
MAFK	-0.36	0.112951	FALSE
MAX	-0.368	0.0760202	FALSE
MAZ	-0.282	0.13418	FALSE
MBD2	-0.186	0.0657793	FALSE
MBD3	-0.338	0.0880678	FALSE
MBD4	-0.33	0.108647	FALSE
MBD6	-0.446	0.136573	FALSE
MEF2A	-0.464	0.123095	FALSE
MLX	-0.334	0.0695467	FALSE
MLXIP	-0.396	0.0694286	FALSE
MNT	-0.454	0.12374	FALSE
MSANTD3	-0.3	0.143018	FALSE
MSANTD4	-0.268	0.114304	FALSE
MTERF1	-0.36	0.170649	FALSE
MTERF2	-0.404	0.102461	FALSE
MTERF3	-0.284	0.209273	FALSE
MTERF4	-0.386	0.14655	FALSE
MTF1	-0.384	0.108002	FALSE
MTF2	-0.382	0.105085	FALSE
MXD1	-0.31	0.0696978	FALSE
MXD4	-0.388	0.0834078	FALSE
MXI1	-0.252	0.100069	FALSE
MYB	-0.332	0.0914469	FALSE
MYBL2	-0.256	0.173872	FALSE
MYC	-0.27	0.106318	FALSE
MYNN	-0.308	0.142379	FALSE
MYRFL	-0.462	0.0931882	FALSE
MYSM1	-0.434	0.110099	FALSE
MZF1	-0.456	0.119955	FALSE
NACC2	-0.312	0.11601	FALSE
NCOA1	-0.45	0.0689675	FALSE
NCOA3	-0.398	0.114668	FALSE
NFAT5	-0.482	0.106399	FALSE
NFATC3	-0.406	0.113293	FALSE
NFE2L1	-0.45	0.0488407	FALSE
NFE2L2	-0.434	0.0571441	FALSE
NFE2L3	-0.326	0.0764954	FALSE
NFIA	-0.368	0.116481	FALSE
NFIB	-0.354	0.158879	FALSE
NFIC	-0.306	0.099649	FALSE
NFIL3	-0.318	0.153153	FALSE
NFKB1	-0.326	0.0875893	FALSE
NFKB2	-0.398	0.136002	FALSE
NFX1	-0.374	0.0965363	FALSE
NFXL1	-0.346	0.129604	FALSE
NFYA	-0.334	0.154184	FALSE
NFYB	-0.32	0.114147	FALSE
NKRF	-0.346	0.196211	FALSE
NME2	-0.328	0.144967	FALSE
NPAS2	-0.436	0.145765	FALSE
NR1D1	-0.27	0.155812	FALSE
NR1D2	-0.388	0.120686	FALSE
NR1H2	-0.322	0.118398	FALSE
NR1H4	-0.458	0.0846819	FALSE
NR1I2	-0.378	0.117864	FALSE
NR2C1	-0.356	0.138864	FALSE
NR2F2	-0.312	0.113649	FALSE
NR2F6	-0.376	0.0553367	FALSE
NR3C2	-0.488	0.129813	FALSE
NR5A2	-0.43	0.0949296	FALSE
NR6A1	-0.382	0.155891	FALSE
OSR2	-0.346	0.123031	FALSE
OVOL1	-0.342	0.225085	FALSE
OVOL2	-0.326	0.154298	FALSE
PATZ1	-0.346	0.151533	FALSE
PAX8	-0.322	0.173843	FALSE
PBX1	-0.332	0.176896	FALSE
PBX2	-0.398	0.177373	FALSE
PBX4	-0.404	0.121668	FALSE
PCGF2	-0.36	0.134334	FALSE
PDX1	-0.34	0.19671	FALSE
PHF1	-0.41	0.203902	FALSE
PHF19	-0.27	0.184772	FALSE
PHF20	-0.346	0.161877	FALSE
PIN1	-0.31	0.0928613	FALSE
PKNOX1	-0.372	0.171448	FALSE
PLAGL2	-0.352	0.148125	FALSE
PLSCR1	-0.374	0.0729334	FALSE
POGK	-0.3	0.152966	FALSE
POU2F1	-0.394	0.119399	FALSE
PPARG	-0.358	0.134185	FALSE
PRDM2	-0.348	0.132762	FALSE
PRDM4	-0.348	0.200039	FALSE
PREB	-0.264	0.129121	FALSE
PRMT3	-0.336	0.162482	FALSE
PRR12	-0.414	0.192072	FALSE
PURA	-0.394	0.0881006	FALSE
PURB	-0.344	0.114618	FALSE
RBAK	-0.358	0.11556	FALSE
RBCK1	-0.194	0.0588673	FALSE
RBPJ	-0.282	0.170577	FALSE
REL	-0.566	0.0981093	FALSE
RELA	-0.296	0.084574	FALSE
RELB	-0.378	0.113847	FALSE
REST	-0.354	0.100399	FALSE
REXO4	-0.314	0.0886956	FALSE
RFX1	-0.322	0.146732	FALSE
RFX7	-0.356	0.117257	FALSE
RLF	-0.36	0.132001	FALSE
RREB1	-0.406	0.074555	FALSE
RUNX1	-0.378	0.105691	FALSE
RXRA	-0.35	0.148126	FALSE
RXRB	-0.34	0.132236	FALSE
SAFB	-0.324	0.152766	FALSE
SAFB2	-0.404	0.154404	FALSE
SATB2	-0.31	0.180275	FALSE
SKI	-0.344	0.143009	FALSE
SKIL	-0.324	0.118409	FALSE
SLC2A4RG	-0.4	0.123905	FALSE
SMAD1	-0.326	0.14148	FALSE
SMAD3	-0.408	0.0967759	FALSE
SMAD4	-0.372	0.113825	FALSE
SMYD3	-0.53	0.102168	FALSE
SNAPC2	-0.296	0.177197	FALSE
SNAPC4	-0.414	0.156282	FALSE
SNAPC5	-0.296	0.0873422	FALSE
SON	-0.33	0.0753816	FALSE
SOX6	-0.424	0.10165	FALSE
SOX9	-0.256	0.0804179	FALSE
SP1	-0.386	0.101269	FALSE
SP100	-0.352	0.091505	FALSE
SP110	-0.35	0.151784	FALSE
SP140L	-0.372	0.084816	FALSE
SP2	-0.358	0.134946	FALSE
SP3	-0.426	0.080597	FALSE
SPEN	-0.428	0.124013	FALSE
SRCAP	-0.356	0.129153	FALSE
SREBF2	-0.47	0.0786467	FALSE
SRF	-0.314	0.107424	FALSE
STAT1	-0.334	0.197402	FALSE
STAT5A	-0.388	0.139328	FALSE
STAT5B	-0.38	0.120171	FALSE
STAT6	-0.304	0.178452	FALSE
TBP	-0.29	0.155984	FALSE
TBPL1	-0.296	0.0972926	FALSE
TBX10	-0.286	0.172251	FALSE
TBX3	-0.19	0.0765764	FALSE
TCF20	-0.446	0.0756889	FALSE
TEAD1	-0.348	0.0838693	FALSE
TERF1	-0.348	0.0625382	FALSE
TERF2	-0.362	0.146856	FALSE
TET2	-0.46	0.0927901	FALSE
TFCP2	-0.356	0.112641	FALSE
TFCP2L1	-0.418	0.143081	FALSE
TFE3	-0.322	0.135642	FALSE
TGIF2	-0.292	0.189322	FALSE
THAP1	-0.286	0.107735	FALSE
THAP11	-0.28	0.164127	FALSE
THAP12	-0.27	0.109543	FALSE
THAP3	-0.292	0.142067	FALSE
THAP4	-0.32	0.105473	FALSE
THAP5	-0.324	0.139587	FALSE
THAP6	-0.332	0.138038	FALSE
THAP7	-0.272	0.17826	FALSE
THRA	-0.366	0.104268	FALSE
THYN1	-0.302	0.104973	FALSE
TIGD2	-0.282	0.168214	FALSE
TMF1	-0.454	0.0658128	FALSE
TOPORS	-0.372	0.129248	FALSE
TRAFD1	-0.288	0.105874	FALSE
TSC22D1	-0.392	0.0535731	FALSE
TSHZ1	-0.426	0.136399	FALSE
TTF1	-0.372	0.186325	FALSE
UBP1	-0.332	0.113516	FALSE
USF1	-0.32	0.140221	FALSE
USF2	-0.358	0.079274	FALSE
USF3	-0.4	0.0941758	FALSE
VDR	-0.43	0.0929977	FALSE
VEZF1	-0.362	0.136492	FALSE
XBP1	-0.46	0.0654068	FALSE
XPA	-0.36	0.136108	FALSE
YBX3	-0.19	0.0517288	FALSE
YY1	-0.206	0.0525049	FALSE
ZBED1	-0.432	0.11612	FALSE
ZBED3	-0.206	0.150536	FALSE
ZBED4	-0.304	0.110255	FALSE
ZBED5	-0.318	0.138378	FALSE
ZBED6	-0.404	0.0938528	FALSE
ZBTB1	-0.416	0.110096	FALSE
ZBTB11	-0.372	0.1152	FALSE
ZBTB18	-0.398	0.109561	FALSE
ZBTB24	-0.398	0.186064	FALSE
ZBTB25	-0.46	0.135942	FALSE
ZBTB33	-0.306	0.135607	FALSE
ZBTB37	-0.452	0.115428	FALSE
ZBTB40	-0.478	0.178166	FALSE
ZBTB41	-0.348	0.145134	FALSE
ZBTB43	-0.438	0.108997	FALSE
ZBTB5	-0.374	0.140174	FALSE
ZBTB6	-0.278	0.139839	FALSE
ZBTB7A	-0.418	0.0511282	FALSE
ZC3H8	-0.322	0.15752	FALSE
ZFAND5	-0.398	0.0523142	FALSE
ZFHX3	-0.442	0.198792	FALSE
ZFP62	-0.42	0.149053	FALSE
ZFP90	-0.3	0.189544	FALSE
ZFP91	-0.378	0.0619103	FALSE
ZFY	-0.298	0.153463	FALSE
ZHX1	-0.392	0.12311	FALSE
ZKSCAN1	-0.412	0.0738417	FALSE
ZNF101	-0.346	0.100657	FALSE
ZNF107	-0.384	0.107509	FALSE
ZNF12	-0.312	0.110802	FALSE
ZNF121	-0.388	0.094603	FALSE
ZNF124	-0.426	0.174728	FALSE
ZNF131	-0.394	0.121411	FALSE
ZNF141	-0.404	0.133924	FALSE
ZNF146	-0.302	0.116896	FALSE
ZNF148	-0.36	0.140864	FALSE
ZNF165	-0.4	0.128158	FALSE
ZNF189	-0.444	0.0831927	FALSE
ZNF195	-0.38	0.0801104	FALSE
ZNF205	-0.364	0.155153	FALSE
ZNF207	-0.478	0.0625361	FALSE
ZNF217	-0.408	0.101884	FALSE
ZNF22	-0.306	0.18312	FALSE
ZNF224	-0.434	0.140403	FALSE
ZNF236	-0.414	0.134016	FALSE
ZNF24	-0.37	0.096906	FALSE
ZNF26	-0.526	0.114183	FALSE
ZNF260	-0.326	0.147982	FALSE
ZNF263	-0.298	0.10614	FALSE
ZNF264	-0.356	0.120254	FALSE
ZNF267	-0.406	0.201689	FALSE
ZNF268	-0.318	0.126008	FALSE
ZNF274	-0.338	0.149729	FALSE
ZNF276	-0.402	0.0940396	FALSE
ZNF277	-0.318	0.0901982	FALSE
ZNF280D	-0.486	0.138933	FALSE
ZNF281	-0.328	0.12875	FALSE
ZNF282	-0.452	0.168096	FALSE
ZNF292	-0.482	0.114126	FALSE
ZNF316	-0.352	0.122522	FALSE
ZNF317	-0.354	0.18608	FALSE
ZNF318	-0.328	0.170742	FALSE
ZNF32	-0.258	0.144469	FALSE
ZNF322	-0.322	0.0945741	FALSE
ZNF326	-0.464	0.0719133	FALSE
ZNF335	-0.39	0.12123	FALSE
ZNF337	-0.402	0.119799	FALSE
ZNF33B	-0.36	0.106738	FALSE
ZNF35	-0.272	0.16517	FALSE
ZNF358	-0.312	0.173431	FALSE
ZNF394	-0.336	0.0890162	FALSE
ZNF395	-0.336	0.16091	FALSE
ZNF398	-0.396	0.151471	FALSE
ZNF407	-0.486	0.132956	FALSE
ZNF428	-0.32	0.0867725	FALSE
ZNF430	-0.472	0.182437	FALSE
ZNF431	-0.448	0.104272	FALSE
ZNF44	-0.334	0.100444	FALSE
ZNF440	-0.47	0.123907	FALSE
ZNF445	-0.432	0.198486	FALSE
ZNF451	-0.386	0.0981167	FALSE
ZNF460	-0.362	0.115037	FALSE
ZNF462	-0.366	0.148343	FALSE
ZNF468	-0.26	0.197476	FALSE
ZNF480	-0.286	0.123034	FALSE
ZNF485	-0.432	0.192621	FALSE
ZNF506	-0.336	0.0780222	FALSE
ZNF507	-0.408	0.122449	FALSE
ZNF511	-0.27	0.0745785	FALSE
ZNF512	-0.354	0.144097	FALSE
ZNF513	-0.368	0.107998	FALSE
ZNF516	-0.37	0.14042	FALSE
ZNF518A	-0.434	0.161202	FALSE
ZNF518B	-0.348	0.189431	FALSE
ZNF524	-0.318	0.194618	FALSE
ZNF544	-0.376	0.116493	FALSE
ZNF552	-0.324	0.163515	FALSE
ZNF557	-0.388	0.164025	FALSE
ZNF562	-0.398	0.127738	FALSE
ZNF564	-0.384	0.113132	FALSE
ZNF576	-0.29	0.111256	FALSE
ZNF579	-0.258	0.142626	FALSE
ZNF580	-0.302	0.223801	FALSE
ZNF581	-0.294	0.157228	FALSE
ZNF587	-0.438	0.0993656	FALSE
ZNF587B	-0.468	0.126936	FALSE
ZNF592	-0.312	0.0980039	FALSE
ZNF598	-0.34	0.144534	FALSE
ZNF605	-0.392	0.109945	FALSE
ZNF608	-0.454	0.132899	FALSE
ZNF609	-0.378	0.095773	FALSE
ZNF621	-0.446	0.104499	FALSE
ZNF629	-0.346	0.211819	FALSE
ZNF652	-0.442	0.0815339	FALSE
ZNF655	-0.314	0.104762	FALSE
ZNF66	-0.572	0.0838533	FALSE
ZNF664	-0.392	0.0699135	FALSE
ZNF672	-0.314	0.147603	FALSE
ZNF675	-0.382	0.129431	FALSE
ZNF678	-0.436	0.1371	FALSE
ZNF688	-0.28	0.2067	FALSE
ZNF700	-0.54	0.147537	FALSE
ZNF701	-0.422	0.152337	FALSE
ZNF703	-0.348	0.123897	FALSE
ZNF706	-0.346	0.0675136	FALSE
ZNF708	-0.414	0.17499	FALSE
ZNF710	-0.412	0.1525	FALSE
ZNF714	-0.334	0.119283	FALSE
ZNF721	-0.422	0.106238	FALSE
ZNF746	-0.344	0.129541	FALSE
ZNF75A	-0.484	0.160083	FALSE
ZNF766	-0.342	0.152726	FALSE
ZNF768	-0.336	0.121376	FALSE
ZNF770	-0.308	0.118573	FALSE
ZNF787	-0.408	0.100271	FALSE
ZNF789	-0.376	0.0951316	FALSE
ZNF791	-0.416	0.0895179	FALSE
ZNF8	-0.332	0.13563	FALSE
ZNF800	-0.418	0.0783915	FALSE
ZNF805	-0.402	0.149203	FALSE
ZNF808	-0.366	0.143226	FALSE
ZNF827	-0.402	0.143135	FALSE
ZNF830	-0.342	0.123848	FALSE
ZNF84	-0.356	0.196982	FALSE
ZNF852	-0.406	0.117315	FALSE
ZNF91	-0.474	0.0648265	FALSE
ZNF92	-0.35	0.143967	FALSE
ZSCAN29	-0.428	0.167655	FALSE
ZXDC	-0.442	0.131226	FALSE
ZZZ3	-0.402	0.110005	FALSE

## Sheet: GO_TFs(all genes)
GO	hBECs	colon	ileum	Total
regulation of transcription by RNA polymerase II [GO:0006357]	554	288	345	1187
positive regulation of transcription by RNA polymerase II [GO:0045944]	243	183	197	623
negative regulation of transcription by RNA polymerase II [GO:0000122]	217	138	163	518
regulation of transcription, DNA-templated [GO:0006355]	144	90	105	339
positive regulation of transcription, DNA-templated [GO:0045893]	116	84	95	295
negative regulation of transcription, DNA-templated [GO:0045892]	118	76	90	284
cell differentiation [GO:0030154]	71	53	54	178
positive regulation of gene expression [GO:0010628]	55	38	42	135
transcription by RNA polymerase II [GO:0006366]	43	32	36	111
negative regulation of cell population proliferation [GO:0008285]	40	29	28	97
negative regulation of gene expression [GO:0010629]	32	23	25	80
positive regulation of cell population proliferation [GO:0008284]	30	21	21	72
regulation of gene expression [GO:0010468]	26	20	22	68
negative regulation of apoptotic process [GO:0043066]	25	21	21	67
signal transduction [GO:0007165]	24	20	21	65
anterior/posterior pattern specification [GO:0009952]	24	19	22	65
regulation of cell cycle [GO:0051726]	23	17	17	57
chromatin organization [GO:0006325]	21	16	17	54
anatomical structure morphogenesis [GO:0009653]	25	15	14	54
spermatogenesis [GO:0007283]	24	12	17	53
positive regulation of pri-miRNA transcription by RNA polymerase II [GO:1902895]	19	16	16	51
cellular response to DNA damage stimulus [GO:0006974]	19	14	16	49
transcription, DNA-templated [GO:0006351]	16	16	16	48
regulation of cell population proliferation [GO:0042127]	18	15	15	48
in utero embryonic development [GO:0001701]	19	14	15	48
positive regulation of apoptotic process [GO:0043065]	20	14	13	47
angiogenesis [GO:0001525]	17	11	13	41
circadian regulation of gene expression [GO:0032922]	14	13	13	40
chromatin remodeling [GO:0006338]	14	12	14	40
inflammatory response [GO:0006954]	14	13	13	40
response to hypoxia [GO:0001666]	15	11	11	37
response to drug [GO:0042493]	14	11	12	37
apoptotic process [GO:0006915]	15	11	10	36
cellular response to hydrogen peroxide [GO:0070301]	12	12	12	36
positive regulation of DNA-binding transcription factor activity [GO:0051091]	13	11	11	35
liver development [GO:0001889]	11	11	12	34
cell cycle [GO:0007049]	12	10	10	32
DNA repair [GO:0006281]	11	10	11	32
response to cytokine [GO:0034097]	11	10	11	32
brain development [GO:0007420]	14	6	11	31
aging [GO:0007568]	11	10	10	31
cellular response to leukemia inhibitory factor [GO:1990830]	9	11	10	30
male gonad development [GO:0008584]	13	8	9	30
multicellular organism development [GO:0007275]	13	8	9	30
heart development [GO:0007507]	16	7	7	30
circadian rhythm [GO:0007623]	12	8	9	29
negative regulation of DNA-binding transcription factor activity [GO:0043433]	10	10	9	29
embryonic skeletal system morphogenesis [GO:0048704]	7	9	13	29
innate immune response [GO:0045087]	9	10	9	28
fat cell differentiation [GO:0045444]	13	8	7	28
somatic stem cell population maintenance [GO:0035019]	10	9	9	28
endoplasmic reticulum unfolded protein response [GO:0030968]	9	9	10	28
cellular response to oxidative stress [GO:0034599]	10	8	9	27
cellular response to tumor necrosis factor [GO:0071356]	11	8	8	27
Notch signaling pathway [GO:0007219]	13	7	7	27
transforming growth factor beta receptor signaling pathway [GO:0007179]	9	9	9	27
animal organ morphogenesis [GO:0009887]	10	8	9	27
skeletal system development [GO:0001501]	9	9	8	26
cellular response to interleukin-1 [GO:0071347]	10	8	8	26
negative regulation of transforming growth factor beta receptor signaling pathway [GO:0030512]	8	9	9	26
positive regulation of transcription from RNA polymerase II promoter in response to endoplasmic reticulum stress [GO:1990440]	8	8	9	25
regulation of circadian rhythm [GO:0042752]	7	9	9	25
cartilage development [GO:0051216]	7	9	9	25
response to estradiol [GO:0032355]	9	8	8	25
anatomical structure development [GO:0048856]	10	7	8	25
embryonic organ development [GO:0048568]	9	7	8	24
post-embryonic development [GO:0009791]	11	7	6	24
positive regulation of neuron apoptotic process [GO:0043525]	8	8	8	24
SMAD protein signal transduction [GO:0060395]	8	8	8	24
immune response [GO:0006955]	8	8	8	24
cellular response to lipopolysaccharide [GO:0071222]	7	8	8	23
protein stabilization [GO:0050821]	7	8	8	23
negative regulation of neuron differentiation [GO:0045665]	12	5	6	23
cell division [GO:0051301]	10	5	7	22
nervous system development [GO:0007399]	9	6	7	22
negative regulation of inflammatory response [GO:0050728]	8	7	7	22
negative regulation of pri-miRNA transcription by RNA polymerase II [GO:1902894]	7	7	8	22
mRNA processing [GO:0006397]	7	7	7	21
multicellular organism growth [GO:0035264]	9	6	6	21
roof of mouth development [GO:0060021]	8	6	7	21
outflow tract morphogenesis [GO:0003151]	10	6	5	21
skeletal muscle cell differentiation [GO:0035914]	9	6	6	21
lactation [GO:0007595]	7	7	7	21
cell population proliferation [GO:0008283]	10	4	7	21
muscle organ development [GO:0007517]	10	5	6	21
defense response to virus [GO:0051607]	8	6	7	21
cellular response to retinoic acid [GO:0071300]	8	6	6	20
neuron differentiation [GO:0030182]	11	5	4	20
cellular response to hypoxia [GO:0071456]	8	6	6	20
thymus development [GO:0048538]	10	5	5	20
B cell differentiation [GO:0030183]	8	6	6	20
cellular response to organic cyclic compound [GO:0071407]	7	6	7	20
positive regulation of fat cell differentiation [GO:0045600]	6	7	7	20
positive regulation of cell migration [GO:0030335]	8	6	6	20
BMP signaling pathway [GO:0030509]	7	6	7	20
immune system process [GO:0002376]	6	7	7	20
cholesterol homeostasis [GO:0042632]	6	7	7	20
regulation of neurogenesis [GO:0050767]	8	6	5	19
negative regulation of angiogenesis [GO:0016525]	9	4	6	19
negative regulation of cold-induced thermogenesis [GO:0120163]	7	6	6	19
lung development [GO:0030324]	7	6	6	19
regulation of apoptotic process [GO:0042981]	7	5	7	19
positive regulation of angiogenesis [GO:0045766]	9	5	5	19
ventricular septum morphogenesis [GO:0060412]	8	6	5	19
heart looping [GO:0001947]	7	6	6	19
thyroid gland development [GO:0030878]	7	5	7	19
negative regulation of neuron apoptotic process [GO:0043524]	11	3	4	18
response to endoplasmic reticulum stress [GO:0034976]	6	6	6	18
cytokine-mediated signaling pathway [GO:0019221]	6	5	7	18
lipid homeostasis [GO:0055088]	5	6	7	18
proteasome-mediated ubiquitin-dependent protein catabolic process [GO:0043161]	6	6	6	18
rhythmic process [GO:0048511]	6	5	7	18
negative regulation of canonical Wnt signaling pathway [GO:0090090]	9	5	4	18
cellular response to glucose stimulus [GO:0071333]	6	6	6	18
retinoic acid receptor signaling pathway [GO:0048384]	7	6	5	18
positive regulation of neuron projection development [GO:0010976]	6	5	6	17
kidney development [GO:0001822]	9	4	4	17
embryonic placenta development [GO:0001892]	6	5	6	17
glucose homeostasis [GO:0042593]	4	6	7	17
positive regulation of osteoblast differentiation [GO:0045669]	7	5	5	17
response to mechanical stimulus [GO:0009612]	8	4	5	17
cellular glucose homeostasis [GO:0001678]	5	6	6	17
response to retinoic acid [GO:0032526]	6	6	5	17
protein-containing complex assembly [GO:0065003]	6	5	6	17
neuron development [GO:0048666]	6	5	6	17
camera-type eye development [GO:0043010]	7	4	5	16
positive regulation of neuron differentiation [GO:0045666]	7	4	5	16
regulation of cell differentiation [GO:0045595]	8	4	4	16
positive regulation of cold-induced thermogenesis [GO:0120162]	5	5	6	16
chondrocyte differentiation [GO:0002062]	7	3	6	16
T cell differentiation [GO:0030217]	7	4	5	16
erythrocyte differentiation [GO:0030218]	7	5	4	16
response to lipopolysaccharide [GO:0032496]	6	5	5	16
branching involved in ureteric bud morphogenesis [GO:0001658]	7	4	5	16
positive regulation of cell differentiation [GO:0045597]	6	5	5	16
positive regulation of canonical Wnt signaling pathway [GO:0090263]	5	5	6	16
cellular response to peptide [GO:1901653]	6	5	5	16
hormone-mediated signaling pathway [GO:0009755]	5	6	5	16
negative regulation of cell death [GO:0060548]	5	5	5	15
RNA splicing [GO:0008380]	5	5	5	15
neural tube closure [GO:0001843]	6	5	4	15
cell development [GO:0048468]	8	3	4	15
negative regulation of ERK1 and ERK2 cascade [GO:0070373]	5	5	5	15
embryonic hemopoiesis [GO:0035162]	6	5	4	15
eye development [GO:0001654]	8	3	4	15
cellular response to angiotensin [GO:1904385]	5	5	5	15
cell maturation [GO:0048469]	6	5	4	15
negative regulation of fat cell differentiation [GO:0045599]	8	4	3	15
positive regulation of erythrocyte differentiation [GO:0045648]	6	4	5	15
positive regulation of protein phosphorylation [GO:0001934]	7	4	4	15
response to cAMP [GO:0051591]	6	4	5	15
negative regulation of epithelial to mesenchymal transition [GO:0010719]	6	5	4	15
positive regulation of keratinocyte differentiation [GO:0045618]	5	5	5	15
cell fate commitment [GO:0045165]	7	4	4	15
central nervous system development [GO:0007417]	6	3	6	15
natural killer cell differentiation [GO:0001779]	5	5	5	15
cellular response to laminar fluid shear stress [GO:0071499]	5	5	5	15
positive regulation of epithelial cell proliferation [GO:0050679]	8	3	4	15
positive regulation of NIK/NF-kappaB signaling [GO:1901224]	5	5	5	15
mitotic cell cycle [GO:0000278]	5	4	5	14
single fertilization [GO:0007338]	4	5	5	14
negative regulation of transcription by competitive promoter binding [GO:0010944]	5	4	5	14
myeloid cell differentiation [GO:0030099]	4	5	5	14
pituitary gland development [GO:0021983]	7	4	3	14
response to virus [GO:0009615]	6	4	4	14
epithelial cell differentiation [GO:0030855]	5	4	5	14
female pregnancy [GO:0007565]	6	4	4	14
ureteric bud development [GO:0001657]	8	3	3	14
ossification [GO:0001503]	6	4	4	14
cellular response to starvation [GO:0009267]	4	5	5	14
defense response [GO:0006952]	5	4	5	14
proximal/distal pattern formation [GO:0009954]	4	5	5	14
labyrinthine layer blood vessel development [GO:0060716]	6	4	4	14
DNA replication [GO:0006260]	5	4	5	14
stem cell population maintenance [GO:0019827]	4	5	5	14
embryonic pattern specification [GO:0009880]	6	4	4	14
embryonic forelimb morphogenesis [GO:0035115]	5	4	5	14
protein localization to nucleus [GO:0034504]	6	4	4	14
cellular response to extracellular stimulus [GO:0031668]	5	4	4	13
axon guidance [GO:0007411]	6	3	4	13
forebrain development [GO:0030900]	6	3	4	13
mammary gland development [GO:0030879]	3	5	5	13
negative regulation of cell migration [GO:0030336]	4	4	5	13
cellular response to UV [GO:0034644]	5	4	4	13
response to nutrient levels [GO:0031667]	5	4	4	13
DNA methylation [GO:0006306]	4	4	5	13
regulation of lipid metabolic process [GO:0019216]	3	5	5	13
positive regulation of inflammatory response [GO:0050729]	5	4	4	13
positive regulation of DNA binding [GO:0043388]	5	4	4	13
anterior/posterior axis specification [GO:0009948]	5	4	4	13
cellular response to calcium ion [GO:0071277]	5	4	4	13
cellular response to hormone stimulus [GO:0032870]	5	4	4	13
response to progesterone [GO:0032570]	5	4	4	13
stem cell differentiation [GO:0048863]	6	3	4	13
neuron migration [GO:0001764]	5	4	4	13
embryonic cranial skeleton morphogenesis [GO:0048701]	9	2	2	13
face development [GO:0060324]	4	5	4	13
negative regulation of DNA binding [GO:0043392]	5	3	5	13
response to peptide hormone [GO:0043434]	4	4	5	13
retina development in camera-type eye [GO:0060041]	5	3	5	13
positive regulation of transcription from RNA polymerase II promoter involved in cellular response to chemical stimulus [GO:1901522]	5	4	4	13
response to toxic substance [GO:0009636]	4	4	4	12
adipose tissue development [GO:0060612]	5	3	4	12
histone H4 acetylation [GO:0043967]	4	4	4	12
cellular response to glucose starvation [GO:0042149]	4	4	4	12
positive regulation of transcription from RNA polymerase II promoter in response to stress [GO:0036003]	4	4	4	12
positive regulation of autophagy [GO:0010508]	4	4	4	12
DNA damage checkpoint signaling [GO:0000077]	4	4	4	12
positive regulation of I-kappaB kinase/NF-kappaB signaling [GO:0043123]	4	4	4	12
cholesterol metabolic process [GO:0008203]	4	4	4	12
regulation of gene expression, epigenetic [GO:0040029]	5	3	4	12
positive regulation of NF-kappaB transcription factor activity [GO:0051092]	4	4	4	12
Wnt signaling pathway [GO:0016055]	5	3	4	12
negative regulation of myoblast differentiation [GO:0045662]	4	4	4	12
negative regulation of NF-kappaB transcription factor activity [GO:0032088]	5	3	4	12
response to starvation [GO:0042594]	4	4	4	12
positive regulation of histone H3-K4 methylation [GO:0051571]	4	4	4	12
response to insulin [GO:0032868]	4	4	4	12
positive regulation of endothelial cell proliferation [GO:0001938]	5	4	3	12
cellular response to insulin stimulus [GO:0032869]	4	3	5	12
cellular response to BMP stimulus [GO:0071773]	5	3	4	12
ventricular septum development [GO:0003281]	4	4	4	12
atrioventricular canal development [GO:0036302]	4	4	4	12
ATP-dependent chromatin remodeling [GO:0043044]	4	4	4	12
embryonic digit morphogenesis [GO:0042733]	5	3	4	12
positive regulation of chondrocyte differentiation [GO:0032332]	5	3	4	12
positive regulation of telomerase activity [GO:0051973]	4	4	4	12
positive regulation of epithelial cell migration [GO:0010634]	4	4	4	12
regulation of insulin secretion involved in cellular response to glucose stimulus [GO:0061178]	3	5	4	12
embryonic limb morphogenesis [GO:0030326]	4	4	4	12
cellular response to estradiol stimulus [GO:0071392]	4	4	4	12
MAPK cascade [GO:0000165]	4	4	4	12
NIK/NF-kappaB signaling [GO:0038061]	4	4	4	12
endocrine pancreas development [GO:0031018]	3	5	4	12
cell migration [GO:0016477]	6	2	3	11
face morphogenesis [GO:0060325]	5	3	3	11
negative regulation of I-kappaB kinase/NF-kappaB signaling [GO:0043124]	4	3	4	11
regulation of neuron differentiation [GO:0045664]	5	3	3	11
epidermis development [GO:0008544]	7	2	2	11
cellular response to nerve growth factor stimulus [GO:1990090]	4	3	4	11
cellular response to fibroblast growth factor stimulus [GO:0044344]	6	3	2	11
defense response to bacterium [GO:0042742]	3	4	4	11
mammary gland epithelial cell differentiation [GO:0060644]	4	3	4	11
ovarian follicle development [GO:0001541]	5	3	3	11
chromosome organization [GO:0051276]	4	3	4	11
positive regulation of vascular associated smooth muscle cell proliferation [GO:1904707]	5	3	3	11
Ras protein signal transduction [GO:0007265]	5	3	3	11
transcription initiation from RNA polymerase II promoter [GO:0006367]	4	3	4	11
positive regulation of neuron death [GO:1901216]	4	3	4	11
cellular defense response [GO:0006968]	4	3	4	11
epithelial tube branching involved in lung morphogenesis [GO:0060441]	4	3	4	11
positive regulation of mitotic cell cycle [GO:0045931]	5	3	3	11
positive regulation of epithelial to mesenchymal transition [GO:0010718]	5	3	3	11
positive regulation of BMP signaling pathway [GO:0030513]	4	3	4	11
developmental growth [GO:0048589]	5	3	3	11
response to growth factor [GO:0070848]	5	3	3	11
cardiac conduction system development [GO:0003161]	5	3	3	11
epithelial to mesenchymal transition [GO:0001837]	5	3	3	11
definitive hemopoiesis [GO:0060216]	4	3	4	11
positive regulation of cysteine-type endopeptidase activity involved in apoptotic process [GO:0043280]	5	3	3	11
lipid metabolic process [GO:0006629]	3	4	4	11
trophectodermal cell differentiation [GO:0001829]	3	4	4	11
positive regulation of stem cell population maintenance [GO:1902459]	4	3	4	11
lens fiber cell differentiation [GO:0070306]	4	3	4	11
signal transduction involved in regulation of gene expression [GO:0023019]	3	4	4	11
skeletal muscle tissue development [GO:0007519]	5	3	3	11
cellular response to transforming growth factor beta stimulus [GO:0071560]	4	3	4	11
I-kappaB kinase/NF-kappaB signaling [GO:0007249]	4	3	4	11
negative regulation of BMP signaling pathway [GO:0030514]	3	4	4	11
negative regulation of osteoblast differentiation [GO:0045668]	3	4	4	11
estrous cycle [GO:0044849]	4	3	3	10
platelet-derived growth factor receptor signaling pathway [GO:0048008]	4	3	3	10
regulation of osteoblast differentiation [GO:0045667]	4	3	3	10
cartilage condensation [GO:0001502]	3	3	4	10
cell morphogenesis [GO:0000902]	4	3	3	10
negative regulation of cell growth [GO:0030308]	4	3	3	10
DNA-templated transcription, initiation [GO:0006352]	4	2	4	10
type I pneumocyte differentiation [GO:0060509]	3	3	4	10
negative regulation of cell cycle [GO:0045786]	5	3	2	10
germ cell development [GO:0007281]	5	3	2	10
gene expression [GO:0010467]	4	3	3	10
positive regulation of blood vessel endothelial cell migration [GO:0043536]	4	3	3	10
positive regulation of cell cycle [GO:0045787]	4	3	3	10
artery morphogenesis [GO:0048844]	5	3	2	10
neuronal stem cell population maintenance [GO:0097150]	4	3	3	10
uterus development [GO:0060065]	4	3	3	10
club cell differentiation [GO:0060486]	3	3	4	10
hippocampus development [GO:0021766]	4	3	3	10
positive regulation of branching involved in ureteric bud morphogenesis [GO:0090190]	5	2	3	10
cellular response to mechanical stimulus [GO:0071260]	4	3	3	10
negative regulation of apoptotic signaling pathway [GO:2001234]	4	3	3	10
histone acetylation [GO:0016573]	4	3	3	10
cell fate specification [GO:0001708]	4	3	3	10
cellular response to drug [GO:0035690]	4	3	3	10
embryonic hindlimb morphogenesis [GO:0035116]	5	3	2	10
receptor signaling pathway via JAK-STAT [GO:0007259]	3	3	4	10
negative regulation of protein binding [GO:0032091]	4	3	2	9
protein transport [GO:0015031]	3	3	3	9
blood vessel development [GO:0001568]	3	3	3	9
regulation of adaptive immune response [GO:0002819]	3	3	3	9
xenobiotic metabolic process [GO:0006805]	3	3	3	9
adrenal gland development [GO:0030325]	3	3	3	9
skeletal system morphogenesis [GO:0048705]	3	3	3	9
decidualization [GO:0046697]	3	3	3	9
negative regulation of epithelial cell proliferation [GO:0050680]	5	2	2	9
bone mineralization [GO:0030282]	3	3	3	9
intrinsic apoptotic signaling pathway in response to endoplasmic reticulum stress [GO:0070059]	3	3	3	9
mRNA transcription by RNA polymerase II [GO:0042789]	3	3	3	9
PERK-mediated unfolded protein response [GO:0036499]	3	3	3	9
ATF6-mediated unfolded protein response [GO:0036500]	3	3	3	9
visual perception [GO:0007601]	4	2	3	9
positive regulation of endothelial cell migration [GO:0010595]	6	1	2	9
myeloid dendritic cell differentiation [GO:0043011]	3	3	3	9
protein sumoylation [GO:0016925]	4	2	3	9
negative regulation of Notch signaling pathway [GO:0045746]	5	2	2	9
regulation of inflammatory response [GO:0050727]	4	2	3	9
endoderm development [GO:0007492]	4	2	3	9
inner ear development [GO:0048839]	4	2	3	9
positive regulation of DNA-templated transcription, initiation [GO:2000144]	3	3	3	9
cellular response to amino acid stimulus [GO:0071230]	3	3	3	9
regulation of osteoclast differentiation [GO:0045670]	3	3	3	9
protein acetylation [GO:0006473]	3	3	3	9
lung saccule development [GO:0060430]	3	3	3	9
negative regulation of neuron death [GO:1901215]	3	3	3	9
positive regulation of osteoclast differentiation [GO:0045672]	3	3	3	9
protein phosphorylation [GO:0006468]	3	3	3	9
chemotaxis [GO:0006935]	3	3	3	9
negative regulation of endoplasmic reticulum stress-induced intrinsic apoptotic signaling pathway [GO:1902236]	3	3	3	9
osteoblast differentiation [GO:0001649]	5	2	2	9
positive regulation of collagen biosynthetic process [GO:0032967]	3	3	3	9
positive regulation of glucose import [GO:0046326]	3	3	3	9
maintenance of DNA methylation [GO:0010216]	3	3	3	9
histone H3-K4 methylation [GO:0051568]	3	3	3	9
cell redox homeostasis [GO:0045454]	3	3	3	9
positive regulation of interleukin-8 production [GO:0032757]	3	3	3	9
embryonic skeletal system development [GO:0048706]	3	3	3	9
dopaminergic neuron differentiation [GO:0071542]	4	3	2	9
trophoblast giant cell differentiation [GO:0060707]	5	2	2	9
cellular response to gamma radiation [GO:0071480]	3	3	3	9
regulation of ossification [GO:0030278]	5	2	2	9
cellular response to vascular endothelial growth factor stimulus [GO:0035924]	4	3	2	9
extracellular matrix organization [GO:0030198]	3	3	3	9
response to light stimulus [GO:0009416]	3	3	3	9
mesoderm development [GO:0007498]	5	2	2	9
cellular response to cadmium ion [GO:0071276]	3	3	3	9
response to muscle stretch [GO:0035994]	3	3	3	9
lung epithelial cell differentiation [GO:0060487]	3	3	3	9
somitogenesis [GO:0001756]	5	2	2	9
humoral immune response [GO:0006959]	5	2	2	9
positive regulation of protein catabolic process [GO:0045732]	3	3	3	9
response to fatty acid [GO:0070542]	3	3	3	9
regulation of translation [GO:0006417]	3	3	3	9
aortic valve morphogenesis [GO:0003180]	6	1	2	9
cardiac vascular smooth muscle cell differentiation [GO:0060947]	3	3	3	9
cell adhesion [GO:0007155]	3	3	3	9
regulation of DNA methylation [GO:0044030]	3	3	3	9
midbrain development [GO:0030901]	4	2	3	9
pancreas development [GO:0031016]	3	3	3	9
cellular iron ion homeostasis [GO:0006879]	3	3	3	9
positive regulation of transcription from RNA polymerase II promoter in response to hypoxia [GO:0061419]	3	3	3	9
regulation of transforming growth factor beta2 production [GO:0032909]	3	3	3	9
negative regulation of protein sumoylation [GO:0033234]	3	3	3	9
negative regulation of erythrocyte differentiation [GO:0045647]	4	2	3	9
positive regulation of interleukin-12 production [GO:0032735]	3	3	3	9
osteoblast development [GO:0002076]	3	3	3	9
positive regulation of mammary gland epithelial cell proliferation [GO:0033601]	3	3	3	9
cellular response to fluid shear stress [GO:0071498]	3	3	3	9
positive regulation of nitric oxide biosynthetic process [GO:0045429]	3	3	3	9
epidermal cell differentiation [GO:0009913]	3	3	3	9
mesoderm formation [GO:0001707]	3	3	3	9
positive regulation of mesenchymal cell proliferation [GO:0002053]	4	2	3	9
calcineurin-NFAT signaling cascade [GO:0033173]	5	2	2	9
protein ubiquitination [GO:0016567]	3	3	3	9
negative regulation of protein catabolic process [GO:0042177]	3	3	3	9
regulation of protein stability [GO:0031647]	3	3	3	9
negative regulation of interferon-beta production [GO:0032688]	3	3	3	9
hematopoietic progenitor cell differentiation [GO:0002244]	3	3	3	9
positive regulation of brown fat cell differentiation [GO:0090336]	4	3	2	9
SMAD protein complex assembly [GO:0007183]	3	3	3	9
regulation of transforming growth factor beta receptor signaling pathway [GO:0017015]	3	3	3	9
snRNA transcription by RNA polymerase II [GO:0042795]	3	3	3	9
snRNA transcription by RNA polymerase III [GO:0042796]	3	3	3	9
limb bud formation [GO:0060174]	3	3	3	9
telomere maintenance [GO:0000723]	3	3	3	9
cellular senescence [GO:0090398]	3	3	3	9
positive regulation of histone deacetylation [GO:0031065]	4	2	2	8
cardiac muscle cell proliferation [GO:0060038]	4	2	2	8
homeostatic process [GO:0042592]	2	3	3	8
placenta development [GO:0001890]	4	2	2	8
positive regulation of vascular endothelial growth factor production [GO:0010575]	4	2	2	8
T cell differentiation in thymus [GO:0033077]	4	2	2	8
negative regulation of cellular senescence [GO:2000773]	4	2	2	8
brown fat cell differentiation [GO:0050873]	3	2	3	8
granulocyte differentiation [GO:0030851]	3	3	2	8
positive regulation of interferon-gamma production [GO:0032729]	3	3	2	8
cellular response to fatty acid [GO:0071398]	2	3	3	8
visual learning [GO:0008542]	4	2	2	8
sensory perception of sound [GO:0007605]	6	1	1	8
RNA polymerase II preinitiation complex assembly [GO:0051123]	3	2	3	8
blood vessel remodeling [GO:0001974]	4	2	2	8
primitive streak formation [GO:0090009]	3	3	2	8
protein demethylation [GO:0006482]	3	2	3	8
response to cold [GO:0009409]	3	2	3	8
response to hydrogen peroxide [GO:0042542]	3	2	3	8
anatomical structure formation involved in morphogenesis [GO:0048646]	4	2	2	8
cellular response to epidermal growth factor stimulus [GO:0071364]	4	2	2	8
luteinizing hormone secretion [GO:0032275]	3	2	3	8
regulation of glucose metabolic process [GO:0010906]	4	2	2	8
autophagy [GO:0006914]	2	3	3	8
energy homeostasis [GO:0097009]	4	2	2	8
tumor necrosis factor-mediated signaling pathway [GO:0033209]	3	2	3	8
positive regulation of smooth muscle cell proliferation [GO:0048661]	4	1	3	8
cerebral cortex development [GO:0021987]	3	2	3	8
inner ear morphogenesis [GO:0042472]	7	0	1	8
outflow tract septum morphogenesis [GO:0003148]	4	2	2	8
smooth muscle cell differentiation [GO:0051145]	4	2	2	8
cardiac ventricle morphogenesis [GO:0003208]	4	2	2	8
transcription by RNA polymerase III [GO:0006383]	3	2	3	8
regulation of epithelial cell proliferation [GO:0050678]	4	2	2	8
dorsal aorta morphogenesis [GO:0035912]	4	2	2	8
heart trabecula formation [GO:0060347]	4	2	2	8
epithelial to mesenchymal transition involved in endocardial cushion formation [GO:0003198]	4	2	2	8
negative regulation of cardiac muscle cell apoptotic process [GO:0010667]	3	2	3	8
neural crest cell migration [GO:0001755]	4	2	2	8
negative regulation by host of viral transcription [GO:0043922]	4	2	2	8
spleen development [GO:0048536]	3	2	3	8
interferon-gamma-mediated signaling pathway [GO:0060333]	3	2	3	8
type I interferon signaling pathway [GO:0060337]	3	2	3	8
response to organic cyclic compound [GO:0014070]	2	3	3	8
cell-cell signaling [GO:0007267]	4	2	2	8
histone H3-K4 trimethylation [GO:0080182]	3	2	3	8
negative regulation of chondrocyte differentiation [GO:0032331]	5	2	1	8
rRNA processing [GO:0006364]	3	2	3	8
positive regulation of histone H3-K27 methylation [GO:0061087]	2	3	3	8
positive regulation of cholesterol efflux [GO:0010875]	2	3	3	8
negative regulation of endothelial cell migration [GO:0010596]	3	2	3	8
gamete generation [GO:0007276]	3	2	3	8
bone morphogenesis [GO:0060349]	3	2	3	8
middle ear morphogenesis [GO:0042474]	5	1	2	8
trachea cartilage development [GO:0060534]	3	3	2	8
negative regulation of cell differentiation [GO:0045596]	4	2	2	8
positive regulation of gamma-delta T cell differentiation [GO:0045588]	3	3	2	8
growth hormone receptor signaling pathway via JAK-STAT [GO:0060397]	2	3	3	8
heart morphogenesis [GO:0003007]	3	2	2	7
positive regulation of cardiac muscle myoblast proliferation [GO:0110024]	3	2	2	7
motile cilium assembly [GO:0044458]	3	2	2	7
odontogenesis of dentin-containing tooth [GO:0042475]	5	1	1	7
regulation of immune response [GO:0050776]	3	2	2	7
positive regulation of transcription by RNA polymerase III [GO:0045945]	3	2	2	7
kinetochore assembly [GO:0051382]	3	1	3	7
chromosome segregation [GO:0007059]	4	1	2	7
regulation of insulin secretion [GO:0050796]	2	3	2	7
positive regulation of intrinsic apoptotic signaling pathway [GO:2001244]	3	2	2	7
sex differentiation [GO:0007548]	3	2	2	7
positive regulation of neuroblast proliferation [GO:0002052]	4	1	2	7
regulation of transcription involved in G1/S transition of mitotic cell cycle [GO:0000083]	3	2	2	7
hepatocyte differentiation [GO:0070365]	2	2	3	7
negative regulation of G1/S transition of mitotic cell cycle [GO:2000134]	3	2	2	7
positive regulation of interleukin-1 beta production [GO:0032731]	3	2	2	7
response to glucose [GO:0009749]	1	3	3	7
wound healing [GO:0042060]	4	1	2	7
positive regulation of leukocyte adhesion to vascular endothelial cell [GO:1904996]	3	2	2	7
response to antibiotic [GO:0046677]	3	2	2	7
hematopoietic stem cell proliferation [GO:0071425]	3	2	2	7
neurogenesis [GO:0022008]	3	2	2	7
response to corticosterone [GO:0051412]	3	2	2	7
positive regulation of core promoter binding [GO:1904798]	3	2	2	7
response to hormone [GO:0009725]	3	2	2	7
cellular response to dexamethasone stimulus [GO:0071549]	3	2	2	7
endothelial cell activation [GO:0042118]	2	2	3	7
cellular response to interleukin-4 [GO:0071353]	3	2	2	7
positive regulation of protein kinase B signaling [GO:0051897]	3	2	2	7
positive regulation of T cell differentiation [GO:0045582]	3	2	2	7
positive regulation of cardiac muscle cell proliferation [GO:0060045]	3	2	2	7
type II pneumocyte differentiation [GO:0060510]	2	2	3	7
camera-type eye morphogenesis [GO:0048593]	3	2	2	7
oligodendrocyte differentiation [GO:0048709]	3	2	2	7
positive regulation of protein import into nucleus [GO:0042307]	3	2	2	7
negative regulation of keratinocyte differentiation [GO:0045617]	2	2	3	7
eyelid development in camera-type eye [GO:0061029]	4	1	2	7
ascending aorta morphogenesis [GO:0035910]	3	2	2	7
positive regulation of tyrosine phosphorylation of STAT protein [GO:0042531]	3	2	2	7
regulation of fat cell differentiation [GO:0045598]	3	2	2	7
negative regulation of transcription regulatory region DNA binding [GO:2000678]	4	1	2	7
negative regulation of mesenchymal cell apoptotic process [GO:2001054]	3	2	2	7
base-excision repair [GO:0006284]	3	2	2	7
response to nutrient [GO:0007584]	2	2	3	7
keratinocyte differentiation [GO:0030216]	3	2	2	7
secondary heart field specification [GO:0003139]	3	2	2	7
canonical Wnt signaling pathway [GO:0060070]	4	2	1	7
cellular response to growth factor stimulus [GO:0071363]	3	2	2	7
somite rostral/caudal axis specification [GO:0032525]	3	2	2	7
positive regulation of phosphatidylinositol 3-kinase signaling [GO:0014068]	3	2	2	7
negative regulation of ossification [GO:0030279]	3	2	2	7
negative regulation of fibroblast proliferation [GO:0048147]	2	2	3	7
hair follicle development [GO:0001942]	3	2	2	7
acrosome assembly [GO:0001675]	3	2	2	7
osteoblast fate commitment [GO:0002051]	3	2	2	7
positive regulation of cartilage development [GO:0061036]	2	2	3	7
positive regulation of transcription initiation from RNA polymerase II promoter [GO:0060261]	1	3	3	7
positive regulation of axon extension [GO:0045773]	2	2	2	6
positive regulation of cell growth [GO:0030307]	3	1	2	6
mRNA transport [GO:0051028]	2	2	2	6
regulation of cytokinesis [GO:0032465]	2	2	2	6
cAMP-mediated signaling [GO:0019933]	2	2	2	6
cell cycle G2/M phase transition [GO:0044839]	2	2	2	6
mitotic chromosome condensation [GO:0007076]	2	2	2	6
regulation of histone phosphorylation [GO:0033127]	2	2	2	6
nucleosome disassembly [GO:0006337]	2	2	2	6
female gonad development [GO:0008585]	2	2	2	6
fibroblast migration [GO:0010761]	2	2	2	6
positive regulation of circadian rhythm [GO:0042753]	4	1	1	6
flagellated sperm motility [GO:0030317]	2	2	2	6
uterus morphogenesis [GO:0061038]	2	2	2	6
response to osmotic stress [GO:0006970]	2	2	2	6
cellular response to amino acid starvation [GO:0034198]	2	2	2	6
gluconeogenesis [GO:0006094]	2	2	2	6
cellular response to dopamine [GO:1903351]	2	2	2	6
negative regulation of oxidative stress-induced neuron death [GO:1903204]	2	2	2	6
positive regulation of transcription from RNA polymerase II promoter in response to oxidative stress [GO:0036091]	2	2	2	6
negative regulation of endothelial cell proliferation [GO:0001937]	3	1	2	6
seminiferous tubule development [GO:0072520]	2	2	2	6
myotube differentiation [GO:0014902]	2	2	2	6
hematopoietic stem cell differentiation [GO:0060218]	3	1	2	6
epithelial cell morphogenesis [GO:0003382]	2	2	2	6
keratinocyte development [GO:0003334]	2	2	2	6
post-embryonic camera-type eye development [GO:0031077]	2	2	2	6
regulation of keratinocyte proliferation [GO:0010837]	2	2	2	6
entrainment of circadian clock by photoperiod [GO:0043153]	2	2	2	6
negative regulation of myotube differentiation [GO:0010832]	2	2	2	6
response to wounding [GO:0009611]	3	1	2	6
positive regulation of protein dephosphorylation [GO:0035307]	2	2	2	6
mRNA splicing, via spliceosome [GO:0000398]	2	2	2	6
interleukin-6-mediated signaling pathway [GO:0070102]	2	2	2	6
mitochondrion organization [GO:0007005]	2	2	2	6
negative regulation of cyclin-dependent protein serine/threonine kinase activity [GO:0045736]	2	2	2	6
positive regulation of macrophage activation [GO:0043032]	2	2	2	6
acute-phase response [GO:0006953]	2	2	2	6
memory [GO:0007613]	2	2	2	6
regulation of odontoblast differentiation [GO:1901329]	2	2	2	6
enucleate erythrocyte differentiation [GO:0043353]	2	2	2	6
positive regulation of DNA repair [GO:0045739]	2	2	2	6
response to redox state [GO:0051775]	2	2	2	6
cellular response to hepatocyte growth factor stimulus [GO:0035729]	2	2	2	6
positive regulation of lipid biosynthetic process [GO:0046889]	2	2	2	6
positive regulation of multicellular organism growth [GO:0040018]	2	2	2	6
positive regulation of transforming growth factor beta3 production [GO:0032916]	2	2	2	6
response to activity [GO:0014823]	2	2	2	6
response to organic substance [GO:0010033]	2	2	2	6
establishment of viral latency [GO:0019043]	2	2	2	6
positive regulation of transcription from RNA polymerase II promoter involved in unfolded protein response [GO:0006990]	2	2	2	6
regulation of cell growth [GO:0001558]	2	2	2	6
negative regulation of sprouting angiogenesis [GO:1903671]	2	2	2	6
endoplasmic reticulum to Golgi vesicle-mediated transport [GO:0006888]	2	2	2	6
positive regulation of peptidyl-serine phosphorylation [GO:0033138]	2	2	2	6
regulation of DNA-binding transcription factor activity [GO:0051090]	2	2	2	6
negative regulation of interferon-gamma production [GO:0032689]	2	2	2	6
negative regulation of protein kinase B signaling [GO:0051898]	2	2	2	6
neuron fate specification [GO:0048665]	4	1	1	6
gene silencing [GO:0016458]	2	2	2	6
positive regulation of DNA methylation-dependent heterochromatin assembly [GO:0090309]	4	1	1	6
regulation of receptor signaling pathway via JAK-STAT [GO:0046425]	2	2	2	6
regulation of transcription regulatory region DNA binding [GO:2000677]	2	2	2	6
histone H3 acetylation [GO:0043966]	2	2	2	6
blood circulation [GO:0008015]	3	1	2	6
cellular response to heparin [GO:0071504]	2	2	2	6
circadian temperature homeostasis [GO:0060086]	2	2	2	6
interleukin-1-mediated signaling pathway [GO:0070498]	2	2	2	6
positive regulation of chemokine production [GO:0032722]	2	2	2	6
positive regulation of hormone biosynthetic process [GO:0046886]	2	2	2	6
response to ischemia [GO:0002931]	2	2	2	6
cell migration involved in sprouting angiogenesis [GO:0002042]	3	2	1	6
regulation of protein neddylation [GO:2000434]	2	2	2	6
regulation of transcription from RNA polymerase II promoter in response to oxidative stress [GO:0043619]	2	2	2	6
vitellogenesis [GO:0007296]	2	2	2	6
cellular response to reactive oxygen species [GO:0034614]	2	2	2	6
response to gravity [GO:0009629]	2	2	2	6
learning [GO:0007612]	2	2	2	6
placenta blood vessel development [GO:0060674]	2	2	2	6
positive regulation of fibroblast proliferation [GO:0048146]	2	2	2	6
cerebellum development [GO:0021549]	4	1	1	6
neural crest cell development [GO:0014032]	4	1	1	6
insulin receptor signaling pathway [GO:0008286]	4	1	1	6
metanephros development [GO:0001656]	5	0	1	6
canonical glycolysis [GO:0061621]	2	2	2	6
negative regulation of autophagy [GO:0010507]	2	2	2	6
negative regulation of cardiac muscle hypertrophy in response to stress [GO:1903243]	2	2	2	6
negative regulation of stress-activated MAPK cascade [GO:0032873]	2	2	2	6
oocyte maturation [GO:0001556]	2	2	2	6
positive regulation of endothelial cell apoptotic process [GO:2000353]	2	2	2	6
response to testosterone [GO:0033574]	3	1	2	6
blastocyst formation [GO:0001825]	2	2	2	6
cardiac right ventricle morphogenesis [GO:0003215]	4	1	1	6
pharyngeal system development [GO:0060037]	6	0	0	6
cardiac muscle cell differentiation [GO:0055007]	2	2	2	6
intestinal epithelial cell differentiation [GO:0060575]	1	2	3	6
phospholipid metabolic process [GO:0006644]	2	2	2	6
type B pancreatic cell differentiation [GO:0003309]	2	2	2	6
hematopoietic stem cell homeostasis [GO:0061484]	2	2	2	6
bicellular tight junction assembly [GO:0070830]	2	2	2	6
neural tube development [GO:0021915]	2	2	2	6
cochlea morphogenesis [GO:0090103]	4	1	1	6
negative regulation of cytosolic calcium ion concentration [GO:0051481]	2	2	2	6
embryonic heart tube morphogenesis [GO:0003143]	2	2	2	6
positive regulation of Notch signaling pathway [GO:0045747]	2	2	2	6
cellular response to glucocorticoid stimulus [GO:0071385]	4	1	1	6
Notch signaling involved in heart development [GO:0061314]	4	1	1	6
vasculogenesis [GO:0001570]	2	2	2	6
muscle cell cellular homeostasis [GO:0046716]	2	2	2	6
negative regulation of bone mineralization [GO:0030502]	2	2	2	6
positive regulation of nitric-oxide synthase activity [GO:0051000]	2	2	2	6
regulation of glycolytic process [GO:0006110]	2	2	2	6
positive regulation of chromatin binding [GO:0035563]	2	2	2	6
DNA unwinding involved in DNA replication [GO:0006268]	2	2	2	6
morphogenesis of an epithelial sheet [GO:0002011]	3	1	2	6
cellular protein-containing complex assembly [GO:0034622]	2	2	2	6
cellular response to copper ion [GO:0071280]	2	2	2	6
positive regulation of interferon-beta production [GO:0032728]	2	2	2	6
regulation of MyD88-dependent toll-like receptor signaling pathway [GO:0034124]	2	2	2	6
limb development [GO:0060173]	2	2	2	6
positive regulation of DNA replication [GO:0045740]	2	2	2	6
embryonic process involved in female pregnancy [GO:0060136]	2	2	2	6
histone H4-K5 acetylation [GO:0043981]	2	2	2	6
histone H4-K8 acetylation [GO:0043982]	2	2	2	6
hindbrain development [GO:0030902]	2	1	3	6
branching involved in mammary gland duct morphogenesis [GO:0060444]	2	2	2	6
cellular response to cycloheximide [GO:0071409]	2	2	2	6
erythrocyte maturation [GO:0043249]	2	2	2	6
positive regulation of protein metabolic process [GO:0051247]	2	2	2	6
positive regulation of retinoic acid receptor signaling pathway [GO:0048386]	2	2	2	6
positive regulation of cellular protein metabolic process [GO:0032270]	2	2	2	6
positive regulation of sprouting angiogenesis [GO:1903672]	2	2	2	6
intestinal epithelial cell development [GO:0060576]	3	2	1	6
histone H3-K4 dimethylation [GO:0044648]	2	2	2	6
histone H3-K4 monomethylation [GO:0097692]	2	2	2	6
histone H4-K16 acetylation [GO:0043984]	2	2	2	6
positive regulation of transporter activity [GO:0032411]	2	2	2	6
hemopoiesis [GO:0030097]	4	1	1	6
regulation of myeloid cell differentiation [GO:0045637]	3	2	1	6
regulation of epidermal cell differentiation [GO:0045604]	2	2	2	6
cellular response to peptide hormone stimulus [GO:0071375]	2	2	2	6
DNA methylation-dependent heterochromatin assembly [GO:0006346]	2	2	2	6
positive regulation of Wnt signaling pathway [GO:0030177]	2	2	2	6
adult locomotory behavior [GO:0008344]	3	2	1	6
megakaryocyte development [GO:0035855]	3	2	1	6
negative regulation of myeloid cell differentiation [GO:0045638]	2	2	2	6
cardiac ventricle formation [GO:0003211]	2	2	2	6
cell aging [GO:0007569]	2	2	2	6
negative regulation of histone H3-K27 methylation [GO:0061086]	2	2	2	6
positive regulation of testosterone secretion [GO:2000845]	2	2	2	6
ERK1 and ERK2 cascade [GO:0070371]	2	2	2	6
regulation of telomere maintenance [GO:0032204]	2	2	2	6
positive regulation of intrinsic apoptotic signaling pathway in response to DNA damage [GO:1902231]	2	2	2	6
protein homooligomerization [GO:0051260]	2	2	2	6
positive regulation of female receptivity [GO:0045925]	2	2	2	6
regulation of thyroid hormone mediated signaling pathway [GO:0002155]	2	2	2	6
intracellular signal transduction [GO:0035556]	3	1	2	6
positive regulation of ER-associated ubiquitin-dependent protein catabolic process [GO:1903071]	2	2	2	6
cellular response to interleukin-6 [GO:0071354]	2	2	2	6
cellular response to nicotine [GO:0071316]	2	2	2	6
positive regulation of lipid storage [GO:0010884]	2	2	2	6
positive regulation of miRNA metabolic process [GO:2000630]	2	2	2	6
activation of cysteine-type endopeptidase activity involved in apoptotic process [GO:0006919]	2	2	2	6
protein destabilization [GO:0031648]	2	2	2	6
regulation of type B pancreatic cell proliferation [GO:0061469]	3	2	1	6
fertilization [GO:0009566]	2	2	2	6
odontogenesis [GO:0042476]	3	1	2	6
positive regulation of bone mineralization [GO:0030501]	3	1	2	6
negative regulation of stem cell proliferation [GO:2000647]	2	2	2	6
positive regulation of ubiquitin-protein transferase activity [GO:0051443]	2	2	2	6
platelet activation [GO:0030168]	2	2	2	6
determination of adult lifespan [GO:0008340]	2	2	2	6
negative regulation of protein ubiquitination [GO:0031397]	2	2	2	6
negative regulation of necroptotic process [GO:0060546]	2	2	2	6
protein polyubiquitination [GO:0000209]	2	2	2	6
positive regulation of cell proliferation involved in heart morphogenesis [GO:2000138]	2	2	2	6
sebaceous gland development [GO:0048733]	2	2	2	6
regulation of alternative mRNA splicing, via spliceosome [GO:0000381]	2	2	2	6
positive regulation of interleukin-2 production [GO:0032743]	2	2	2	6
regulation of mRNA processing [GO:0050684]	2	2	2	6
Sertoli cell differentiation [GO:0060008]	2	2	2	6
bone development [GO:0060348]	2	2	2	6
negative regulation of muscle cell differentiation [GO:0051148]	2	2	2	6
primary miRNA processing [GO:0031053]	2	2	2	6
positive regulation of extracellular matrix assembly [GO:1901203]	2	2	2	6
regulation of binding [GO:0051098]	2	2	2	6
response to transforming growth factor beta [GO:0071559]	2	2	2	6
nucleosome assembly [GO:0006334]	2	2	2	6
regulation of RNA splicing [GO:0043484]	2	2	2	6
bronchus cartilage development [GO:0060532]	2	2	2	6
intestinal epithelial structure maintenance [GO:0060729]	2	2	2	6
lung smooth muscle development [GO:0061145]	2	2	2	6
negative regulation of epithelial cell differentiation [GO:0030857]	2	2	2	6
regulation of cell adhesion [GO:0030155]	2	2	2	6
negative regulation of viral transcription [GO:0032897]	2	2	2	6
regulation of multicellular organism growth [GO:0040014]	2	2	2	6
taurine metabolic process [GO:0019530]	2	2	2	6
positive regulation of B cell differentiation [GO:0045579]	2	2	2	6
positive regulation of natural killer cell differentiation [GO:0032825]	2	2	2	6
T cell homeostasis [GO:0043029]	2	2	2	6
spermatid nucleus differentiation [GO:0007289]	2	2	2	6
hippo signaling [GO:0035329]	2	2	2	6
negative regulation of exonuclease activity [GO:1905778]	2	2	2	6
negative regulation of telomere maintenance via semi-conservative replication [GO:0032214]	2	2	2	6
negative regulation of telomere maintenance via telomerase [GO:0032211]	2	2	2	6
negative regulation of telomere maintenance via telomere lengthening [GO:1904357]	2	2	2	6
negative regulation of telomeric D-loop disassembly [GO:1905839]	2	2	2	6
telomeric D-loop disassembly [GO:0061820]	2	2	2	6
positive regulation of cell adhesion [GO:0045785]	2	2	2	6
endothelial cell proliferation [GO:0001935]	2	2	2	6
regulation of mitotic cell cycle [GO:0007346]	2	2	2	6
Leydig cell differentiation [GO:0033327]	2	2	2	6
protein monoubiquitination [GO:0006513]	2	2	2	6
ubiquitin-dependent protein catabolic process [GO:0006511]	2	2	2	6
positive regulation of transcription from RNA polymerase II promoter by glucose [GO:0000432]	2	2	2	6
response to carbohydrate [GO:0009743]	1	2	2	5
negative regulation of tumor necrosis factor production [GO:0032720]	1	2	2	5
negative regulation of Schwann cell proliferation [GO:0010626]	2	2	1	5
positive regulation of endothelial cell differentiation [GO:0045603]	3	1	1	5
spermatid development [GO:0007286]	3	1	1	5
defense response to protozoan [GO:0042832]	1	2	2	5
DNA damage response, signal transduction by p53 class mediator [GO:0030330]	3	1	1	5
commitment of neuronal cell to specific neuron type in forebrain [GO:0021902]	1	2	2	5
actin cytoskeleton organization [GO:0030036]	3	1	1	5
white fat cell differentiation [GO:0050872]	1	2	2	5
mammary gland epithelial cell proliferation [GO:0033598]	1	2	2	5
positive regulation of protein ubiquitination [GO:0031398]	2	1	2	5
replication fork processing [GO:0031297]	2	1	2	5
resolution of meiotic recombination intermediates [GO:0000712]	2	1	2	5
regulation of cell size [GO:0008361]	2	2	1	5
positive regulation of defense response to virus by host [GO:0002230]	2	1	2	5
negative regulation of interleukin-4 production [GO:0032713]	2	2	1	5
regulation of mammary gland epithelial cell proliferation [GO:0033599]	2	1	2	5
cilium assembly [GO:0060271]	4	1	0	5
smoothened signaling pathway [GO:0007224]	3	1	1	5
positive regulation of vascular associated smooth muscle cell apoptotic process [GO:1905461]	1	2	2	5
epithelial cell proliferation [GO:0050673]	2	1	2	5
myoblast fate commitment [GO:0048625]	2	2	1	5
blood vessel morphogenesis [GO:0048514]	3	1	1	5
prostate gland epithelium morphogenesis [GO:0060740]	2	2	1	5
negative regulation of mitotic cell cycle [GO:0045930]	3	1	1	5
vascular endothelial growth factor receptor signaling pathway [GO:0048010]	3	1	1	5
branching involved in blood vessel morphogenesis [GO:0001569]	3	1	1	5
positive regulation of kidney development [GO:0090184]	2	1	2	5
pattern specification process [GO:0007389]	5	0	0	5
male meiosis I [GO:0007141]	3	1	1	5
mitotic G2 DNA damage checkpoint signaling [GO:0007095]	3	1	1	5
brain morphogenesis [GO:0048854]	2	1	2	5
mitochondrial transcription [GO:0006390]	2	1	2	5
negative regulation of androgen receptor signaling pathway [GO:0060766]	2	1	2	5
osteoclast differentiation [GO:0030316]	2	1	2	5
regulation of monocyte differentiation [GO:0045655]	2	1	2	5
cochlea development [GO:0090102]	3	1	1	5
response to estrogen [GO:0043627]	3	1	1	5
ureter morphogenesis [GO:0072197]	3	1	1	5
embryonic digestive tract morphogenesis [GO:0048557]	3	1	1	5
midbrain-hindbrain boundary morphogenesis [GO:0021555]	2	1	2	5
cardiac epithelial to mesenchymal transition [GO:0060317]	3	1	1	5
endocardial cushion morphogenesis [GO:0003203]	3	1	1	5
negative regulation of biomineral tissue development [GO:0070168]	3	1	1	5
intestinal epithelial cell maturation [GO:0060574]	2	1	2	5
positive regulation of response to DNA damage stimulus [GO:2001022]	3	1	1	5
respiratory system process [GO:0003016]	2	1	2	5
dorsal/ventral pattern formation [GO:0009953]	3	1	1	5
cellular response to interferon-beta [GO:0035458]	2	1	2	5
positive regulation of interferon-alpha production [GO:0032727]	2	1	2	5
regulation of type I interferon production [GO:0032479]	1	2	2	5
positive regulation of interleukin-6 production [GO:0032755]	3	1	1	5
osteoblast proliferation [GO:0033687]	2	1	2	5
histone H3-K36 demethylation [GO:0070544]	2	1	2	5
embryonic camera-type eye morphogenesis [GO:0048596]	2	1	2	5
negative regulation of cysteine-type endopeptidase activity involved in apoptotic process [GO:0043154]	2	2	1	5
negative regulation of smooth muscle cell proliferation [GO:0048662]	1	2	2	5
negative regulation of keratinocyte proliferation [GO:0010839]	3	1	1	5
retina layer formation [GO:0010842]	3	1	1	5
tissue development [GO:0009888]	1	2	2	5
long-term memory [GO:0007616]	3	1	1	5
endothelial cell differentiation [GO:0045446]	1	2	2	5
termination of mitochondrial transcription [GO:0006393]	2	1	2	5
negative regulation of monocyte differentiation [GO:0045656]	2	1	2	5
negative regulation of vascular associated smooth muscle cell differentiation [GO:1905064]	3	1	1	5
negative regulation of cholesterol storage [GO:0010887]	1	2	2	5
negative regulation of interferon-gamma-mediated signaling pathway [GO:0060336]	1	2	2	5
negative regulation of macrophage derived foam cell differentiation [GO:0010745]	1	2	2	5
maternal placenta development [GO:0001893]	2	2	1	5
response to interferon-beta [GO:0035456]	2	1	2	5
adaptive immune response [GO:0002250]	2	2	1	5
heart valve development [GO:0003170]	2	2	1	5
growth plate cartilage chondrocyte growth [GO:0003430]	2	2	1	5
Harderian gland development [GO:0070384]	2	2	1	5
regulation of steroid metabolic process [GO:0019218]	3	1	1	5
peroxisome proliferator activated receptor signaling pathway [GO:0035357]	1	2	2	5
nodal signaling pathway [GO:0038092]	2	1	2	5
tissue homeostasis [GO:0001894]	1	2	2	5
megakaryocyte differentiation [GO:0030219]	2	2	1	5
monocyte differentiation [GO:0030224]	1	2	2	5
positive regulation of neurogenesis [GO:0050769]	2	1	2	5
cellular response to low-density lipoprotein particle stimulus [GO:0071404]	1	2	2	5
platelet formation [GO:0030220]	2	2	1	5
male genitalia development [GO:0030539]	1	2	2	5
late viral transcription [GO:0019086]	2	1	2	5
regulation of transcription from RNA polymerase II promoter by glucose [GO:0000430]	2	1	2	5
bile acid signaling pathway [GO:0038183]	1	2	2	5
cellular triglyceride homeostasis [GO:0035356]	1	2	2	5
negative regulation of pathway-restricted SMAD protein phosphorylation [GO:0060394]	1	2	2	5
embryonic morphogenesis [GO:0048598]	1	2	2	5
substantia nigra development [GO:0021762]	2	1	2	5
mitotic spindle assembly [GO:0090307]	1	2	2	5
negative regulation of Rho protein signal transduction [GO:0035024]	2	1	1	4
positive regulation of cilium assembly [GO:0045724]	2	1	1	4
regulation of actin cytoskeleton organization [GO:0032956]	2	1	1	4
coronary artery morphogenesis [GO:0060982]	2	1	1	4
muscle organ morphogenesis [GO:0048644]	2	1	1	4
positive regulation of transcription by RNA polymerase I [GO:0045943]	2	1	1	4
cerebellar granule cell precursor proliferation [GO:0021930]	2	1	1	4
positive regulation of cytokine production [GO:0001819]	2	1	1	4
erythrocyte development [GO:0048821]	2	1	1	4
germinal center formation [GO:0002467]	2	1	1	4
cellular response to lithium ion [GO:0071285]	2	1	1	4
liver regeneration [GO:0097421]	2	1	1	4
negative regulation of T cell proliferation [GO:0042130]	2	1	1	4
positive regulation of interleukin-4 production [GO:0032753]	2	1	1	4
axonogenesis [GO:0007409]	2	1	1	4
cellular response to zinc ion [GO:0071294]	2	1	1	4
regulation of gene expression by genetic imprinting [GO:0006349]	2	1	1	4
blood vessel maturation [GO:0001955]	2	1	1	4
male mating behavior [GO:0060179]	2	1	1	4
cytoplasmic sequestering of protein [GO:0051220]	2	1	1	4
establishment of protein localization [GO:0045184]	2	1	1	4
G1/S transition of mitotic cell cycle [GO:0000082]	2	1	1	4
negative regulation of fat cell proliferation [GO:0070345]	2	1	1	4
protein import into nucleus [GO:0006606]	2	1	1	4
learning or memory [GO:0007611]	2	1	1	4
myelination [GO:0042552]	2	1	1	4
positive regulation of Schwann cell differentiation [GO:0014040]	2	1	1	4
blastocyst development [GO:0001824]	2	1	1	4
angiogenesis involved in wound healing [GO:0060055]	2	1	1	4
cell motility [GO:0048870]	2	1	1	4
hypothalamus development [GO:0021854]	2	1	1	4
regulation of angiogenesis [GO:0045765]	2	1	1	4
response to interleukin-1 [GO:0070555]	2	1	1	4
mesenchymal cell apoptotic process [GO:0097152]	2	1	1	4
response to morphine [GO:0043278]	2	1	1	4
positive regulation of cell-cell adhesion mediated by cadherin [GO:2000049]	1	2	1	4
lacrimal gland development [GO:0032808]	2	1	1	4
positive regulation of vascular wound healing [GO:0035470]	2	1	1	4
negative regulation of interleukin-6 production [GO:0032715]	2	1	1	4
negative regulation of T cell differentiation in thymus [GO:0033085]	2	1	1	4
enamel mineralization [GO:0070166]	2	1	1	4
response to water-immersion restraint stress [GO:1990785]	2	1	1	4
immune system development [GO:0002520]	2	1	1	4
mesonephros development [GO:0001823]	2	0	2	4
negative regulation of cell motility [GO:2000146]	2	1	1	4
negative regulation of endothelial cell apoptotic process [GO:2000352]	2	1	1	4
phosphatidylinositol 3-kinase signaling [GO:0014065]	2	1	1	4
positive regulation of histone H3-K9 acetylation [GO:2000617]	2	1	1	4
regulation of epithelial cell differentiation [GO:0030856]	2	1	1	4
response to gamma radiation [GO:0010332]	2	1	1	4
sympathetic nervous system development [GO:0048485]	2	1	1	4
T cell receptor signaling pathway [GO:0050852]	2	1	1	4
cardiac muscle hypertrophy in response to stress [GO:0014898]	2	1	1	4
cellular response to gonadotropin stimulus [GO:0071371]	1	1	2	4
forebrain dorsal/ventral pattern formation [GO:0021798]	2	1	1	4
forebrain radial glial cell differentiation [GO:0021861]	2	1	1	4
limb morphogenesis [GO:0035108]	2	1	1	4
nose morphogenesis [GO:0043585]	2	1	1	4
prostate gland development [GO:0030850]	2	1	1	4
positive regulation of protein localization to nucleus [GO:1900182]	2	1	1	4
positive regulation of histone acetylation [GO:0035066]	2	1	1	4
positive regulation of GTPase activity [GO:0043547]	2	1	1	4
adenohypophysis development [GO:0021984]	2	1	1	4
comma-shaped body morphogenesis [GO:0072049]	2	1	1	4
regulation of secondary heart field cardioblast proliferation [GO:0003266]	2	1	1	4
S-shaped body morphogenesis [GO:0072050]	2	1	1	4
telencephalon development [GO:0021537]	2	1	1	4
vascular associated smooth muscle cell development [GO:0097084]	2	1	1	4
atrioventricular valve formation [GO:0003190]	2	1	1	4
atrial septum morphogenesis [GO:0060413]	3	1	0	4
cardiac left ventricle morphogenesis [GO:0003214]	2	1	1	4
negative regulation of transcription initiation from RNA polymerase II promoter [GO:0060633]	2	1	1	4
ventricular trabecula myocardium morphogenesis [GO:0003222]	2	1	1	4
cellular response to virus [GO:0098586]	2	1	1	4
negative regulation of reactive oxygen species metabolic process [GO:2000378]	2	1	1	4
negative regulation of thymocyte apoptotic process [GO:0070244]	2	1	1	4
oncogene-induced cell senescence [GO:0090402]	2	1	1	4
positive regulation of cellular senescence [GO:2000774]	2	1	1	4
senescence-associated heterochromatin focus assembly [GO:0035986]	2	1	1	4
DNA damage response, detection of DNA damage [GO:0042769]	2	1	1	4
negative regulation of double-strand break repair via nonhomologous end joining [GO:2001033]	2	1	1	4
positive regulation of stem cell proliferation [GO:2000648]	2	1	1	4
regulation of cell cycle process [GO:0010564]	2	1	1	4
regulation of cellular response to drug [GO:2001038]	2	1	1	4
negative regulation of protein-containing complex assembly [GO:0031333]	2	1	1	4
atrioventricular bundle cell differentiation [GO:0003167]	2	1	1	4
cardiac cell fate determination [GO:0060913]	2	1	1	4
cardiac muscle cell myoblast differentiation [GO:0060379]	2	1	1	4
positive regulation of insulin secretion [GO:0032024]	2	1	1	4
sinoatrial node cell development [GO:0060931]	2	1	1	4
spinal cord motor neuron differentiation [GO:0021522]	2	1	1	4
positive regulation by host of viral transcription [GO:0043923]	2	1	1	4
regulation of mitotic nuclear division [GO:0007088]	2	1	1	4
gastrulation with mouth forming second [GO:0001702]	2	1	1	4
mesendoderm development [GO:0048382]	2	1	1	4
positive regulation of embryonic development [GO:0040019]	1	2	1	4
pronephros development [GO:0048793]	1	1	2	4
urogenital system development [GO:0001655]	2	0	2	4
regulation of chondrocyte differentiation [GO:0032330]	3	0	1	4
respiratory gaseous exchange by respiratory system [GO:0007585]	3	0	1	4
segment specification [GO:0007379]	2	1	1	4
adult behavior [GO:0030534]	2	1	1	4
maternal behavior [GO:0042711]	2	1	1	4
chromatin silencing [GO:0006342]	2	1	1	4
positive regulation of DNA methylation [GO:1905643]	2	1	1	4
positive regulation of G2/M transition of mitotic cell cycle [GO:0010971]	2	1	1	4
positive regulation of cardiac muscle hypertrophy [GO:0010613]	2	1	1	4
lens morphogenesis in camera-type eye [GO:0002089]	2	1	1	4
locomotory behavior [GO:0007626]	2	1	1	4
gastrulation [GO:0007369]	2	1	1	4
positive regulation of Notch signaling pathway involved in heart induction [GO:0035481]	1	1	2	4
positive regulation of glial cell proliferation [GO:0060252]	2	1	1	4
myotube cell development [GO:0014904]	2	1	1	4
intrinsic apoptotic signaling pathway in response to DNA damage [GO:0008630]	2	1	1	4
negative regulation of vitamin D biosynthetic process [GO:0010957]	2	1	1	4
protein autoubiquitination [GO:0051865]	2	1	1	4
androgen receptor signaling pathway [GO:0030521]	2	1	1	4
positive regulation of cell division [GO:0051781]	2	1	1	4
protein kinase B signaling [GO:0043491]	2	1	1	4
salivary gland development [GO:0007431]	2	1	1	4
integrin-mediated signaling pathway [GO:0007229]	2	1	1	4
regulation of skeletal muscle cell differentiation [GO:2001014]	2	1	1	4
intracellular steroid hormone receptor signaling pathway [GO:0030518]	2	1	1	4
cellular response to corticotropin-releasing hormone stimulus [GO:0071376]	3	1	0	4
positive regulation of vascular associated smooth muscle cell migration [GO:1904754]	2	1	1	4
embryo development ending in birth or egg hatching [GO:0009792]	1	1	2	4
histone H2A-K119 monoubiquitination [GO:0036353]	2	1	1	4
myelination in peripheral nervous system [GO:0022011]	2	1	1	4
Peyer's patch development [GO:0048541]	2	1	1	4
negative regulation of granulocyte differentiation [GO:0030853]	2	1	1	4
skeletal muscle fiber development [GO:0048741]	2	1	1	4
ureter smooth muscle cell differentiation [GO:0072193]	2	1	1	4
positive regulation of chondrocyte proliferation [GO:1902732]	2	1	1	4
sarcomere organization [GO:0045214]	2	1	1	4
negative regulation of cardiac muscle hypertrophy [GO:0010614]	1	1	2	4
spinal cord development [GO:0021510]	2	1	1	4
regulation of canonical Wnt signaling pathway [GO:0060828]	2	1	1	4
metanephric nephron tubule formation [GO:0072289]	1	1	2	4
positive regulation of mesenchymal stem cell differentiation [GO:2000741]	1	1	2	4
cellular response to interferon-gamma [GO:0071346]	1	1	2	4
macrophage derived foam cell differentiation [GO:0010742]	1	1	2	4
soft palate development [GO:0060023]	2	1	1	4
regulation of gastrulation [GO:0010470]	1	1	2	4
regulation of somitogenesis [GO:0014807]	0	2	2	4
insulin secretion [GO:0030073]	0	2	2	4
activation of protein kinase activity [GO:0032147]	1	1	1	3
cGMP-mediated signaling [GO:0019934]	1	1	1	3
negative regulation of synaptic transmission [GO:0050805]	1	1	1	3
nitric oxide homeostasis [GO:0033484]	1	1	1	3
positive regulation of peptidyl-tyrosine phosphorylation [GO:0050731]	1	1	1	3
positive regulation of synapse assembly [GO:0051965]	1	1	1	3
regulation of protein ADP-ribosylation [GO:0010835]	1	1	1	3
response to inorganic substance [GO:0010035]	1	1	1	3
short-term memory [GO:0007614]	1	1	1	3
nuclear pore complex assembly [GO:0051292]	1	1	1	3
cellular response to 2,3,7,8-tetrachlorodibenzodioxine [GO:1904613]	1	1	1	3
cellular response to cAMP [GO:0071320]	1	1	1	3
cellular response to forskolin [GO:1904322]	1	1	1	3
negative regulation of T cell mediated immune response to tumor cell [GO:0002841]	1	1	1	3
regulation of B cell proliferation [GO:0030888]	1	1	1	3
response to xenobiotic stimulus [GO:0009410]	1	1	1	3
cellular response to prostaglandin E stimulus [GO:0071380]	1	1	1	3
nuclear membrane disassembly [GO:0051081]	1	1	1	3
regulation of mRNA export from nucleus [GO:0010793]	1	1	1	3
ubiquitin-dependent ERAD pathway [GO:0030433]	1	1	1	3
axonal fasciculation [GO:0007413]	1	1	1	3
central nervous system neuron axonogenesis [GO:0021955]	1	1	1	3
establishment or maintenance of actin cytoskeleton polarity [GO:0030950]	1	1	1	3
negative regulation of vascular permeability [GO:0043116]	1	1	1	3
neuron projection guidance [GO:0097485]	1	1	1	3
regulation of actin polymerization or depolymerization [GO:0008064]	1	1	1	3
regulation of axonogenesis [GO:0050770]	1	1	1	3
regulation of cell shape [GO:0008360]	1	1	1	3
regulation of small GTPase mediated signal transduction [GO:0051056]	1	1	1	3
wound healing, spreading of cells [GO:0044319]	1	1	1	3
positive regulation of double-strand break repair via homologous recombination [GO:1905168]	1	1	1	3
fat pad development [GO:0060613]	1	1	1	3
nitrogen compound metabolic process [GO:0006807]	1	1	1	3
sensory organ development [GO:0007423]	2	1	0	3
spongiotrophoblast layer development [GO:0060712]	2	1	0	3
histone H3-K36 dimethylation [GO:0097676]	1	1	1	3
negative regulation of acute inflammatory response [GO:0002674]	1	1	1	3
negative regulation of MAPK cascade [GO:0043409]	1	1	1	3
tarsal gland development [GO:1903699]	1	1	1	3
uterine gland development [GO:1903709]	1	1	1	3
amelogenesis [GO:0097186]	1	1	1	3
histone H2B acetylation [GO:0043969]	1	1	1	3
mitotic intra-S DNA damage checkpoint signaling [GO:0031573]	1	1	1	3
positive regulation of mitochondrial membrane permeability involved in apoptotic process [GO:1902110]	1	1	1	3
positive regulation of transforming growth factor beta2 production [GO:0032915]	1	1	1	3
response to water deprivation [GO:0009414]	1	1	1	3
positive regulation of TRAIL-activated apoptotic signaling pathway [GO:1903984]	1	1	1	3
regulation of transcription from RNA polymerase II promoter in response to arsenic-containing substance [GO:0061394]	1	1	1	3
HRI-mediated signaling [GO:0140468]	1	1	1	3
integrated stress response signaling [GO:0140467]	1	1	1	3
L-asparagine metabolic process [GO:0070982]	1	1	1	3
lens fiber cell morphogenesis [GO:0070309]	1	1	1	3
negative regulation of translational initiation in response to stress [GO:0032057]	1	1	1	3
positive regulation of transcription from RNA polymerase II promoter in response to arsenic-containing substance [GO:0061395]	1	1	1	3
regulation of synaptic plasticity [GO:0048167]	1	1	1	3
negative regulation of cell cycle G2/M phase transition [GO:1902750]	1	1	1	3
olfactory bulb interneuron development [GO:0021891]	1	1	1	3
regulation of centrosome cycle [GO:0046605]	1	1	1	3
positive regulation of ATF6-mediated unfolded protein response [GO:1903893]	1	1	1	3
protein folding [GO:0006457]	1	1	1	3
negative regulation of ATF6-mediated unfolded protein response [GO:1903892]	1	1	1	3
positive regulation of non-motile cilium assembly [GO:1902857]	1	1	1	3
cellular response to vitamin [GO:0071295]	1	1	1	3
chiasma assembly [GO:0051026]	1	1	1	3
double-strand break repair [GO:0006302]	1	1	1	3
double-strand break repair involved in meiotic recombination [GO:1990918]	1	1	1	3
meiotic DNA double-strand break processing involved in reciprocal meiotic recombination [GO:0010705]	1	1	1	3
nucleotide-excision repair [GO:0006289]	1	1	1	3
spermatogonial cell division [GO:0007284]	1	1	1	3
T-helper 17 cell differentiation [GO:0072539]	3	0	0	3
histone deacetylation [GO:0016575]	1	1	1	3
rDNA heterochromatin assembly [GO:0000183]	1	1	1	3
RNA polymerase I preinitiation complex assembly [GO:0001188]	1	1	1	3
modulation of age-related behavioral decline [GO:0090647]	1	1	1	3
negative regulation of neuron projection development [GO:0010977]	2	0	1	3
alpha-beta T cell differentiation [GO:0046632]	1	1	1	3
hematopoietic stem cell migration [GO:0035701]	1	1	1	3
lymphoid lineage cell migration into thymus [GO:0097535]	1	1	1	3
olfactory bulb axon guidance [GO:0071678]	1	1	1	3
positive T cell selection [GO:0043368]	1	1	1	3
striatal medium spiny neuron differentiation [GO:0021773]	1	1	1	3
T cell receptor V(D)J recombination [GO:0033153]	1	1	1	3
negative regulation of B cell apoptotic process [GO:0002903]	2	0	1	3
regulation of transcription by RNA polymerase III [GO:0006359]	2	0	1	3
positive regulation of calcineurin-NFAT signaling cascade [GO:0070886]	1	1	1	3
negative regulation of snRNA transcription by RNA polymerase II [GO:1905381]	1	1	1	3
cellular response to interleukin-2 [GO:0071352]	1	1	1	3
cellular response to prolactin [GO:1990646]	1	1	1	3
cellular response to wortmannin [GO:1904568]	1	1	1	3
generation of precursor metabolites and energy [GO:0006091]	1	1	1	3
macrophage differentiation [GO:0030225]	1	1	1	3
positive regulation of proteasomal ubiquitin-dependent protein catabolic process [GO:0032436]	1	1	1	3
transcription by RNA polymerase I [GO:0006360]	1	1	1	3
urea cycle [GO:0000050]	1	1	1	3
granuloma formation [GO:0002432]	1	1	1	3
hepatocyte proliferation [GO:0072574]	1	1	1	3
positive regulation of biomineral tissue development [GO:0070169]	1	1	1	3
positive regulation of sodium-dependent phosphate transport [GO:2000120]	1	1	1	3
regulation of dendritic cell differentiation [GO:2001198]	1	1	1	3
regulation of interleukin-6 production [GO:0032675]	1	1	1	3
T-helper 1 cell activation [GO:0035711]	1	1	1	3
mRNA metabolic process [GO:0016071]	1	1	1	3
natural killer cell mediated cytotoxicity [GO:0042267]	1	1	1	3
attachment of mitotic spindle microtubules to kinetochore [GO:0051315]	1	1	1	3
protein localization to kinetochore [GO:0034501]	1	1	1	3
protein localization to microtubule [GO:0035372]	1	1	1	3
sister chromatid biorientation [GO:0031134]	1	1	1	3
cristae formation [GO:0042407]	1	1	1	3
inner mitochondrial membrane organization [GO:0007007]	1	1	1	3
mitochondrial fusion [GO:0008053]	1	1	1	3
cellular response to ionizing radiation [GO:0071479]	1	1	1	3
negative regulation of glucocorticoid receptor signaling pathway [GO:2000323]	1	1	1	3
photoperiodism [GO:0009648]	1	1	1	3
regulation of hair cycle [GO:0042634]	1	1	1	3
regulation of type B pancreatic cell development [GO:2000074]	1	1	1	3
cellular response to insulin-like growth factor stimulus [GO:1990314]	1	1	1	3
cellular response to platelet-derived growth factor stimulus [GO:0036120]	1	1	1	3
chemotaxis to arachidonic acid [GO:0034670]	1	1	1	3
positive regulation of cardiac muscle tissue development [GO:0055025]	1	1	1	3
positive regulation of hormone secretion [GO:0046887]	1	1	1	3
positive regulation of long-term synaptic potentiation [GO:1900273]	1	1	1	3
positive regulation of RNA polymerase II transcription preinitiation complex assembly [GO:0045899]	1	1	1	3
regulation of fibroblast proliferation [GO:0048145]	1	1	1	3
regulation of glial cell proliferation [GO:0060251]	1	1	1	3
response to glucagon [GO:0033762]	1	1	1	3
response to L-glutamate [GO:1902065]	1	1	1	3
response to nicotine [GO:0035094]	1	1	1	3
secretory granule organization [GO:0033363]	1	1	1	3
cytoplasmic sequestering of transcription factor [GO:0042994]	1	1	1	3
induction of positive chemotaxis [GO:0050930]	1	1	1	3
positive regulation of calcium ion transport [GO:0051928]	1	1	1	3
positive regulation of deacetylase activity [GO:0090045]	1	1	1	3
positive regulation of monocyte chemotaxis [GO:0090026]	1	1	1	3
release from viral latency [GO:0019046]	1	1	1	3
extracellular matrix constituent secretion [GO:0070278]	1	1	1	3
negative regulation of fibroblast growth factor receptor signaling pathway [GO:0040037]	1	1	1	3
negative regulation of gene expression, epigenetic [GO:0045814]	1	1	1	3
genetic imprinting [GO:0071514]	1	1	1	3
nucleosome positioning [GO:0016584]	1	1	1	3
protein localization to chromosome, centromeric region [GO:0071459]	1	1	1	3
regulation of centromeric sister chromatid cohesion [GO:0070602]	1	1	1	3
regulation of histone acetylation [GO:0035065]	1	1	1	3
regulation of histone methylation [GO:0031060]	1	1	1	3
regulation of molecular function, epigenetic [GO:0040030]	1	1	1	3
positive regulation of dendrite morphogenesis [GO:0050775]	1	1	1	3
retrograde transport, vesicle recycling within Golgi [GO:0000301]	1	1	1	3
negative regulation of Wnt signaling pathway [GO:0030178]	3	0	0	3
ER overload response [GO:0006983]	1	1	1	3
establishment of protein localization to mitochondrion [GO:0072655]	1	1	1	3
intrinsic apoptotic signaling pathway in response to nitrosative stress [GO:1990442]	1	1	1	3
negative regulation of CREB transcription factor activity [GO:0032792]	1	1	1	3
negative regulation of determination of dorsal identity [GO:2000016]	1	1	1	3
negative regulation of interleukin-17 production [GO:0032700]	1	1	1	3
negative regulation of RNA polymerase II regulatory region sequence-specific DNA binding [GO:1903026]	1	1	1	3
positive regulation of endoplasmic reticulum stress-induced intrinsic apoptotic signaling pathway [GO:1902237]	1	1	1	3
regulation of autophagy [GO:0010506]	1	1	1	3
regulation of transcription from RNA polymerase II promoter in response to stress [GO:0043618]	1	1	1	3
release of sequestered calcium ion into cytosol [GO:0051209]	1	1	1	3
response to unfolded protein [GO:0006986]	1	1	1	3
DNA methylation involved in embryo development [GO:0043045]	1	1	1	3
negative regulation of histone H3-K9 methylation [GO:0051573]	1	1	1	3
negative regulation of vascular associated smooth muscle cell apoptotic process [GO:1905460]	1	1	1	3
negative regulation of vascular associated smooth muscle cell differentiation involved in phenotypic switching [GO:1905931]	1	1	1	3
chromatin silencing at telomere [GO:0006348]	1	1	1	3
histone H3-K79 methylation [GO:0034729]	1	1	1	3
telomere organization [GO:0032200]	1	1	1	3
cell volume homeostasis [GO:0006884]	1	1	1	3
centriole assembly [GO:0098534]	1	1	1	3
epithelial cell development [GO:0002064]	1	1	1	3
multi-ciliated epithelial cell differentiation [GO:1903251]	1	1	1	3
cell projection organization [GO:0030030]	1	1	1	3
chorionic trophoblast cell differentiation [GO:0060718]	2	0	1	3
negative regulation of cytokinesis [GO:0032466]	2	0	1	3
positive regulation of DNA endoreduplication [GO:0032877]	2	0	1	3
sprouting angiogenesis [GO:0002040]	2	0	1	3
early endosome to late endosome transport [GO:0045022]	1	1	1	3
endocytosis [GO:0006897]	1	1	1	3
synaptic vesicle to endosome fusion [GO:0016189]	1	1	1	3
vesicle fusion [GO:0006906]	1	1	1	3
viral RNA genome replication [GO:0039694]	1	1	1	3
cellular response to interleukin-8 [GO:0098759]	1	1	1	3
cellular response to mycophenolic acid [GO:0071506]	1	1	1	3
glomerular mesangial cell proliferation [GO:0072110]	1	1	1	3
locomotor rhythm [GO:0045475]	1	1	1	3
positive regulation of glomerular metanephric mesangial cell proliferation [GO:0072303]	1	1	1	3
positive regulation of tau-protein kinase activity [GO:1902949]	1	1	1	3
regulation of progesterone biosynthetic process [GO:2000182]	1	1	1	3
regulation of protein sumoylation [GO:0033233]	1	1	1	3
regulation of transcription from RNA polymerase II promoter in response to hypoxia [GO:0061418]	1	1	1	3
cellular response to organic substance [GO:0071310]	1	1	1	3
endothelial cell chemotaxis [GO:0035767]	2	1	0	3
mammary gland involution [GO:0060056]	1	1	1	3
natural killer cell proliferation [GO:0001787]	1	1	1	3
NK T cell proliferation [GO:0001866]	1	1	1	3
cellular response to testosterone stimulus [GO:0071394]	1	1	1	3
response to fibroblast growth factor [GO:0071774]	1	1	1	3
histone H3 deacetylation [GO:0070932]	1	1	1	3
iron ion homeostasis [GO:0055072]	1	1	1	3
norepinephrine metabolic process [GO:0042415]	1	1	1	3
regulation of heart rate [GO:0002027]	1	1	1	3
surfactant homeostasis [GO:0043129]	1	1	1	3
positive regulation of cellular response to insulin stimulus [GO:1900078]	1	1	1	3
ectodermal cell fate commitment [GO:0001712]	1	1	1	3
cellular response to granulocyte macrophage colony-stimulating factor stimulus [GO:0097011]	1	1	1	3
conditioned taste aversion [GO:0001661]	1	1	1	3
response to immobilization stress [GO:0035902]	1	1	1	3
sleep [GO:0030431]	1	1	1	3
cell death [GO:0008219]	1	1	1	3
alveolar secondary septum development [GO:0061144]	1	1	1	3
dorsal/ventral neural tube patterning [GO:0021904]	1	1	1	3
epithelial cell maturation involved in prostate gland development [GO:0060743]	1	1	1	3
epithelial-mesenchymal signaling involved in prostate gland development [GO:0060738]	1	1	1	3
hormone metabolic process [GO:0042445]	1	1	1	3
positive regulation of intracellular estrogen receptor signaling pathway [GO:0033148]	1	1	1	3
positive regulation of smoothened signaling pathway [GO:0045880]	1	1	1	3
prostate gland stromal morphogenesis [GO:0060741]	1	1	1	3
respiratory basal cell differentiation [GO:1902691]	1	1	1	3
secretory columnal luminar epithelial cell differentiation involved in prostate glandular acinus development [GO:0060528]	1	1	1	3
ventricular cardiac muscle tissue morphogenesis [GO:0055010]	3	0	0	3
embryonic viscerocranium morphogenesis [GO:0048703]	3	0	0	3
epithelium development [GO:0060429]	3	0	0	3
craniofacial suture morphogenesis [GO:0097094]	1	1	1	3
cellular response to cold [GO:0070417]	1	1	1	3
cellular response to hyperoxia [GO:0071455]	1	1	1	3
cellular response to nitric oxide [GO:0071732]	1	1	1	3
response to fluoride [GO:1902617]	1	1	1	3
temperature homeostasis [GO:0001659]	1	1	1	3
antral ovarian follicle growth [GO:0001547]	1	1	1	3
cellular response to amyloid-beta [GO:1904646]	1	1	1	3
cellular response to corticosterone stimulus [GO:0071386]	1	1	1	3
extrinsic apoptotic signaling pathway in absence of ligand [GO:0097192]	1	1	1	3
initiation of primordial ovarian follicle growth [GO:0001544]	1	1	1	3
ovulation from ovarian follicle [GO:0001542]	1	1	1	3
positive regulation of hydrogen peroxide-mediated programmed cell death [GO:1901300]	1	1	1	3
positive regulation of muscle atrophy [GO:0014737]	1	1	1	3
positive regulation of reactive oxygen species biosynthetic process [GO:1903428]	1	1	1	3
regulation of neural precursor cell proliferation [GO:2000177]	1	1	1	3
response to dexamethasone [GO:0071548]	1	1	1	3
negative regulation of megakaryocyte differentiation [GO:0045653]	1	1	1	3
otic vesicle development [GO:0071599]	2	0	1	3
positive regulation of ureteric bud formation [GO:0072107]	3	0	0	3
regulation of histone H3-K4 methylation [GO:0051569]	2	0	1	3
animal organ formation [GO:0048645]	1	1	1	3
atrioventricular node development [GO:0003162]	1	1	1	3
endodermal cell fate determination [GO:0007493]	1	1	1	3
negative regulation of sebum secreting cell proliferation [GO:1904003]	1	1	1	3
negative regulation of transforming growth factor beta1 production [GO:0032911]	1	1	1	3
negative regulation of transforming growth factor beta2 production [GO:0032912]	1	1	1	3
pancreatic A cell differentiation [GO:0003310]	1	1	1	3
positive regulation of cardioblast differentiation [GO:0051891]	1	1	1	3
positive regulation of transforming growth factor beta activation [GO:1901390]	1	1	1	3
regulation of antimicrobial humoral response [GO:0002759]	1	1	1	3
sebaceous gland cell differentiation [GO:0001949]	1	1	1	3
skin epidermis development [GO:0098773]	1	1	1	3
tube morphogenesis [GO:0035239]	1	1	1	3
negative regulation of smoothened signaling pathway [GO:0045879]	3	0	0	3
protein localization to lysosome [GO:0061462]	1	1	1	3
anterior neural tube closure [GO:0061713]	1	1	1	3
cell junction assembly [GO:0034329]	1	1	1	3
epithelial cell morphogenesis involved in placental branching [GO:0060672]	1	1	1	3
epithelium migration [GO:0090132]	1	1	1	3
lung lobe morphogenesis [GO:0060463]	1	1	1	3
RNA polymerase II core complex assembly [GO:1990114]	1	1	1	3
transcriptional start site selection at RNA polymerase II promoter [GO:0001174]	1	1	1	3
viral transcription [GO:0019083]	1	1	1	3
positive regulation of DNA repair by transcription from RNA polymerase II promoter [GO:0100026]	1	1	1	3
transition between slow and fast fiber [GO:0014886]	1	1	1	3
ribosomal large subunit biogenesis [GO:0042273]	1	1	1	3
rRNA transcription [GO:0009303]	1	1	1	3
cardiac neural crest cell development involved in outflow tract morphogenesis [GO:0061309]	1	1	1	3
cell morphogenesis involved in neuron differentiation [GO:0048667]	1	1	1	3
common bile duct development [GO:0061009]	1	1	1	3
establishment of epithelial cell polarity [GO:0090162]	1	1	1	3
glomerulus vasculature development [GO:0072012]	1	1	1	3
hindbrain morphogenesis [GO:0021575]	1	1	1	3
inner ear receptor cell stereocilium organization [GO:0060122]	1	1	1	3
lateral inhibition [GO:0046331]	1	1	1	3
metanephric nephron tubule morphogenesis [GO:0072282]	1	1	1	3
negative regulation of cell fate determination [GO:1905934]	1	1	1	3
negative regulation of forebrain neuron differentiation [GO:2000978]	1	1	1	3
negative regulation of glial cell proliferation [GO:0060253]	1	1	1	3
negative regulation of inner ear auditory receptor cell differentiation [GO:0045608]	1	1	1	3
negative regulation of oligodendrocyte differentiation [GO:0048715]	1	1	1	3
negative regulation of pancreatic A cell differentiation [GO:2000227]	1	1	1	3
negative regulation of pro-B cell differentiation [GO:2000974]	1	1	1	3
negative regulation of stem cell differentiation [GO:2000737]	1	1	1	3
negative regulation of stomach neuroendocrine cell differentiation [GO:0061106]	1	1	1	3
oculomotor nerve development [GO:0021557]	1	1	1	3
pharyngeal arch artery morphogenesis [GO:0061626]	1	1	1	3
positive regulation of astrocyte differentiation [GO:0048711]	1	1	1	3
positive regulation of mitotic cell cycle, embryonic [GO:0045977]	1	1	1	3
positive regulation of receptor signaling pathway via JAK-STAT [GO:0046427]	1	1	1	3
positive regulation of T cell proliferation [GO:0042102]	1	1	1	3
regulation of timing of neuron differentiation [GO:0060164]	1	1	1	3
renal interstitial fibroblast development [GO:0072141]	1	1	1	3
trochlear nerve development [GO:0021558]	1	1	1	3
ureteric bud morphogenesis [GO:0060675]	1	1	1	3
negative regulation of transcription from RNA polymerase II promoter involved in smooth muscle cell differentiation [GO:2000820]	3	0	0	3
pulmonary valve morphogenesis [GO:0003184]	3	0	0	3
protein-DNA complex assembly [GO:0065004]	1	1	1	3
tricuspid valve formation [GO:0003195]	2	1	0	3
axonal transport of mitochondrion [GO:0019896]	1	1	1	3
B-1 B cell homeostasis [GO:0001922]	1	1	1	3
collagen metabolic process [GO:0032963]	1	1	1	3
connective tissue replacement involved in inflammatory response wound healing [GO:0002248]	1	1	1	3
digestive tract morphogenesis [GO:0048546]	1	1	1	3
elastin metabolic process [GO:0051541]	1	1	1	3
epithelial cell differentiation involved in mammary gland alveolus development [GO:0061030]	1	1	1	3
hemoglobin biosynthetic process [GO:0042541]	1	1	1	3
hypoxia-inducible factor-1alpha signaling pathway [GO:0097411]	1	1	1	3
iris morphogenesis [GO:0061072]	1	1	1	3
lactate metabolic process [GO:0006089]	1	1	1	3
negative regulation of growth [GO:0045926]	1	1	1	3
negative regulation of oxidative stress-induced neuron intrinsic apoptotic signaling pathway [GO:1903377]	1	1	1	3
negative regulation of TOR signaling [GO:0032007]	1	1	1	3
neural fold elevation formation [GO:0021502]	1	1	1	3
oxygen homeostasis [GO:0032364]	1	1	1	3
positive regulation of autophagy of mitochondrion [GO:1903599]	1	1	1	3
positive regulation of chemokine-mediated signaling pathway [GO:0070101]	1	1	1	3
positive regulation of cytokine production involved in inflammatory response [GO:1900017]	1	1	1	3
positive regulation of glycolytic process [GO:0045821]	1	1	1	3
positive regulation of insulin secretion involved in cellular response to glucose stimulus [GO:0035774]	1	1	1	3
positive regulation of macroautophagy [GO:0016239]	1	1	1	3
positive regulation of signaling receptor activity [GO:2000273]	1	1	1	3
positive regulation of vascular endothelial growth factor receptor signaling pathway [GO:0030949]	1	1	1	3
regulation of aerobic respiration [GO:1903715]	1	1	1	3
response to iron ion [GO:0010039]	1	1	1	3
response to muscle activity [GO:0014850]	1	1	1	3
response to reactive oxygen species [GO:0000302]	1	1	1	3
retina vasculature development in camera-type eye [GO:0061298]	1	1	1	3
vascular endothelial growth factor production [GO:0010573]	1	1	1	3
positive regulation of telomere maintenance via telomerase [GO:0032212]	1	1	1	3
regulation of telomerase activity [GO:0051972]	1	1	1	3
negative regulation of chromatin silencing [GO:0031936]	1	1	1	3
lung goblet cell differentiation [GO:0060480]	2	0	1	3
cellular response to diamide [GO:0072738]	1	1	1	3
cellular response to heat [GO:0034605]	1	1	1	3
cellular response to L-glutamine [GO:1904845]	1	1	1	3
cellular response to nitroglycerin [GO:1904843]	1	1	1	3
cellular response to potassium ion [GO:0035865]	1	1	1	3
cellular response to sodium arsenite [GO:1903936]	1	1	1	3
cellular response to unfolded protein [GO:0034620]	1	1	1	3
mRNA transcription [GO:0009299]	1	1	1	3
negative regulation of inclusion body assembly [GO:0090084]	1	1	1	3
positive regulation of apoptotic DNA fragmentation [GO:1902512]	1	1	1	3
positive regulation of inclusion body assembly [GO:0090261]	1	1	1	3
positive regulation of macrophage differentiation [GO:0045651]	1	1	1	3
positive regulation of microtubule binding [GO:1904528]	1	1	1	3
positive regulation of mRNA polyadenylation [GO:1900365]	1	1	1	3
positive regulation of transcription from RNA polymerase II promoter in response to heat stress [GO:0061408]	1	1	1	3
regulation of cellular response to heat [GO:1900034]	1	1	1	3
response to hypobaric hypoxia [GO:1990910]	1	1	1	3
response to psychosocial stress [GO:1990911]	1	1	1	3
CD8-positive, alpha-beta T cell differentiation [GO:0043374]	1	1	1	3
negative regulation of regulatory T cell differentiation [GO:0045590]	1	1	1	3
positive regulation of type I interferon production [GO:0032481]	1	1	1	3
regulation of CD8-positive, alpha-beta T cell proliferation [GO:2000564]	1	1	1	3
regulation of innate immune response [GO:0045088]	1	1	1	3
cranial skeletal system development [GO:1904888]	1	1	1	3
keratinocyte proliferation [GO:0043616]	1	1	1	3
immunoglobulin mediated immune response [GO:0016064]	1	1	1	3
MDA-5 signaling pathway [GO:0039530]	1	1	1	3
negative regulation of macrophage apoptotic process [GO:2000110]	1	1	1	3
positive regulation of type I interferon-mediated signaling pathway [GO:0060340]	1	1	1	3
regulation of MyD88-independent toll-like receptor signaling pathway [GO:0034127]	1	1	1	3
cell surface receptor signaling pathway [GO:0007166]	1	1	1	3
response to stimulus [GO:0050896]	2	0	1	3
cellular response to potassium ion starvation [GO:0051365]	1	1	1	3
membrane depolarization [GO:0051899]	1	1	1	3
negative regulation of transcription from RNA polymerase II promoter in response to endoplasmic reticulum stress [GO:1990441]	1	1	1	3
positive regulation of monocyte differentiation [GO:0045657]	1	1	1	3
release of cytochrome c from mitochondria [GO:0001836]	1	1	1	3
response to radiation [GO:0009314]	1	1	1	3
histone H3-K14 acetylation [GO:0044154]	1	1	1	3
histone H4-K12 acetylation [GO:0043983]	1	1	1	3
internal peptidyl-lysine acetylation [GO:0018393]	1	1	1	3
positive regulation of DNA-templated transcription, elongation [GO:0032786]	1	1	1	3
positive regulation of hematopoietic stem cell proliferation [GO:1902035]	1	1	1	3
positive regulation of histone H4 acetylation [GO:0090240]	1	1	1	3
regulation of DNA-dependent DNA replication initiation [GO:0030174]	1	1	1	3
regulation of nucleotide-excision repair [GO:2000819]	1	1	1	3
response to actinomycin D [GO:0072716]	1	1	1	3
response to anisomycin [GO:0072739]	1	1	1	3
response to dithiothreitol [GO:0072720]	1	1	1	3
response to hydroxyurea [GO:0072710]	1	1	1	3
response to sorbitol [GO:0072708]	1	1	1	3
stress-activated protein kinase signaling cascade [GO:0031098]	1	1	1	3
synaptic signaling [GO:0099536]	1	1	1	3
double-strand break repair via nonhomologous end joining [GO:0006303]	1	1	1	3
histone H3-K4 demethylation [GO:0034720]	1	1	1	3
mammary duct terminal end bud growth [GO:0060763]	1	1	1	3
regulation of estradiol secretion [GO:2000864]	1	1	1	3
response to fungicide [GO:0060992]	1	1	1	3
DNA recombination [GO:0006310]	1	1	1	3
dopamine receptor signaling pathway [GO:0007212]	1	1	1	3
cellular stress response to acid chemical [GO:0097533]	1	1	1	3
vasodilation [GO:0042311]	1	1	1	3
defense response to tumor cell [GO:0002357]	1	1	1	3
epidermis morphogenesis [GO:0048730]	1	1	1	3
mesodermal cell fate determination [GO:0007500]	1	1	1	3
negative regulation of cell migration involved in sprouting angiogenesis [GO:0090051]	1	1	1	3
negative regulation of chemokine (C-X-C motif) ligand 2 production [GO:2000342]	1	1	1	3
negative regulation of heterotypic cell-cell adhesion [GO:0034115]	1	1	1	3
negative regulation of interleukin-8 production [GO:0032717]	1	1	1	3
negative regulation of leukocyte adhesion to arterial endothelial cell [GO:1904998]	1	1	1	3
negative regulation of muscle hyperplasia [GO:0014740]	1	1	1	3
negative regulation of phosphatidylinositol 3-kinase signaling [GO:0014067]	1	1	1	3
negative regulation of response to cytokine stimulus [GO:0060761]	1	1	1	3
positive regulation of hemoglobin biosynthetic process [GO:0046985]	1	1	1	3
post-embryonic hemopoiesis [GO:0035166]	1	1	1	3
regulation of axon regeneration [GO:0048679]	1	1	1	3
regulation of blastocyst development [GO:0120222]	1	1	1	3
cell-cell signaling via exosome [GO:0099156]	1	1	1	3
microvillus assembly [GO:0030033]	1	1	1	3
myotube differentiation involved in skeletal muscle regeneration [GO:0014908]	1	1	1	3
positive regulation of transcription by transcription factor localization [GO:0061586]	1	1	1	3
regulation of microvillus assembly [GO:0032534]	1	1	1	3
satellite cell activation involved in skeletal muscle regeneration [GO:0014901]	1	1	1	3
skeletal muscle satellite cell differentiation [GO:0014816]	1	1	1	3
negative regulation of DNA methylation [GO:1905642]	1	1	1	3
regulation of histone H3-K14 acetylation [GO:0071440]	1	1	1	3
regulation of histone H3-K9 acetylation [GO:2000615]	1	1	1	3
head development [GO:0060322]	2	0	1	3
negative regulation of osteoclast differentiation [GO:0045671]	2	0	1	3
parturition [GO:0007567]	1	1	1	3
regulation of cellular pH [GO:0030641]	1	1	1	3
neuron apoptotic process [GO:0051402]	1	1	1	3
response to axon injury [GO:0048678]	1	1	1	3
termination of RNA polymerase II transcription [GO:0006369]	1	1	1	3
depyrimidination [GO:0045008]	1	1	1	3
heterochromatin organization [GO:0070828]	3	0	0	3
negative regulation of JNK cascade [GO:0046329]	2	0	1	3
long-term synaptic potentiation [GO:0060291]	3	0	0	3
negative regulation of blood vessel endothelial cell migration [GO:0043537]	1	1	1	3
regulation of respiratory gaseous exchange by nervous system process [GO:0002087]	3	0	0	3
sensory perception of pain [GO:0019233]	1	1	1	3
cardiac conduction [GO:0061337]	1	1	1	3
dendrite morphogenesis [GO:0048813]	1	1	1	3
ERK5 cascade [GO:0070375]	1	1	1	3
mitochondrial genome maintenance [GO:0000002]	1	1	1	3
mitochondrion distribution [GO:0048311]	1	1	1	3
ventricular cardiac myofibril assembly [GO:0055005]	1	1	1	3
cardiac atrium formation [GO:0003210]	1	1	1	3
cardioblast anterior-lateral migration [GO:0003259]	1	1	1	3
cardioblast migration to the midline involved in heart field formation [GO:0060975]	1	1	1	3
growth involved in heart morphogenesis [GO:0003241]	1	1	1	3
lateral mesoderm development [GO:0048368]	1	1	1	3
mesodermal cell migration [GO:0008078]	1	1	1	3
negative regulation of endodermal cell fate specification [GO:0042664]	1	1	1	3
negative regulation of mesodermal cell fate specification [GO:0042662]	1	1	1	3
positive regulation of heart induction by negative regulation of canonical Wnt signaling pathway [GO:0090082]	1	1	1	3
positive regulation of hepatocyte differentiation [GO:0070368]	1	1	1	3
positive regulation of striated muscle cell differentiation [GO:0051155]	1	1	1	3
sinoatrial node cell differentiation [GO:0060921]	1	1	1	3
sinus venosus morphogenesis [GO:0003236]	1	1	1	3
negative regulation of hematopoietic progenitor cell differentiation [GO:1901533]	1	1	1	3
positive regulation of hepatic stellate cell activation [GO:2000491]	1	1	1	3
positive regulation of hepatic stellate cell proliferation [GO:1904899]	1	1	1	3
positive regulation of histone H3-K9 methylation [GO:0051574]	1	1	1	3
positive regulation of T-helper cell differentiation [GO:0045624]	1	1	1	3
positive regulation of transforming growth factor beta production [GO:0071636]	1	1	1	3
energy reserve metabolic process [GO:0006112]	1	1	1	3
fibroblast apoptotic process [GO:0044346]	1	1	1	3
negative regulation of cell division [GO:0051782]	1	1	1	3
oxygen transport [GO:0015671]	1	1	1	3
positive regulation of DNA biosynthetic process [GO:2000573]	1	1	1	3
positive regulation of metanephric cap mesenchymal cell proliferation [GO:0090096]	1	1	1	3
protein-DNA complex disassembly [GO:0032986]	1	1	1	3
regulation of somatic stem cell population maintenance [GO:1904672]	1	1	1	3
monoubiquitinated histone H2A deubiquitination [GO:0035522]	1	1	1	3
regulation of hemopoiesis [GO:1903706]	1	1	1	3
cellular protein-containing complex localization [GO:0034629]	1	1	1	3
negative regulation of G1/S transition of mitotic cell cycle by negative regulation of transcription from RNA polymerase II promoter [GO:1900477]	1	1	1	3
cellular response to Thyroglobulin triiodothyronine [GO:1904017]	1	1	1	3
labyrinthine layer morphogenesis [GO:0060713]	1	1	1	3
positive regulation of transcription from RNA polymerase II promoter by galactose [GO:0000435]	1	1	1	3
cell dedifferentiation [GO:0043697]	1	1	1	3
receptor transactivation [GO:0035624]	1	1	1	3
regulation of stem cell division [GO:2000035]	1	1	1	3
cellular response to cytokine stimulus [GO:0071345]	1	1	1	3
excretion [GO:0007588]	1	1	1	3
regulation of calcineurin-NFAT signaling cascade [GO:0070884]	1	1	1	3
cellular response to cholesterol [GO:0071397]	1	1	1	3
heme biosynthetic process [GO:0006783]	1	1	1	3
negative regulation of transcription from RNA polymerase II promoter in response to stress [GO:0097201]	1	1	1	3
aflatoxin catabolic process [GO:0046223]	1	1	1	3
negative regulation of hematopoietic stem cell differentiation [GO:1902037]	1	1	1	3
negative regulation of hydrogen peroxide-induced cell death [GO:1903206]	1	1	1	3
negative regulation of oxidative stress-induced intrinsic apoptotic signaling pathway [GO:1902176]	1	1	1	3
negative regulation of vascular associated smooth muscle cell migration [GO:1904753]	1	1	1	3
positive regulation of blood coagulation [GO:0030194]	1	1	1	3
positive regulation of glutathione biosynthetic process [GO:1903788]	1	1	1	3
positive regulation of reactive oxygen species metabolic process [GO:2000379]	1	1	1	3
proteasomal ubiquitin-independent protein catabolic process [GO:0010499]	1	1	1	3
regulation of embryonic development [GO:0045995]	1	1	1	3
regulation of removal of superoxide radicals [GO:2000121]	1	1	1	3
response to lithium ion [GO:0010226]	1	1	1	3
synapse maturation [GO:0060074]	1	1	1	3
ureter development [GO:0072189]	1	1	1	3
viral genome replication [GO:0019079]	1	1	1	3
cellular response to dsRNA [GO:0071359]	1	1	1	3
negative regulation of calcidiol 1-monooxygenase activity [GO:0010956]	1	1	1	3
negative regulation of cellular protein metabolic process [GO:0032269]	1	1	1	3
negative regulation of cholesterol transport [GO:0032375]	1	1	1	3
negative regulation of interleukin-12 production [GO:0032695]	1	1	1	3
positive regulation of hyaluronan biosynthetic process [GO:1900127]	1	1	1	3
positive regulation of macrophage derived foam cell differentiation [GO:0010744]	1	1	1	3
follicular dendritic cell differentiation [GO:0002268]	1	1	1	3
negative regulation of MHC class II biosynthetic process [GO:0045347]	1	1	1	3
branching involved in prostate gland morphogenesis [GO:0060442]	1	1	1	3
regulation of protein localization [GO:0032880]	3	0	0	3
adenylate cyclase-activating G protein-coupled receptor signaling pathway [GO:0007189]	1	1	1	3
CTP biosynthetic process [GO:0006241]	1	1	1	3
GTP biosynthetic process [GO:0006183]	1	1	1	3
negative regulation of myeloid leukocyte differentiation [GO:0002762]	1	1	1	3
nucleoside diphosphate phosphorylation [GO:0006165]	1	1	1	3
nucleoside triphosphate biosynthetic process [GO:0009142]	1	1	1	3
protein autophosphorylation [GO:0046777]	1	1	1	3
regulation of epidermis development [GO:0045682]	1	1	1	3
response to growth hormone [GO:0060416]	1	1	1	3
UTP biosynthetic process [GO:0006228]	1	1	1	3
positive regulation of behavioral fear response [GO:2000987]	1	1	1	3
regulation of response to DNA damage stimulus [GO:2001020]	1	1	1	3
glycogen biosynthetic process [GO:0005978]	1	1	1	3
negative regulation of astrocyte activation [GO:0061889]	1	1	1	3
negative regulation of microglial cell activation [GO:1903979]	1	1	1	3
negative regulation of neuroinflammatory response [GO:0150079]	1	1	1	3
negative regulation of toll-like receptor 4 signaling pathway [GO:0034144]	1	1	1	3
positive regulation of bile acid biosynthetic process [GO:0070859]	1	1	1	3
proteasomal protein catabolic process [GO:0010498]	1	1	1	3
regulation of circadian sleep/wake cycle [GO:0042749]	1	1	1	3
response to leptin [GO:0044321]	1	1	1	3
circadian behavior [GO:0048512]	1	1	1	3
negative regulation of lipid transport [GO:0032369]	1	1	1	3
negative regulation of pinocytosis [GO:0048550]	1	1	1	3
negative regulation of proteolysis [GO:0045861]	1	1	1	3
negative regulation of response to endoplasmic reticulum stress [GO:1903573]	1	1	1	3
phosphatidylcholine acyl-chain remodeling [GO:0036151]	1	1	1	3
positive regulation of cholesterol transport [GO:0032376]	1	1	1	3
positive regulation of fatty acid biosynthetic process [GO:0045723]	1	1	1	3
positive regulation of high-density lipoprotein particle assembly [GO:0090108]	1	1	1	3
positive regulation of lipoprotein lipase activity [GO:0051006]	1	1	1	3
positive regulation of pancreatic juice secretion [GO:0090187]	1	1	1	3
positive regulation of secretion of lysosomal enzymes [GO:0090340]	1	1	1	3
positive regulation of triglyceride biosynthetic process [GO:0010867]	1	1	1	3
lymphatic endothelial cell fate commitment [GO:0060838]	1	1	1	3
positive regulation of systemic arterial blood pressure [GO:0003084]	1	1	1	3
radial pattern formation [GO:0009956]	1	1	1	3
detection of temperature stimulus involved in sensory perception of pain [GO:0050965]	1	1	1	3
response to amphetamine [GO:0001975]	2	1	0	3
germline cell cycle switching, mitotic to meiotic cell cycle [GO:0051729]	1	1	1	3
negative regulation of meiotic cell cycle phase transition [GO:1901994]	1	1	1	3
skin development [GO:0043588]	1	1	1	3
endocardium formation [GO:0060214]	1	1	1	3
neural fold formation [GO:0001842]	1	1	1	3
regulation of SMAD protein signal transduction [GO:0060390]	1	1	1	3
steroid biosynthetic process [GO:0006694]	1	1	1	3
dorsal spinal cord development [GO:0021516]	1	1	1	3
negative regulation of amyloid-beta formation [GO:1902430]	1	1	1	3
positive regulation of cell growth involved in cardiac muscle cell development [GO:0061051]	1	1	1	3
positive regulation of protein binding [GO:0032092]	1	1	1	3
protein peptidyl-prolyl isomerization [GO:0000413]	1	1	1	3
regulation of pathway-restricted SMAD protein phosphorylation [GO:0060393]	1	1	1	3
regulation of protein localization to nucleus [GO:1900180]	1	1	1	3
regulation of protein phosphorylation [GO:0001932]	1	1	1	3
synapse organization [GO:0050808]	1	1	1	3
chylomicron assembly [GO:0034378]	1	1	1	3
negative regulation of phagocytosis [GO:0050765]	1	1	1	3
negative regulation of viral genome replication [GO:0045071]	1	1	1	3
phosphatidylserine biosynthetic process [GO:0006659]	1	1	1	3
phosphatidylserine exposure on apoptotic cell surface [GO:0070782]	1	1	1	3
plasma membrane phospholipid scrambling [GO:0017121]	1	1	1	3
positive regulation of chromosome separation [GO:1905820]	1	1	1	3
positive regulation of DNA topoisomerase (ATP-hydrolyzing) activity [GO:2000373]	1	1	1	3
positive regulation of innate immune response [GO:0045089]	1	1	1	3
regulation of Fc receptor mediated stimulatory signaling pathway [GO:0060368]	1	1	1	3
regulation of mast cell activation [GO:0033003]	1	1	1	3
response to lead ion [GO:0010288]	1	1	1	3
germinal center B cell differentiation [GO:0002314]	1	1	1	3
histone H4-R3 methylation [GO:0043985]	1	1	1	3
COPII vesicle coating [GO:0048208]	1	1	1	3
protein exit from endoplasmic reticulum [GO:0032527]	1	1	1	3
protein secretion [GO:0009306]	1	1	1	3
regulation of COPII vesicle coating [GO:0003400]	1	1	1	3
negative regulation of retinoic acid biosynthetic process [GO:1900053]	1	1	1	3
protein methylation [GO:0006479]	1	1	1	3
dendritic transport of messenger ribonucleoprotein complex [GO:0098963]	1	1	1	3
DNA replication initiation [GO:0006270]	1	1	1	3
lymphocyte proliferation [GO:0046651]	1	1	1	3
embryonic eye morphogenesis [GO:0048048]	2	1	0	3
glandular epithelial cell development [GO:0002068]	2	1	0	3
regulation of myelination [GO:0031641]	2	1	0	3
positive regulation of extrinsic apoptotic signaling pathway [GO:2001238]	1	1	1	3
protein linear polyubiquitination [GO:0097039]	1	1	1	3
aortic valve development [GO:0003176]	1	1	1	3
arterial endothelial cell fate commitment [GO:0060844]	1	1	1	3
auditory receptor cell fate commitment [GO:0009912]	1	1	1	3
blood vessel endothelial cell fate specification [GO:0097101]	1	1	1	3
blood vessel lumenization [GO:0072554]	1	1	1	3
endocardium morphogenesis [GO:0003160]	1	1	1	3
epidermal cell fate specification [GO:0009957]	1	1	1	3
hair follicle maturation [GO:0048820]	1	1	1	3
inflammatory response to antigenic stimulus [GO:0002437]	1	1	1	3
positive regulation of canonical Wnt signaling pathway involved in cardiac muscle cell fate commitment [GO:1901297]	1	1	1	3
positive regulation of ephrin receptor signaling pathway [GO:1901189]	1	1	1	3
positive regulation of ERBB signaling pathway [GO:1901186]	1	1	1	3
positive regulation of transcription of Notch receptor target [GO:0007221]	1	1	1	3
pulmonary valve development [GO:0003177]	1	1	1	3
regulation of timing of cell differentiation [GO:0048505]	1	1	1	3
regulation of transcription from RNA polymerase II promoter involved in myocardial precursor cell differentiation [GO:0003256]	1	1	1	3
acetaldehyde metabolic process [GO:0006117]	1	1	1	3
cellular response to lipoteichoic acid [GO:0071223]	1	1	1	3
cellular response to peptidoglycan [GO:0071224]	1	1	1	3
negative regulation of extrinsic apoptotic signaling pathway [GO:2001237]	1	1	1	3
negative regulation of insulin receptor signaling pathway [GO:0046627]	1	1	1	3
negative regulation of NIK/NF-kappaB signaling [GO:1901223]	1	1	1	3
nucleotide-binding oligomerization domain containing 2 signaling pathway [GO:0070431]	1	1	1	3
positive regulation of amyloid-beta formation [GO:1902004]	1	1	1	3
positive regulation of T cell receptor signaling pathway [GO:0050862]	1	1	1	3
postsynapse to nucleus signaling pathway [GO:0099527]	1	1	1	3
regulation of DNA-templated transcription in response to stress [GO:0043620]	1	1	1	3
regulation of NIK/NF-kappaB signaling [GO:1901222]	1	1	1	3
response to amino acid [GO:0043200]	1	1	1	3
response to cobalamin [GO:0033590]	1	1	1	3
response to muramyl dipeptide [GO:0032495]	1	1	1	3
response to UV-B [GO:0010224]	1	1	1	3
antigen processing and presentation [GO:0019882]	1	1	1	3
cellular response to osmotic stress [GO:0071470]	1	1	1	3
lymphocyte differentiation [GO:0030098]	1	1	1	3
T-helper 1 cell differentiation [GO:0045063]	1	1	1	3
auditory receptor cell stereocilium organization [GO:0060088]	1	1	1	3
cellular response to electrical stimulus [GO:0071257]	1	1	1	3
detection of mechanical stimulus involved in sensory perception of sound [GO:0050910]	1	1	1	3
histone H4 deacetylation [GO:0070933]	1	1	1	3
modification of synaptic structure [GO:0099563]	1	1	1	3
negative regulation of aldosterone biosynthetic process [GO:0032348]	1	1	1	3
negative regulation of amniotic stem cell differentiation [GO:2000798]	1	1	1	3
negative regulation of calcium ion-dependent exocytosis [GO:0045955]	1	1	1	3
negative regulation of cortisol biosynthetic process [GO:2000065]	1	1	1	3
negative regulation of dense core granule biogenesis [GO:2000706]	1	1	1	3
negative regulation of insulin secretion [GO:0046676]	1	1	1	3
negative regulation of mesenchymal stem cell differentiation [GO:2000740]	1	1	1	3
negative regulation of neurogenesis [GO:0050768]	1	1	1	3
neuromuscular process controlling balance [GO:0050885]	1	1	1	3
positive regulation of oxidative stress-induced neuron death [GO:1903223]	1	1	1	3
regulation of oxidative stress-induced neuron death [GO:1903203]	1	1	1	3
DNA catabolic process, endonucleolytic [GO:0000737]	1	1	1	3
DNA catabolic process, exonucleolytic [GO:0000738]	1	1	1	3
adenylate cyclase-inhibiting G protein-coupled receptor signaling pathway [GO:0007193]	1	1	1	3
positive regulation of cAMP-mediated signaling [GO:0043950]	1	1	1	3
positive regulation of wound healing [GO:0090303]	1	1	1	3
intracellular receptor signaling pathway [GO:0030522]	1	1	1	3
triglyceride homeostasis [GO:0070328]	1	1	1	3
positive regulation of lamellipodium morphogenesis [GO:2000394]	1	1	1	3
positive regulation of substrate adhesion-dependent cell spreading [GO:1900026]	1	1	1	3
positive regulation of wound healing, spreading of epidermal cells [GO:1903691]	1	1	1	3
cardiac muscle tissue regeneration [GO:0061026]	1	1	1	3
myeloid leukocyte differentiation [GO:0002573]	1	1	1	3
negative regulation of CD4-positive, alpha-beta T cell differentiation [GO:0043371]	1	1	1	3
peripheral nervous system neuron development [GO:0048935]	1	1	1	3
positive regulation of CD8-positive, alpha-beta T cell differentiation [GO:0043378]	1	1	1	3
positive regulation of extracellular matrix organization [GO:1903055]	1	1	1	3
positive regulation of granulocyte differentiation [GO:0030854]	1	1	1	3
regulation of cardiac muscle cell proliferation [GO:0060043]	1	1	1	3
regulation of connective tissue replacement [GO:1905203]	1	1	1	3
regulation of plasminogen activation [GO:0010755]	1	1	1	3
modulation by virus of host process [GO:0019048]	1	1	1	3
intracellular estrogen receptor signaling pathway [GO:0030520]	1	1	1	3
regulation of androgen receptor signaling pathway [GO:0060765]	1	1	1	3
negative regulation of activin receptor signaling pathway [GO:0032926]	1	1	1	3
olfactory bulb development [GO:0021772]	1	1	1	3
lymphocyte homeostasis [GO:0002260]	1	1	1	3
positive regulation of axonogenesis [GO:0050772]	1	1	1	3
positive regulation of extrinsic apoptotic signaling pathway via death domain receptors [GO:1902043]	1	1	1	3
mesodermal cell fate commitment [GO:0001710]	1	1	1	3
activation of cysteine-type endopeptidase activity involved in apoptotic signaling pathway [GO:0097296]	1	1	1	3
activin receptor signaling pathway [GO:0032924]	1	1	1	3
cell-cell junction organization [GO:0045216]	1	1	1	3
embryonic foregut morphogenesis [GO:0048617]	1	1	1	3
extrinsic apoptotic signaling pathway [GO:0097191]	1	1	1	3
negative regulation of lung blood pressure [GO:0061767]	1	1	1	3
negative regulation of osteoblast proliferation [GO:0033689]	1	1	1	3
negative regulation of wound healing [GO:0061045]	1	1	1	3
paraxial mesoderm morphogenesis [GO:0048340]	1	1	1	3
pericardium development [GO:0060039]	1	1	1	3
positive regulation of alkaline phosphatase activity [GO:0010694]	1	1	1	3
positive regulation of focal adhesion assembly [GO:0051894]	1	1	1	3
positive regulation of positive chemotaxis [GO:0050927]	1	1	1	3
positive regulation of stress fiber assembly [GO:0051496]	1	1	1	3
regulation of striated muscle tissue development [GO:0016202]	1	1	1	3
T cell activation [GO:0042110]	1	1	1	3
transdifferentiation [GO:0060290]	1	1	1	3
brainstem development [GO:0003360]	1	1	1	3
endocardial cell differentiation [GO:0060956]	1	1	1	3
female gonad morphogenesis [GO:0061040]	1	1	1	3
formation of anatomical boundary [GO:0048859]	1	1	1	3
left ventricular cardiac muscle tissue morphogenesis [GO:0003220]	1	1	1	3
metanephric mesenchyme morphogenesis [GO:0072133]	1	1	1	3
negative regulation of cardiac myofibril assembly [GO:1905305]	1	1	1	3
nephrogenic mesenchyme morphogenesis [GO:0072134]	1	1	1	3
neural crest cell differentiation [GO:0014033]	1	1	1	3
neuron fate commitment [GO:0048663]	1	1	1	3
positive regulation of cell proliferation involved in heart valve morphogenesis [GO:0003251]	1	1	1	3
positive regulation of follicle-stimulating hormone secretion [GO:0046881]	1	1	1	3
positive regulation of luteinizing hormone secretion [GO:0033686]	1	1	1	3
positive regulation of pathway-restricted SMAD protein phosphorylation [GO:0010862]	1	1	1	3
positive regulation of SMAD protein signal transduction [GO:0060391]	1	1	1	3
positive regulation of transforming growth factor beta receptor signaling pathway [GO:0030511]	1	1	1	3
regulation of hair follicle development [GO:0051797]	1	1	1	3
secondary palate development [GO:0062009]	1	1	1	3
cardiac muscle contraction [GO:0060048]	1	1	1	3
Mullerian duct regression [GO:0001880]	1	1	1	3
histone lysine methylation [GO:0034968]	1	1	1	3
negative regulation of protein kinase activity [GO:0006469]	1	1	1	3
regulation of chemokine production [GO:0032642]	2	1	0	3
snRNA transcription [GO:0009301]	1	1	1	3
transcription initiation from RNA polymerase III promoter [GO:0006384]	1	1	1	3
microtubule cytoskeleton organization [GO:0000226]	1	1	1	3
mitotic cytokinesis [GO:0000281]	1	1	1	3
regulation of mRNA splicing, via spliceosome [GO:0048024]	1	1	1	3
spinal cord oligodendrocyte cell differentiation [GO:0021529]	1	1	1	3
atrial septum primum morphogenesis [GO:0003289]	1	1	1	3
DNA damage response, signal transduction by p53 class mediator resulting in cell cycle arrest [GO:0006977]	1	1	1	3
glial cell development [GO:0021782]	1	1	1	3
glial cell proliferation [GO:0014009]	1	1	1	3
kidney morphogenesis [GO:0060993]	1	1	1	3
mitral valve morphogenesis [GO:0003183]	1	1	1	3
neural tube formation [GO:0001841]	1	1	1	3
neuroepithelial cell differentiation [GO:0060563]	1	1	1	3
noradrenergic neuron differentiation [GO:0003357]	1	1	1	3
positive regulation of N-terminal peptidyl-lysine acetylation [GO:2000761]	1	1	1	3
positive regulation of translation [GO:0045727]	1	1	1	3
pro-B cell differentiation [GO:0002328]	1	1	1	3
anterior head development [GO:0097065]	1	1	1	3
astrocyte fate commitment [GO:0060018]	1	1	1	3
cell-cell adhesion [GO:0098609]	1	1	1	3
chondrocyte differentiation involved in endochondral bone morphogenesis [GO:0003413]	1	1	1	3
chondrocyte hypertrophy [GO:0003415]	1	1	1	3
cytoskeleton organization [GO:0007010]	1	1	1	3
epidermal growth factor receptor signaling pathway [GO:0007173]	1	1	1	3
epithelial cell proliferation involved in prostatic bud elongation [GO:0060517]	1	1	1	3
heart valve formation [GO:0003188]	1	1	1	3
heart valve morphogenesis [GO:0003179]	1	1	1	3
intrahepatic bile duct development [GO:0035622]	1	1	1	3
male germ-line sex determination [GO:0019100]	1	1	1	3
morphogenesis of a branching epithelium [GO:0061138]	1	1	1	3
morphogenesis of an epithelium [GO:0002009]	1	1	1	3
negative regulation of beta-catenin-TCF complex assembly [GO:1904864]	1	1	1	3
negative regulation of fatty acid oxidation [GO:0046322]	1	1	1	3
negative regulation of immune system process [GO:0002683]	1	1	1	3
negative regulation of photoreceptor cell differentiation [GO:0046533]	1	1	1	3
neural crest cell fate specification [GO:0014036]	1	1	1	3
notochord development [GO:0030903]	1	1	1	3
otic vesicle formation [GO:0030916]	1	1	1	3
positive regulation of epithelial cell differentiation [GO:0030858]	1	1	1	3
positive regulation of male gonad development [GO:2000020]	1	1	1	3
regulation of branching involved in lung morphogenesis [GO:0061046]	1	1	1	3
regulation of cell proliferation involved in tissue homeostasis [GO:0060784]	1	1	1	3
regulation of epithelial cell proliferation involved in lung morphogenesis [GO:2000794]	1	1	1	3
renal vesicle induction [GO:0072034]	1	1	1	3
retinal rod cell differentiation [GO:0060221]	1	1	1	3
Sertoli cell development [GO:0060009]	1	1	1	3
ureter urothelium development [GO:0072190]	1	1	1	3
atrial septum development [GO:0003283]	1	1	1	3
determination of heart left/right asymmetry [GO:0061371]	1	1	1	3
determination of left/right asymmetry in lateral mesoderm [GO:0003140]	1	1	1	3
negative regulation of nodal signaling pathway [GO:1900108]	1	1	1	3
negative regulation of nodal signaling pathway involved in determination of lateral mesoderm left/right asymmetry [GO:1900176]	1	1	1	3
sequestering of BMP in extracellular matrix [GO:0035582]	1	1	1	3
sequestering of nodal from receptor via nodal binding [GO:0038101]	1	1	1	3
DNA damage response, signal transduction by p53 class mediator resulting in transcription of p21 class mediator [GO:0006978]	1	1	1	3
maintenance of protein location [GO:0045185]	1	1	1	3
negative regulation of cellular component movement [GO:0051271]	1	1	1	3
negative regulation of protein export from nucleus [GO:0046826]	1	1	1	3
regulation of extrinsic apoptotic signaling pathway via death domain receptors [GO:1902041]	1	1	1	3
regulation of Fas signaling pathway [GO:1902044]	1	1	1	3
response to interferon-gamma [GO:0034341]	1	1	1	3
response to type I interferon [GO:0034340]	1	1	1	3
histone exchange [GO:0043486]	1	1	1	3
negative regulation of cholesterol efflux [GO:0090370]	1	1	1	3
positive regulation of cholesterol biosynthetic process [GO:0045542]	1	1	1	3
positive regulation of cholesterol storage [GO:0010886]	1	1	1	3
positive regulation of protein targeting to mitochondrion [GO:1903955]	1	1	1	3
regulation of autophagy of mitochondrion [GO:1903146]	1	1	1	3
regulation of Notch signaling pathway [GO:0008593]	1	1	1	3
SREBP signaling pathway [GO:0032933]	1	1	1	3
associative learning [GO:0008306]	1	1	1	3
cardiac myofibril assembly [GO:0055003]	1	1	1	3
cell-matrix adhesion [GO:0007160]	1	1	1	3
epithelial cell-cell adhesion [GO:0090136]	1	1	1	3
epithelial structure maintenance [GO:0010669]	1	1	1	3
long-term synaptic depression [GO:0060292]	1	1	1	3
lung morphogenesis [GO:0060425]	1	1	1	3
negative regulation of amyloid-beta clearance [GO:1900222]	1	1	1	3
neuron projection development [GO:0031175]	1	1	1	3
positive regulation of filopodium assembly [GO:0051491]	1	1	1	3
positive regulation of smooth muscle contraction [GO:0045987]	1	1	1	3
positive regulation of transcription by glucose [GO:0046016]	1	1	1	3
positive regulation of transcription from RNA polymerase II promoter involved in myocardial precursor cell differentiation [GO:0003257]	1	1	1	3
positive regulation of transcription via serum response element binding [GO:0010735]	1	1	1	3
positive thymic T cell selection [GO:0045059]	1	1	1	3
regulation of smooth muscle cell differentiation [GO:0051150]	1	1	1	3
regulation of water loss via skin [GO:0033561]	1	1	1	3
skin morphogenesis [GO:0043589]	1	1	1	3
stress fiber assembly [GO:0043149]	1	1	1	3
tangential migration from the subventricular zone to the olfactory bulb [GO:0022028]	1	1	1	3
reelin-mediated signaling pathway [GO:0038026]	1	1	1	3
development of secondary female sexual characteristics [GO:0046543]	1	1	1	3
development of secondary male sexual characteristics [GO:0046544]	1	1	1	3
lipid storage [GO:0019915]	1	1	1	3
luteinization [GO:0001553]	1	1	1	3
mast cell migration [GO:0097531]	1	1	1	3
positive regulation of activated T cell proliferation [GO:0042104]	1	1	1	3
positive regulation of natural killer cell mediated cytotoxicity [GO:0045954]	1	1	1	3
positive regulation of natural killer cell proliferation [GO:0032819]	1	1	1	3
progesterone metabolic process [GO:0042448]	1	1	1	3
response to interleukin-15 [GO:0070672]	1	1	1	3
response to interleukin-2 [GO:0070669]	1	1	1	3
response to interleukin-4 [GO:0070670]	1	1	1	3
dTTP biosynthetic process [GO:0006235]	1	1	1	3
anterior/posterior axis specification, embryo [GO:0008595]	1	1	1	3
atrioventricular canal morphogenesis [GO:1905222]	1	1	1	3
cardiac chamber development [GO:0003205]	1	1	1	3
cardiac jelly development [GO:1905072]	1	1	1	3
cardiac muscle cell fate commitment [GO:0060923]	1	1	1	3
endocardial cushion formation [GO:0003272]	1	1	1	3
female genitalia development [GO:0030540]	1	1	1	3
follicle-stimulating hormone secretion [GO:0046884]	1	1	1	3
forelimb morphogenesis [GO:0035136]	1	1	1	3
limbic system development [GO:0021761]	1	1	1	3
mammary placode formation [GO:0060596]	1	1	1	3
mesoderm morphogenesis [GO:0048332]	1	1	1	3
negative regulation of cell proliferation involved in heart morphogenesis [GO:2000137]	1	1	1	3
specification of animal organ position [GO:0010159]	1	1	1	3
ureteric peristalsis [GO:0072105]	1	1	1	3
asymmetric neuroblast division [GO:0055059]	1	1	1	3
meiotic telomere clustering [GO:0045141]	1	1	1	3
negative regulation of DNA replication [GO:0008156]	1	1	1	3
negative regulation of establishment of protein-containing complex localization to telomere [GO:1904914]	1	1	1	3
negative regulation of establishment of protein localization to telomere [GO:1904850]	1	1	1	3
negative regulation of establishment of RNA localization to telomere [GO:1904911]	1	1	1	3
negative regulation of telomerase activity [GO:0051974]	1	1	1	3
positive regulation of shelterin complex assembly [GO:1904792]	1	1	1	3
t-circle formation [GO:0090656]	1	1	1	3
telomere maintenance via telomerase [GO:0007004]	1	1	1	3
anterograde axonal transport of messenger ribonucleoprotein complex [GO:0099087]	1	1	1	3
negative regulation of beta-galactosidase activity [GO:1903770]	1	1	1	3
negative regulation of t-circle formation [GO:1904430]	1	1	1	3
negative regulation of telomere capping [GO:1904354]	1	1	1	3
negative regulation of telomere maintenance [GO:0032205]	1	1	1	3
negative regulation of telomere maintenance via recombination [GO:0032208]	1	1	1	3
negative regulation of telomere single strand break repair [GO:1903824]	1	1	1	3
positive regulation of telomere maintenance [GO:0032206]	1	1	1	3
protection from non-homologous end joining at telomere [GO:0031848]	1	1	1	3
protein localization to chromosome, telomeric region [GO:0070198]	1	1	1	3
regulation of telomere maintenance via telomerase [GO:0032210]	1	1	1	3
RNA-dependent DNA biosynthetic process [GO:0006278]	1	1	1	3
telomere capping [GO:0016233]	1	1	1	3
telomeric loop formation [GO:0031627]	1	1	1	3
5-methylcytosine catabolic process [GO:0006211]	1	1	1	3
DNA demethylation [GO:0080111]	1	1	1	3
oxidative demethylation [GO:0070989]	1	1	1	3
protein O-linked glycosylation [GO:0006493]	1	1	1	3
cytoplasm organization [GO:0007028]	1	1	1	3
epithelial cell maturation [GO:0002070]	1	1	1	3
positive regulation of growth [GO:0045927]	1	1	1	3
nitrate metabolic process [GO:0042126]	1	1	1	3
tyrosine metabolic process [GO:0006570]	1	1	1	3
negative regulation of histone acetylation [GO:0035067]	1	1	1	3
female courtship behavior [GO:0008050]	1	1	1	3
negative regulation of DNA-templated transcription, initiation [GO:2000143]	1	1	1	3
negative regulation of RNA polymerase II transcription preinitiation complex assembly [GO:0017055]	1	1	1	3
regulation of heart contraction [GO:0008016]	1	1	1	3
regulation of lipid catabolic process [GO:0050994]	1	1	1	3
regulation of myeloid cell apoptotic process [GO:0033032]	1	1	1	3
thyroid hormone mediated signaling pathway [GO:0002154]	1	1	1	3
regulation of proteasomal protein catabolic process [GO:0061136]	1	1	1	3
intrinsic apoptotic signaling pathway in response to DNA damage by p53 class mediator [GO:0042771]	1	1	1	3
maintenance of protein location in nucleus [GO:0051457]	1	1	1	3
photoreceptor cell outer segment organization [GO:0035845]	1	1	1	3
protein K48-linked ubiquitination [GO:0070936]	1	1	1	3
retinal cone cell development [GO:0046549]	1	1	1	3
retinal rod cell development [GO:0046548]	1	1	1	3
negative regulation of innate immune response [GO:0045824]	1	1	1	3
cerebral cortex cell migration [GO:0021795]	1	1	1	3
cerebral cortex GABAergic interneuron differentiation [GO:0021892]	1	1	1	3
developmental induction [GO:0031128]	1	1	1	3
forebrain neuron fate commitment [GO:0021877]	1	1	1	3
globus pallidus development [GO:0021759]	1	1	1	3
calcium ion transport [GO:0006816]	1	1	1	3
cellular calcium ion homeostasis [GO:0006874]	1	1	1	3
intestinal absorption [GO:0050892]	1	1	1	3
mammary gland branching involved in pregnancy [GO:0060745]	1	1	1	3
positive regulation of apoptotic process involved in mammary gland involution [GO:0060058]	1	1	1	3
positive regulation of vitamin D 24-hydroxylase activity [GO:0010980]	1	1	1	3
regulation of calcidiol 1-monooxygenase activity [GO:0060558]	1	1	1	3
vitamin D receptor signaling pathway [GO:0070561]	1	1	1	3
endothelial cell development [GO:0001885]	1	1	1	3
cellular response to fructose stimulus [GO:0071332]	1	1	1	3
cellular response to nutrient [GO:0031670]	1	1	1	3
fatty acid biosynthetic process [GO:0006633]	1	1	1	3
fatty acid homeostasis [GO:0055089]	1	1	1	3
IRE1-mediated unfolded protein response [GO:0036498]	1	1	1	3
negative regulation of endoplasmic reticulum unfolded protein response [GO:1900102]	1	1	1	3
organelle organization [GO:0006996]	1	1	1	3
positive regulation of endoplasmic reticulum unfolded protein response [GO:1900103]	1	1	1	3
positive regulation of hepatocyte proliferation [GO:2000347]	1	1	1	3
positive regulation of histone methylation [GO:0031062]	1	1	1	3
positive regulation of immunoglobulin production [GO:0002639]	1	1	1	3
positive regulation of lactation [GO:1903489]	1	1	1	3
positive regulation of MHC class II biosynthetic process [GO:0045348]	1	1	1	3
positive regulation of phospholipid biosynthetic process [GO:0071073]	1	1	1	3
positive regulation of plasma cell differentiation [GO:1900100]	1	1	1	3
positive regulation of protein acetylation [GO:1901985]	1	1	1	3
positive regulation of TOR signaling [GO:0032008]	1	1	1	3
response to insulin-like growth factor stimulus [GO:1990418]	1	1	1	3
sterol homeostasis [GO:0055092]	1	1	1	3
nucleotide-excision repair, DNA damage recognition [GO:0000715]	1	1	1	3
nucleotide-excision repair, DNA incision [GO:0033683]	1	1	1	3
nucleotide-excision repair involved in interstrand cross-link repair [GO:1901255]	1	1	1	3
response to auditory stimulus [GO:0010996]	1	1	1	3
UV-damage excision repair [GO:0070914]	1	1	1	3
UV protection [GO:0009650]	1	1	1	3
cellular response to interleukin-7 [GO:0098761]	1	1	1	3
CRD-mediated mRNA stabilization [GO:0070934]	1	1	1	3
miRNA transport [GO:1990428]	1	1	1	3
mRNA stabilization [GO:0048255]	1	1	1	3
negative regulation of striated muscle cell differentiation [GO:0051154]	1	1	1	3
negative regulation of translation [GO:0017148]	1	1	1	3
protein localization to cytoplasmic stress granule [GO:1903608]	1	1	1	3
RNA transport [GO:0050658]	1	1	1	3
tRNA transport [GO:0051031]	1	1	1	3
3'-UTR-mediated mRNA stabilization [GO:0070935]	1	1	1	3
cellular hyperosmotic response [GO:0071474]	1	1	1	3
negative regulation of intrinsic apoptotic signaling pathway in response to osmotic stress [GO:1902219]	1	1	1	3
negative regulation of skeletal muscle tissue development [GO:0048642]	1	1	1	3
positive regulation of cytoplasmic translation [GO:2000767]	1	1	1	3
positive regulation of organ growth [GO:0046622]	1	1	1	3
double-strand break repair via homologous recombination [GO:0000724]	1	1	1	3
immunoglobulin heavy chain V-D-J recombination [GO:0071707]	1	1	1	3
negative regulation of cell growth involved in cardiac muscle cell development [GO:0061052]	1	1	1	3
response to prostaglandin F [GO:0034696]	1	1	1	3
response to UV-C [GO:0010225]	1	1	1	3
RNA localization [GO:0006403]	1	1	1	3
negative regulation by host of viral genome replication [GO:0044828]	1	1	1	3
protein autosumoylation [GO:1990466]	1	1	1	3
blastocyst hatching [GO:0001835]	1	1	1	3
positive regulation of pro-T cell differentiation [GO:2000176]	1	1	1	3
positive regulation of T cell mediated immunity [GO:0002711]	1	1	1	3
translesion synthesis [GO:0019985]	1	1	1	3
double-strand break repair via classical nonhomologous end joining [GO:0097680]	1	1	1	3
positive regulation of thymocyte apoptotic process [GO:0070245]	1	1	1	3
smooth muscle tissue development [GO:0048745]	1	1	1	3
vasculature development [GO:0001944]	1	1	1	3
positive regulation of myoblast differentiation [GO:0045663]	1	1	1	3
regulation of locomotor rhythm [GO:1904059]	1	1	1	3
activation of NF-kappaB-inducing kinase activity [GO:0007250]	1	1	1	3
protein K63-linked ubiquitination [GO:0070534]	1	1	1	3
positive regulation of hydrogen peroxide biosynthetic process [GO:0010729]	1	1	1	3
positive regulation of mitochondrial outer membrane permeabilization involved in apoptotic signaling pathway [GO:1901030]	1	1	1	3
attachment of spindle microtubules to kinetochore [GO:0008608]	1	1	1	3
microtubule bundle formation [GO:0001578]	1	1	1	3
microtubule polymerization [GO:0046785]	1	1	1	3
mitotic sister chromatid segregation [GO:0000070]	1	1	1	3
mitotic spindle assembly checkpoint signaling [GO:0007094]	1	1	1	3
regulation of chromosome segregation [GO:0051983]	1	1	1	3
regulation of neurotransmitter levels [GO:0001505]	1	1	1	3
positive regulation of protein homodimerization activity [GO:0090073]	1	1	1	3
regulation of protein heterodimerization activity [GO:0043497]	1	1	1	3
regulation of histone H3-K9 trimethylation [GO:1900112]	1	1	1	3
regulation of cellular senescence [GO:2000772]	1	1	1	3
embryonic body morphogenesis [GO:0010172]	1	1	1	3
meiotic cell cycle [GO:0051321]	1	1	1	3
regulation of DNA-templated transcription, elongation [GO:0032784]	1	1	1	3
neuron projection morphogenesis [GO:0048812]	1	0	2	3
maintenance of imprinting at mating-type locus [GO:0071517]	1	1	1	3
regulation of genetic imprinting [GO:2000653]	1	1	1	3
negative regulation of histone H3-K9 acetylation [GO:2000616]	1	1	1	3
positive regulation of leukocyte chemotaxis [GO:0002690]	1	1	1	3
rescue of stalled ribosome [GO:0072344]	1	1	1	3
positive regulation of neuron migration [GO:2001224]	1	1	1	3
regulation of myoblast proliferation [GO:2000291]	1	1	1	3
adherens junction assembly [GO:0034333]	1	1	1	3
negative regulation of homotypic cell-cell adhesion [GO:0034111]	1	1	1	3
negative regulation of stem cell population maintenance [GO:1902455]	1	1	1	3
blastocyst growth [GO:0001832]	1	1	1	3
mitotic DNA damage checkpoint signaling [GO:0044773]	1	1	1	3
mitotic DNA replication checkpoint signaling [GO:0033314]	1	1	1	3
nuclear DNA replication [GO:0033260]	1	1	1	3
preantral ovarian follicle growth [GO:0001546]	1	1	1	3
replication fork protection [GO:0048478]	1	1	1	3
negative regulation of transposon integration [GO:0070895]	1	1	1	3
spongiotrophoblast differentiation [GO:0060708]	1	1	0	2
T-helper 2 cell differentiation [GO:0045064]	2	0	0	2
cellular response to L-glutamate [GO:1905232]	1	0	1	2
negative regulation of axon extension [GO:0030517]	1	0	1	2
negative regulation of branching morphogenesis of a nerve [GO:2000173]	1	0	1	2
negative regulation of collateral sprouting [GO:0048671]	1	0	1	2
negative regulation of dendrite development [GO:2000171]	1	0	1	2
negative regulation of dendrite extension [GO:1903860]	1	0	1	2
negative regulation of neuron remodeling [GO:1904800]	1	0	1	2
negative regulation of protein homooligomerization [GO:0032463]	1	0	1	2
positive regulation of collateral sprouting [GO:0048672]	1	0	1	2
regulation of dendrite development [GO:0050773]	1	0	1	2
negative regulation of cell-matrix adhesion [GO:0001953]	1	0	1	2
positive regulation of B cell proliferation [GO:0030890]	2	0	0	2
positive regulation of cellular component movement [GO:0051272]	2	0	0	2
positive regulation of regulatory T cell differentiation [GO:0045591]	2	0	0	2
protein localization [GO:0008104]	2	0	0	2
regulation of cytokine production [GO:0001817]	2	0	0	2
nucleosome mobilization [GO:0042766]	1	0	1	2
transcription preinitiation complex assembly [GO:0070897]	1	0	1	2
protein localization to kinetochore involved in kinetochore assembly [GO:1903394]	1	0	1	2
cell cycle comprising mitosis without cytokinesis [GO:0033301]	1	0	1	2
brain segmentation [GO:0035284]	2	0	0	2
facial nerve structural organization [GO:0021612]	2	0	0	2
motor neuron axon guidance [GO:0008045]	2	0	0	2
peripheral nervous system development [GO:0007422]	2	0	0	2
blood vessel diameter maintenance [GO:0097746]	2	0	0	2
collagen fibril organization [GO:0030199]	2	0	0	2
embryonic heart tube development [GO:0035050]	2	0	0	2
endochondral ossification [GO:0001958]	2	0	0	2
lymph vessel development [GO:0001945]	2	0	0	2
mesenchymal cell development [GO:0014031]	2	0	0	2
negative regulation of apoptotic process involved in outflow tract morphogenesis [GO:1902257]	2	0	0	2
regulation of organ growth [GO:0046620]	2	0	0	2
dichotomous subdivision of terminal units involved in ureteric bud branching [GO:0060678]	1	0	1	2
metanephric capsule development [GO:0072213]	1	0	1	2
metanephric capsule specification [GO:0072267]	1	0	1	2
metanephric nephron development [GO:0072210]	1	0	1	2
nephrogenic mesenchyme development [GO:0072076]	1	0	1	2
determination of left/right symmetry [GO:0007368]	2	0	0	2
metanephric part of ureteric bud development [GO:0035502]	2	0	0	2
negative regulation of smooth muscle cell differentiation [GO:0051151]	2	0	0	2
macrophage activation [GO:0042116]	1	0	1	2
monocyte activation [GO:0042117]	1	0	1	2
osteoclast development [GO:0036035]	1	0	1	2
positive regulation of B cell receptor signaling pathway [GO:0050861]	1	0	1	2
positive regulation of interleukin-21 production [GO:0032745]	1	0	1	2
regulation of chemokine (C-X-C motif) ligand 2 production [GO:2000341]	1	0	1	2
regulation of defense response to bacterium [GO:1900424]	1	0	1	2
regulation of endothelial tube morphogenesis [GO:1901509]	1	0	1	2
regulation of interleukin-12 production [GO:0032655]	1	0	1	2
regulation of interleukin-1 beta production [GO:0032651]	1	0	1	2
regulation of macrophage colony-stimulating factor production [GO:1901256]	1	0	1	2
regulation of tumor necrosis factor production [GO:0032680]	1	0	1	2
[truncated: 621 more rows]

## Sheet: GO_TFs(common response)
GO	hBECs	colon	ileum	Total
regulation of transcription by RNA polymerase II [GO:0006357]	527	279	331	1137
positive regulation of transcription by RNA polymerase II [GO:0045944]	218	177	187	582
negative regulation of transcription by RNA polymerase II [GO:0000122]	205	134	157	496
regulation of transcription, DNA-templated [GO:0006355]	138	87	101	326
positive regulation of transcription, DNA-templated [GO:0045893]	106	80	91	277
negative regulation of transcription, DNA-templated [GO:0045892]	113	71	84	268
cell differentiation [GO:0030154]	64	51	51	166
positive regulation of gene expression [GO:0010628]	51	37	42	130
transcription by RNA polymerase II [GO:0006366]	35	30	34	99
negative regulation of cell population proliferation [GO:0008285]	37	28	27	92
negative regulation of gene expression [GO:0010629]	31	23	25	79
positive regulation of cell population proliferation [GO:0008284]	26	20	20	66
regulation of gene expression [GO:0010468]	24	19	21	64
negative regulation of apoptotic process [GO:0043066]	23	20	20	63
signal transduction [GO:0007165]	22	20	20	62
anterior/posterior pattern specification [GO:0009952]	20	19	22	61
spermatogenesis [GO:0007283]	23	12	17	52
chromatin organization [GO:0006325]	19	15	16	50
anatomical structure morphogenesis [GO:0009653]	22	15	12	49
cellular response to DNA damage stimulus [GO:0006974]	19	14	15	48
transcription, DNA-templated [GO:0006351]	16	16	16	48
regulation of cell cycle [GO:0051726]	17	15	15	47
positive regulation of pri-miRNA transcription by RNA polymerase II [GO:1902895]	16	15	15	46
in utero embryonic development [GO:0001701]	17	13	14	44
regulation of cell population proliferation [GO:0042127]	15	14	13	42
positive regulation of apoptotic process [GO:0043065]	17	13	11	41
chromatin remodeling [GO:0006338]	14	12	13	39
circadian regulation of gene expression [GO:0032922]	13	12	13	38
inflammatory response [GO:0006954]	10	13	13	36
angiogenesis [GO:0001525]	14	10	12	36
response to hypoxia [GO:0001666]	13	11	11	35
cellular response to hydrogen peroxide [GO:0070301]	10	12	12	34
positive regulation of DNA-binding transcription factor activity [GO:0051091]	12	11	11	34
cell cycle [GO:0007049]	12	10	10	32
apoptotic process [GO:0006915]	13	10	9	32
liver development [GO:0001889]	10	11	11	32
DNA repair [GO:0006281]	11	10	11	32
response to drug [GO:0042493]	11	10	11	32
brain development [GO:0007420]	13	6	11	30
cellular response to leukemia inhibitory factor [GO:1990830]	9	10	10	29
male gonad development [GO:0008584]	12	8	9	29
innate immune response [GO:0045087]	9	10	9	28
negative regulation of DNA-binding transcription factor activity [GO:0043433]	9	10	9	28
multicellular organism development [GO:0007275]	11	8	9	28
response to cytokine [GO:0034097]	9	9	10	28
embryonic skeletal system morphogenesis [GO:0048704]	6	9	13	28
fat cell differentiation [GO:0045444]	12	8	7	27
animal organ morphogenesis [GO:0009887]	10	8	9	27
Notch signaling pathway [GO:0007219]	13	7	6	26
heart development [GO:0007507]	13	7	6	26
cellular response to oxidative stress [GO:0034599]	8	8	9	25
negative regulation of transforming growth factor beta receptor signaling pathway [GO:0030512]	7	9	9	25
somatic stem cell population maintenance [GO:0035019]	8	9	7	24
skeletal system development [GO:0001501]	8	9	7	24
endoplasmic reticulum unfolded protein response [GO:0030968]	6	8	10	24
regulation of circadian rhythm [GO:0042752]	7	8	9	24
aging [GO:0007568]	7	9	8	24
cartilage development [GO:0051216]	7	9	8	24
response to estradiol [GO:0032355]	8	8	8	24
anatomical structure development [GO:0048856]	9	7	8	24
embryonic organ development [GO:0048568]	9	7	7	23
post-embryonic development [GO:0009791]	11	7	5	23
circadian rhythm [GO:0007623]	10	7	6	23
cellular response to tumor necrosis factor [GO:0071356]	8	7	8	23
cell division [GO:0051301]	10	5	7	22
immune response [GO:0006955]	6	8	8	22
transforming growth factor beta receptor signaling pathway [GO:0007179]	7	8	7	22
cellular response to interleukin-1 [GO:0071347]	7	7	8	22
negative regulation of pri-miRNA transcription by RNA polymerase II [GO:1902894]	7	7	8	22
outflow tract morphogenesis [GO:0003151]	10	6	5	21
positive regulation of neuron apoptotic process [GO:0043525]	7	7	7	21
positive regulation of transcription from RNA polymerase II promoter in response to endoplasmic reticulum stress [GO:1990440]	5	7	9	21
lactation [GO:0007595]	7	7	7	21
protein stabilization [GO:0050821]	6	8	7	21
cell population proliferation [GO:0008283]	10	4	7	21
negative regulation of neuron differentiation [GO:0045665]	11	5	5	21
negative regulation of inflammatory response [GO:0050728]	8	6	7	21
cellular response to retinoic acid [GO:0071300]	8	6	6	20
cellular response to lipopolysaccharide [GO:0071222]	5	7	8	20
multicellular organism growth [GO:0035264]	8	6	6	20
roof of mouth development [GO:0060021]	8	6	6	20
thymus development [GO:0048538]	10	5	5	20
muscle organ development [GO:0007517]	9	5	6	20
defense response to virus [GO:0051607]	8	5	7	20
neuron differentiation [GO:0030182]	10	5	4	19
SMAD protein signal transduction [GO:0060395]	6	7	6	19
B cell differentiation [GO:0030183]	7	6	6	19
positive regulation of cell migration [GO:0030335]	7	6	6	19
nervous system development [GO:0007399]	7	6	6	19
thyroid gland development [GO:0030878]	7	5	7	19
immune system process [GO:0002376]	6	6	7	19
regulation of neurogenesis [GO:0050767]	7	6	5	18
negative regulation of angiogenesis [GO:0016525]	8	4	6	18
negative regulation of cold-induced thermogenesis [GO:0120163]	7	5	6	18
cellular response to hypoxia [GO:0071456]	6	6	6	18
cellular response to organic cyclic compound [GO:0071407]	6	6	6	18
cytokine-mediated signaling pathway [GO:0019221]	6	5	7	18
lipid homeostasis [GO:0055088]	5	6	7	18
lung development [GO:0030324]	6	6	6	18
positive regulation of fat cell differentiation [GO:0045600]	4	7	7	18
regulation of apoptotic process [GO:0042981]	6	5	7	18
rhythmic process [GO:0048511]	6	5	7	18
heart looping [GO:0001947]	7	6	5	18
cholesterol homeostasis [GO:0042632]	5	6	7	18
retinoic acid receptor signaling pathway [GO:0048384]	7	6	5	18
BMP signaling pathway [GO:0030509]	6	6	6	18
mRNA processing [GO:0006397]	5	6	6	17
kidney development [GO:0001822]	9	4	4	17
proteasome-mediated ubiquitin-dependent protein catabolic process [GO:0043161]	5	6	6	17
positive regulation of angiogenesis [GO:0045766]	7	5	5	17
response to retinoic acid [GO:0032526]	6	6	5	17
protein-containing complex assembly [GO:0065003]	6	5	6	17
ventricular septum morphogenesis [GO:0060412]	7	6	4	17
negative regulation of neuron apoptotic process [GO:0043524]	9	3	4	16
positive regulation of neuron projection development [GO:0010976]	5	5	6	16
camera-type eye development [GO:0043010]	7	4	5	16
response to endoplasmic reticulum stress [GO:0034976]	4	6	6	16
positive regulation of neuron differentiation [GO:0045666]	7	4	5	16
chondrocyte differentiation [GO:0002062]	7	3	6	16
negative regulation of canonical Wnt signaling pathway [GO:0090090]	7	5	4	16
skeletal muscle cell differentiation [GO:0035914]	5	5	6	16
cellular glucose homeostasis [GO:0001678]	5	5	6	16
branching involved in ureteric bud morphogenesis [GO:0001658]	7	4	5	16
neuron development [GO:0048666]	5	5	6	16
neural tube closure [GO:0001843]	6	5	4	15
cell development [GO:0048468]	8	3	4	15
embryonic hemopoiesis [GO:0035162]	6	5	4	15
embryonic placenta development [GO:0001892]	4	5	6	15
glucose homeostasis [GO:0042593]	3	6	6	15
negative regulation of fat cell differentiation [GO:0045599]	8	4	3	15
positive regulation of erythrocyte differentiation [GO:0045648]	6	4	5	15
negative regulation of epithelial to mesenchymal transition [GO:0010719]	6	5	4	15
cellular response to glucose stimulus [GO:0071333]	4	6	5	15
natural killer cell differentiation [GO:0001779]	5	5	5	15
cellular response to peptide [GO:1901653]	5	5	5	15
positive regulation of epithelial cell proliferation [GO:0050679]	8	3	4	15
positive regulation of NIK/NF-kappaB signaling [GO:1901224]	5	5	5	15
hormone-mediated signaling pathway [GO:0009755]	5	5	5	15
mitotic cell cycle [GO:0000278]	5	4	5	14
single fertilization [GO:0007338]	4	5	5	14
eye development [GO:0001654]	7	3	4	14
cellular response to angiotensin [GO:1904385]	4	5	5	14
regulation of cell differentiation [GO:0045595]	6	4	4	14
negative regulation of transcription by competitive promoter binding [GO:0010944]	5	4	5	14
cell maturation [GO:0048469]	5	5	4	14
myeloid cell differentiation [GO:0030099]	4	5	5	14
response to virus [GO:0009615]	6	4	4	14
erythrocyte differentiation [GO:0030218]	6	5	3	14
ossification [GO:0001503]	6	4	4	14
cellular response to starvation [GO:0009267]	4	5	5	14
cell fate commitment [GO:0045165]	6	4	4	14
defense response [GO:0006952]	5	4	5	14
proximal/distal pattern formation [GO:0009954]	4	5	5	14
central nervous system development [GO:0007417]	6	3	5	14
positive regulation of cold-induced thermogenesis [GO:0120162]	3	5	6	14
positive regulation of canonical Wnt signaling pathway [GO:0090263]	4	5	5	14
DNA replication [GO:0006260]	5	4	5	14
stem cell population maintenance [GO:0019827]	4	5	5	14
embryonic forelimb morphogenesis [GO:0035115]	5	4	5	14
protein localization to nucleus [GO:0034504]	6	4	4	14
negative regulation of cell death [GO:0060548]	4	5	4	13
axon guidance [GO:0007411]	6	3	4	13
mammary gland development [GO:0030879]	3	5	5	13
negative regulation of cell migration [GO:0030336]	4	4	5	13
cellular response to UV [GO:0034644]	5	4	4	13
response to nutrient levels [GO:0031667]	5	4	4	13
positive regulation of osteoblast differentiation [GO:0045669]	5	5	3	13
positive regulation of DNA binding [GO:0043388]	5	4	4	13
pituitary gland development [GO:0021983]	6	4	3	13
anterior/posterior axis specification [GO:0009948]	5	4	4	13
epithelial cell differentiation [GO:0030855]	4	4	5	13
positive regulation of protein phosphorylation [GO:0001934]	5	4	4	13
positive regulation of keratinocyte differentiation [GO:0045618]	5	4	4	13
ureteric bud development [GO:0001657]	8	3	2	13
stem cell differentiation [GO:0048863]	6	3	4	13
T cell differentiation [GO:0030217]	5	4	4	13
embryonic cranial skeleton morphogenesis [GO:0048701]	9	2	2	13
face development [GO:0060324]	4	5	4	13
labyrinthine layer blood vessel development [GO:0060716]	5	4	4	13
embryonic pattern specification [GO:0009880]	6	4	3	13
retina development in camera-type eye [GO:0060041]	5	3	5	13
cellular response to extracellular stimulus [GO:0031668]	4	4	4	12
histone H4 acetylation [GO:0043967]	4	4	4	12
DNA damage checkpoint signaling [GO:0000077]	4	4	4	12
DNA methylation [GO:0006306]	3	4	5	12
regulation of lipid metabolic process [GO:0019216]	3	4	5	12
positive regulation of I-kappaB kinase/NF-kappaB signaling [GO:0043123]	4	4	4	12
cholesterol metabolic process [GO:0008203]	4	4	4	12
positive regulation of inflammatory response [GO:0050729]	4	4	4	12
positive regulation of NF-kappaB transcription factor activity [GO:0051092]	4	4	4	12
Wnt signaling pathway [GO:0016055]	5	3	4	12
negative regulation of myoblast differentiation [GO:0045662]	4	4	4	12
response to starvation [GO:0042594]	4	4	4	12
positive regulation of histone H3-K4 methylation [GO:0051571]	4	4	4	12
cellular response to BMP stimulus [GO:0071773]	5	3	4	12
neuron migration [GO:0001764]	4	4	4	12
ventricular septum development [GO:0003281]	4	4	4	12
atrioventricular canal development [GO:0036302]	4	4	4	12
ATP-dependent chromatin remodeling [GO:0043044]	4	4	4	12
embryonic digit morphogenesis [GO:0042733]	5	3	4	12
positive regulation of telomerase activity [GO:0051973]	4	4	4	12
positive regulation of epithelial cell migration [GO:0010634]	4	4	4	12
embryonic limb morphogenesis [GO:0030326]	4	4	4	12
cellular response to estradiol stimulus [GO:0071392]	4	4	4	12
MAPK cascade [GO:0000165]	4	4	4	12
positive regulation of cell differentiation [GO:0045597]	4	4	4	12
cellular response to laminar fluid shear stress [GO:0071499]	2	5	5	12
negative regulation of ERK1 and ERK2 cascade [GO:0070373]	3	4	5	12
NIK/NF-kappaB signaling [GO:0038061]	4	4	4	12
positive regulation of transcription from RNA polymerase II promoter involved in cellular response to chemical stimulus [GO:1901522]	5	4	3	12
response to toxic substance [GO:0009636]	3	4	4	11
RNA splicing [GO:0008380]	3	4	4	11
cell migration [GO:0016477]	6	2	3	11
forebrain development [GO:0030900]	4	3	4	11
adipose tissue development [GO:0060612]	4	3	4	11
positive regulation of autophagy [GO:0010508]	3	4	4	11
regulation of neuron differentiation [GO:0045664]	5	3	3	11
cellular response to nerve growth factor stimulus [GO:1990090]	4	3	4	11
chromosome organization [GO:0051276]	4	3	4	11
regulation of gene expression, epigenetic [GO:0040029]	4	3	4	11
negative regulation of NF-kappaB transcription factor activity [GO:0032088]	4	3	4	11
transcription initiation from RNA polymerase II promoter [GO:0006367]	4	3	4	11
response to insulin [GO:0032868]	3	4	4	11
positive regulation of endothelial cell proliferation [GO:0001938]	4	4	3	11
female pregnancy [GO:0007565]	4	4	3	11
response to mechanical stimulus [GO:0009612]	5	3	3	11
cellular defense response [GO:0006968]	4	3	4	11
response to progesterone [GO:0032570]	3	4	4	11
epithelial tube branching involved in lung morphogenesis [GO:0060441]	4	3	4	11
positive regulation of epithelial to mesenchymal transition [GO:0010718]	5	3	3	11
positive regulation of BMP signaling pathway [GO:0030513]	4	3	4	11
cellular response to insulin stimulus [GO:0032869]	3	3	5	11
developmental growth [GO:0048589]	5	3	3	11
positive regulation of chondrocyte differentiation [GO:0032332]	5	3	3	11
epithelial to mesenchymal transition [GO:0001837]	5	3	3	11
definitive hemopoiesis [GO:0060216]	4	3	4	11
lipid metabolic process [GO:0006629]	3	4	4	11
positive regulation of stem cell population maintenance [GO:1902459]	4	3	4	11
lens fiber cell differentiation [GO:0070306]	4	3	4	11
cellular response to hormone stimulus [GO:0032870]	3	4	4	11
cellular response to transforming growth factor beta stimulus [GO:0071560]	4	3	4	11
I-kappaB kinase/NF-kappaB signaling [GO:0007249]	4	3	4	11
negative regulation of BMP signaling pathway [GO:0030514]	3	4	4	11
negative regulation of osteoblast differentiation [GO:0045668]	3	4	4	11
response to peptide hormone [GO:0043434]	3	4	4	11
face morphogenesis [GO:0060325]	5	3	2	10
negative regulation of I-kappaB kinase/NF-kappaB signaling [GO:0043124]	4	2	4	10
cellular response to glucose starvation [GO:0042149]	2	4	4	10
positive regulation of transcription from RNA polymerase II promoter in response to stress [GO:0036003]	2	4	4	10
regulation of osteoblast differentiation [GO:0045667]	4	3	3	10
cartilage condensation [GO:0001502]	3	3	4	10
negative regulation of cell growth [GO:0030308]	4	3	3	10
DNA-templated transcription, initiation [GO:0006352]	4	2	4	10
cellular response to fibroblast growth factor stimulus [GO:0044344]	5	3	2	10
ovarian follicle development [GO:0001541]	4	3	3	10
positive regulation of cell cycle [GO:0045787]	4	3	3	10
response to cAMP [GO:0051591]	3	3	4	10
positive regulation of mitotic cell cycle [GO:0045931]	4	3	3	10
artery morphogenesis [GO:0048844]	5	3	2	10
uterus development [GO:0060065]	4	3	3	10
club cell differentiation [GO:0060486]	3	3	4	10
response to growth factor [GO:0070848]	4	3	3	10
hippocampus development [GO:0021766]	4	3	3	10
cardiac conduction system development [GO:0003161]	5	3	2	10
negative regulation of DNA binding [GO:0043392]	4	2	4	10
mammary gland epithelial cell differentiation [GO:0060644]	3	3	4	10
positive regulation of branching involved in ureteric bud morphogenesis [GO:0090190]	5	2	3	10
positive regulation of cysteine-type endopeptidase activity involved in apoptotic process [GO:0043280]	4	3	3	10
negative regulation of apoptotic signaling pathway [GO:2001234]	4	3	3	10
histone acetylation [GO:0016573]	4	3	3	10
signal transduction involved in regulation of gene expression [GO:0023019]	3	4	3	10
cell fate specification [GO:0001708]	4	3	3	10
regulation of insulin secretion involved in cellular response to glucose stimulus [GO:0061178]	2	4	4	10
embryonic hindlimb morphogenesis [GO:0035116]	5	3	2	10
defense response to bacterium [GO:0042742]	2	4	4	10
skeletal muscle tissue development [GO:0007519]	4	3	3	10
trophectodermal cell differentiation [GO:0001829]	2	4	4	10
receptor signaling pathway via JAK-STAT [GO:0007259]	3	3	4	10
estrous cycle [GO:0044849]	3	3	3	9
negative regulation of protein binding [GO:0032091]	4	3	2	9
blood vessel development [GO:0001568]	3	3	3	9
xenobiotic metabolic process [GO:0006805]	3	3	3	9
adrenal gland development [GO:0030325]	3	3	3	9
platelet-derived growth factor receptor signaling pathway [GO:0048008]	4	3	2	9
bone mineralization [GO:0030282]	3	3	3	9
mRNA transcription by RNA polymerase II [GO:0042789]	3	3	3	9
ATF6-mediated unfolded protein response [GO:0036500]	3	3	3	9
positive regulation of endothelial cell migration [GO:0010595]	6	1	2	9
myeloid dendritic cell differentiation [GO:0043011]	3	3	3	9
protein sumoylation [GO:0016925]	4	2	3	9
cell morphogenesis [GO:0000902]	3	3	3	9
negative regulation of Notch signaling pathway [GO:0045746]	5	2	2	9
regulation of inflammatory response [GO:0050727]	4	2	3	9
endoderm development [GO:0007492]	4	2	3	9
protein acetylation [GO:0006473]	3	3	3	9
lung saccule development [GO:0060430]	3	3	3	9
negative regulation of neuron death [GO:1901215]	3	3	3	9
type I pneumocyte differentiation [GO:0060509]	2	3	4	9
chemotaxis [GO:0006935]	3	3	3	9
negative regulation of cell cycle [GO:0045786]	4	3	2	9
positive regulation of collagen biosynthetic process [GO:0032967]	3	3	3	9
maintenance of DNA methylation [GO:0010216]	3	3	3	9
histone H3-K4 methylation [GO:0051568]	3	3	3	9
positive regulation of interleukin-8 production [GO:0032757]	3	3	3	9
embryonic skeletal system development [GO:0048706]	3	3	3	9
germ cell development [GO:0007281]	5	3	1	9
dopaminergic neuron differentiation [GO:0071542]	4	3	2	9
gene expression [GO:0010467]	4	3	2	9
regulation of ossification [GO:0030278]	5	2	2	9
positive regulation of neuron death [GO:1901216]	2	3	4	9
positive regulation of blood vessel endothelial cell migration [GO:0043536]	3	3	3	9
mesoderm development [GO:0007498]	5	2	2	9
lung epithelial cell differentiation [GO:0060487]	3	3	3	9
positive regulation of protein catabolic process [GO:0045732]	3	3	3	9
response to fatty acid [GO:0070542]	3	3	3	9
neuronal stem cell population maintenance [GO:0097150]	3	3	3	9
response to lipopolysaccharide [GO:0032496]	2	4	3	9
aortic valve morphogenesis [GO:0003180]	6	1	2	9
cell adhesion [GO:0007155]	3	3	3	9
regulation of DNA methylation [GO:0044030]	3	3	3	9
midbrain development [GO:0030901]	4	2	3	9
pancreas development [GO:0031016]	3	3	3	9
cellular iron ion homeostasis [GO:0006879]	3	3	3	9
regulation of transforming growth factor beta2 production [GO:0032909]	3	3	3	9
negative regulation of protein sumoylation [GO:0033234]	3	3	3	9
negative regulation of erythrocyte differentiation [GO:0045647]	4	2	3	9
cellular response to mechanical stimulus [GO:0071260]	4	2	3	9
positive regulation of mammary gland epithelial cell proliferation [GO:0033601]	3	3	3	9
epidermal cell differentiation [GO:0009913]	3	3	3	9
positive regulation of mesenchymal cell proliferation [GO:0002053]	4	2	3	9
calcineurin-NFAT signaling cascade [GO:0033173]	5	2	2	9
negative regulation of protein catabolic process [GO:0042177]	3	3	3	9
negative regulation of interferon-beta production [GO:0032688]	3	3	3	9
hematopoietic progenitor cell differentiation [GO:0002244]	3	3	3	9
endocrine pancreas development [GO:0031018]	2	5	2	9
positive regulation of brown fat cell differentiation [GO:0090336]	4	3	2	9
SMAD protein complex assembly [GO:0007183]	3	3	3	9
regulation of transforming growth factor beta receptor signaling pathway [GO:0017015]	3	3	3	9
snRNA transcription by RNA polymerase II [GO:0042795]	3	3	3	9
snRNA transcription by RNA polymerase III [GO:0042796]	3	3	3	9
telomere maintenance [GO:0000723]	3	3	3	9
cellular senescence [GO:0090398]	3	3	3	9
protein transport [GO:0015031]	2	3	3	8
regulation of adaptive immune response [GO:0002819]	3	2	3	8
positive regulation of histone deacetylation [GO:0031065]	4	2	2	8
cardiac muscle cell proliferation [GO:0060038]	4	2	2	8
homeostatic process [GO:0042592]	2	3	3	8
skeletal system morphogenesis [GO:0048705]	3	3	2	8
decidualization [GO:0046697]	2	3	3	8
intrinsic apoptotic signaling pathway in response to endoplasmic reticulum stress [GO:0070059]	2	3	3	8
PERK-mediated unfolded protein response [GO:0036499]	2	3	3	8
positive regulation of vascular endothelial growth factor production [GO:0010575]	4	2	2	8
visual perception [GO:0007601]	3	2	3	8
T cell differentiation in thymus [GO:0033077]	4	2	2	8
epidermis development [GO:0008544]	6	1	1	8
granulocyte differentiation [GO:0030851]	3	3	2	8
inner ear development [GO:0048839]	3	2	3	8
positive regulation of interferon-gamma production [GO:0032729]	3	3	2	8
cellular response to fatty acid [GO:0071398]	2	3	3	8
positive regulation of osteoclast differentiation [GO:0045672]	2	3	3	8
protein phosphorylation [GO:0006468]	3	3	2	8
visual learning [GO:0008542]	4	2	2	8
negative regulation of endoplasmic reticulum stress-induced intrinsic apoptotic signaling pathway [GO:1902236]	2	3	3	8
positive regulation of glucose import [GO:0046326]	2	3	3	8
cell redox homeostasis [GO:0045454]	2	3	3	8
sensory perception of sound [GO:0007605]	6	1	1	8
Ras protein signal transduction [GO:0007265]	4	2	2	8
RNA polymerase II preinitiation complex assembly [GO:0051123]	3	2	3	8
cellular response to gamma radiation [GO:0071480]	2	3	3	8
regulation of osteoclast differentiation [GO:0045670]	2	3	3	8
primitive streak formation [GO:0090009]	3	3	2	8
protein demethylation [GO:0006482]	3	2	3	8
anatomical structure formation involved in morphogenesis [GO:0048646]	4	2	2	8
cellular response to epidermal growth factor stimulus [GO:0071364]	4	2	2	8
somitogenesis [GO:0001756]	4	2	2	8
luteinizing hormone secretion [GO:0032275]	3	2	3	8
regulation of glucose metabolic process [GO:0010906]	4	2	2	8
energy homeostasis [GO:0097009]	4	2	2	8
tumor necrosis factor-mediated signaling pathway [GO:0033209]	3	2	3	8
positive regulation of smooth muscle cell proliferation [GO:0048661]	4	1	3	8
cerebral cortex development [GO:0021987]	3	2	3	8
humoral immune response [GO:0006959]	4	2	2	8
inner ear morphogenesis [GO:0042472]	7	0	1	8
cardiac vascular smooth muscle cell differentiation [GO:0060947]	3	3	2	8
outflow tract septum morphogenesis [GO:0003148]	4	2	2	8
smooth muscle cell differentiation [GO:0051145]	4	2	2	8
cardiac ventricle morphogenesis [GO:0003208]	4	2	2	8
transcription by RNA polymerase III [GO:0006383]	3	2	3	8
regulation of epithelial cell proliferation [GO:0050678]	4	2	2	8
dorsal aorta morphogenesis [GO:0035912]	4	2	2	8
heart trabecula formation [GO:0060347]	4	2	2	8
epithelial to mesenchymal transition involved in endocardial cushion formation [GO:0003198]	4	2	2	8
neural crest cell migration [GO:0001755]	4	2	2	8
positive regulation of transcription from RNA polymerase II promoter in response to hypoxia [GO:0061419]	2	3	3	8
spleen development [GO:0048536]	3	2	3	8
positive regulation of interleukin-12 production [GO:0032735]	3	2	3	8
type I interferon signaling pathway [GO:0060337]	3	2	3	8
cell-cell signaling [GO:0007267]	4	2	2	8
positive regulation of nitric oxide biosynthetic process [GO:0045429]	2	3	3	8
histone H3-K4 trimethylation [GO:0080182]	3	2	3	8
cellular response to calcium ion [GO:0071277]	1	4	3	8
mesoderm formation [GO:0001707]	3	3	2	8
negative regulation of chondrocyte differentiation [GO:0032331]	5	2	1	8
positive regulation of histone H3-K27 methylation [GO:0061087]	2	3	3	8
cellular response to drug [GO:0035690]	2	3	3	8
response to muscle stretch [GO:0035994]	2	3	3	8
extracellular matrix organization [GO:0030198]	2	3	3	8
protein ubiquitination [GO:0016567]	2	3	3	8
positive regulation of cholesterol efflux [GO:0010875]	2	3	3	8
gamete generation [GO:0007276]	3	2	3	8
bone morphogenesis [GO:0060349]	3	2	3	8
middle ear morphogenesis [GO:0042474]	5	1	2	8
trachea cartilage development [GO:0060534]	3	3	2	8
negative regulation of cell differentiation [GO:0045596]	4	2	2	8
growth hormone receptor signaling pathway via JAK-STAT [GO:0060397]	2	3	3	8
placenta development [GO:0001890]	3	2	2	7
negative regulation of epithelial cell proliferation [GO:0050680]	3	2	2	7
positive regulation of cardiac muscle myoblast proliferation [GO:0110024]	3	2	2	7
odontogenesis of dentin-containing tooth [GO:0042475]	5	1	1	7
regulation of immune response [GO:0050776]	3	2	2	7
brown fat cell differentiation [GO:0050873]	2	2	3	7
positive regulation of transcription by RNA polymerase III [GO:0045945]	3	2	2	7
kinetochore assembly [GO:0051382]	3	1	3	7
chromosome segregation [GO:0007059]	4	1	2	7
regulation of insulin secretion [GO:0050796]	2	3	2	7
osteoblast differentiation [GO:0001649]	3	2	2	7
sex differentiation [GO:0007548]	3	2	2	7
positive regulation of neuroblast proliferation [GO:0002052]	4	1	2	7
cellular response to amino acid stimulus [GO:0071230]	1	3	3	7
positive regulation of vascular associated smooth muscle cell proliferation [GO:1904707]	3	2	2	7
regulation of transcription involved in G1/S transition of mitotic cell cycle [GO:0000083]	3	2	2	7
trophoblast giant cell differentiation [GO:0060707]	3	2	2	7
cellular response to vascular endothelial growth factor stimulus [GO:0035924]	2	3	2	7
wound healing [GO:0042060]	4	1	2	7
positive regulation of leukocyte adhesion to vascular endothelial cell [GO:1904996]	3	2	2	7
response to antibiotic [GO:0046677]	3	2	2	7
hematopoietic stem cell proliferation [GO:0071425]	3	2	2	7
blood vessel remodeling [GO:0001974]	3	2	2	7
positive regulation of core promoter binding [GO:1904798]	3	2	2	7
response to hormone [GO:0009725]	3	2	2	7
autophagy [GO:0006914]	1	3	3	7
cellular response to dexamethasone stimulus [GO:0071549]	3	2	2	7
regulation of translation [GO:0006417]	3	2	2	7
endothelial cell activation [GO:0042118]	2	2	3	7
positive regulation of cardiac muscle cell proliferation [GO:0060045]	3	2	2	7
type II pneumocyte differentiation [GO:0060510]	2	2	3	7
camera-type eye morphogenesis [GO:0048593]	3	2	2	7
oligodendrocyte differentiation [GO:0048709]	3	2	2	7
negative regulation of keratinocyte differentiation [GO:0045617]	2	2	3	7
eyelid development in camera-type eye [GO:0061029]	4	1	2	7
positive regulation of tyrosine phosphorylation of STAT protein [GO:0042531]	3	2	2	7
negative regulation of transcription regulatory region DNA binding [GO:2000678]	4	1	2	7
negative regulation of cardiac muscle cell apoptotic process [GO:0010667]	2	2	3	7
negative regulation of mesenchymal cell apoptotic process [GO:2001054]	3	2	2	7
base-excision repair [GO:0006284]	3	2	2	7
response to nutrient [GO:0007584]	2	2	3	7
interferon-gamma-mediated signaling pathway [GO:0060333]	3	1	3	7
keratinocyte differentiation [GO:0030216]	3	2	2	7
canonical Wnt signaling pathway [GO:0060070]	4	2	1	7
cellular response to growth factor stimulus [GO:0071363]	3	2	2	7
negative regulation of ossification [GO:0030279]	3	2	2	7
negative regulation of fibroblast proliferation [GO:0048147]	2	2	3	7
negative regulation of endothelial cell migration [GO:0010596]	2	2	3	7
hair follicle development [GO:0001942]	3	2	2	7
osteoblast development [GO:0002076]	2	3	2	7
positive regulation of cartilage development [GO:0061036]	2	2	3	7
positive regulation of transcription initiation from RNA polymerase II promoter [GO:0060261]	1	3	3	7
response to cold [GO:0009409]	2	2	3	7
positive regulation of axon extension [GO:0045773]	2	2	2	6
mRNA transport [GO:0051028]	2	2	2	6
regulation of cytokinesis [GO:0032465]	2	2	2	6
cAMP-mediated signaling [GO:0019933]	2	2	2	6
cell cycle G2/M phase transition [GO:0044839]	2	2	2	6
mitotic chromosome condensation [GO:0007076]	2	2	2	6
regulation of histone phosphorylation [GO:0033127]	2	2	2	6
heart morphogenesis [GO:0003007]	3	2	1	6
nucleosome disassembly [GO:0006337]	2	2	2	6
fibroblast migration [GO:0010761]	2	2	2	6
positive regulation of circadian rhythm [GO:0042753]	4	1	1	6
flagellated sperm motility [GO:0030317]	2	2	2	6
uterus morphogenesis [GO:0061038]	2	2	2	6
response to osmotic stress [GO:0006970]	2	2	2	6
cellular response to dopamine [GO:1903351]	2	2	2	6
negative regulation of oxidative stress-induced neuron death [GO:1903204]	2	2	2	6
motile cilium assembly [GO:0044458]	2	2	2	6
seminiferous tubule development [GO:0072520]	2	2	2	6
myotube differentiation [GO:0014902]	2	2	2	6
hematopoietic stem cell differentiation [GO:0060218]	3	1	2	6
epithelial cell morphogenesis [GO:0003382]	2	2	2	6
keratinocyte development [GO:0003334]	2	2	2	6
post-embryonic camera-type eye development [GO:0031077]	2	2	2	6
regulation of keratinocyte proliferation [GO:0010837]	2	2	2	6
entrainment of circadian clock by photoperiod [GO:0043153]	2	2	2	6
positive regulation of protein dephosphorylation [GO:0035307]	2	2	2	6
mRNA splicing, via spliceosome [GO:0000398]	2	2	2	6
interleukin-6-mediated signaling pathway [GO:0070102]	2	2	2	6
positive regulation of DNA-templated transcription, initiation [GO:2000144]	2	2	2	6
enucleate erythrocyte differentiation [GO:0043353]	2	2	2	6
positive regulation of DNA repair [GO:0045739]	2	2	2	6
response to redox state [GO:0051775]	2	2	2	6
cellular response to hepatocyte growth factor stimulus [GO:0035729]	2	2	2	6
positive regulation of lipid biosynthetic process [GO:0046889]	2	2	2	6
positive regulation of multicellular organism growth [GO:0040018]	2	2	2	6
positive regulation of transforming growth factor beta3 production [GO:0032916]	2	2	2	6
response to activity [GO:0014823]	2	2	2	6
response to organic substance [GO:0010033]	2	2	2	6
establishment of viral latency [GO:0019043]	2	2	2	6
endoplasmic reticulum to Golgi vesicle-mediated transport [GO:0006888]	2	2	2	6
positive regulation of peptidyl-serine phosphorylation [GO:0033138]	2	2	2	6
regulation of DNA-binding transcription factor activity [GO:0051090]	2	2	2	6
negative regulation of interferon-gamma production [GO:0032689]	2	2	2	6
negative regulation of protein kinase B signaling [GO:0051898]	2	2	2	6
positive regulation of intrinsic apoptotic signaling pathway [GO:2001244]	2	2	2	6
neuron fate specification [GO:0048665]	4	1	1	6
gene silencing [GO:0016458]	2	2	2	6
positive regulation of DNA methylation-dependent heterochromatin assembly [GO:0090309]	4	1	1	6
regulation of receptor signaling pathway via JAK-STAT [GO:0046425]	2	2	2	6
regulation of transcription regulatory region DNA binding [GO:2000677]	2	2	2	6
histone H3 acetylation [GO:0043966]	2	2	2	6
hepatocyte differentiation [GO:0070365]	1	2	3	6
response to light stimulus [GO:0009416]	1	3	2	6
neurogenesis [GO:0022008]	3	2	1	6
vitellogenesis [GO:0007296]	2	2	2	6
positive regulation of fibroblast proliferation [GO:0048146]	2	2	2	6
cerebellum development [GO:0021549]	4	1	1	6
neural crest cell development [GO:0014032]	4	1	1	6
insulin receptor signaling pathway [GO:0008286]	4	1	1	6
canonical glycolysis [GO:0061621]	2	2	2	6
negative regulation of autophagy [GO:0010507]	2	2	2	6
negative regulation of cardiac muscle hypertrophy in response to stress [GO:1903243]	2	2	2	6
negative regulation of stress-activated MAPK cascade [GO:0032873]	2	2	2	6
oocyte maturation [GO:0001556]	2	2	2	6
blastocyst formation [GO:0001825]	2	2	2	6
cellular response to interleukin-4 [GO:0071353]	2	2	2	6
positive regulation of protein kinase B signaling [GO:0051897]	2	2	2	6
positive regulation of T cell differentiation [GO:0045582]	2	2	2	6
intestinal epithelial cell differentiation [GO:0060575]	1	2	3	6
phospholipid metabolic process [GO:0006644]	2	2	2	6
type B pancreatic cell differentiation [GO:0003309]	2	2	2	6
positive regulation of protein import into nucleus [GO:0042307]	2	2	2	6
bicellular tight junction assembly [GO:0070830]	2	2	2	6
neural tube development [GO:0021915]	2	2	2	6
cochlea morphogenesis [GO:0090103]	4	1	1	6
regulation of fat cell differentiation [GO:0045598]	3	1	2	6
cellular response to glucocorticoid stimulus [GO:0071385]	4	1	1	6
Notch signaling involved in heart development [GO:0061314]	4	1	1	6
muscle cell cellular homeostasis [GO:0046716]	2	2	2	6
negative regulation of bone mineralization [GO:0030502]	2	2	2	6
positive regulation of nitric-oxide synthase activity [GO:0051000]	2	2	2	6
regulation of glycolytic process [GO:0006110]	2	2	2	6
positive regulation of chromatin binding [GO:0035563]	2	2	2	6
DNA unwinding involved in DNA replication [GO:0006268]	2	2	2	6
cellular protein-containing complex assembly [GO:0034622]	2	2	2	6
positive regulation of interleukin-1 beta production [GO:0032731]	2	2	2	6
secondary heart field specification [GO:0003139]	3	2	1	6
histone H4-K5 acetylation [GO:0043981]	2	2	2	6
histone H4-K8 acetylation [GO:0043982]	2	2	2	6
hindbrain development [GO:0030902]	2	1	3	6
branching involved in mammary gland duct morphogenesis [GO:0060444]	2	2	2	6
negative regulation of G1/S transition of mitotic cell cycle [GO:2000134]	2	2	2	6
positive regulation of cellular protein metabolic process [GO:0032270]	2	2	2	6
positive regulation of sprouting angiogenesis [GO:1903672]	2	2	2	6
intestinal epithelial cell development [GO:0060576]	3	2	1	6
histone H3-K4 dimethylation [GO:0044648]	2	2	2	6
histone H3-K4 monomethylation [GO:0097692]	2	2	2	6
histone H4-K16 acetylation [GO:0043984]	2	2	2	6
positive regulation of transporter activity [GO:0032411]	2	2	2	6
hemopoiesis [GO:0030097]	4	1	1	6
somite rostral/caudal axis specification [GO:0032525]	3	2	1	6
regulation of myeloid cell differentiation [GO:0045637]	3	2	1	6
regulation of epidermal cell differentiation [GO:0045604]	2	2	2	6
positive regulation of phosphatidylinositol 3-kinase signaling [GO:0014068]	2	2	2	6
DNA methylation-dependent heterochromatin assembly [GO:0006346]	2	2	2	6
positive regulation of Wnt signaling pathway [GO:0030177]	2	2	2	6
adult locomotory behavior [GO:0008344]	3	2	1	6
megakaryocyte development [GO:0035855]	3	2	1	6
negative regulation of myeloid cell differentiation [GO:0045638]	2	2	2	6
cell aging [GO:0007569]	2	2	2	6
rRNA processing [GO:0006364]	3	1	2	6
negative regulation of histone H3-K27 methylation [GO:0061086]	2	2	2	6
positive regulation of testosterone secretion [GO:2000845]	2	2	2	6
ERK1 and ERK2 cascade [GO:0070371]	2	2	2	6
regulation of telomere maintenance [GO:0032204]	2	2	2	6
positive regulation of intrinsic apoptotic signaling pathway in response to DNA damage [GO:1902231]	2	2	2	6
protein homooligomerization [GO:0051260]	2	2	2	6
positive regulation of female receptivity [GO:0045925]	2	2	2	6
regulation of thyroid hormone mediated signaling pathway [GO:0002155]	2	2	2	6
intracellular signal transduction [GO:0035556]	3	1	2	6
cellular response to interleukin-6 [GO:0071354]	2	2	2	6
cellular response to nicotine [GO:0071316]	2	2	2	6
positive regulation of lipid storage [GO:0010884]	2	2	2	6
positive regulation of miRNA metabolic process [GO:2000630]	2	2	2	6
odontogenesis [GO:0042476]	3	1	2	6
positive regulation of bone mineralization [GO:0030501]	3	1	2	6
negative regulation of stem cell proliferation [GO:2000647]	2	2	2	6
positive regulation of ubiquitin-protein transferase activity [GO:0051443]	2	2	2	6
regulation of protein stability [GO:0031647]	1	3	2	6
platelet activation [GO:0030168]	2	2	2	6
determination of adult lifespan [GO:0008340]	2	2	2	6
negative regulation of necroptotic process [GO:0060546]	2	2	2	6
protein polyubiquitination [GO:0000209]	2	2	2	6
positive regulation of cell proliferation involved in heart morphogenesis [GO:2000138]	2	2	2	6
sebaceous gland development [GO:0048733]	2	2	2	6
regulation of alternative mRNA splicing, via spliceosome [GO:0000381]	2	2	2	6
positive regulation of interleukin-2 production [GO:0032743]	2	2	2	6
osteoblast fate commitment [GO:0002051]	3	2	1	6
regulation of mRNA processing [GO:0050684]	2	2	2	6
Sertoli cell differentiation [GO:0060008]	2	2	2	6
negative regulation of muscle cell differentiation [GO:0051148]	2	2	2	6
primary miRNA processing [GO:0031053]	2	2	2	6
positive regulation of extracellular matrix assembly [GO:1901203]	2	2	2	6
regulation of binding [GO:0051098]	2	2	2	6
response to transforming growth factor beta [GO:0071559]	2	2	2	6
nucleosome assembly [GO:0006334]	2	2	2	6
positive regulation of gamma-delta T cell differentiation [GO:0045588]	2	3	1	6
bronchus cartilage development [GO:0060532]	2	2	2	6
intestinal epithelial structure maintenance [GO:0060729]	2	2	2	6
limb bud formation [GO:0060174]	2	3	1	6
lung smooth muscle development [GO:0061145]	2	2	2	6
negative regulation of epithelial cell differentiation [GO:0030857]	2	2	2	6
regulation of cell adhesion [GO:0030155]	2	2	2	6
negative regulation of viral transcription [GO:0032897]	2	2	2	6
regulation of multicellular organism growth [GO:0040014]	2	2	2	6
taurine metabolic process [GO:0019530]	2	2	2	6
positive regulation of natural killer cell differentiation [GO:0032825]	2	2	2	6
T cell homeostasis [GO:0043029]	2	2	2	6
acrosome assembly [GO:0001675]	2	2	2	6
spermatid nucleus differentiation [GO:0007289]	2	2	2	6
negative regulation of exonuclease activity [GO:1905778]	2	2	2	6
negative regulation of telomere maintenance via semi-conservative replication [GO:0032214]	2	2	2	6
negative regulation of telomere maintenance via telomerase [GO:0032211]	2	2	2	6
negative regulation of telomere maintenance via telomere lengthening [GO:1904357]	2	2	2	6
negative regulation of telomeric D-loop disassembly [GO:1905839]	2	2	2	6
telomeric D-loop disassembly [GO:0061820]	2	2	2	6
response to organic cyclic compound [GO:0014070]	1	3	2	6
positive regulation of cell adhesion [GO:0045785]	2	2	2	6
regulation of mitotic cell cycle [GO:0007346]	2	2	2	6
Leydig cell differentiation [GO:0033327]	2	2	2	6
protein monoubiquitination [GO:0006513]	2	2	2	6
positive regulation of transcription from RNA polymerase II promoter by glucose [GO:0000432]	2	2	2	6
response to glucose [GO:0009749]	0	3	3	6
cellular response to fluid shear stress [GO:0071498]	0	3	3	6
response to carbohydrate [GO:0009743]	1	2	2	5
positive regulation of cell growth [GO:0030307]	2	1	2	5
negative regulation of tumor necrosis factor production [GO:0032720]	1	2	2	5
female gonad development [GO:0008585]	1	2	2	5
negative regulation of Schwann cell proliferation [GO:0010626]	2	2	1	5
positive regulation of transcription from RNA polymerase II promoter in response to oxidative stress [GO:0036091]	1	2	2	5
negative regulation of endothelial cell proliferation [GO:0001937]	2	1	2	5
positive regulation of endothelial cell differentiation [GO:0045603]	3	1	1	5
defense response to protozoan [GO:0042832]	1	2	2	5
commitment of neuronal cell to specific neuron type in forebrain [GO:0021902]	1	2	2	5
negative regulation of cellular senescence [GO:2000773]	3	1	1	5
negative regulation of myotube differentiation [GO:0010832]	1	2	2	5
response to wounding [GO:0009611]	2	1	2	5
mitochondrion organization [GO:0007005]	1	2	2	5
negative regulation of cyclin-dependent protein serine/threonine kinase activity [GO:0045736]	1	2	2	5
white fat cell differentiation [GO:0050872]	1	2	2	5
positive regulation of protein ubiquitination [GO:0031398]	2	1	2	5
replication fork processing [GO:0031297]	2	1	2	5
resolution of meiotic recombination intermediates [GO:0000712]	2	1	2	5
memory [GO:0007613]	1	2	2	5
regulation of cell size [GO:0008361]	2	2	1	5
positive regulation of defense response to virus by host [GO:0002230]	2	1	2	5
positive regulation of transcription from RNA polymerase II promoter involved in unfolded protein response [GO:0006990]	1	2	2	5
regulation of cell growth [GO:0001558]	1	2	2	5
negative regulation of sprouting angiogenesis [GO:1903671]	1	2	2	5
negative regulation of interleukin-4 production [GO:0032713]	2	2	1	5
regulation of mammary gland epithelial cell proliferation [GO:0033599]	2	1	2	5
smoothened signaling pathway [GO:0007224]	3	1	1	5
positive regulation of vascular associated smooth muscle cell apoptotic process [GO:1905461]	1	2	2	5
blood circulation [GO:0008015]	2	1	2	5
cell migration involved in sprouting angiogenesis [GO:0002042]	2	2	1	5
epithelial cell proliferation [GO:0050673]	2	1	2	5
placenta blood vessel development [GO:0060674]	1	2	2	5
response to corticosterone [GO:0051412]	1	2	2	5
response to gravity [GO:0009629]	1	2	2	5
response to hydrogen peroxide [GO:0042542]	2	1	2	5
prostate gland epithelium morphogenesis [GO:0060740]	2	2	1	5
branching involved in blood vessel morphogenesis [GO:0001569]	3	1	1	5
metanephros development [GO:0001656]	4	0	1	5
positive regulation of kidney development [GO:0090184]	2	1	2	5
male meiosis I [GO:0007141]	3	1	1	5
mitotic G2 DNA damage checkpoint signaling [GO:0007095]	3	1	1	5
brain morphogenesis [GO:0048854]	2	1	2	5
mitochondrial transcription [GO:0006390]	2	1	2	5
positive regulation of endothelial cell apoptotic process [GO:2000353]	1	2	2	5
negative regulation of androgen receptor signaling pathway [GO:0060766]	2	1	2	5
regulation of monocyte differentiation [GO:0045655]	2	1	2	5
response to testosterone [GO:0033574]	2	1	2	5
cochlea development [GO:0090102]	3	1	1	5
pharyngeal system development [GO:0060037]	5	0	0	5
response to estrogen [GO:0043627]	3	1	1	5
ureter morphogenesis [GO:0072197]	3	1	1	5
cardiac muscle cell differentiation [GO:0055007]	2	2	1	5
embryonic digestive tract morphogenesis [GO:0048557]	3	1	1	5
ascending aorta morphogenesis [GO:0035910]	2	2	1	5
embryonic heart tube morphogenesis [GO:0003143]	2	2	1	5
midbrain-hindbrain boundary morphogenesis [GO:0021555]	2	1	2	5
positive regulation of Notch signaling pathway [GO:0045747]	2	2	1	5
cardiac epithelial to mesenchymal transition [GO:0060317]	3	1	1	5
endocardial cushion morphogenesis [GO:0003203]	3	1	1	5
negative regulation of biomineral tissue development [GO:0070168]	3	1	1	5
vasculogenesis [GO:0001570]	1	2	2	5
intestinal epithelial cell maturation [GO:0060574]	2	1	2	5
positive regulation of chemokine production [GO:0032722]	1	2	2	5
positive regulation of hormone biosynthetic process [GO:0046886]	1	2	2	5
regulation of protein neddylation [GO:2000434]	1	2	2	5
regulation of transcription from RNA polymerase II promoter in response to oxidative stress [GO:0043619]	1	2	2	5
respiratory system process [GO:0003016]	2	1	2	5
morphogenesis of an epithelial sheet [GO:0002011]	2	1	2	5
cellular response to cadmium ion [GO:0071276]	1	2	2	5
cellular response to copper ion [GO:0071280]	1	2	2	5
positive regulation of interferon-beta production [GO:0032728]	2	1	2	5
regulation of MyD88-dependent toll-like receptor signaling pathway [GO:0034124]	2	1	2	5
limb development [GO:0060173]	1	2	2	5
positive regulation of interferon-alpha production [GO:0032727]	2	1	2	5
regulation of type I interferon production [GO:0032479]	1	2	2	5
histone H3-K36 demethylation [GO:0070544]	2	1	2	5
embryonic camera-type eye morphogenesis [GO:0048596]	2	1	2	5
cellular response to cycloheximide [GO:0071409]	1	2	2	5
negative regulation of smooth muscle cell proliferation [GO:0048662]	1	2	2	5
positive regulation of protein metabolic process [GO:0051247]	1	2	2	5
negative regulation of keratinocyte proliferation [GO:0010839]	3	1	1	5
retina layer formation [GO:0010842]	3	1	1	5
cellular response to peptide hormone stimulus [GO:0071375]	1	2	2	5
tissue development [GO:0009888]	1	2	2	5
long-term memory [GO:0007616]	3	1	1	5
termination of mitochondrial transcription [GO:0006393]	2	1	2	5
negative regulation of monocyte differentiation [GO:0045656]	2	1	2	5
negative regulation of vascular associated smooth muscle cell differentiation [GO:1905064]	3	1	1	5
regulation of odontoblast differentiation [GO:1901329]	1	2	2	5
negative regulation of cholesterol storage [GO:0010887]	1	2	2	5
negative regulation of interferon-gamma-mediated signaling pathway [GO:0060336]	1	2	2	5
negative regulation of macrophage derived foam cell differentiation [GO:0010745]	1	2	2	5
positive regulation of retinoic acid receptor signaling pathway [GO:0048386]	1	2	2	5
acute-phase response [GO:0006953]	1	2	2	5
response to interferon-beta [GO:0035456]	2	1	2	5
adaptive immune response [GO:0002250]	2	2	1	5
heart valve development [GO:0003170]	2	2	1	5
growth plate cartilage chondrocyte growth [GO:0003430]	2	2	1	5
Harderian gland development [GO:0070384]	2	2	1	5
interleukin-1-mediated signaling pathway [GO:0070498]	1	2	2	5
response to ischemia [GO:0002931]	1	2	2	5
regulation of steroid metabolic process [GO:0019218]	3	1	1	5
peroxisome proliferator activated receptor signaling pathway [GO:0035357]	1	2	2	5
bone development [GO:0060348]	2	2	1	5
activation of cysteine-type endopeptidase activity involved in apoptotic process [GO:0006919]	1	2	2	5
negative regulation of cytosolic calcium ion concentration [GO:0051481]	1	2	2	5
nodal signaling pathway [GO:0038092]	2	1	2	5
cellular response to heparin [GO:0071504]	1	2	2	5
tissue homeostasis [GO:0001894]	1	2	2	5
embryonic process involved in female pregnancy [GO:0060136]	1	2	2	5
megakaryocyte differentiation [GO:0030219]	2	2	1	5
monocyte differentiation [GO:0030224]	1	2	2	5
positive regulation of neurogenesis [GO:0050769]	2	1	2	5
cellular response to low-density lipoprotein particle stimulus [GO:0071404]	1	2	2	5
platelet formation [GO:0030220]	2	2	1	5
positive regulation of B cell differentiation [GO:0045579]	1	2	2	5
male genitalia development [GO:0030539]	1	2	2	5
hippo signaling [GO:0035329]	2	2	1	5
endothelial cell proliferation [GO:0001935]	1	2	2	5
ubiquitin-dependent protein catabolic process [GO:0006511]	1	2	2	5
late viral transcription [GO:0019086]	2	1	2	5
regulation of transcription from RNA polymerase II promoter by glucose [GO:0000430]	2	1	2	5
bile acid signaling pathway [GO:0038183]	1	2	2	5
fertilization [GO:0009566]	1	2	2	5
erythrocyte maturation [GO:0043249]	1	2	2	5
substantia nigra development [GO:0021762]	2	1	2	5
mitotic spindle assembly [GO:0090307]	1	2	2	5
regulation of RNA splicing [GO:0043484]	1	2	2	5
negative regulation of Rho protein signal transduction [GO:0035024]	2	1	1	4
positive regulation of cilium assembly [GO:0045724]	2	1	1	4
regulation of actin cytoskeleton organization [GO:0032956]	2	1	1	4
coronary artery morphogenesis [GO:0060982]	2	1	1	4
muscle organ morphogenesis [GO:0048644]	2	1	1	4
cellular response to amino acid starvation [GO:0034198]	1	1	2	4
gluconeogenesis [GO:0006094]	1	1	2	4
positive regulation of transcription by RNA polymerase I [GO:0045943]	2	1	1	4
cerebellar granule cell precursor proliferation [GO:0021930]	2	1	1	4
spermatid development [GO:0007286]	2	1	1	4
DNA damage response, signal transduction by p53 class mediator [GO:0030330]	2	1	1	4
positive regulation of cytokine production [GO:0001819]	2	1	1	4
actin cytoskeleton organization [GO:0030036]	2	1	1	4
erythrocyte development [GO:0048821]	2	1	1	4
germinal center formation [GO:0002467]	2	1	1	4
cellular response to lithium ion [GO:0071285]	2	1	1	4
positive regulation of macrophage activation [GO:0043032]	1	2	1	4
axonogenesis [GO:0007409]	2	1	1	4
cellular response to zinc ion [GO:0071294]	2	1	1	4
regulation of gene expression by genetic imprinting [GO:0006349]	2	1	1	4
blood vessel maturation [GO:0001955]	2	1	1	4
male mating behavior [GO:0060179]	2	1	1	4
cytoplasmic sequestering of protein [GO:0051220]	2	1	1	4
establishment of protein localization [GO:0045184]	2	1	1	4
G1/S transition of mitotic cell cycle [GO:0000082]	2	1	1	4
negative regulation of fat cell proliferation [GO:0070345]	2	1	1	4
protein import into nucleus [GO:0006606]	2	1	1	4
learning or memory [GO:0007611]	2	1	1	4
myelination [GO:0042552]	2	1	1	4
positive regulation of Schwann cell differentiation [GO:0014040]	2	1	1	4
angiogenesis involved in wound healing [GO:0060055]	2	1	1	4
cell motility [GO:0048870]	2	1	1	4
hypothalamus development [GO:0021854]	2	1	1	4
regulation of angiogenesis [GO:0045765]	2	1	1	4
response to interleukin-1 [GO:0070555]	2	1	1	4
blood vessel morphogenesis [GO:0048514]	2	1	1	4
mesenchymal cell apoptotic process [GO:0097152]	2	1	1	4
positive regulation of cell-cell adhesion mediated by cadherin [GO:2000049]	1	2	1	4
lacrimal gland development [GO:0032808]	2	1	1	4
negative regulation of mitotic cell cycle [GO:0045930]	2	1	1	4
vascular endothelial growth factor receptor signaling pathway [GO:0048010]	2	1	1	4
enamel mineralization [GO:0070166]	2	1	1	4
response to water-immersion restraint stress [GO:1990785]	2	1	1	4
osteoclast differentiation [GO:0030316]	1	1	2	4
cardiac right ventricle morphogenesis [GO:0003215]	3	1	0	4
immune system development [GO:0002520]	2	1	1	4
mesonephros development [GO:0001823]	2	0	2	4
negative regulation of cell motility [GO:2000146]	2	1	1	4
positive regulation of histone H3-K9 acetylation [GO:2000617]	2	1	1	4
regulation of epithelial cell differentiation [GO:0030856]	2	1	1	4
response to gamma radiation [GO:0010332]	2	1	1	4
T cell receptor signaling pathway [GO:0050852]	2	1	1	4
cardiac muscle hypertrophy in response to stress [GO:0014898]	2	1	1	4
cellular response to gonadotropin stimulus [GO:0071371]	1	1	2	4
forebrain dorsal/ventral pattern formation [GO:0021798]	2	1	1	4
forebrain radial glial cell differentiation [GO:0021861]	2	1	1	4
limb morphogenesis [GO:0035108]	2	1	1	4
nose morphogenesis [GO:0043585]	2	1	1	4
prostate gland development [GO:0030850]	2	1	1	4
hematopoietic stem cell homeostasis [GO:0061484]	1	2	1	4
positive regulation of protein localization to nucleus [GO:1900182]	2	1	1	4
positive regulation of histone acetylation [GO:0035066]	2	1	1	4
pattern specification process [GO:0007389]	4	0	0	4
positive regulation of GTPase activity [GO:0043547]	2	1	1	4
comma-shaped body morphogenesis [GO:0072049]	2	1	1	4
regulation of secondary heart field cardioblast proliferation [GO:0003266]	2	1	1	4
S-shaped body morphogenesis [GO:0072050]	2	1	1	4
telencephalon development [GO:0021537]	2	1	1	4
vascular associated smooth muscle cell development [GO:0097084]	2	1	1	4
atrioventricular valve formation [GO:0003190]	2	1	1	4
atrial septum morphogenesis [GO:0060413]	3	1	0	4
cardiac left ventricle morphogenesis [GO:0003214]	2	1	1	4
negative regulation of transcription initiation from RNA polymerase II promoter [GO:0060633]	2	1	1	4
ventricular trabecula myocardium morphogenesis [GO:0003222]	2	1	1	4
cellular response to virus [GO:0098586]	2	1	1	4
negative regulation of reactive oxygen species metabolic process [GO:2000378]	2	1	1	4
negative regulation of thymocyte apoptotic process [GO:0070244]	2	1	1	4
oncogene-induced cell senescence [GO:0090402]	2	1	1	4
positive regulation of cellular senescence [GO:2000774]	2	1	1	4
senescence-associated heterochromatin focus assembly [GO:0035986]	2	1	1	4
negative regulation by host of viral transcription [GO:0043922]	2	1	1	4
negative regulation of double-strand break repair via nonhomologous end joining [GO:2001033]	2	1	1	4
positive regulation of response to DNA damage stimulus [GO:2001022]	2	1	1	4
positive regulation of stem cell proliferation [GO:2000648]	2	1	1	4
regulation of cell cycle process [GO:0010564]	2	1	1	4
regulation of cellular response to drug [GO:2001038]	2	1	1	4
negative regulation of protein-containing complex assembly [GO:0031333]	2	1	1	4
cellular response to interferon-beta [GO:0035458]	2	0	2	4
atrioventricular bundle cell differentiation [GO:0003167]	2	1	1	4
cardiac muscle cell myoblast differentiation [GO:0060379]	2	1	1	4
positive regulation of interleukin-6 production [GO:0032755]	2	1	1	4
sinoatrial node cell development [GO:0060931]	2	1	1	4
negative regulation of cysteine-type endopeptidase activity involved in apoptotic process [GO:0043154]	1	2	1	4
regulation of mitotic nuclear division [GO:0007088]	2	1	1	4
dorsal/ventral pattern formation [GO:0009953]	2	1	1	4
gastrulation with mouth forming second [GO:0001702]	2	1	1	4
mesendoderm development [GO:0048382]	2	1	1	4
positive regulation of embryonic development [GO:0040019]	1	2	1	4
pronephros development [GO:0048793]	1	1	2	4
urogenital system development [GO:0001655]	2	0	2	4
regulation of chondrocyte differentiation [GO:0032330]	3	0	1	4
respiratory gaseous exchange by respiratory system [GO:0007585]	3	0	1	4
segment specification [GO:0007379]	2	1	1	4
adult behavior [GO:0030534]	2	1	1	4
maternal behavior [GO:0042711]	2	1	1	4
chromatin silencing [GO:0006342]	2	1	1	4
positive regulation of DNA methylation [GO:1905643]	2	1	1	4
positive regulation of G2/M transition of mitotic cell cycle [GO:0010971]	2	1	1	4
positive regulation of cardiac muscle hypertrophy [GO:0010613]	2	1	1	4
lens morphogenesis in camera-type eye [GO:0002089]	2	1	1	4
locomotory behavior [GO:0007626]	2	1	1	4
endothelial cell differentiation [GO:0045446]	1	2	1	4
positive regulation of glial cell proliferation [GO:0060252]	2	1	1	4
myotube cell development [GO:0014904]	2	1	1	4
intrinsic apoptotic signaling pathway in response to DNA damage [GO:0008630]	2	1	1	4
negative regulation of vitamin D biosynthetic process [GO:0010957]	2	1	1	4
protein autoubiquitination [GO:0051865]	2	1	1	4
integrin-mediated signaling pathway [GO:0007229]	2	1	1	4
circadian temperature homeostasis [GO:0060086]	1	1	2	4
protein destabilization [GO:0031648]	1	1	2	4
regulation of type B pancreatic cell proliferation [GO:0061469]	2	1	1	4
regulation of skeletal muscle cell differentiation [GO:2001014]	2	1	1	4
intracellular steroid hormone receptor signaling pathway [GO:0030518]	2	1	1	4
embryo development ending in birth or egg hatching [GO:0009792]	1	1	2	4
osteoblast proliferation [GO:0033687]	1	1	2	4
histone H2A-K119 monoubiquitination [GO:0036353]	2	1	1	4
myoblast fate commitment [GO:0048625]	1	2	1	4
myelination in peripheral nervous system [GO:0022011]	2	1	1	4
maternal placenta development [GO:0001893]	1	2	1	4
negative regulation of protein ubiquitination [GO:0031397]	1	2	1	4
Peyer's patch development [GO:0048541]	2	1	1	4
negative regulation of granulocyte differentiation [GO:0030853]	2	1	1	4
skeletal muscle fiber development [GO:0048741]	2	1	1	4
ureter smooth muscle cell differentiation [GO:0072193]	2	1	1	4
positive regulation of chondrocyte proliferation [GO:1902732]	2	1	1	4
sarcomere organization [GO:0045214]	2	1	1	4
negative regulation of cardiac muscle hypertrophy [GO:0010614]	1	1	2	4
regulation of canonical Wnt signaling pathway [GO:0060828]	2	1	1	4
metanephric nephron tubule formation [GO:0072289]	1	1	2	4
positive regulation of mesenchymal stem cell differentiation [GO:2000741]	1	1	2	4
cellular response to interferon-gamma [GO:0071346]	1	1	2	4
macrophage derived foam cell differentiation [GO:0010742]	1	1	2	4
soft palate development [GO:0060023]	2	1	1	4
regulation of gastrulation [GO:0010470]	1	1	2	4
regulation of somitogenesis [GO:0014807]	0	2	2	4
mammary gland epithelial cell proliferation [GO:0033598]	0	2	2	4
insulin secretion [GO:0030073]	0	2	2	4
positive regulation of ER-associated ubiquitin-dependent protein catabolic process [GO:1903071]	0	2	2	4
cellular triglyceride homeostasis [GO:0035356]	0	2	2	4
negative regulation of pathway-restricted SMAD protein phosphorylation [GO:0060394]	0	2	2	4
activation of protein kinase activity [GO:0032147]	1	1	1	3
cGMP-mediated signaling [GO:0019934]	1	1	1	3
negative regulation of synaptic transmission [GO:0050805]	1	1	1	3
nitric oxide homeostasis [GO:0033484]	1	1	1	3
positive regulation of peptidyl-tyrosine phosphorylation [GO:0050731]	1	1	1	3
positive regulation of synapse assembly [GO:0051965]	1	1	1	3
regulation of protein ADP-ribosylation [GO:0010835]	1	1	1	3
response to inorganic substance [GO:0010035]	1	1	1	3
short-term memory [GO:0007614]	1	1	1	3
nuclear pore complex assembly [GO:0051292]	1	1	1	3
cellular response to 2,3,7,8-tetrachlorodibenzodioxine [GO:1904613]	1	1	1	3
cellular response to cAMP [GO:0071320]	1	1	1	3
cellular response to forskolin [GO:1904322]	1	1	1	3
negative regulation of T cell mediated immune response to tumor cell [GO:0002841]	1	1	1	3
regulation of B cell proliferation [GO:0030888]	1	1	1	3
response to xenobiotic stimulus [GO:0009410]	1	1	1	3
cellular response to prostaglandin E stimulus [GO:0071380]	1	1	1	3
nuclear membrane disassembly [GO:0051081]	1	1	1	3
regulation of mRNA export from nucleus [GO:0010793]	1	1	1	3
ubiquitin-dependent ERAD pathway [GO:0030433]	1	1	1	3
axonal fasciculation [GO:0007413]	1	1	1	3
central nervous system neuron axonogenesis [GO:0021955]	1	1	1	3
establishment or maintenance of actin cytoskeleton polarity [GO:0030950]	1	1	1	3
negative regulation of vascular permeability [GO:0043116]	1	1	1	3
neuron projection guidance [GO:0097485]	1	1	1	3
regulation of actin polymerization or depolymerization [GO:0008064]	1	1	1	3
regulation of axonogenesis [GO:0050770]	1	1	1	3
regulation of cell shape [GO:0008360]	1	1	1	3
regulation of small GTPase mediated signal transduction [GO:0051056]	1	1	1	3
wound healing, spreading of cells [GO:0044319]	1	1	1	3
positive regulation of double-strand break repair via homologous recombination [GO:1905168]	1	1	1	3
fat pad development [GO:0060613]	1	1	1	3
nitrogen compound metabolic process [GO:0006807]	1	1	1	3
sensory organ development [GO:0007423]	2	1	0	3
spongiotrophoblast layer development [GO:0060712]	2	1	0	3
histone H3-K36 dimethylation [GO:0097676]	1	1	1	3
negative regulation of acute inflammatory response [GO:0002674]	1	1	1	3
negative regulation of MAPK cascade [GO:0043409]	1	1	1	3
tarsal gland development [GO:1903699]	1	1	1	3
uterine gland development [GO:1903709]	1	1	1	3
amelogenesis [GO:0097186]	1	1	1	3
histone H2B acetylation [GO:0043969]	1	1	1	3
mitotic intra-S DNA damage checkpoint signaling [GO:0031573]	1	1	1	3
positive regulation of mitochondrial membrane permeability involved in apoptotic process [GO:1902110]	1	1	1	3
positive regulation of transforming growth factor beta2 production [GO:0032915]	1	1	1	3
response to water deprivation [GO:0009414]	1	1	1	3
HRI-mediated signaling [GO:0140468]	1	1	1	3
integrated stress response signaling [GO:0140467]	1	1	1	3
L-asparagine metabolic process [GO:0070982]	1	1	1	3
lens fiber cell morphogenesis [GO:0070309]	1	1	1	3
negative regulation of translational initiation in response to stress [GO:0032057]	1	1	1	3
positive regulation of transcription from RNA polymerase II promoter in response to arsenic-containing substance [GO:0061395]	1	1	1	3
regulation of synaptic plasticity [GO:0048167]	1	1	1	3
negative regulation of cell cycle G2/M phase transition [GO:1902750]	1	1	1	3
olfactory bulb interneuron development [GO:0021891]	1	1	1	3
regulation of centrosome cycle [GO:0046605]	1	1	1	3
positive regulation of ATF6-mediated unfolded protein response [GO:1903893]	1	1	1	3
protein folding [GO:0006457]	1	1	1	3
negative regulation of ATF6-mediated unfolded protein response [GO:1903892]	1	1	1	3
positive regulation of non-motile cilium assembly [GO:1902857]	1	1	1	3
cellular response to vitamin [GO:0071295]	1	1	1	3
chiasma assembly [GO:0051026]	1	1	1	3
double-strand break repair [GO:0006302]	1	1	1	3
double-strand break repair involved in meiotic recombination [GO:1990918]	1	1	1	3
meiotic DNA double-strand break processing involved in reciprocal meiotic recombination [GO:0010705]	1	1	1	3
nucleotide-excision repair [GO:0006289]	1	1	1	3
spermatogonial cell division [GO:0007284]	1	1	1	3
T-helper 17 cell differentiation [GO:0072539]	3	0	0	3
histone deacetylation [GO:0016575]	1	1	1	3
rDNA heterochromatin assembly [GO:0000183]	1	1	1	3
RNA polymerase I preinitiation complex assembly [GO:0001188]	1	1	1	3
modulation of age-related behavioral decline [GO:0090647]	1	1	1	3
negative regulation of neuron projection development [GO:0010977]	2	0	1	3
alpha-beta T cell differentiation [GO:0046632]	1	1	1	3
hematopoietic stem cell migration [GO:0035701]	1	1	1	3
lymphoid lineage cell migration into thymus [GO:0097535]	1	1	1	3
olfactory bulb axon guidance [GO:0071678]	1	1	1	3
positive T cell selection [GO:0043368]	1	1	1	3
striatal medium spiny neuron differentiation [GO:0021773]	1	1	1	3
T cell receptor V(D)J recombination [GO:0033153]	1	1	1	3
negative regulation of B cell apoptotic process [GO:0002903]	2	0	1	3
regulation of transcription by RNA polymerase III [GO:0006359]	2	0	1	3
positive regulation of calcineurin-NFAT signaling cascade [GO:0070886]	1	1	1	3
negative regulation of snRNA transcription by RNA polymerase II [GO:1905381]	1	1	1	3
cellular response to interleukin-2 [GO:0071352]	1	1	1	3
cellular response to prolactin [GO:1990646]	1	1	1	3
cellular response to wortmannin [GO:1904568]	1	1	1	3
generation of precursor metabolites and energy [GO:0006091]	1	1	1	3
macrophage differentiation [GO:0030225]	1	1	1	3
positive regulation of proteasomal ubiquitin-dependent protein catabolic process [GO:0032436]	1	1	1	3
transcription by RNA polymerase I [GO:0006360]	1	1	1	3
urea cycle [GO:0000050]	1	1	1	3
mRNA metabolic process [GO:0016071]	1	1	1	3
natural killer cell mediated cytotoxicity [GO:0042267]	1	1	1	3
cristae formation [GO:0042407]	1	1	1	3
inner mitochondrial membrane organization [GO:0007007]	1	1	1	3
mitochondrial fusion [GO:0008053]	1	1	1	3
cellular response to ionizing radiation [GO:0071479]	1	1	1	3
negative regulation of glucocorticoid receptor signaling pathway [GO:2000323]	1	1	1	3
photoperiodism [GO:0009648]	1	1	1	3
regulation of hair cycle [GO:0042634]	1	1	1	3
regulation of type B pancreatic cell development [GO:2000074]	1	1	1	3
cellular response to insulin-like growth factor stimulus [GO:1990314]	1	1	1	3
cellular response to platelet-derived growth factor stimulus [GO:0036120]	1	1	1	3
chemotaxis to arachidonic acid [GO:0034670]	1	1	1	3
positive regulation of cardiac muscle tissue development [GO:0055025]	1	1	1	3
positive regulation of hormone secretion [GO:0046887]	1	1	1	3
positive regulation of long-term synaptic potentiation [GO:1900273]	1	1	1	3
positive regulation of RNA polymerase II transcription preinitiation complex assembly [GO:0045899]	1	1	1	3
regulation of fibroblast proliferation [GO:0048145]	1	1	1	3
regulation of glial cell proliferation [GO:0060251]	1	1	1	3
response to glucagon [GO:0033762]	1	1	1	3
response to L-glutamate [GO:1902065]	1	1	1	3
response to nicotine [GO:0035094]	1	1	1	3
secretory granule organization [GO:0033363]	1	1	1	3
cytoplasmic sequestering of transcription factor [GO:0042994]	1	1	1	3
induction of positive chemotaxis [GO:0050930]	1	1	1	3
positive regulation of calcium ion transport [GO:0051928]	1	1	1	3
positive regulation of deacetylase activity [GO:0090045]	1	1	1	3
positive regulation of monocyte chemotaxis [GO:0090026]	1	1	1	3
release from viral latency [GO:0019046]	1	1	1	3
extracellular matrix constituent secretion [GO:0070278]	1	1	1	3
negative regulation of fibroblast growth factor receptor signaling pathway [GO:0040037]	1	1	1	3
negative regulation of gene expression, epigenetic [GO:0045814]	1	1	1	3
genetic imprinting [GO:0071514]	1	1	1	3
nucleosome positioning [GO:0016584]	1	1	1	3
protein localization to chromosome, centromeric region [GO:0071459]	1	1	1	3
regulation of centromeric sister chromatid cohesion [GO:0070602]	1	1	1	3
regulation of histone acetylation [GO:0035065]	1	1	1	3
regulation of histone methylation [GO:0031060]	1	1	1	3
regulation of molecular function, epigenetic [GO:0040030]	1	1	1	3
positive regulation of dendrite morphogenesis [GO:0050775]	1	1	1	3
retrograde transport, vesicle recycling within Golgi [GO:0000301]	1	1	1	3
negative regulation of Wnt signaling pathway [GO:0030178]	3	0	0	3
ER overload response [GO:0006983]	1	1	1	3
establishment of protein localization to mitochondrion [GO:0072655]	1	1	1	3
intrinsic apoptotic signaling pathway in response to nitrosative stress [GO:1990442]	1	1	1	3
negative regulation of CREB transcription factor activity [GO:0032792]	1	1	1	3
negative regulation of determination of dorsal identity [GO:2000016]	1	1	1	3
negative regulation of interleukin-17 production [GO:0032700]	1	1	1	3
negative regulation of RNA polymerase II regulatory region sequence-specific DNA binding [GO:1903026]	1	1	1	3
positive regulation of endoplasmic reticulum stress-induced intrinsic apoptotic signaling pathway [GO:1902237]	1	1	1	3
regulation of autophagy [GO:0010506]	1	1	1	3
regulation of transcription from RNA polymerase II promoter in response to stress [GO:0043618]	1	1	1	3
release of sequestered calcium ion into cytosol [GO:0051209]	1	1	1	3
response to unfolded protein [GO:0006986]	1	1	1	3
DNA methylation involved in embryo development [GO:0043045]	1	1	1	3
negative regulation of histone H3-K9 methylation [GO:0051573]	1	1	1	3
negative regulation of vascular associated smooth muscle cell apoptotic process [GO:1905460]	1	1	1	3
negative regulation of vascular associated smooth muscle cell differentiation involved in phenotypic switching [GO:1905931]	1	1	1	3
chromatin silencing at telomere [GO:0006348]	1	1	1	3
histone H3-K79 methylation [GO:0034729]	1	1	1	3
telomere organization [GO:0032200]	1	1	1	3
cilium assembly [GO:0060271]	2	1	0	3
cell volume homeostasis [GO:0006884]	1	1	1	3
centriole assembly [GO:0098534]	1	1	1	3
epithelial cell development [GO:0002064]	1	1	1	3
multi-ciliated epithelial cell differentiation [GO:1903251]	1	1	1	3
cell projection organization [GO:0030030]	1	1	1	3
early endosome to late endosome transport [GO:0045022]	1	1	1	3
endocytosis [GO:0006897]	1	1	1	3
synaptic vesicle to endosome fusion [GO:0016189]	1	1	1	3
vesicle fusion [GO:0006906]	1	1	1	3
viral RNA genome replication [GO:0039694]	1	1	1	3
cellular response to organic substance [GO:0071310]	1	1	1	3
natural killer cell proliferation [GO:0001787]	1	1	1	3
NK T cell proliferation [GO:0001866]	1	1	1	3
cellular response to testosterone stimulus [GO:0071394]	1	1	1	3
response to fibroblast growth factor [GO:0071774]	1	1	1	3
histone H3 deacetylation [GO:0070932]	1	1	1	3
positive regulation of cellular response to insulin stimulus [GO:1900078]	1	1	1	3
ectodermal cell fate commitment [GO:0001712]	1	1	1	3
blastocyst development [GO:0001824]	1	1	1	3
cellular response to granulocyte macrophage colony-stimulating factor stimulus [GO:0097011]	1	1	1	3
learning [GO:0007612]	1	1	1	3
cell death [GO:0008219]	1	1	1	3
alveolar secondary septum development [GO:0061144]	1	1	1	3
dorsal/ventral neural tube patterning [GO:0021904]	1	1	1	3
epithelial cell maturation involved in prostate gland development [GO:0060743]	1	1	1	3
epithelial-mesenchymal signaling involved in prostate gland development [GO:0060738]	1	1	1	3
hormone metabolic process [GO:0042445]	1	1	1	3
positive regulation of intracellular estrogen receptor signaling pathway [GO:0033148]	1	1	1	3
positive regulation of smoothened signaling pathway [GO:0045880]	1	1	1	3
prostate gland stromal morphogenesis [GO:0060741]	1	1	1	3
respiratory basal cell differentiation [GO:1902691]	1	1	1	3
secretory columnal luminar epithelial cell differentiation involved in prostate glandular acinus development [GO:0060528]	1	1	1	3
ventricular cardiac muscle tissue morphogenesis [GO:0055010]	3	0	0	3
embryonic viscerocranium morphogenesis [GO:0048703]	3	0	0	3
positive regulation of vascular wound healing [GO:0035470]	1	1	1	3
craniofacial suture morphogenesis [GO:0097094]	1	1	1	3
cellular response to cold [GO:0070417]	1	1	1	3
cellular response to hyperoxia [GO:0071455]	1	1	1	3
cellular response to nitric oxide [GO:0071732]	1	1	1	3
response to fluoride [GO:1902617]	1	1	1	3
temperature homeostasis [GO:0001659]	1	1	1	3
antral ovarian follicle growth [GO:0001547]	1	1	1	3
cellular response to amyloid-beta [GO:1904646]	1	1	1	3
cellular response to corticosterone stimulus [GO:0071386]	1	1	1	3
extrinsic apoptotic signaling pathway in absence of ligand [GO:0097192]	1	1	1	3
initiation of primordial ovarian follicle growth [GO:0001544]	1	1	1	3
ovulation from ovarian follicle [GO:0001542]	1	1	1	3
positive regulation of hydrogen peroxide-mediated programmed cell death [GO:1901300]	1	1	1	3
positive regulation of muscle atrophy [GO:0014737]	1	1	1	3
positive regulation of reactive oxygen species biosynthetic process [GO:1903428]	1	1	1	3
regulation of neural precursor cell proliferation [GO:2000177]	1	1	1	3
response to dexamethasone [GO:0071548]	1	1	1	3
negative regulation of megakaryocyte differentiation [GO:0045653]	1	1	1	3
negative regulation of endothelial cell apoptotic process [GO:2000352]	1	1	1	3
otic vesicle development [GO:0071599]	2	0	1	3
phosphatidylinositol 3-kinase signaling [GO:0014065]	1	1	1	3
positive regulation of interleukin-4 production [GO:0032753]	1	1	1	3
positive regulation of ureteric bud formation [GO:0072107]	3	0	0	3
regulation of histone H3-K4 methylation [GO:0051569]	2	0	1	3
animal organ formation [GO:0048645]	1	1	1	3
atrioventricular node development [GO:0003162]	1	1	1	3
endodermal cell fate determination [GO:0007493]	1	1	1	3
negative regulation of sebum secreting cell proliferation [GO:1904003]	1	1	1	3
negative regulation of transforming growth factor beta1 production [GO:0032911]	1	1	1	3
negative regulation of transforming growth factor beta2 production [GO:0032912]	1	1	1	3
pancreatic A cell differentiation [GO:0003310]	1	1	1	3
positive regulation of cardioblast differentiation [GO:0051891]	1	1	1	3
positive regulation of transforming growth factor beta activation [GO:1901390]	1	1	1	3
regulation of antimicrobial humoral response [GO:0002759]	1	1	1	3
sebaceous gland cell differentiation [GO:0001949]	1	1	1	3
skin epidermis development [GO:0098773]	1	1	1	3
tube morphogenesis [GO:0035239]	1	1	1	3
liver regeneration [GO:0097421]	1	1	1	3
negative regulation of smoothened signaling pathway [GO:0045879]	3	0	0	3
protein localization to lysosome [GO:0061462]	1	1	1	3
anterior neural tube closure [GO:0061713]	1	1	1	3
cell junction assembly [GO:0034329]	1	1	1	3
epithelial cell morphogenesis involved in placental branching [GO:0060672]	1	1	1	3
epithelium migration [GO:0090132]	1	1	1	3
lung lobe morphogenesis [GO:0060463]	1	1	1	3
RNA polymerase II core complex assembly [GO:1990114]	1	1	1	3
transcriptional start site selection at RNA polymerase II promoter [GO:0001174]	1	1	1	3
viral transcription [GO:0019083]	1	1	1	3
transition between slow and fast fiber [GO:0014886]	1	1	1	3
ribosomal large subunit biogenesis [GO:0042273]	1	1	1	3
rRNA transcription [GO:0009303]	1	1	1	3
adenohypophysis development [GO:0021984]	1	1	1	3
cardiac neural crest cell development involved in outflow tract morphogenesis [GO:0061309]	1	1	1	3
cell morphogenesis involved in neuron differentiation [GO:0048667]	1	1	1	3
common bile duct development [GO:0061009]	1	1	1	3
establishment of epithelial cell polarity [GO:0090162]	1	1	1	3
glomerulus vasculature development [GO:0072012]	1	1	1	3
hindbrain morphogenesis [GO:0021575]	1	1	1	3
inner ear receptor cell stereocilium organization [GO:0060122]	1	1	1	3
lateral inhibition [GO:0046331]	1	1	1	3
metanephric nephron tubule morphogenesis [GO:0072282]	1	1	1	3
negative regulation of cell fate determination [GO:1905934]	1	1	1	3
negative regulation of forebrain neuron differentiation [GO:2000978]	1	1	1	3
negative regulation of glial cell proliferation [GO:0060253]	1	1	1	3
negative regulation of inner ear auditory receptor cell differentiation [GO:0045608]	1	1	1	3
negative regulation of oligodendrocyte differentiation [GO:0048715]	1	1	1	3
negative regulation of pancreatic A cell differentiation [GO:2000227]	1	1	1	3
negative regulation of pro-B cell differentiation [GO:2000974]	1	1	1	3
negative regulation of stem cell differentiation [GO:2000737]	1	1	1	3
negative regulation of stomach neuroendocrine cell differentiation [GO:0061106]	1	1	1	3
oculomotor nerve development [GO:0021557]	1	1	1	3
pharyngeal arch artery morphogenesis [GO:0061626]	1	1	1	3
positive regulation of astrocyte differentiation [GO:0048711]	1	1	1	3
positive regulation of mitotic cell cycle, embryonic [GO:0045977]	1	1	1	3
positive regulation of receptor signaling pathway via JAK-STAT [GO:0046427]	1	1	1	3
positive regulation of T cell proliferation [GO:0042102]	1	1	1	3
regulation of timing of neuron differentiation [GO:0060164]	1	1	1	3
renal interstitial fibroblast development [GO:0072141]	1	1	1	3
trochlear nerve development [GO:0021558]	1	1	1	3
ureteric bud morphogenesis [GO:0060675]	1	1	1	3
negative regulation of transcription from RNA polymerase II promoter involved in smooth muscle cell differentiation [GO:2000820]	3	0	0	3
pulmonary valve morphogenesis [GO:0003184]	3	0	0	3
protein-DNA complex assembly [GO:0065004]	1	1	1	3
tricuspid valve formation [GO:0003195]	2	1	0	3
axonal transport of mitochondrion [GO:0019896]	1	1	1	3
B-1 B cell homeostasis [GO:0001922]	1	1	1	3
collagen metabolic process [GO:0032963]	1	1	1	3
connective tissue replacement involved in inflammatory response wound healing [GO:0002248]	1	1	1	3
digestive tract morphogenesis [GO:0048546]	1	1	1	3
elastin metabolic process [GO:0051541]	1	1	1	3
epithelial cell differentiation involved in mammary gland alveolus development [GO:0061030]	1	1	1	3
hemoglobin biosynthetic process [GO:0042541]	1	1	1	3
hypoxia-inducible factor-1alpha signaling pathway [GO:0097411]	1	1	1	3
iris morphogenesis [GO:0061072]	1	1	1	3
lactate metabolic process [GO:0006089]	1	1	1	3
negative regulation of growth [GO:0045926]	1	1	1	3
negative regulation of oxidative stress-induced neuron intrinsic apoptotic signaling pathway [GO:1903377]	1	1	1	3
negative regulation of TOR signaling [GO:0032007]	1	1	1	3
neural fold elevation formation [GO:0021502]	1	1	1	3
oxygen homeostasis [GO:0032364]	1	1	1	3
positive regulation of autophagy of mitochondrion [GO:1903599]	1	1	1	3
positive regulation of chemokine-mediated signaling pathway [GO:0070101]	1	1	1	3
positive regulation of cytokine production involved in inflammatory response [GO:1900017]	1	1	1	3
positive regulation of glycolytic process [GO:0045821]	1	1	1	3
positive regulation of insulin secretion involved in cellular response to glucose stimulus [GO:0035774]	1	1	1	3
positive regulation of macroautophagy [GO:0016239]	1	1	1	3
positive regulation of signaling receptor activity [GO:2000273]	1	1	1	3
positive regulation of vascular endothelial growth factor receptor signaling pathway [GO:0030949]	1	1	1	3
regulation of aerobic respiration [GO:1903715]	1	1	1	3
response to iron ion [GO:0010039]	1	1	1	3
response to muscle activity [GO:0014850]	1	1	1	3
response to reactive oxygen species [GO:0000302]	1	1	1	3
retina vasculature development in camera-type eye [GO:0061298]	1	1	1	3
vascular endothelial growth factor production [GO:0010573]	1	1	1	3
positive regulation of telomere maintenance via telomerase [GO:0032212]	1	1	1	3
regulation of telomerase activity [GO:0051972]	1	1	1	3
negative regulation of chromatin silencing [GO:0031936]	1	1	1	3
lung goblet cell differentiation [GO:0060480]	2	0	1	3
cellular response to diamide [GO:0072738]	1	1	1	3
cellular response to heat [GO:0034605]	1	1	1	3
cellular response to L-glutamine [GO:1904845]	1	1	1	3
cellular response to nitroglycerin [GO:1904843]	1	1	1	3
cellular response to potassium ion [GO:0035865]	1	1	1	3
cellular response to sodium arsenite [GO:1903936]	1	1	1	3
cellular response to unfolded protein [GO:0034620]	1	1	1	3
mRNA transcription [GO:0009299]	1	1	1	3
negative regulation of inclusion body assembly [GO:0090084]	1	1	1	3
positive regulation of apoptotic DNA fragmentation [GO:1902512]	1	1	1	3
positive regulation of inclusion body assembly [GO:0090261]	1	1	1	3
positive regulation of macrophage differentiation [GO:0045651]	1	1	1	3
positive regulation of microtubule binding [GO:1904528]	1	1	1	3
positive regulation of mRNA polyadenylation [GO:1900365]	1	1	1	3
positive regulation of transcription from RNA polymerase II promoter in response to heat stress [GO:0061408]	1	1	1	3
regulation of cellular response to heat [GO:1900034]	1	1	1	3
response to hypobaric hypoxia [GO:1990910]	1	1	1	3
response to psychosocial stress [GO:1990911]	1	1	1	3
cranial skeletal system development [GO:1904888]	1	1	1	3
keratinocyte proliferation [GO:0043616]	1	1	1	3
immunoglobulin mediated immune response [GO:0016064]	1	1	1	3
MDA-5 signaling pathway [GO:0039530]	1	1	1	3
negative regulation of macrophage apoptotic process [GO:2000110]	1	1	1	3
positive regulation of type I interferon-mediated signaling pathway [GO:0060340]	1	1	1	3
regulation of MyD88-independent toll-like receptor signaling pathway [GO:0034127]	1	1	1	3
cell surface receptor signaling pathway [GO:0007166]	1	1	1	3
response to stimulus [GO:0050896]	2	0	1	3
cardiac cell fate determination [GO:0060913]	2	1	0	3
histone H3-K14 acetylation [GO:0044154]	1	1	1	3
histone H4-K12 acetylation [GO:0043983]	1	1	1	3
internal peptidyl-lysine acetylation [GO:0018393]	1	1	1	3
positive regulation of DNA replication [GO:0045740]	1	1	1	3
positive regulation of DNA-templated transcription, elongation [GO:0032786]	1	1	1	3
positive regulation of hematopoietic stem cell proliferation [GO:1902035]	1	1	1	3
positive regulation of histone H4 acetylation [GO:0090240]	1	1	1	3
regulation of DNA-dependent DNA replication initiation [GO:0030174]	1	1	1	3
regulation of nucleotide-excision repair [GO:2000819]	1	1	1	3
response to actinomycin D [GO:0072716]	1	1	1	3
response to anisomycin [GO:0072739]	1	1	1	3
response to dithiothreitol [GO:0072720]	1	1	1	3
response to hydroxyurea [GO:0072710]	1	1	1	3
response to sorbitol [GO:0072708]	1	1	1	3
stress-activated protein kinase signaling cascade [GO:0031098]	1	1	1	3
synaptic signaling [GO:0099536]	1	1	1	3
double-strand break repair via nonhomologous end joining [GO:0006303]	1	1	1	3
histone H3-K4 demethylation [GO:0034720]	1	1	1	3
mammary duct terminal end bud growth [GO:0060763]	1	1	1	3
regulation of estradiol secretion [GO:2000864]	1	1	1	3
response to fungicide [GO:0060992]	1	1	1	3
DNA recombination [GO:0006310]	1	1	1	3
dopamine receptor signaling pathway [GO:0007212]	1	1	1	3
defense response to tumor cell [GO:0002357]	1	1	1	3
epidermis morphogenesis [GO:0048730]	1	1	1	3
mesodermal cell fate determination [GO:0007500]	1	1	1	3
negative regulation of cell migration involved in sprouting angiogenesis [GO:0090051]	1	1	1	3
negative regulation of chemokine (C-X-C motif) ligand 2 production [GO:2000342]	1	1	1	3
negative regulation of heterotypic cell-cell adhesion [GO:0034115]	1	1	1	3
negative regulation of interleukin-8 production [GO:0032717]	1	1	1	3
negative regulation of leukocyte adhesion to arterial endothelial cell [GO:1904998]	1	1	1	3
negative regulation of muscle hyperplasia [GO:0014740]	1	1	1	3
negative regulation of phosphatidylinositol 3-kinase signaling [GO:0014067]	1	1	1	3
negative regulation of response to cytokine stimulus [GO:0060761]	1	1	1	3
positive regulation of hemoglobin biosynthetic process [GO:0046985]	1	1	1	3
post-embryonic hemopoiesis [GO:0035166]	1	1	1	3
regulation of axon regeneration [GO:0048679]	1	1	1	3
regulation of blastocyst development [GO:0120222]	1	1	1	3
cell-cell signaling via exosome [GO:0099156]	1	1	1	3
microvillus assembly [GO:0030033]	1	1	1	3
myotube differentiation involved in skeletal muscle regeneration [GO:0014908]	1	1	1	3
positive regulation of transcription by transcription factor localization [GO:0061586]	1	1	1	3
regulation of microvillus assembly [GO:0032534]	1	1	1	3
satellite cell activation involved in skeletal muscle regeneration [GO:0014901]	1	1	1	3
skeletal muscle satellite cell differentiation [GO:0014816]	1	1	1	3
negative regulation of DNA methylation [GO:1905642]	1	1	1	3
regulation of histone H3-K14 acetylation [GO:0071440]	1	1	1	3
regulation of histone H3-K9 acetylation [GO:2000615]	1	1	1	3
head development [GO:0060322]	2	0	1	3
negative regulation of osteoclast differentiation [GO:0045671]	2	0	1	3
parturition [GO:0007567]	1	1	1	3
regulation of cellular pH [GO:0030641]	1	1	1	3
neuron apoptotic process [GO:0051402]	1	1	1	3
response to axon injury [GO:0048678]	1	1	1	3
termination of RNA polymerase II transcription [GO:0006369]	1	1	1	3
depyrimidination [GO:0045008]	1	1	1	3
heterochromatin organization [GO:0070828]	3	0	0	3
negative regulation of JNK cascade [GO:0046329]	2	0	1	3
long-term synaptic potentiation [GO:0060291]	3	0	0	3
negative regulation of blood vessel endothelial cell migration [GO:0043537]	1	1	1	3
regulation of respiratory gaseous exchange by nervous system process [GO:0002087]	3	0	0	3
sensory perception of pain [GO:0019233]	1	1	1	3
cardiac conduction [GO:0061337]	1	1	1	3
dendrite morphogenesis [GO:0048813]	1	1	1	3
ERK5 cascade [GO:0070375]	1	1	1	3
mitochondrial genome maintenance [GO:0000002]	1	1	1	3
mitochondrion distribution [GO:0048311]	1	1	1	3
ventricular cardiac myofibril assembly [GO:0055005]	1	1	1	3
cardiac ventricle formation [GO:0003211]	1	2	0	3
gastrulation [GO:0007369]	2	1	0	3
positive regulation of Notch signaling pathway involved in heart induction [GO:0035481]	1	1	1	3
negative regulation of hematopoietic progenitor cell differentiation [GO:1901533]	1	1	1	3
positive regulation of hepatic stellate cell activation [GO:2000491]	1	1	1	3
positive regulation of hepatic stellate cell proliferation [GO:1904899]	1	1	1	3
positive regulation of histone H3-K9 methylation [GO:0051574]	1	1	1	3
positive regulation of T-helper cell differentiation [GO:0045624]	1	1	1	3
positive regulation of transforming growth factor beta production [GO:0071636]	1	1	1	3
energy reserve metabolic process [GO:0006112]	1	1	1	3
fibroblast apoptotic process [GO:0044346]	1	1	1	3
negative regulation of cell division [GO:0051782]	1	1	1	3
oxygen transport [GO:0015671]	1	1	1	3
positive regulation of DNA biosynthetic process [GO:2000573]	1	1	1	3
positive regulation of metanephric cap mesenchymal cell proliferation [GO:0090096]	1	1	1	3
protein-DNA complex disassembly [GO:0032986]	1	1	1	3
regulation of somatic stem cell population maintenance [GO:1904672]	1	1	1	3
monoubiquitinated histone H2A deubiquitination [GO:0035522]	1	1	1	3
regulation of hemopoiesis [GO:1903706]	1	1	1	3
cellular protein-containing complex localization [GO:0034629]	1	1	1	3
negative regulation of G1/S transition of mitotic cell cycle by negative regulation of transcription from RNA polymerase II promoter [GO:1900477]	1	1	1	3
cellular response to Thyroglobulin triiodothyronine [GO:1904017]	1	1	1	3
labyrinthine layer morphogenesis [GO:0060713]	1	1	1	3
positive regulation of transcription from RNA polymerase II promoter by galactose [GO:0000435]	1	1	1	3
cell dedifferentiation [GO:0043697]	1	1	1	3
receptor transactivation [GO:0035624]	1	1	1	3
regulation of stem cell division [GO:2000035]	1	1	1	3
cellular response to cytokine stimulus [GO:0071345]	1	1	1	3
excretion [GO:0007588]	1	1	1	3
regulation of calcineurin-NFAT signaling cascade [GO:0070884]	1	1	1	3
cellular response to cholesterol [GO:0071397]	1	1	1	3
heme biosynthetic process [GO:0006783]	1	1	1	3
negative regulation of transcription from RNA polymerase II promoter in response to stress [GO:0097201]	1	1	1	3
synapse maturation [GO:0060074]	1	1	1	3
ureter development [GO:0072189]	1	1	1	3
viral genome replication [GO:0019079]	1	1	1	3
cellular response to dsRNA [GO:0071359]	1	1	1	3
negative regulation of calcidiol 1-monooxygenase activity [GO:0010956]	1	1	1	3
negative regulation of cellular protein metabolic process [GO:0032269]	1	1	1	3
negative regulation of cholesterol transport [GO:0032375]	1	1	1	3
negative regulation of interleukin-12 production [GO:0032695]	1	1	1	3
positive regulation of hyaluronan biosynthetic process [GO:1900127]	1	1	1	3
positive regulation of macrophage derived foam cell differentiation [GO:0010744]	1	1	1	3
follicular dendritic cell differentiation [GO:0002268]	1	1	1	3
negative regulation of MHC class II biosynthetic process [GO:0045347]	1	1	1	3
adenylate cyclase-activating G protein-coupled receptor signaling pathway [GO:0007189]	1	1	1	3
CTP biosynthetic process [GO:0006241]	1	1	1	3
GTP biosynthetic process [GO:0006183]	1	1	1	3
negative regulation of myeloid leukocyte differentiation [GO:0002762]	1	1	1	3
nucleoside diphosphate phosphorylation [GO:0006165]	1	1	1	3
nucleoside triphosphate biosynthetic process [GO:0009142]	1	1	1	3
protein autophosphorylation [GO:0046777]	1	1	1	3
regulation of epidermis development [GO:0045682]	1	1	1	3
response to growth hormone [GO:0060416]	1	1	1	3
UTP biosynthetic process [GO:0006228]	1	1	1	3
positive regulation of behavioral fear response [GO:2000987]	1	1	1	3
regulation of response to DNA damage stimulus [GO:2001020]	1	1	1	3
circadian behavior [GO:0048512]	1	1	1	3
negative regulation of lipid transport [GO:0032369]	1	1	1	3
negative regulation of pinocytosis [GO:0048550]	1	1	1	3
negative regulation of proteolysis [GO:0045861]	1	1	1	3
negative regulation of response to endoplasmic reticulum stress [GO:1903573]	1	1	1	3
phosphatidylcholine acyl-chain remodeling [GO:0036151]	1	1	1	3
positive regulation of cholesterol transport [GO:0032376]	1	1	1	3
positive regulation of fatty acid biosynthetic process [GO:0045723]	1	1	1	3
positive regulation of high-density lipoprotein particle assembly [GO:0090108]	1	1	1	3
positive regulation of lipoprotein lipase activity [GO:0051006]	1	1	1	3
positive regulation of pancreatic juice secretion [GO:0090187]	1	1	1	3
positive regulation of secretion of lysosomal enzymes [GO:0090340]	1	1	1	3
positive regulation of triglyceride biosynthetic process [GO:0010867]	1	1	1	3
detection of temperature stimulus involved in sensory perception of pain [GO:0050965]	1	1	1	3
cellular response to corticotropin-releasing hormone stimulus [GO:0071376]	2	1	0	3
positive regulation of vascular associated smooth muscle cell migration [GO:1904754]	1	1	1	3
germline cell cycle switching, mitotic to meiotic cell cycle [GO:0051729]	1	1	1	3
negative regulation of meiotic cell cycle phase transition [GO:1901994]	1	1	1	3
skin development [GO:0043588]	1	1	1	3
endocardium formation [GO:0060214]	1	1	1	3
neural fold formation [GO:0001842]	1	1	1	3
regulation of SMAD protein signal transduction [GO:0060390]	1	1	1	3
steroid biosynthetic process [GO:0006694]	1	1	1	3
dorsal spinal cord development [GO:0021516]	1	1	1	3
negative regulation of amyloid-beta formation [GO:1902430]	1	1	1	3
positive regulation of cell growth involved in cardiac muscle cell development [GO:0061051]	1	1	1	3
positive regulation of protein binding [GO:0032092]	1	1	1	3
protein peptidyl-prolyl isomerization [GO:0000413]	1	1	1	3
regulation of pathway-restricted SMAD protein phosphorylation [GO:0060393]	1	1	1	3
regulation of protein localization to nucleus [GO:1900180]	1	1	1	3
regulation of protein phosphorylation [GO:0001932]	1	1	1	3
synapse organization [GO:0050808]	1	1	1	3
chylomicron assembly [GO:0034378]	1	1	1	3
negative regulation of phagocytosis [GO:0050765]	1	1	1	3
negative regulation of viral genome replication [GO:0045071]	1	1	1	3
phosphatidylserine biosynthetic process [GO:0006659]	1	1	1	3
phosphatidylserine exposure on apoptotic cell surface [GO:0070782]	1	1	1	3
plasma membrane phospholipid scrambling [GO:0017121]	1	1	1	3
positive regulation of chromosome separation [GO:1905820]	1	1	1	3
positive regulation of DNA topoisomerase (ATP-hydrolyzing) activity [GO:2000373]	1	1	1	3
positive regulation of innate immune response [GO:0045089]	1	1	1	3
regulation of Fc receptor mediated stimulatory signaling pathway [GO:0060368]	1	1	1	3
regulation of mast cell activation [GO:0033003]	1	1	1	3
response to lead ion [GO:0010288]	1	1	1	3
germinal center B cell differentiation [GO:0002314]	1	1	1	3
histone H4-R3 methylation [GO:0043985]	1	1	1	3
COPII vesicle coating [GO:0048208]	1	1	1	3
protein exit from endoplasmic reticulum [GO:0032527]	1	1	1	3
protein secretion [GO:0009306]	1	1	1	3
regulation of COPII vesicle coating [GO:0003400]	1	1	1	3
negative regulation of retinoic acid biosynthetic process [GO:1900053]	1	1	1	3
protein methylation [GO:0006479]	1	1	1	3
dendritic transport of messenger ribonucleoprotein complex [GO:0098963]	1	1	1	3
DNA replication initiation [GO:0006270]	1	1	1	3
lymphocyte proliferation [GO:0046651]	1	1	1	3
embryonic eye morphogenesis [GO:0048048]	2	1	0	3
glandular epithelial cell development [GO:0002068]	2	1	0	3
regulation of myelination [GO:0031641]	2	1	0	3
positive regulation of extrinsic apoptotic signaling pathway [GO:2001238]	1	1	1	3
protein linear polyubiquitination [GO:0097039]	1	1	1	3
aortic valve development [GO:0003176]	1	1	1	3
arterial endothelial cell fate commitment [GO:0060844]	1	1	1	3
auditory receptor cell fate commitment [GO:0009912]	1	1	1	3
blood vessel endothelial cell fate specification [GO:0097101]	1	1	1	3
blood vessel lumenization [GO:0072554]	1	1	1	3
endocardium morphogenesis [GO:0003160]	1	1	1	3
epidermal cell fate specification [GO:0009957]	1	1	1	3
hair follicle maturation [GO:0048820]	1	1	1	3
inflammatory response to antigenic stimulus [GO:0002437]	1	1	1	3
positive regulation of canonical Wnt signaling pathway involved in cardiac muscle cell fate commitment [GO:1901297]	1	1	1	3
positive regulation of ephrin receptor signaling pathway [GO:1901189]	1	1	1	3
positive regulation of ERBB signaling pathway [GO:1901186]	1	1	1	3
positive regulation of transcription of Notch receptor target [GO:0007221]	1	1	1	3
pulmonary valve development [GO:0003177]	1	1	1	3
regulation of timing of cell differentiation [GO:0048505]	1	1	1	3
regulation of transcription from RNA polymerase II promoter involved in myocardial precursor cell differentiation [GO:0003256]	1	1	1	3
acetaldehyde metabolic process [GO:0006117]	1	1	1	3
cellular response to lipoteichoic acid [GO:0071223]	1	1	1	3
cellular response to peptidoglycan [GO:0071224]	1	1	1	3
negative regulation of extrinsic apoptotic signaling pathway [GO:2001237]	1	1	1	3
negative regulation of insulin receptor signaling pathway [GO:0046627]	1	1	1	3
negative regulation of NIK/NF-kappaB signaling [GO:1901223]	1	1	1	3
nucleotide-binding oligomerization domain containing 2 signaling pathway [GO:0070431]	1	1	1	3
positive regulation of amyloid-beta formation [GO:1902004]	1	1	1	3
positive regulation of T cell receptor signaling pathway [GO:0050862]	1	1	1	3
postsynapse to nucleus signaling pathway [GO:0099527]	1	1	1	3
regulation of DNA-templated transcription in response to stress [GO:0043620]	1	1	1	3
regulation of NIK/NF-kappaB signaling [GO:1901222]	1	1	1	3
response to amino acid [GO:0043200]	1	1	1	3
response to cobalamin [GO:0033590]	1	1	1	3
response to morphine [GO:0043278]	1	1	1	3
response to muramyl dipeptide [GO:0032495]	1	1	1	3
response to UV-B [GO:0010224]	1	1	1	3
antigen processing and presentation [GO:0019882]	1	1	1	3
cellular response to osmotic stress [GO:0071470]	1	1	1	3
lymphocyte differentiation [GO:0030098]	1	1	1	3
T-helper 1 cell differentiation [GO:0045063]	1	1	1	3
auditory receptor cell stereocilium organization [GO:0060088]	1	1	1	3
cellular response to electrical stimulus [GO:0071257]	1	1	1	3
detection of mechanical stimulus involved in sensory perception of sound [GO:0050910]	1	1	1	3
histone H4 deacetylation [GO:0070933]	1	1	1	3
modification of synaptic structure [GO:0099563]	1	1	1	3
negative regulation of aldosterone biosynthetic process [GO:0032348]	1	1	1	3
negative regulation of amniotic stem cell differentiation [GO:2000798]	1	1	1	3
negative regulation of calcium ion-dependent exocytosis [GO:0045955]	1	1	1	3
negative regulation of cortisol biosynthetic process [GO:2000065]	1	1	1	3
negative regulation of dense core granule biogenesis [GO:2000706]	1	1	1	3
negative regulation of insulin secretion [GO:0046676]	1	1	1	3
negative regulation of mesenchymal stem cell differentiation [GO:2000740]	1	1	1	3
negative regulation of neurogenesis [GO:0050768]	1	1	1	3
neuromuscular process controlling balance [GO:0050885]	1	1	1	3
positive regulation of oxidative stress-induced neuron death [GO:1903223]	1	1	1	3
regulation of oxidative stress-induced neuron death [GO:1903203]	1	1	1	3
DNA catabolic process, endonucleolytic [GO:0000737]	1	1	1	3
DNA catabolic process, exonucleolytic [GO:0000738]	1	1	1	3
adenylate cyclase-inhibiting G protein-coupled receptor signaling pathway [GO:0007193]	1	1	1	3
positive regulation of cAMP-mediated signaling [GO:0043950]	1	1	1	3
positive regulation of wound healing [GO:0090303]	1	1	1	3
intracellular receptor signaling pathway [GO:0030522]	1	1	1	3
triglyceride homeostasis [GO:0070328]	1	1	1	3
positive regulation of lamellipodium morphogenesis [GO:2000394]	1	1	1	3
positive regulation of substrate adhesion-dependent cell spreading [GO:1900026]	1	1	1	3
positive regulation of wound healing, spreading of epidermal cells [GO:1903691]	1	1	1	3
cardiac muscle tissue regeneration [GO:0061026]	1	1	1	3
myeloid leukocyte differentiation [GO:0002573]	1	1	1	3
negative regulation of CD4-positive, alpha-beta T cell differentiation [GO:0043371]	1	1	1	3
peripheral nervous system neuron development [GO:0048935]	1	1	1	3
positive regulation of CD8-positive, alpha-beta T cell differentiation [GO:0043378]	1	1	1	3
positive regulation of extracellular matrix organization [GO:1903055]	1	1	1	3
positive regulation of granulocyte differentiation [GO:0030854]	1	1	1	3
regulation of cardiac muscle cell proliferation [GO:0060043]	1	1	1	3
regulation of connective tissue replacement [GO:1905203]	1	1	1	3
regulation of plasminogen activation [GO:0010755]	1	1	1	3
modulation by virus of host process [GO:0019048]	1	1	1	3
intracellular estrogen receptor signaling pathway [GO:0030520]	1	1	1	3
regulation of androgen receptor signaling pathway [GO:0060765]	1	1	1	3
negative regulation of activin receptor signaling pathway [GO:0032926]	1	1	1	3
olfactory bulb development [GO:0021772]	1	1	1	3
lymphocyte homeostasis [GO:0002260]	1	1	1	3
positive regulation of axonogenesis [GO:0050772]	1	1	1	3
positive regulation of extrinsic apoptotic signaling pathway via death domain receptors [GO:1902043]	1	1	1	3
mesodermal cell fate commitment [GO:0001710]	1	1	1	3
activation of cysteine-type endopeptidase activity involved in apoptotic signaling pathway [GO:0097296]	1	1	1	3
activin receptor signaling pathway [GO:0032924]	1	1	1	3
cell-cell junction organization [GO:0045216]	1	1	1	3
embryonic foregut morphogenesis [GO:0048617]	1	1	1	3
extrinsic apoptotic signaling pathway [GO:0097191]	1	1	1	3
negative regulation of lung blood pressure [GO:0061767]	1	1	1	3
negative regulation of osteoblast proliferation [GO:0033689]	1	1	1	3
negative regulation of wound healing [GO:0061045]	1	1	1	3
paraxial mesoderm morphogenesis [GO:0048340]	1	1	1	3
pericardium development [GO:0060039]	1	1	1	3
positive regulation of alkaline phosphatase activity [GO:0010694]	1	1	1	3
positive regulation of focal adhesion assembly [GO:0051894]	1	1	1	3
positive regulation of positive chemotaxis [GO:0050927]	1	1	1	3
positive regulation of stress fiber assembly [GO:0051496]	1	1	1	3
regulation of striated muscle tissue development [GO:0016202]	1	1	1	3
T cell activation [GO:0042110]	1	1	1	3
transdifferentiation [GO:0060290]	1	1	1	3
brainstem development [GO:0003360]	1	1	1	3
endocardial cell differentiation [GO:0060956]	1	1	1	3
female gonad morphogenesis [GO:0061040]	1	1	1	3
formation of anatomical boundary [GO:0048859]	1	1	1	3
left ventricular cardiac muscle tissue morphogenesis [GO:0003220]	1	1	1	3
metanephric mesenchyme morphogenesis [GO:0072133]	1	1	1	3
negative regulation of cardiac myofibril assembly [GO:1905305]	1	1	1	3
nephrogenic mesenchyme morphogenesis [GO:0072134]	1	1	1	3
neural crest cell differentiation [GO:0014033]	1	1	1	3
neuron fate commitment [GO:0048663]	1	1	1	3
positive regulation of cell proliferation involved in heart valve morphogenesis [GO:0003251]	1	1	1	3
positive regulation of follicle-stimulating hormone secretion [GO:0046881]	1	1	1	3
positive regulation of luteinizing hormone secretion [GO:0033686]	1	1	1	3
positive regulation of pathway-restricted SMAD protein phosphorylation [GO:0010862]	1	1	1	3
positive regulation of SMAD protein signal transduction [GO:0060391]	1	1	1	3
positive regulation of transforming growth factor beta receptor signaling pathway [GO:0030511]	1	1	1	3
regulation of hair follicle development [GO:0051797]	1	1	1	3
secondary palate development [GO:0062009]	1	1	1	3
histone lysine methylation [GO:0034968]	1	1	1	3
negative regulation of protein kinase activity [GO:0006469]	1	1	1	3
regulation of chemokine production [GO:0032642]	2	1	0	3
snRNA transcription [GO:0009301]	1	1	1	3
transcription initiation from RNA polymerase III promoter [GO:0006384]	1	1	1	3
spinal cord oligodendrocyte cell differentiation [GO:0021529]	1	1	1	3
anterior head development [GO:0097065]	1	1	1	3
astrocyte fate commitment [GO:0060018]	1	1	1	3
cell-cell adhesion [GO:0098609]	1	1	1	3
chondrocyte differentiation involved in endochondral bone morphogenesis [GO:0003413]	1	1	1	3
chondrocyte hypertrophy [GO:0003415]	1	1	1	3
cytoskeleton organization [GO:0007010]	1	1	1	3
epidermal growth factor receptor signaling pathway [GO:0007173]	1	1	1	3
epithelial cell proliferation involved in prostatic bud elongation [GO:0060517]	1	1	1	3
heart valve formation [GO:0003188]	1	1	1	3
heart valve morphogenesis [GO:0003179]	1	1	1	3
intrahepatic bile duct development [GO:0035622]	1	1	1	3
male germ-line sex determination [GO:0019100]	1	1	1	3
morphogenesis of a branching epithelium [GO:0061138]	1	1	1	3
morphogenesis of an epithelium [GO:0002009]	1	1	1	3
negative regulation of beta-catenin-TCF complex assembly [GO:1904864]	1	1	1	3
negative regulation of fatty acid oxidation [GO:0046322]	1	1	1	3
negative regulation of immune system process [GO:0002683]	1	1	1	3
negative regulation of photoreceptor cell differentiation [GO:0046533]	1	1	1	3
neural crest cell fate specification [GO:0014036]	1	1	1	3
notochord development [GO:0030903]	1	1	1	3
otic vesicle formation [GO:0030916]	1	1	1	3
positive regulation of epithelial cell differentiation [GO:0030858]	1	1	1	3
positive regulation of male gonad development [GO:2000020]	1	1	1	3
protein kinase B signaling [GO:0043491]	1	1	1	3
regulation of branching involved in lung morphogenesis [GO:0061046]	1	1	1	3
regulation of cell proliferation involved in tissue homeostasis [GO:0060784]	1	1	1	3
regulation of epithelial cell proliferation involved in lung morphogenesis [GO:2000794]	1	1	1	3
renal vesicle induction [GO:0072034]	1	1	1	3
retinal rod cell differentiation [GO:0060221]	1	1	1	3
Sertoli cell development [GO:0060009]	1	1	1	3
ureter urothelium development [GO:0072190]	1	1	1	3
atrial septum development [GO:0003283]	1	1	1	3
determination of heart left/right asymmetry [GO:0061371]	1	1	1	3
determination of left/right asymmetry in lateral mesoderm [GO:0003140]	1	1	1	3
negative regulation of nodal signaling pathway [GO:1900108]	1	1	1	3
negative regulation of nodal signaling pathway involved in determination of lateral mesoderm left/right asymmetry [GO:1900176]	1	1	1	3
sequestering of BMP in extracellular matrix [GO:0035582]	1	1	1	3
sequestering of nodal from receptor via nodal binding [GO:0038101]	1	1	1	3
DNA damage response, signal transduction by p53 class mediator resulting in transcription of p21 class mediator [GO:0006978]	1	1	1	3
maintenance of protein location [GO:0045185]	1	1	1	3
negative regulation of cellular component movement [GO:0051271]	1	1	1	3
negative regulation of protein export from nucleus [GO:0046826]	1	1	1	3
regulation of extrinsic apoptotic signaling pathway via death domain receptors [GO:1902041]	1	1	1	3
regulation of Fas signaling pathway [GO:1902044]	1	1	1	3
response to interferon-gamma [GO:0034341]	1	1	1	3
response to type I interferon [GO:0034340]	1	1	1	3
histone exchange [GO:0043486]	1	1	1	3
negative regulation of cholesterol efflux [GO:0090370]	1	1	1	3
positive regulation of cholesterol biosynthetic process [GO:0045542]	1	1	1	3
positive regulation of cholesterol storage [GO:0010886]	1	1	1	3
positive regulation of protein targeting to mitochondrion [GO:1903955]	1	1	1	3
regulation of autophagy of mitochondrion [GO:1903146]	1	1	1	3
regulation of Notch signaling pathway [GO:0008593]	1	1	1	3
SREBP signaling pathway [GO:0032933]	1	1	1	3
associative learning [GO:0008306]	1	1	1	3
cardiac myofibril assembly [GO:0055003]	1	1	1	3
cell-matrix adhesion [GO:0007160]	1	1	1	3
epithelial cell-cell adhesion [GO:0090136]	1	1	1	3
epithelial structure maintenance [GO:0010669]	1	1	1	3
long-term synaptic depression [GO:0060292]	1	1	1	3
lung morphogenesis [GO:0060425]	1	1	1	3
negative regulation of amyloid-beta clearance [GO:1900222]	1	1	1	3
neuron projection development [GO:0031175]	1	1	1	3
positive regulation of filopodium assembly [GO:0051491]	1	1	1	3
positive regulation of smooth muscle contraction [GO:0045987]	1	1	1	3
positive regulation of transcription by glucose [GO:0046016]	1	1	1	3
positive regulation of transcription from RNA polymerase II promoter involved in myocardial precursor cell differentiation [GO:0003257]	1	1	1	3
positive regulation of transcription via serum response element binding [GO:0010735]	1	1	1	3
positive thymic T cell selection [GO:0045059]	1	1	1	3
regulation of smooth muscle cell differentiation [GO:0051150]	1	1	1	3
regulation of water loss via skin [GO:0033561]	1	1	1	3
skin morphogenesis [GO:0043589]	1	1	1	3
stress fiber assembly [GO:0043149]	1	1	1	3
tangential migration from the subventricular zone to the olfactory bulb [GO:0022028]	1	1	1	3
reelin-mediated signaling pathway [GO:0038026]	1	1	1	3
development of secondary female sexual characteristics [GO:0046543]	1	1	1	3
development of secondary male sexual characteristics [GO:0046544]	1	1	1	3
lipid storage [GO:0019915]	1	1	1	3
luteinization [GO:0001553]	1	1	1	3
mast cell migration [GO:0097531]	1	1	1	3
positive regulation of activated T cell proliferation [GO:0042104]	1	1	1	3
positive regulation of natural killer cell mediated cytotoxicity [GO:0045954]	1	1	1	3
positive regulation of natural killer cell proliferation [GO:0032819]	1	1	1	3
progesterone metabolic process [GO:0042448]	1	1	1	3
response to interleukin-15 [GO:0070672]	1	1	1	3
response to interleukin-2 [GO:0070669]	1	1	1	3
response to interleukin-4 [GO:0070670]	1	1	1	3
dTTP biosynthetic process [GO:0006235]	1	1	1	3
anterior/posterior axis specification, embryo [GO:0008595]	1	1	1	3
atrioventricular canal morphogenesis [GO:1905222]	1	1	1	3
cardiac chamber development [GO:0003205]	1	1	1	3
cardiac jelly development [GO:1905072]	1	1	1	3
cardiac muscle cell fate commitment [GO:0060923]	1	1	1	3
endocardial cushion formation [GO:0003272]	1	1	1	3
female genitalia development [GO:0030540]	1	1	1	3
follicle-stimulating hormone secretion [GO:0046884]	1	1	1	3
forelimb morphogenesis [GO:0035136]	1	1	1	3
limbic system development [GO:0021761]	1	1	1	3
mammary placode formation [GO:0060596]	1	1	1	3
mesoderm morphogenesis [GO:0048332]	1	1	1	3
negative regulation of cell proliferation involved in heart morphogenesis [GO:2000137]	1	1	1	3
specification of animal organ position [GO:0010159]	1	1	1	3
ureteric peristalsis [GO:0072105]	1	1	1	3
meiotic telomere clustering [GO:0045141]	1	1	1	3
negative regulation of DNA replication [GO:0008156]	1	1	1	3
negative regulation of establishment of protein-containing complex localization to telomere [GO:1904914]	1	1	1	3
negative regulation of establishment of protein localization to telomere [GO:1904850]	1	1	1	3
negative regulation of establishment of RNA localization to telomere [GO:1904911]	1	1	1	3
negative regulation of telomerase activity [GO:0051974]	1	1	1	3
positive regulation of shelterin complex assembly [GO:1904792]	1	1	1	3
t-circle formation [GO:0090656]	1	1	1	3
telomere maintenance via telomerase [GO:0007004]	1	1	1	3
anterograde axonal transport of messenger ribonucleoprotein complex [GO:0099087]	1	1	1	3
negative regulation of beta-galactosidase activity [GO:1903770]	1	1	1	3
negative regulation of t-circle formation [GO:1904430]	1	1	1	3
negative regulation of telomere capping [GO:1904354]	1	1	1	3
negative regulation of telomere maintenance [GO:0032205]	1	1	1	3
negative regulation of telomere maintenance via recombination [GO:0032208]	1	1	1	3
negative regulation of telomere single strand break repair [GO:1903824]	1	1	1	3
positive regulation of telomere maintenance [GO:0032206]	1	1	1	3
protection from non-homologous end joining at telomere [GO:0031848]	1	1	1	3
protein localization to chromosome, telomeric region [GO:0070198]	1	1	1	3
regulation of telomere maintenance via telomerase [GO:0032210]	1	1	1	3
RNA-dependent DNA biosynthetic process [GO:0006278]	1	1	1	3
telomere capping [GO:0016233]	1	1	1	3
telomeric loop formation [GO:0031627]	1	1	1	3
5-methylcytosine catabolic process [GO:0006211]	1	1	1	3
DNA demethylation [GO:0080111]	1	1	1	3
oxidative demethylation [GO:0070989]	1	1	1	3
protein O-linked glycosylation [GO:0006493]	1	1	1	3
cytoplasm organization [GO:0007028]	1	1	1	3
epithelial cell maturation [GO:0002070]	1	1	1	3
positive regulation of growth [GO:0045927]	1	1	1	3
salivary gland development [GO:0007431]	1	1	1	3
nitrate metabolic process [GO:0042126]	1	1	1	3
tyrosine metabolic process [GO:0006570]	1	1	1	3
negative regulation of histone acetylation [GO:0035067]	1	1	1	3
female courtship behavior [GO:0008050]	1	1	1	3
negative regulation of DNA-templated transcription, initiation [GO:2000143]	1	1	1	3
negative regulation of RNA polymerase II transcription preinitiation complex assembly [GO:0017055]	1	1	1	3
regulation of heart contraction [GO:0008016]	1	1	1	3
regulation of lipid catabolic process [GO:0050994]	1	1	1	3
regulation of myeloid cell apoptotic process [GO:0033032]	1	1	1	3
thyroid hormone mediated signaling pathway [GO:0002154]	1	1	1	3
androgen receptor signaling pathway [GO:0030521]	1	1	1	3
regulation of proteasomal protein catabolic process [GO:0061136]	1	1	1	3
intrinsic apoptotic signaling pathway in response to DNA damage by p53 class mediator [GO:0042771]	1	1	1	3
maintenance of protein location in nucleus [GO:0051457]	1	1	1	3
photoreceptor cell outer segment organization [GO:0035845]	1	1	1	3
protein K48-linked ubiquitination [GO:0070936]	1	1	1	3
retinal cone cell development [GO:0046549]	1	1	1	3
retinal rod cell development [GO:0046548]	1	1	1	3
negative regulation of innate immune response [GO:0045824]	1	1	1	3
cerebral cortex cell migration [GO:0021795]	1	1	1	3
cerebral cortex GABAergic interneuron differentiation [GO:0021892]	1	1	1	3
developmental induction [GO:0031128]	1	1	1	3
forebrain neuron fate commitment [GO:0021877]	1	1	1	3
globus pallidus development [GO:0021759]	1	1	1	3
calcium ion transport [GO:0006816]	1	1	1	3
cellular calcium ion homeostasis [GO:0006874]	1	1	1	3
intestinal absorption [GO:0050892]	1	1	1	3
mammary gland branching involved in pregnancy [GO:0060745]	1	1	1	3
positive regulation of apoptotic process involved in mammary gland involution [GO:0060058]	1	1	1	3
positive regulation of vitamin D 24-hydroxylase activity [GO:0010980]	1	1	1	3
regulation of calcidiol 1-monooxygenase activity [GO:0060558]	1	1	1	3
vitamin D receptor signaling pathway [GO:0070561]	1	1	1	3
endothelial cell development [GO:0001885]	1	1	1	3
nucleotide-excision repair, DNA damage recognition [GO:0000715]	1	1	1	3
nucleotide-excision repair, DNA incision [GO:0033683]	1	1	1	3
nucleotide-excision repair involved in interstrand cross-link repair [GO:1901255]	1	1	1	3
response to auditory stimulus [GO:0010996]	1	1	1	3
UV-damage excision repair [GO:0070914]	1	1	1	3
UV protection [GO:0009650]	1	1	1	3
3'-UTR-mediated mRNA stabilization [GO:0070935]	1	1	1	3
cellular hyperosmotic response [GO:0071474]	1	1	1	3
negative regulation of intrinsic apoptotic signaling pathway in response to osmotic stress [GO:1902219]	1	1	1	3
negative regulation of skeletal muscle tissue development [GO:0048642]	1	1	1	3
positive regulation of cytoplasmic translation [GO:2000767]	1	1	1	3
positive regulation of organ growth [GO:0046622]	1	1	1	3
double-strand break repair via homologous recombination [GO:0000724]	1	1	1	3
immunoglobulin heavy chain V-D-J recombination [GO:0071707]	1	1	1	3
negative regulation of cell growth involved in cardiac muscle cell development [GO:0061052]	1	1	1	3
response to prostaglandin F [GO:0034696]	1	1	1	3
response to UV-C [GO:0010225]	1	1	1	3
RNA localization [GO:0006403]	1	1	1	3
negative regulation by host of viral genome replication [GO:0044828]	1	1	1	3
protein autosumoylation [GO:1990466]	1	1	1	3
blastocyst hatching [GO:0001835]	1	1	1	3
positive regulation of pro-T cell differentiation [GO:2000176]	1	1	1	3
positive regulation of T cell mediated immunity [GO:0002711]	1	1	1	3
translesion synthesis [GO:0019985]	1	1	1	3
double-strand break repair via classical nonhomologous end joining [GO:0097680]	1	1	1	3
negative regulation of T cell differentiation in thymus [GO:0033085]	1	1	1	3
positive regulation of thymocyte apoptotic process [GO:0070245]	1	1	1	3
smooth muscle tissue development [GO:0048745]	1	1	1	3
vasculature development [GO:0001944]	1	1	1	3
positive regulation of myoblast differentiation [GO:0045663]	1	1	1	3
regulation of locomotor rhythm [GO:1904059]	1	1	1	3
activation of NF-kappaB-inducing kinase activity [GO:0007250]	1	1	1	3
protein K63-linked ubiquitination [GO:0070534]	1	1	1	3
positive regulation of hydrogen peroxide biosynthetic process [GO:0010729]	1	1	1	3
positive regulation of mitochondrial outer membrane permeabilization involved in apoptotic signaling pathway [GO:1901030]	1	1	1	3
attachment of spindle microtubules to kinetochore [GO:0008608]	1	1	1	3
microtubule bundle formation [GO:0001578]	1	1	1	3
microtubule polymerization [GO:0046785]	1	1	1	3
mitotic sister chromatid segregation [GO:0000070]	1	1	1	3
mitotic spindle assembly checkpoint signaling [GO:0007094]	1	1	1	3
regulation of chromosome segregation [GO:0051983]	1	1	1	3
positive regulation of protein homodimerization activity [GO:0090073]	1	1	1	3
regulation of protein heterodimerization activity [GO:0043497]	1	1	1	3
regulation of histone H3-K9 trimethylation [GO:1900112]	1	1	1	3
regulation of cellular senescence [GO:2000772]	1	1	1	3
embryonic body morphogenesis [GO:0010172]	1	1	1	3
regulation of DNA-templated transcription, elongation [GO:0032784]	1	1	1	3
maintenance of imprinting at mating-type locus [GO:0071517]	1	1	1	3
regulation of genetic imprinting [GO:2000653]	1	1	1	3
negative regulation of histone H3-K9 acetylation [GO:2000616]	1	1	1	3
positive regulation of leukocyte chemotaxis [GO:0002690]	1	1	1	3
rescue of stalled ribosome [GO:0072344]	1	1	1	3
positive regulation of neuron migration [GO:2001224]	1	1	1	3
regulation of myoblast proliferation [GO:2000291]	1	1	1	3
adherens junction assembly [GO:0034333]	1	1	1	3
negative regulation of homotypic cell-cell adhesion [GO:0034111]	1	1	1	3
negative regulation of stem cell population maintenance [GO:1902455]	1	1	1	3
blastocyst growth [GO:0001832]	1	1	1	3
mitotic DNA damage checkpoint signaling [GO:0044773]	1	1	1	3
mitotic DNA replication checkpoint signaling [GO:0033314]	1	1	1	3
nuclear DNA replication [GO:0033260]	1	1	1	3
preantral ovarian follicle growth [GO:0001546]	1	1	1	3
replication fork protection [GO:0048478]	1	1	1	3
negative regulation of transposon integration [GO:0070895]	1	1	1	3
spongiotrophoblast differentiation [GO:0060708]	1	1	0	2
T-helper 2 cell differentiation [GO:0045064]	2	0	0	2
cellular response to L-glutamate [GO:1905232]	1	0	1	2
negative regulation of axon extension [GO:0030517]	1	0	1	2
negative regulation of branching morphogenesis of a nerve [GO:2000173]	1	0	1	2
negative regulation of collateral sprouting [GO:0048671]	1	0	1	2
negative regulation of dendrite development [GO:2000171]	1	0	1	2
negative regulation of dendrite extension [GO:1903860]	1	0	1	2
negative regulation of neuron remodeling [GO:1904800]	1	0	1	2
negative regulation of protein homooligomerization [GO:0032463]	1	0	1	2
positive regulation of collateral sprouting [GO:0048672]	1	0	1	2
regulation of dendrite development [GO:0050773]	1	0	1	2
negative regulation of cell-matrix adhesion [GO:0001953]	1	0	1	2
positive regulation of B cell proliferation [GO:0030890]	2	0	0	2
positive regulation of cellular component movement [GO:0051272]	2	0	0	2
positive regulation of regulatory T cell differentiation [GO:0045591]	2	0	0	2
protein localization [GO:0008104]	2	0	0	2
regulation of cytokine production [GO:0001817]	2	0	0	2
nucleosome mobilization [GO:0042766]	1	0	1	2
transcription preinitiation complex assembly [GO:0070897]	1	0	1	2
protein localization to kinetochore involved in kinetochore assembly [GO:1903394]	1	0	1	2
attachment of mitotic spindle microtubules to kinetochore [GO:0051315]	1	0	1	2
protein localization to kinetochore [GO:0034501]	1	0	1	2
protein localization to microtubule [GO:0035372]	1	0	1	2
sister chromatid biorientation [GO:0031134]	1	0	1	2
cell cycle comprising mitosis without cytokinesis [GO:0033301]	1	0	1	2
chorionic trophoblast cell differentiation [GO:0060718]	1	0	1	2
negative regulation of cytokinesis [GO:0032466]	1	0	1	2
positive regulation of DNA endoreduplication [GO:0032877]	1	0	1	2
sprouting angiogenesis [GO:0002040]	1	0	1	2
brain segmentation [GO:0035284]	2	0	0	2
motor neuron axon guidance [GO:0008045]	2	0	0	2
peripheral nervous system development [GO:0007422]	2	0	0	2
endothelial cell chemotaxis [GO:0035767]	1	1	0	2
blood vessel diameter maintenance [GO:0097746]	2	0	0	2
collagen fibril organization [GO:0030199]	2	0	0	2
embryonic heart tube development [GO:0035050]	2	0	0	2
endochondral ossification [GO:0001958]	2	0	0	2
lymph vessel development [GO:0001945]	2	0	0	2
mesenchymal cell development [GO:0014031]	2	0	0	2
negative regulation of apoptotic process involved in outflow tract morphogenesis [GO:1902257]	2	0	0	2
regulation of organ growth [GO:0046620]	2	0	0	2
dichotomous subdivision of terminal units involved in ureteric bud branching [GO:0060678]	1	0	1	2
metanephric capsule development [GO:0072213]	1	0	1	2
metanephric capsule specification [GO:0072267]	1	0	1	2
metanephric nephron development [GO:0072210]	1	0	1	2
nephrogenic mesenchyme development [GO:0072076]	1	0	1	2
negative regulation of smooth muscle cell differentiation [GO:0051151]	2	0	0	2
macrophage activation [GO:0042116]	1	0	1	2
monocyte activation [GO:0042117]	1	0	1	2
osteoclast development [GO:0036035]	1	0	1	2
positive regulation of B cell receptor signaling pathway [GO:0050861]	1	0	1	2
positive regulation of interleukin-21 production [GO:0032745]	1	0	1	2
regulation of chemokine (C-X-C motif) ligand 2 production [GO:2000341]	1	0	1	2
regulation of defense response to bacterium [GO:1900424]	1	0	1	2
regulation of endothelial tube morphogenesis [GO:1901509]	1	0	1	2
regulation of interleukin-12 production [GO:0032655]	1	0	1	2
regulation of interleukin-1 beta production [GO:0032651]	1	0	1	2
regulation of macrophage colony-stimulating factor production [GO:1901256]	1	0	1	2
regulation of tumor necrosis factor production [GO:0032680]	1	0	1	2
T follicular helper cell differentiation [GO:0061470]	1	0	1	2
caudate nucleus development [GO:0021757]	1	0	1	2
innate vocalization behavior [GO:0098582]	1	0	1	2
putamen development [GO:0021758]	1	0	1	2
lens development in camera-type eye [GO:0002088]	2	0	0	2
nephric duct morphogenesis [GO:0072178]	2	0	0	2
parathyroid gland development [GO:0060017]	2	0	0	2
positive regulation of thyroid hormone generation [GO:2000611]	1	0	1	2
response to ethanol [GO:0045471]	2	0	0	2
sympathetic nervous system development [GO:0048485]	1	1	0	2
cell differentiation involved in kidney development [GO:0061005]	2	0	0	2
embryonic digestive tract development [GO:0048566]	2	0	0	2
tongue development [GO:0043586]	2	0	0	2
establishment of skin barrier [GO:0061436]	2	0	0	2
arterial endothelial cell differentiation [GO:0060842]	2	0	0	2
cardiac septum morphogenesis [GO:0060411]	2	0	0	2
circulatory system development [GO:0072359]	2	0	0	2
regulation of vasculogenesis [GO:2001212]	2	0	0	2
umbilical cord morphogenesis [GO:0036304]	2	0	0	2
regulation of inner ear auditory receptor cell differentiation [GO:0045607]	2	0	0	2
DNA damage response, detection of DNA damage [GO:0042769]	1	1	0	2
mesenchymal cell differentiation [GO:0048762]	2	0	0	2
negative regulation of single stranded viral RNA replication via double stranded DNA intermediate [GO:0045869]	2	0	0	2
bronchiole development [GO:0060435]	1	0	1	2
cell-cell signaling involved in mammary gland development [GO:0060764]	1	0	1	2
lung alveolus development [GO:0048286]	1	0	1	2
lung-associated mesenchyme development [GO:0060484]	1	0	1	2
mammary gland alveolus development [GO:0060749]	1	0	1	2
mesenchymal-epithelial cell signaling [GO:0060638]	1	0	1	2
positive regulation of myeloid cell differentiation [GO:0045639]	1	0	1	2
trachea cartilage morphogenesis [GO:0060535]	1	0	1	2
bone marrow development [GO:0048539]	1	0	1	2
positive regulation of stem cell differentiation [GO:2000738]	1	0	1	2
somatic stem cell division [GO:0048103]	1	0	1	2
CD8-positive, alpha-beta T cell differentiation [GO:0043374]	1	0	1	2
negative regulation of regulatory T cell differentiation [GO:0045590]	1	0	1	2
positive regulation of type I interferon production [GO:0032481]	1	0	1	2
regulation of CD8-positive, alpha-beta T cell proliferation [GO:2000564]	1	0	1	2
regulation of innate immune response [GO:0045088]	1	0	1	2
specification of loop of Henle identity [GO:0072086]	2	0	0	2
positive regulation of insulin secretion [GO:0032024]	1	1	0	2
positive regulation of tumor necrosis factor production [GO:0032760]	2	0	0	2
spinal cord motor neuron differentiation [GO:0021522]	1	1	0	2
trigeminal nerve development [GO:0021559]	2	0	0	2
fourth ventricle development [GO:0021592]	1	0	1	2
histone H2A monoubiquitination [GO:0035518]	1	0	1	2
initiation of neural tube closure [GO:0021993]	1	0	1	2
lateral ventricle development [GO:0021670]	1	0	1	2
negative regulation of neural precursor cell proliferation [GO:2000178]	1	0	1	2
third ventricle development [GO:0021678]	1	0	1	2
cerebellar Purkinje cell differentiation [GO:0021702]	2	0	0	2
endoderm formation [GO:0001706]	2	0	0	2
epithelium development [GO:0060429]	2	0	0	2
metanephric comma-shaped body morphogenesis [GO:0072278]	1	0	1	2
metanephric S-shaped body morphogenesis [GO:0072284]	1	0	1	2
positive regulation of gastrulation [GO:2000543]	1	1	0	2
neuron maturation [GO:0042551]	2	0	0	2
positive regulation of histone H3-K9 trimethylation [GO:1900114]	2	0	0	2
social behavior [GO:0035176]	2	0	0	2
startle response [GO:0001964]	2	0	0	2
cardiac atrium formation [GO:0003210]	1	1	0	2
cardioblast anterior-lateral migration [GO:0003259]	1	1	0	2
cardioblast migration to the midline involved in heart field formation [GO:0060975]	1	1	0	2
growth involved in heart morphogenesis [GO:0003241]	1	1	0	2
lateral mesoderm development [GO:0048368]	1	1	0	2
mesodermal cell migration [GO:0008078]	1	1	0	2
negative regulation of endodermal cell fate specification [GO:0042664]	1	1	0	2
negative regulation of mesodermal cell fate specification [GO:0042662]	1	1	0	2
positive regulation of heart induction by negative regulation of canonical Wnt signaling pathway [GO:0090082]	1	1	0	2
positive regulation of hepatocyte differentiation [GO:0070368]	1	1	0	2
positive regulation of striated muscle cell differentiation [GO:0051155]	1	1	0	2
sinoatrial node cell differentiation [GO:0060921]	1	1	0	2
sinus venosus morphogenesis [GO:0003236]	1	1	0	2
DNA geometric change [GO:0032392]	1	0	1	2
DNA-templated transcription, termination [GO:0006353]	1	0	1	2
mitochondrial ribosome assembly [GO:0061668]	1	0	1	2
protein targeting to mitochondrion [GO:0006626]	1	0	1	2
ribosome assembly [GO:0042255]	1	0	1	2
cellular respiration [GO:0045333]	2	0	0	2
negative regulation of chromatin binding [GO:0035562]	2	0	0	2
glycogen biosynthetic process [GO:0005978]	1	0	1	2
negative regulation of astrocyte activation [GO:0061889]	1	0	1	2
negative regulation of microglial cell activation [GO:1903979]	1	0	1	2
negative regulation of neuroinflammatory response [GO:0150079]	1	0	1	2
negative regulation of toll-like receptor 4 signaling pathway [GO:0034144]	1	0	1	2
positive regulation of bile acid biosynthetic process [GO:0070859]	1	0	1	2
proteasomal protein catabolic process [GO:0010498]	1	0	1	2
regulation of circadian sleep/wake cycle [GO:0042749]	1	0	1	2
response to leptin [GO:0044321]	1	0	1	2
response to amphetamine [GO:0001975]	1	1	0	2
embryonic skeletal joint development [GO:0072498]	1	0	1	2
embryonic skeletal joint morphogenesis [GO:0060272]	1	0	1	2
embryonic skeletal limb joint morphogenesis [GO:0036023]	1	0	1	2
branchiomeric skeletal muscle development [GO:0014707]	1	1	0	2
aorta development [GO:0035904]	1	1	0	2
coronary vasculature development [GO:0060976]	1	1	0	2
eye photoreceptor cell development [GO:0042462]	1	1	0	2
methylation [GO:0032259]	1	1	0	2
morphogenesis of a branching structure [GO:0001763]	1	1	0	2
regulation of extrathymic T cell differentiation [GO:0033082]	1	1	0	2
regulation of natural killer cell differentiation [GO:0032823]	1	1	0	2
regulation of NK T cell differentiation [GO:0051136]	1	1	0	2
sebum secreting cell proliferation [GO:1990654]	1	1	0	2
neural precursor cell proliferation [GO:0061351]	2	0	0	2
embryonic camera-type eye development [GO:0031076]	1	1	0	2
positive regulation of programmed cell death [GO:0043068]	1	1	0	2
cilium-dependent cell motility [GO:0060285]	1	1	0	2
epithelial cilium movement involved in determination of left/right asymmetry [GO:0060287]	1	1	0	2
positive regulation of type B pancreatic cell development [GO:2000078]	1	1	0	2
type B pancreatic cell maturation [GO:0072560]	1	1	0	2
cellular response to sterol [GO:0036315]	2	0	0	2
histone H3-K9 methylation [GO:0051567]	2	0	0	2
aorta morphogenesis [GO:0035909]	2	0	0	2
fungiform papilla morphogenesis [GO:0061197]	2	0	0	2
generation of neurons [GO:0048699]	2	0	0	2
metanephric mesenchyme development [GO:0072075]	2	0	0	2
myoblast migration [GO:0051451]	2	0	0	2
myotome development [GO:0061055]	2	0	0	2
olfactory placode formation [GO:0030910]	2	0	0	2
regulation of branch elongation involved in ureteric bud branching [GO:0072095]	2	0	0	2
regulation of protein localization [GO:0032880]	2	0	0	2
regulation of synaptic assembly at neuromuscular junction [GO:0008582]	2	0	0	2
trigeminal ganglion development [GO:0061551]	2	0	0	2
mesenchymal to epithelial transition involved in metanephros morphogenesis [GO:0003337]	1	0	1	2
cardiac muscle contraction [GO:0060048]	1	1	0	2
Mullerian duct regression [GO:0001880]	1	1	0	2
negative regulation of anoikis [GO:2000811]	2	0	0	2
spinal cord development [GO:0021510]	1	1	0	2
gamma-delta T cell differentiation [GO:0042492]	1	1	0	2
interleukin-27-mediated signaling pathway [GO:0070106]	1	0	1	2
metanephric mesenchymal cell differentiation [GO:0072162]	1	0	1	2
metanephric mesenchymal cell proliferation involved in metanephros development [GO:0072136]	1	0	1	2
negative regulation by virus of viral protein levels in host cell [GO:0046725]	1	0	1	2
negative regulation of mesenchymal to epithelial transition involved in metanephros morphogenesis [GO:0003340]	1	0	1	2
negative regulation of metanephric nephron tubule epithelial cell differentiation [GO:0072308]	1	0	1	2
positive regulation of nitric-oxide synthase biosynthetic process [GO:0051770]	1	0	1	2
renal tubule development [GO:0061326]	1	0	1	2
asymmetric neuroblast division [GO:0055059]	1	1	0	2
carbon catabolite regulation of transcription [GO:0045990]	1	0	1	2
glucose metabolic process [GO:0006006]	1	0	1	2
negative regulation of fibrinolysis [GO:0051918]	1	0	1	2
response to UV [GO:0009411]	1	0	1	2
atrioventricular valve morphogenesis [GO:0003181]	1	1	0	2
cardiac muscle tissue morphogenesis [GO:0055008]	1	1	0	2
[truncated: 571 more rows]

## Sheet: GO_TFs(outliers)
GO	hBECs	colon	ileum	Total
regulation of transcription by RNA polymerase II [GO:0006357]	27	9	14	50
positive regulation of transcription by RNA polymerase II [GO:0045944]	25	6	10	41
negative regulation of transcription by RNA polymerase II [GO:0000122]	12	4	6	22
positive regulation of transcription, DNA-templated [GO:0045893]	10	4	4	18
negative regulation of transcription, DNA-templated [GO:0045892]	5	5	6	16
regulation of transcription, DNA-templated [GO:0006355]	6	3	4	13
transcription by RNA polymerase II [GO:0006366]	8	2	2	12
cell differentiation [GO:0030154]	7	2	3	12
regulation of cell cycle [GO:0051726]	6	2	2	10
aging [GO:0007568]	4	1	2	7
response to lipopolysaccharide [GO:0032496]	4	1	2	7
positive regulation of cell population proliferation [GO:0008284]	4	1	1	6
response to mechanical stimulus [GO:0009612]	3	1	2	6
circadian rhythm [GO:0007623]	2	1	3	6
positive regulation of apoptotic process [GO:0043065]	3	1	2	6
regulation of cell population proliferation [GO:0042127]	3	1	2	6
positive regulation of gene expression [GO:0010628]	4	1	0	5
skeletal muscle cell differentiation [GO:0035914]	4	1	0	5
negative regulation of cell population proliferation [GO:0008285]	3	1	1	5
positive regulation of pri-miRNA transcription by RNA polymerase II [GO:1902895]	3	1	1	5
angiogenesis [GO:0001525]	3	1	1	5
cellular response to calcium ion [GO:0071277]	4	0	1	5
response to cAMP [GO:0051591]	3	1	1	5
response to drug [GO:0042493]	3	1	1	5
SMAD protein signal transduction [GO:0060395]	2	1	2	5
transforming growth factor beta receptor signaling pathway [GO:0007179]	2	1	2	5
anatomical structure morphogenesis [GO:0009653]	3	0	2	5
endoplasmic reticulum unfolded protein response [GO:0030968]	3	1	0	4
positive regulation of transcription from RNA polymerase II promoter in response to endoplasmic reticulum stress [GO:1990440]	3	1	0	4
cellular response to interleukin-1 [GO:0071347]	3	1	0	4
inflammatory response [GO:0006954]	4	0	0	4
positive regulation of osteoblast differentiation [GO:0045669]	2	0	2	4
cellular response to cadmium ion [GO:0071276]	2	1	1	4
cellular response to reactive oxygen species [GO:0034614]	2	1	1	4
response to cytokine [GO:0034097]	2	1	1	4
heart development [GO:0007507]	3	0	1	4
anterior/posterior pattern specification [GO:0009952]	4	0	0	4
chromatin organization [GO:0006325]	2	1	1	4
negative regulation by host of viral transcription [GO:0043922]	2	1	1	4
positive regulation by host of viral transcription [GO:0043923]	2	1	1	4
positive regulation of vascular associated smooth muscle cell proliferation [GO:1904707]	2	1	1	4
positive regulation of cell differentiation [GO:0045597]	2	1	1	4
cellular response to tumor necrosis factor [GO:0071356]	3	1	0	4
in utero embryonic development [GO:0001701]	2	1	1	4
positive regulation of cell division [GO:0051781]	2	1	1	4
apoptotic process [GO:0006915]	2	1	1	4
mRNA processing [GO:0006397]	2	1	1	4
negative regulation of apoptotic process [GO:0043066]	2	1	1	4
RNA splicing [GO:0008380]	2	1	1	4
regulation of gene expression [GO:0010468]	2	1	1	4
somatic stem cell population maintenance [GO:0035019]	2	0	2	4
negative regulation of ERK1 and ERK2 cascade [GO:0070373]	2	1	0	3
cellular response to lipopolysaccharide [GO:0071222]	2	1	0	3
T cell differentiation [GO:0030217]	2	0	1	3
signal transduction [GO:0007165]	2	0	1	3
female pregnancy [GO:0007565]	2	0	1	3
nervous system development [GO:0007399]	2	0	1	3
response to light stimulus [GO:0009416]	2	0	1	3
cellular response to potassium ion starvation [GO:0051365]	1	1	1	3
learning [GO:0007612]	1	1	1	3
membrane depolarization [GO:0051899]	1	1	1	3
negative regulation of DNA binding [GO:0043392]	1	1	1	3
negative regulation of transcription from RNA polymerase II promoter in response to endoplasmic reticulum stress [GO:1990441]	1	1	1	3
positive regulation of DNA replication [GO:0045740]	1	1	1	3
positive regulation of DNA-templated transcription, initiation [GO:2000144]	1	1	1	3
positive regulation of monocyte differentiation [GO:0045657]	1	1	1	3
positive regulation of neuron apoptotic process [GO:0043525]	1	1	1	3
Ras protein signal transduction [GO:0007265]	1	1	1	3
release of cytochrome c from mitochondria [GO:0001836]	1	1	1	3
response to hydrogen peroxide [GO:0042542]	1	1	1	3
response to radiation [GO:0009314]	1	1	1	3
cellular response to fluid shear stress [GO:0071498]	3	0	0	3
cellular response to laminar fluid shear stress [GO:0071499]	3	0	0	3
cardiac ventricle formation [GO:0003211]	1	0	2	3
cellular response to glucose stimulus [GO:0071333]	2	0	1	3
endocrine pancreas development [GO:0031018]	1	0	2	3
limb bud formation [GO:0060174]	1	0	2	3
regulation of protein stability [GO:0031647]	2	0	1	3
cellular response to interleukin-7 [GO:0098761]	1	1	1	3
CRD-mediated mRNA stabilization [GO:0070934]	1	1	1	3
embryonic morphogenesis [GO:0048598]	1	1	1	3
epidermis development [GO:0008544]	1	1	1	3
miRNA transport [GO:1990428]	1	1	1	3
mRNA stabilization [GO:0048255]	1	1	1	3
negative regulation of cellular senescence [GO:2000773]	1	1	1	3
negative regulation of striated muscle cell differentiation [GO:0051154]	1	1	1	3
negative regulation of translation [GO:0017148]	1	1	1	3
protein localization to cytoplasmic stress granule [GO:1903608]	1	1	1	3
RNA transport [GO:0050658]	1	1	1	3
tRNA transport [GO:0051031]	1	1	1	3
cellular response to amino acid starvation [GO:0034198]	1	1	0	2
gluconeogenesis [GO:0006094]	1	1	0	2
positive regulation of TRAIL-activated apoptotic signaling pathway [GO:1903984]	1	1	0	2
regulation of transcription from RNA polymerase II promoter in response to arsenic-containing substance [GO:0061394]	1	1	0	2
cellular response to amino acid stimulus [GO:0071230]	2	0	0	2
cellular response to organic cyclic compound [GO:0071407]	1	0	1	2
embryonic placenta development [GO:0001892]	2	0	0	2
immune response [GO:0006955]	2	0	0	2
negative regulation of neuron apoptotic process [GO:0043524]	2	0	0	2
negative regulation of T cell proliferation [GO:0042130]	2	0	0	2
positive regulation of cold-induced thermogenesis [GO:0120162]	2	0	0	2
positive regulation of fat cell differentiation [GO:0045600]	2	0	0	2
regulation of cell differentiation [GO:0045595]	2	0	0	2
response to endoplasmic reticulum stress [GO:0034976]	2	0	0	2
trophoblast giant cell differentiation [GO:0060707]	2	0	0	2
BMP signaling pathway [GO:0030509]	1	0	1	2
circadian regulation of gene expression [GO:0032922]	1	1	0	2
circadian temperature homeostasis [GO:0060086]	1	1	0	2
negative regulation of canonical Wnt signaling pathway [GO:0090090]	2	0	0	2
positive regulation of neuron death [GO:1901216]	2	0	0	2
response to hypoxia [GO:0001666]	2	0	0	2
cellular response to hypoxia [GO:0071456]	2	0	0	2
erythrocyte differentiation [GO:0030218]	1	0	1	2
cellular response to hormone stimulus [GO:0032870]	2	0	0	2
response to corticosterone [GO:0051412]	2	0	0	2
response to progesterone [GO:0032570]	2	0	0	2
cilium assembly [GO:0060271]	2	0	0	2
negative regulation of interleukin-6 production [GO:0032715]	2	0	0	2
regulation of insulin secretion involved in cellular response to glucose stimulus [GO:0061178]	1	1	0	2
multicellular organism development [GO:0007275]	2	0	0	2
osteoblast differentiation [GO:0001649]	2	0	0	2
osteoblast development [GO:0002076]	1	0	1	2
positive regulation of macrophage activation [GO:0043032]	1	0	1	2
response to organic cyclic compound [GO:0014070]	1	0	1	2
response to peptide hormone [GO:0043434]	1	0	1	2
cellular response to hydrogen peroxide [GO:0070301]	2	0	0	2
positive regulation of transcription from RNA polymerase II promoter in response to stress [GO:0036003]	2	0	0	2
cellular response to drug [GO:0035690]	2	0	0	2
cellular response to glucose starvation [GO:0042149]	2	0	0	2
cellular response to oxidative stress [GO:0034599]	2	0	0	2
positive regulation of angiogenesis [GO:0045766]	2	0	0	2
positive regulation of ER-associated ubiquitin-dependent protein catabolic process [GO:1903071]	2	0	0	2
negative regulation of epithelial cell proliferation [GO:0050680]	2	0	0	2
positive regulation of protein phosphorylation [GO:0001934]	2	0	0	2
forebrain development [GO:0030900]	2	0	0	2
cellular response to vascular endothelial growth factor stimulus [GO:0035924]	2	0	0	2
regulation of type B pancreatic cell proliferation [GO:0061469]	1	1	0	2
negative regulation of neuron differentiation [GO:0045665]	1	0	1	2
ascending aorta morphogenesis [GO:0035910]	1	0	1	2
atrial septum primum morphogenesis [GO:0003289]	1	0	1	2
cardiac right ventricle morphogenesis [GO:0003215]	1	0	1	2
DNA damage response, detection of DNA damage [GO:0042769]	1	0	1	2
DNA damage response, signal transduction by p53 class mediator resulting in cell cycle arrest [GO:0006977]	1	0	1	2
glial cell development [GO:0021782]	1	0	1	2
glial cell proliferation [GO:0014009]	1	0	1	2
glucose homeostasis [GO:0042593]	1	0	1	2
hematopoietic stem cell homeostasis [GO:0061484]	1	0	1	2
kidney morphogenesis [GO:0060993]	1	0	1	2
mitral valve morphogenesis [GO:0003183]	1	0	1	2
negative regulation of cell death [GO:0060548]	1	0	1	2
negative regulation of protein ubiquitination [GO:0031397]	1	0	1	2
neural tube formation [GO:0001841]	1	0	1	2
neuroepithelial cell differentiation [GO:0060563]	1	0	1	2
noradrenergic neuron differentiation [GO:0003357]	1	0	1	2
positive regulation of canonical Wnt signaling pathway [GO:0090263]	1	0	1	2
positive regulation of gamma-delta T cell differentiation [GO:0045588]	1	0	1	2
positive regulation of insulin secretion [GO:0032024]	1	0	1	2
positive regulation of N-terminal peptidyl-lysine acetylation [GO:2000761]	1	0	1	2
positive regulation of translation [GO:0045727]	1	0	1	2
pro-B cell differentiation [GO:0002328]	1	0	1	2
protein stabilization [GO:0050821]	1	0	1	2
skeletal system development [GO:0001501]	1	0	1	2
spinal cord development [GO:0021510]	1	0	1	2
spinal cord motor neuron differentiation [GO:0021522]	1	0	1	2
sympathetic nervous system development [GO:0048485]	1	0	1	2
ventricular septum morphogenesis [GO:0060412]	1	0	1	2
cholesterol homeostasis [GO:0042632]	1	1	0	2
liver development [GO:0001889]	1	0	1	2
protein destabilization [GO:0031648]	1	1	0	2
positive regulation of keratinocyte differentiation [GO:0045618]	0	1	1	2
regulation of translation [GO:0006417]	0	1	1	2
rRNA processing [GO:0006364]	0	1	1	2
acute-phase response [GO:0006953]	1	0	0	1
brown fat cell differentiation [GO:0050873]	1	0	0	1
defense response to bacterium [GO:0042742]	1	0	0	1
granuloma formation [GO:0002432]	1	0	0	1
hepatocyte proliferation [GO:0072574]	1	0	0	1
intrinsic apoptotic signaling pathway in response to endoplasmic reticulum stress [GO:0070059]	1	0	0	1
liver regeneration [GO:0097421]	1	0	0	1
mammary gland epithelial cell differentiation [GO:0060644]	1	0	0	1
mammary gland epithelial cell proliferation [GO:0033598]	1	0	0	1
memory [GO:0007613]	1	0	0	1
neuron differentiation [GO:0030182]	1	0	0	1
ovarian follicle development [GO:0001541]	1	0	0	1
positive regulation of biomineral tissue development [GO:0070169]	1	0	0	1
positive regulation of inflammatory response [GO:0050729]	1	0	0	1
positive regulation of interleukin-4 production [GO:0032753]	1	0	0	1
positive regulation of sodium-dependent phosphate transport [GO:2000120]	1	0	0	1
regulation of dendritic cell differentiation [GO:2001198]	1	0	0	1
regulation of interleukin-6 production [GO:0032675]	1	0	0	1
regulation of odontoblast differentiation [GO:1901329]	1	0	0	1
regulation of osteoclast differentiation [GO:0045670]	1	0	0	1
T-helper 1 cell activation [GO:0035711]	1	0	0	1
chorionic trophoblast cell differentiation [GO:0060718]	1	0	0	1
DNA damage response, signal transduction by p53 class mediator [GO:0030330]	1	0	0	1
hepatocyte differentiation [GO:0070365]	1	0	0	1
negative regulation of cytokinesis [GO:0032466]	1	0	0	1
negative regulation of G1/S transition of mitotic cell cycle [GO:2000134]	1	0	0	1
negative regulation of transcription involved in G1/S transition of mitotic cell cycle [GO:0071930]	1	0	0	1
placenta development [GO:0001890]	1	0	0	1
positive regulation of DNA endoreduplication [GO:0032877]	1	0	0	1
sprouting angiogenesis [GO:0002040]	1	0	0	1
cellular response to gamma radiation [GO:0071480]	1	0	0	1
cellular response to heparin [GO:0071504]	1	0	0	1
cellular response to interleukin-8 [GO:0098759]	1	0	0	1
cellular response to mycophenolic acid [GO:0071506]	1	0	0	1
estrous cycle [GO:0044849]	1	0	0	1
glomerular mesangial cell proliferation [GO:0072110]	1	0	0	1
interleukin-1-mediated signaling pathway [GO:0070498]	1	0	0	1
locomotor rhythm [GO:0045475]	1	0	0	1
positive regulation of chemokine production [GO:0032722]	1	0	0	1
positive regulation of glomerular metanephric mesangial cell proliferation [GO:0072303]	1	0	0	1
positive regulation of hormone biosynthetic process [GO:0046886]	1	0	0	1
positive regulation of interleukin-1 beta production [GO:0032731]	1	0	0	1
positive regulation of tau-protein kinase activity [GO:1902949]	1	0	0	1
regulation of apoptotic process [GO:0042981]	1	0	0	1
regulation of progesterone biosynthetic process [GO:2000182]	1	0	0	1
regulation of protein sumoylation [GO:0033233]	1	0	0	1
regulation of transcription from RNA polymerase II promoter in response to hypoxia [GO:0061418]	1	0	0	1
response to glucose [GO:0009749]	1	0	0	1
response to insulin [GO:0032868]	1	0	0	1
response to ischemia [GO:0002931]	1	0	0	1
blastocyst development [GO:0001824]	1	0	0	1
epithelial cell differentiation [GO:0030855]	1	0	0	1
extracellular matrix organization [GO:0030198]	1	0	0	1
mammary gland involution [GO:0060056]	1	0	0	1
blood vessel remodeling [GO:0001974]	1	0	0	1
cell maturation [GO:0048469]	1	0	0	1
iron ion homeostasis [GO:0055072]	1	0	0	1
lung development [GO:0030324]	1	0	0	1
mitochondrion organization [GO:0007005]	1	0	0	1
myoblast fate commitment [GO:0048625]	1	0	0	1
norepinephrine metabolic process [GO:0042415]	1	0	0	1
regulation of heart rate [GO:0002027]	1	0	0	1
regulation of protein neddylation [GO:2000434]	1	0	0	1
regulation of transcription from RNA polymerase II promoter in response to oxidative stress [GO:0043619]	1	0	0	1
surfactant homeostasis [GO:0043129]	1	0	0	1
visual perception [GO:0007601]	1	0	0	1
cellular response to extracellular stimulus [GO:0031668]	1	0	0	1
conditioned taste aversion [GO:0001661]	1	0	0	1
DNA methylation [GO:0006306]	1	0	0	1
positive regulation of osteoclast differentiation [GO:0045672]	1	0	0	1
response to cold [GO:0009409]	1	0	0	1
response to gravity [GO:0009629]	1	0	0	1
response to immobilization stress [GO:0035902]	1	0	0	1
response to muscle stretch [GO:0035994]	1	0	0	1
response to toxic substance [GO:0009636]	1	0	0	1
sleep [GO:0030431]	1	0	0	1
response to morphine [GO:0043278]	1	0	0	1
actin cytoskeleton organization [GO:0030036]	1	0	0	1
activation of GTPase activity [GO:0090630]	1	0	0	1
axoneme assembly [GO:0035082]	1	0	0	1
brain development [GO:0007420]	1	0	0	1
cellular protein localization [GO:0034613]	1	0	0	1
central tolerance induction [GO:0002508]	1	0	0	1
ciliary basal body organization [GO:0032053]	1	0	0	1
determination of left/right symmetry [GO:0007368]	1	0	0	1
epithelium development [GO:0060429]	1	0	0	1
establishment of apical/basal cell polarity [GO:0035089]	1	0	0	1
glomerular parietal epithelial cell development [GO:0072016]	1	0	0	1
humoral immune response [GO:0006959]	1	0	0	1
left/right pattern formation [GO:0060972]	1	0	0	1
leukocyte migration [GO:0050900]	1	0	0	1
lung epithelium development [GO:0060428]	1	0	0	1
metanephric part of ureteric bud development [GO:0035502]	1	0	0	1
motile cilium assembly [GO:0044458]	1	0	0	1
negative regulation of B cell activation [GO:0050869]	1	0	0	1
negative regulation of germinal center formation [GO:0002635]	1	0	0	1
negative regulation of humoral immune response mediated by circulating immunoglobulin [GO:0002924]	1	0	0	1
negative regulation of NF-kappaB transcription factor activity [GO:0032088]	1	0	0	1
negative regulation of T cell differentiation in thymus [GO:0033085]	1	0	0	1
pattern specification process [GO:0007389]	1	0	0	1
positive regulation of central B cell tolerance induction [GO:0002897]	1	0	0	1
positive regulation of lung ciliated cell differentiation [GO:1901248]	1	0	0	1
spermatogenesis [GO:0007283]	1	0	0	1
hair follicle morphogenesis [GO:0031069]	1	0	0	1
negative regulation of angiogenesis [GO:0016525]	1	0	0	1
negative regulation of cytosolic calcium ion concentration [GO:0051481]	1	0	0	1
positive regulation of DNA repair by transcription from RNA polymerase II promoter [GO:0100026]	1	0	0	1
negative regulation of DNA-binding transcription factor activity [GO:0043433]	1	0	0	1
regulation of neurogenesis [GO:0050767]	1	0	0	1
blood circulation [GO:0008015]	1	0	0	1
dorsal/ventral pattern formation [GO:0009953]	1	0	0	1
embryonic skeletal system morphogenesis [GO:0048704]	1	0	0	1
facial nerve structural organization [GO:0021612]	1	0	0	1
morphogenesis of an epithelial sheet [GO:0002011]	1	0	0	1
neural nucleus development [GO:0048857]	1	0	0	1
rhombomere 3 development [GO:0021569]	1	0	0	1
rhombomere 4 development [GO:0021570]	1	0	0	1
decidualization [GO:0046697]	1	0	0	1
embryonic process involved in female pregnancy [GO:0060136]	1	0	0	1
labyrinthine layer blood vessel development [GO:0060716]	1	0	0	1
osteoblast proliferation [GO:0033687]	1	0	0	1
osteoclast differentiation [GO:0030316]	1	0	0	1
trophectodermal cell differentiation [GO:0001829]	1	0	0	1
vasculogenesis [GO:0001570]	1	0	0	1
cell morphogenesis [GO:0000902]	1	0	0	1
cellular response to cycloheximide [GO:0071409]	1	0	0	1
cellular response to peptide [GO:1901653]	1	0	0	1
cellular stress response to acid chemical [GO:0097533]	1	0	0	1
erythrocyte maturation [GO:0043249]	1	0	0	1
multicellular organism growth [GO:0035264]	1	0	0	1
negative regulation of sprouting angiogenesis [GO:1903671]	1	0	0	1
positive regulation of nitric oxide biosynthetic process [GO:0045429]	1	0	0	1
positive regulation of protein metabolic process [GO:0051247]	1	0	0	1
positive regulation of retinoic acid receptor signaling pathway [GO:0048386]	1	0	0	1
regulation of gene expression, epigenetic [GO:0040029]	1	0	0	1
type I pneumocyte differentiation [GO:0060509]	1	0	0	1
vasodilation [GO:0042311]	1	0	0	1
B cell differentiation [GO:0030183]	1	0	0	1
aflatoxin catabolic process [GO:0046223]	1	0	0	1
cell redox homeostasis [GO:0045454]	1	0	0	1
cellular response to angiotensin [GO:1904385]	1	0	0	1
cellular response to copper ion [GO:0071280]	1	0	0	1
negative regulation of cardiac muscle cell apoptotic process [GO:0010667]	1	0	0	1
negative regulation of endothelial cell apoptotic process [GO:2000352]	1	0	0	1
negative regulation of hematopoietic stem cell differentiation [GO:1902037]	1	0	0	1
negative regulation of hydrogen peroxide-induced cell death [GO:1903206]	1	0	0	1
negative regulation of oxidative stress-induced intrinsic apoptotic signaling pathway [GO:1902176]	1	0	0	1
negative regulation of vascular associated smooth muscle cell migration [GO:1904753]	1	0	0	1
PERK-mediated unfolded protein response [GO:0036499]	1	0	0	1
positive regulation of blood coagulation [GO:0030194]	1	0	0	1
positive regulation of blood vessel endothelial cell migration [GO:0043536]	1	0	0	1
positive regulation of glucose import [GO:0046326]	1	0	0	1
positive regulation of glutathione biosynthetic process [GO:1903788]	1	0	0	1
positive regulation of neuron projection development [GO:0010976]	1	0	0	1
positive regulation of reactive oxygen species metabolic process [GO:2000379]	1	0	0	1
positive regulation of transcription from RNA polymerase II promoter in response to hypoxia [GO:0061419]	1	0	0	1
positive regulation of transcription from RNA polymerase II promoter in response to oxidative stress [GO:0036091]	1	0	0	1
proteasomal ubiquitin-independent protein catabolic process [GO:0010499]	1	0	0	1
proteasome-mediated ubiquitin-dependent protein catabolic process [GO:0043161]	1	0	0	1
protein ubiquitination [GO:0016567]	1	0	0	1
regulation of embryonic development [GO:0045995]	1	0	0	1
regulation of removal of superoxide radicals [GO:2000121]	1	0	0	1
response to lithium ion [GO:0010226]	1	0	0	1
activation of cysteine-type endopeptidase activity involved in apoptotic process [GO:0006919]	1	0	0	1
androgen receptor signaling pathway [GO:0030521]	1	0	0	1
branching involved in prostate gland morphogenesis [GO:0060442]	1	0	0	1
branching morphogenesis of an epithelial tube [GO:0048754]	1	0	0	1
cellular response to steroid hormone stimulus [GO:0071383]	1	0	0	1
dorsal aorta development [GO:0035907]	1	0	0	1
epithelial cell proliferation involved in salivary gland morphogenesis [GO:0060664]	1	0	0	1
male gonad development [GO:0008584]	1	0	0	1
metanephros development [GO:0001656]	1	0	0	1
negative regulation of epithelial cell proliferation involved in prostate gland development [GO:0060770]	1	0	0	1
negative regulation of gene expression [GO:0010629]	1	0	0	1
negative regulation of insulin-like growth factor receptor signaling pathway [GO:0043569]	1	0	0	1
negative regulation of mitotic cell cycle [GO:0045930]	1	0	0	1
pharyngeal system development [GO:0060037]	1	0	0	1
positive regulation of androgen secretion [GO:2000836]	1	0	0	1
positive regulation of apoptotic signaling pathway [GO:2001235]	1	0	0	1
positive regulation of cell death [GO:0010942]	1	0	0	1
positive regulation of cysteine-type endopeptidase activity involved in apoptotic process [GO:0043280]	1	0	0	1
positive regulation of DNA-binding transcription factor activity [GO:0051091]	1	0	0	1
positive regulation of intrinsic apoptotic signaling pathway [GO:2001244]	1	0	0	1
positive regulation of mitotic cell cycle [GO:0045931]	1	0	0	1
positive regulation of phosphatidylinositol 3-kinase signaling [GO:0014068]	1	0	0	1
positive regulation of response to DNA damage stimulus [GO:2001022]	1	0	0	1
protein kinase B signaling [GO:0043491]	1	0	0	1
regulation of protein localization [GO:0032880]	1	0	0	1
response to testosterone [GO:0033574]	1	0	0	1
salivary gland development [GO:0007431]	1	0	0	1
somitogenesis [GO:0001756]	1	0	0	1
anatomical structure development [GO:0048856]	1	0	0	1
blood vessel morphogenesis [GO:0048514]	1	0	0	1
female gonad development [GO:0008585]	1	0	0	1
fertilization [GO:0009566]	1	0	0	1
limb development [GO:0060173]	1	0	0	1
lymphatic endothelial cell fate commitment [GO:0060838]	1	0	0	1
maternal placenta development [GO:0001893]	1	0	0	1
negative regulation of cyclin-dependent protein serine/threonine kinase activity [GO:0045736]	1	0	0	1
negative regulation of endothelial cell migration [GO:0010596]	1	0	0	1
negative regulation of endothelial cell proliferation [GO:0001937]	1	0	0	1
neuron migration [GO:0001764]	1	0	0	1
placenta blood vessel development [GO:0060674]	1	0	0	1
positive regulation of systemic arterial blood pressure [GO:0003084]	1	0	0	1
radial pattern formation [GO:0009956]	1	0	0	1
response to estradiol [GO:0032355]	1	0	0	1
skeletal muscle tissue development [GO:0007519]	1	0	0	1
cell migration involved in sprouting angiogenesis [GO:0002042]	1	0	0	1
cellular response to corticotropin-releasing hormone stimulus [GO:0071376]	1	0	0	1
cellular response to fibroblast growth factor stimulus [GO:0044344]	1	0	0	1
endothelial cell chemotaxis [GO:0035767]	1	0	0	1
fat cell differentiation [GO:0045444]	1	0	0	1
negative regulation of cell cycle [GO:0045786]	1	0	0	1
negative regulation of cysteine-type endopeptidase activity involved in apoptotic process [GO:0043154]	1	0	0	1
neurotransmitter secretion involved in regulation of skeletal muscle contraction [GO:0014860]	1	0	0	1
positive regulation of endothelial cell proliferation [GO:0001938]	1	0	0	1
response to amphetamine [GO:0001975]	1	0	0	1
response to electrical stimulus [GO:0051602]	1	0	0	1
acrosome assembly [GO:0001675]	1	0	0	1
spermatid development [GO:0007286]	1	0	0	1
microtubule cytoskeleton organization [GO:0000226]	1	0	0	1
mitotic cytokinesis [GO:0000281]	1	0	0	1
regulation of mRNA splicing, via spliceosome [GO:0048024]	1	0	0	1
regulation of RNA splicing [GO:0043484]	1	0	0	1
adenohypophysis development [GO:0021984]	1	0	0	1
cell fate commitment [GO:0045165]	1	0	0	1
endodermal cell fate specification [GO:0001714]	1	0	0	1
eye development [GO:0001654]	1	0	0	1
glial cell fate commitment [GO:0021781]	1	0	0	1
inner ear development [GO:0048839]	1	0	0	1
neuronal stem cell population maintenance [GO:0097150]	1	0	0	1
pituitary gland development [GO:0021983]	1	0	0	1
positive regulation of cell-cell adhesion [GO:0022409]	1	0	0	1
positive regulation of MAPK cascade [GO:0043410]	1	0	0	1
regulation of cysteine-type endopeptidase activity involved in apoptotic process [GO:0043281]	1	0	0	1
response to growth factor [GO:0070848]	1	0	0	1
response to wounding [GO:0009611]	1	0	0	1
tissue regeneration [GO:0042246]	1	0	0	1
adipose tissue development [GO:0060612]	1	0	0	1
autophagy [GO:0006914]	1	0	0	1
cellular response to fructose stimulus [GO:0071332]	1	0	0	1
cellular response to insulin stimulus [GO:0032869]	1	0	0	1
cellular response to interleukin-4 [GO:0071353]	1	0	0	1
cellular response to nutrient [GO:0031670]	1	0	0	1
cellular response to peptide hormone stimulus [GO:0071375]	1	0	0	1
cellular triglyceride homeostasis [GO:0035356]	1	0	0	1
endothelial cell proliferation [GO:0001935]	1	0	0	1
fatty acid biosynthetic process [GO:0006633]	1	0	0	1
fatty acid homeostasis [GO:0055089]	1	0	0	1
IRE1-mediated unfolded protein response [GO:0036498]	1	0	0	1
muscle organ development [GO:0007517]	1	0	0	1
negative regulation of endoplasmic reticulum stress-induced intrinsic apoptotic signaling pathway [GO:1902236]	1	0	0	1
negative regulation of endoplasmic reticulum unfolded protein response [GO:1900102]	1	0	0	1
negative regulation of myotube differentiation [GO:0010832]	1	0	0	1
negative regulation of pathway-restricted SMAD protein phosphorylation [GO:0060394]	1	0	0	1
negative regulation of transforming growth factor beta receptor signaling pathway [GO:0030512]	1	0	0	1
neuron development [GO:0048666]	1	0	0	1
organelle organization [GO:0006996]	1	0	0	1
phosphatidylinositol 3-kinase signaling [GO:0014065]	1	0	0	1
positive regulation of autophagy [GO:0010508]	1	0	0	1
positive regulation of B cell differentiation [GO:0045579]	1	0	0	1
positive regulation of cell migration [GO:0030335]	1	0	0	1
positive regulation of endoplasmic reticulum unfolded protein response [GO:1900103]	1	0	0	1
positive regulation of endothelial cell apoptotic process [GO:2000353]	1	0	0	1
positive regulation of hepatocyte proliferation [GO:2000347]	1	0	0	1
positive regulation of histone methylation [GO:0031062]	1	0	0	1
positive regulation of immunoglobulin production [GO:0002639]	1	0	0	1
positive regulation of interleukin-6 production [GO:0032755]	1	0	0	1
positive regulation of lactation [GO:1903489]	1	0	0	1
positive regulation of MHC class II biosynthetic process [GO:0045348]	1	0	0	1
positive regulation of phospholipid biosynthetic process [GO:0071073]	1	0	0	1
positive regulation of plasma cell differentiation [GO:1900100]	1	0	0	1
positive regulation of protein acetylation [GO:1901985]	1	0	0	1
positive regulation of protein import into nucleus [GO:0042307]	1	0	0	1
positive regulation of protein kinase B signaling [GO:0051897]	1	0	0	1
positive regulation of T cell differentiation [GO:0045582]	1	0	0	1
positive regulation of TOR signaling [GO:0032008]	1	0	0	1
positive regulation of transcription from RNA polymerase II promoter involved in unfolded protein response [GO:0006990]	1	0	0	1
positive regulation of vascular associated smooth muscle cell migration [GO:1904754]	1	0	0	1
positive regulation of vascular wound healing [GO:0035470]	1	0	0	1
protein transport [GO:0015031]	1	0	0	1
regulation of cell growth [GO:0001558]	1	0	0	1
response to insulin-like growth factor stimulus [GO:1990418]	1	0	0	1
sterol homeostasis [GO:0055092]	1	0	0	1
ubiquitin-dependent protein catabolic process [GO:0006511]	1	0	0	1
vascular endothelial growth factor receptor signaling pathway [GO:0048010]	1	0	0	1
positive regulation of cell growth [GO:0030307]	1	0	0	1
viral entry into host cell [GO:0046718]	1	0	0	1
attachment of mitotic spindle microtubules to kinetochore [GO:0051315]	0	1	0	1
protein localization to kinetochore [GO:0034501]	0	1	0	1
protein localization to microtubule [GO:0035372]	0	1	0	1
sister chromatid biorientation [GO:0031134]	0	1	0	1
CD8-positive, alpha-beta T cell differentiation [GO:0043374]	0	1	0	1
cellular response to interferon-beta [GO:0035458]	0	1	0	1
cellular response to mechanical stimulus [GO:0071260]	0	1	0	1
defense response to virus [GO:0051607]	0	1	0	1
immune system process [GO:0002376]	0	1	0	1
interferon-gamma-mediated signaling pathway [GO:0060333]	0	1	0	1
negative regulation of regulatory T cell differentiation [GO:0045590]	0	1	0	1
positive regulation of interferon-beta production [GO:0032728]	0	1	0	1
positive regulation of interleukin-12 production [GO:0032735]	0	1	0	1
positive regulation of type I interferon production [GO:0032481]	0	1	0	1
regulation of adaptive immune response [GO:0002819]	0	1	0	1
regulation of CD8-positive, alpha-beta T cell proliferation [GO:2000564]	0	1	0	1
regulation of innate immune response [GO:0045088]	0	1	0	1
regulation of MyD88-dependent toll-like receptor signaling pathway [GO:0034124]	0	1	0	1
cellular response to leukemia inhibitory factor [GO:1990830]	0	1	0	1
cellular glucose homeostasis [GO:0001678]	0	1	0	1
glycogen biosynthetic process [GO:0005978]	0	1	0	1
hormone-mediated signaling pathway [GO:0009755]	0	1	0	1
negative regulation of astrocyte activation [GO:0061889]	0	1	0	1
negative regulation of cold-induced thermogenesis [GO:0120163]	0	1	0	1
negative regulation of I-kappaB kinase/NF-kappaB signaling [GO:0043124]	0	1	0	1
negative regulation of inflammatory response [GO:0050728]	0	1	0	1
negative regulation of microglial cell activation [GO:1903979]	0	1	0	1
negative regulation of neuroinflammatory response [GO:0150079]	0	1	0	1
negative regulation of toll-like receptor 4 signaling pathway [GO:0034144]	0	1	0	1
positive regulation of bile acid biosynthetic process [GO:0070859]	0	1	0	1
proteasomal protein catabolic process [GO:0010498]	0	1	0	1
regulation of circadian rhythm [GO:0042752]	0	1	0	1
regulation of circadian sleep/wake cycle [GO:0042749]	0	1	0	1
regulation of fat cell differentiation [GO:0045598]	0	1	0	1
regulation of lipid metabolic process [GO:0019216]	0	1	0	1
response to leptin [GO:0044321]	0	1	0	1
meiotic cell cycle [GO:0051321]	0	1	0	1
face morphogenesis [GO:0060325]	0	0	1	1
platelet-derived growth factor receptor signaling pathway [GO:0048008]	0	0	1	1
post-embryonic development [GO:0009791]	0	0	1	1
roof of mouth development [GO:0060021]	0	0	1	1
skeletal system morphogenesis [GO:0048705]	0	0	1	1
cardiac atrium formation [GO:0003210]	0	0	1	1
cardiac cell fate determination [GO:0060913]	0	0	1	1
cardiac muscle cell differentiation [GO:0055007]	0	0	1	1
cardiac vascular smooth muscle cell differentiation [GO:0060947]	0	0	1	1
cardioblast anterior-lateral migration [GO:0003259]	0	0	1	1
cardioblast migration to the midline involved in heart field formation [GO:0060975]	0	0	1	1
embryonic heart tube morphogenesis [GO:0003143]	0	0	1	1
endothelial cell differentiation [GO:0045446]	0	0	1	1
gastrulation [GO:0007369]	0	0	1	1
gene expression [GO:0010467]	0	0	1	1
growth involved in heart morphogenesis [GO:0003241]	0	0	1	1
heart looping [GO:0001947]	0	0	1	1
heart morphogenesis [GO:0003007]	0	0	1	1
lateral mesoderm development [GO:0048368]	0	0	1	1
mesodermal cell migration [GO:0008078]	0	0	1	1
mesoderm formation [GO:0001707]	0	0	1	1
negative regulation of endodermal cell fate specification [GO:0042664]	0	0	1	1
negative regulation of mesodermal cell fate specification [GO:0042662]	0	0	1	1
neurogenesis [GO:0022008]	0	0	1	1
Notch signaling pathway [GO:0007219]	0	0	1	1
positive regulation of heart induction by negative regulation of canonical Wnt signaling pathway [GO:0090082]	0	0	1	1
positive regulation of hepatocyte differentiation [GO:0070368]	0	0	1	1
positive regulation of Notch signaling pathway [GO:0045747]	0	0	1	1
positive regulation of Notch signaling pathway involved in heart induction [GO:0035481]	0	0	1	1
positive regulation of striated muscle cell differentiation [GO:0051155]	0	0	1	1
secondary heart field specification [GO:0003139]	0	0	1	1
signal transduction involved in regulation of gene expression [GO:0023019]	0	0	1	1
sinoatrial node cell differentiation [GO:0060921]	0	0	1	1
sinus venosus morphogenesis [GO:0003236]	0	0	1	1
somite rostral/caudal axis specification [GO:0032525]	0	0	1	1
central nervous system development [GO:0007417]	0	0	1	1
neuron projection morphogenesis [GO:0048812]	0	0	1	1
spinal cord motor neuron cell fate specification [GO:0021520]	0	0	1	1
chromatin remodeling [GO:0006338]	0	0	1	1
bone development [GO:0060348]	0	0	1	1
cardiac conduction system development [GO:0003161]	0	0	1	1
cardiac muscle contraction [GO:0060048]	0	0	1	1
cartilage development [GO:0051216]	0	0	1	1
embryonic pattern specification [GO:0009880]	0	0	1	1
germ cell development [GO:0007281]	0	0	1	1
Mullerian duct regression [GO:0001880]	0	0	1	1
osteoblast fate commitment [GO:0002051]	0	0	1	1
positive regulation of transcription from RNA polymerase II promoter involved in cellular response to chemical stimulus [GO:1901522]	0	0	1	1
protein phosphorylation [GO:0006468]	0	0	1	1
ureteric bud development [GO:0001657]	0	0	1	1
regulation of odontogenesis [GO:0042481]	0	0	1	1
asymmetric neuroblast division [GO:0055059]	0	0	1	1
embryonic organ development [GO:0048568]	0	0	1	1
hippo signaling [GO:0035329]	0	0	1	1
cellular response to DNA damage stimulus [GO:0006974]	0	0	1	1
mRNA catabolic process [GO:0006402]	0	0	1	1
retinal bipolar neuron differentiation [GO:0060040]	0	0	1	1
positive regulation of chondrocyte differentiation [GO:0032332]	0	0	1	1
regulation of neurotransmitter levels [GO:0001505]	0	0	1	1
