# Supplementary material for: Single-cell RNA-sequencing data analysis reveals a highly correlated triphasic transcriptional response to SARS-CoV-2 infection
Source: Commun Biol. 2022 Nov 27;5:1302. doi: 10.1038/s42003-022-04253-4 (PMC9701238; doi:10.1038/s42003-022-04253-4)
Supplement: Supplementary file 6 — Supplementary Data 3 [file 42003_2022_4253_MOESM6_ESM.gz › Suppl_Data_3/supplementaryTable_RBPs.xlsx]

## Sheet: RBP_hBECs
gene	initial_response	RMSD	RMSD_class	response_class	is_outlier
AAR2	-1.252	0.054	normal	normal	FALSE
AARS2	-1.258	0.053	normal	normal	FALSE
ACD	-1.348	0.054	normal	normal	FALSE
ACIN1	-1.28	0.024	normal	normal	FALSE
ACO1	-1.262	0.042	normal	normal	FALSE
ACO2	-1.254	0.022	normal	normal	FALSE
ADAR	-1.206	0.058	normal	normal	FALSE
AEN	-1.296	0.079	normal	normal	FALSE
AFF1	-1.336	0.072	normal	normal	FALSE
AFF4	-1.366	0.022	normal	normal	FALSE
AGGF1	-1.266	0.025	normal	normal	FALSE
AGO1	-1.26	0.044	normal	normal	FALSE
AGO2	-1.322	0.028	normal	normal	FALSE
AGO3	-1.334	0.032	normal	normal	FALSE
AGO4	-1.31	0.035	normal	normal	FALSE
AIMP1	-1.376	0.023	normal	normal	FALSE
AKAP8	-1.308	0.053	normal	normal	FALSE
AKAP8L	-1.392	0.032	normal	normal	FALSE
ALKBH1	-1.336	0.083	normal	normal	FALSE
ALKBH2	-1.284	0.058	normal	normal	FALSE
ALKBH3	-1.322	0.053	normal	normal	FALSE
ALKBH5	-1.322	0.026	normal	normal	FALSE
ALKBH6	-1.324	0.071	normal	normal	FALSE
ALKBH7	-1.322	0.022	normal	normal	FALSE
ALKBH8	-1.092	0.05	normal	normal	FALSE
ALYREF	-1.308	0.042	normal	normal	FALSE
ANG	-1.35	0.037	normal	normal	FALSE
ANGEL1	-1.26	0.048	normal	normal	FALSE
ANGEL2	-1.226	0.049	normal	normal	FALSE
ANKHD1	-1.326	0.038	normal	normal	FALSE
ANKRD17	-1.288	0.021	normal	normal	FALSE
APEX1	-1.3	0.02	normal	normal	FALSE
APEX2	-1.224	0.045	normal	normal	FALSE
APOBEC3A	-1.036	0.044	normal	up	TRUE
APOBEC3C	-1.394	0.052	normal	normal	FALSE
APOBEC3F	-1.262	0.054	normal	normal	FALSE
APOBEC3G	-1.39	0.071	normal	normal	FALSE
APOBEC4	-1.106	0.054	normal	normal	FALSE
AQR	-1.286	0.038	normal	normal	FALSE
ARF1	-1.266	0.028	normal	normal	FALSE
ARF3	-1.162	0.021	normal	normal	FALSE
ARF4	-1.328	0.036	normal	normal	FALSE
ARF5	-1.082	0.016	normal	normal	FALSE
ARID4A	-1.354	0.063	normal	normal	FALSE
ARID4B	-1.276	0.021	normal	normal	FALSE
ARL1	-1.272	0.02	normal	normal	FALSE
ARL10	-1.376	0.06	normal	normal	FALSE
ARL2	-1.294	0.026	normal	normal	FALSE
ARL3	-0.976	0.022	normal	up	TRUE
ARL4A	-1.288	0.023	normal	normal	FALSE
ARL4C	-1.312	0.061	normal	normal	FALSE
ARL4D	-1.256	0.026	normal	normal	FALSE
ARL5A	-1.306	0.021	normal	normal	FALSE
ARL5B	-1.412	0.034	normal	normal	FALSE
ARL6	-1.216	0.044	normal	normal	FALSE
ARL6IP4	-0.946	0.019	normal	up	TRUE
ARL8A	-1.374	0.038	normal	normal	FALSE
ARL8B	-1.43	0.034	normal	normal	FALSE
ASCC3	-1.318	0.023	normal	normal	FALSE
ASXL1	-1.33	0.042	normal	normal	FALSE
ASXL2	-1.226	0.03	normal	normal	FALSE
ATXN1	-1.378	0.035	normal	normal	FALSE
ATXN1L	-1.286	0.039	normal	normal	FALSE
ATXN2	-1.242	0.029	normal	normal	FALSE
BAZ2A	-1.354	0.029	normal	normal	FALSE
BAZ2B	-1.316	0.037	normal	normal	FALSE
BCDIN3D	-1.35	0.071	normal	normal	FALSE
BCL6	-1.27	0.017	normal	normal	FALSE
BCLAF1	-1.376	0.03	normal	normal	FALSE
BICC1	-1.166	0.056	normal	normal	FALSE
BMS1	-1.262	0.026	normal	normal	FALSE
BOP1	-1.27	0.06	normal	normal	FALSE
BRIX1	-1.334	0.043	normal	normal	FALSE
BUD13	-1.354	0.071	normal	normal	FALSE
BYSL	-1.316	0.06	normal	normal	FALSE
BZW1	-1.41	0.036	normal	normal	FALSE
BZW2	-1.368	0.024	normal	normal	FALSE
C11orf68	-1.362	0.058	normal	normal	FALSE
C1D	-1.32	0.026	normal	normal	FALSE
CALR	-1.082	0.02	normal	normal	FALSE
CAPRIN1	-1.256	0.02	normal	normal	FALSE
CARM1	-1.252	0.042	normal	normal	FALSE
CARS2	-1.43	0.046	normal	normal	FALSE
CASC3	-1.29	0.028	normal	normal	FALSE
CCAR1	-1.26	0.025	normal	normal	FALSE
CCAR2	-1.276	0.049	normal	normal	FALSE
CCDC12	-1.274	0.027	normal	normal	FALSE
CCDC59	-1.322	0.029	normal	normal	FALSE
CCDC86	-1.452	0.085	normal	normal	FALSE
CDC5L	-1.322	0.03	normal	normal	FALSE
CEBPZ	-1.29	0.025	normal	normal	FALSE
CHD1	-1.308	0.028	normal	normal	FALSE
CHD1L	-1.368	0.068	normal	normal	FALSE
CHD2	-1.346	0.031	normal	normal	FALSE
CHD4	-1.152	0.025	normal	normal	FALSE
CHD6	-1.318	0.03	normal	normal	FALSE
CHD7	-1.306	0.03	normal	normal	FALSE
CHD8	-1.248	0.031	normal	normal	FALSE
CHD9	-1.31	0.052	normal	normal	FALSE
CHERP	-1.266	0.043	normal	normal	FALSE
CIRBP	-1.226	0.017	normal	normal	FALSE
CLASRP	-1.45	0.051	normal	normal	FALSE
CLP1	-1.32	0.057	normal	normal	FALSE
CLUH	-1.328	0.053	normal	normal	FALSE
CMSS1	-1.296	0.047	normal	normal	FALSE
CMTR1	-1.312	0.065	normal	normal	FALSE
CMTR2	-1.296	0.048	normal	normal	FALSE
CNBP	-1.382	0.03	normal	normal	FALSE
CNOT1	-1.298	0.022	normal	normal	FALSE
CNOT11	-1.29	0.034	normal	normal	FALSE
CNOT3	-1.37	0.045	normal	normal	FALSE
CNOT4	-1.34	0.068	normal	normal	FALSE
CNOT6	-1.272	0.026	normal	normal	FALSE
CNOT7	-1.292	0.028	normal	normal	FALSE
CNP	-1.31	0.034	normal	normal	FALSE
COQ3	-1.396	0.054	normal	normal	FALSE
COQ5	-1.408	0.047	normal	normal	FALSE
CPEB2	-1.356	0.051	normal	normal	FALSE
CPEB3	-1.25	0.074	normal	normal	FALSE
CPEB4	-1.344	0.021	normal	normal	FALSE
CPSF1	-1.358	0.059	normal	normal	FALSE
CPSF2	-1.26	0.03	normal	normal	FALSE
CPSF3	-1.402	0.041	normal	normal	FALSE
CPSF6	-1.344	0.03	normal	normal	FALSE
CRCP	-1.294	0.034	normal	normal	FALSE
CRNKL1	-1.358	0.038	normal	normal	FALSE
CSDE1	-1.148	0.032	normal	normal	FALSE
CSE1L	-1.318	0.039	normal	normal	FALSE
CSKMT	-1.452	0.089	normal	normal	FALSE
CSTF2	-1.326	0.064	normal	normal	FALSE
CSTF2T	-1.252	0.047	normal	normal	FALSE
CSTF3	-1.272	0.036	normal	normal	FALSE
CWC15	-1.362	0.023	normal	normal	FALSE
CWC22	-1.298	0.038	normal	normal	FALSE
CWC25	-1.37	0.033	normal	normal	FALSE
CWF19L1	-1.354	0.058	normal	normal	FALSE
CWF19L2	-1.386	0.064	normal	normal	FALSE
DALRD3	-1.294	0.033	normal	normal	FALSE
DAP3	-1.35	0.073	normal	normal	FALSE
DAPK1	-1.262	0.043	normal	normal	FALSE
DAPK2	-1.456	0.08	normal	normal	FALSE
DAPK3	-1.388	0.055	normal	normal	FALSE
DARS2	-1.302	0.06	normal	normal	FALSE
DBR1	-1.362	0.057	normal	normal	FALSE
DCAF13	-1.342	0.034	normal	normal	FALSE
DCP1A	-1.308	0.033	normal	normal	FALSE
DCP1B	-1.328	0.056	normal	normal	FALSE
DCP2	-1.36	0.03	normal	normal	FALSE
DCPS	-1.25	0.046	normal	normal	FALSE
DDB1	-1.288	0.029	normal	normal	FALSE
DDX1	-1.282	0.024	normal	normal	FALSE
DDX10	-1.286	0.048	normal	normal	FALSE
DDX17	-0.872	0.034	normal	up	TRUE
DDX18	-1.254	0.031	normal	normal	FALSE
DDX19A	-1.33	0.051	normal	normal	FALSE
DDX19B	-1.294	0.051	normal	normal	FALSE
DDX20	-1.292	0.055	normal	normal	FALSE
DDX21	-1.274	0.025	normal	normal	FALSE
DDX23	-1.276	0.035	normal	normal	FALSE
DDX24	-1.272	0.019	normal	normal	FALSE
DDX27	-1.276	0.034	normal	normal	FALSE
DDX28	-1.408	0.061	normal	normal	FALSE
DDX31	-1.26	0.067	normal	normal	FALSE
DDX39A	-1.338	0.044	normal	normal	FALSE
DDX39B	-1.39	0.035	normal	normal	FALSE
DDX3X	-1.232	0.021	normal	normal	FALSE
DDX3Y	-1.322	0.025	normal	normal	FALSE
DDX41	-1.342	0.044	normal	normal	FALSE
DDX42	-1.27	0.025	normal	normal	FALSE
DDX46	-1.234	0.028	normal	normal	FALSE
DDX47	-1.356	0.032	normal	normal	FALSE
DDX49	-1.394	0.041	normal	normal	FALSE
DDX5	-0.312	0.064	normal	up	TRUE
DDX50	-1.35	0.03	normal	normal	FALSE
DDX51	-1.272	0.062	normal	normal	FALSE
DDX52	-1.31	0.028	normal	normal	FALSE
DDX54	-1.27	0.043	normal	normal	FALSE
DDX56	-1.37	0.042	normal	normal	FALSE
DDX58	-1.228	0.055	normal	normal	FALSE
DDX59	-1.322	0.068	normal	normal	FALSE
DDX6	-1.318	0.019	normal	normal	FALSE
DDX60	-1.108	0.048	normal	normal	FALSE
DEK	-1.188	0.023	normal	normal	FALSE
DENR	-1.204	0.023	normal	normal	FALSE
DGCR8	-1.344	0.042	normal	normal	FALSE
DHX15	-1.338	0.022	normal	normal	FALSE
DHX16	-1.214	0.039	normal	normal	FALSE
DHX29	-1.18	0.026	normal	normal	FALSE
DHX30	-1.158	0.029	normal	normal	FALSE
DHX32	-1.292	0.023	normal	normal	FALSE
DHX33	-1.214	0.043	normal	normal	FALSE
DHX34	-1.494	0.065	normal	normal	FALSE
DHX35	-1.358	0.055	normal	normal	FALSE
DHX36	-1.274	0.023	normal	normal	FALSE
DHX37	-1.288	0.068	normal	normal	FALSE
DHX38	-1.308	0.04	normal	normal	FALSE
DHX40	-1.306	0.03	normal	normal	FALSE
DHX57	-1.198	0.048	normal	normal	FALSE
DHX58	-1.394	0.045	normal	normal	FALSE
DHX8	-1.224	0.038	normal	normal	FALSE
DHX9	-1.2	0.028	normal	normal	FALSE
DICER1	-1.358	0.074	normal	normal	FALSE
DIMT1	-1.348	0.03	normal	normal	FALSE
DIS3	-1.388	0.029	normal	normal	FALSE
DIS3L2	-1.306	0.048	normal	normal	FALSE
DKC1	-1.3	0.041	normal	normal	FALSE
DNAAF2	-1.266	0.027	normal	normal	FALSE
DNAJC17	-1.358	0.042	normal	normal	FALSE
DNAJC21	-1.244	0.022	normal	normal	FALSE
DNAJC27	-1.222	0.069	normal	normal	FALSE
DNASE1L1	-1.318	0.039	normal	normal	FALSE
DNTTIP2	-1.296	0.03	normal	normal	FALSE
DPYD	-1.334	0.04	normal	normal	FALSE
DRG1	-1.342	0.037	normal	normal	FALSE
DRG2	-1.284	0.049	normal	normal	FALSE
DUS1L	-1.202	0.027	normal	normal	FALSE
DUS2	-1.318	0.068	normal	normal	FALSE
DUS3L	-1.392	0.077	normal	normal	FALSE
DUS4L	-1.298	0.073	normal	normal	FALSE
DXO	-1.35	0.072	normal	normal	FALSE
EARS2	-1.334	0.061	normal	normal	FALSE
EBNA1BP2	-1.216	0.033	normal	normal	FALSE
EDC3	-1.224	0.062	normal	normal	FALSE
EEF1A1	-0.758	0.077	normal	up	TRUE
EEF1AKMT2	-1.276	0.036	normal	normal	FALSE
EEF1AKMT4	-1.286	0.064	normal	normal	FALSE
EEF1AKNMT	-1.326	0.055	normal	normal	FALSE
EEF1B2	-0.644	0.029	normal	up	TRUE
EEF1G	-0.726	0.039	normal	up	TRUE
EEF2	-0.968	0.026	normal	up	TRUE
EEFSEC	-1.424	0.061	normal	normal	FALSE
EFL1	-1.36	0.054	normal	normal	FALSE
EFTUD2	-1.222	0.041	normal	normal	FALSE
EGLN2	-1.324	0.032	normal	normal	FALSE
EGLN3	-1.286	0.059	normal	normal	FALSE
EHD1	-1.334	0.046	normal	normal	FALSE
EHD2	-1.394	0.033	normal	normal	FALSE
EHD4	-1.336	0.037	normal	normal	FALSE
EIF1	-1.148	0.093	up	normal	TRUE
EIF1AD	-1.302	0.057	normal	normal	FALSE
EIF1AX	-1.288	0.021	normal	normal	FALSE
EIF1AY	-1.328	0.031	normal	normal	FALSE
EIF1B	-1.36	0.029	normal	normal	FALSE
EIF2A	-1.424	0.028	normal	normal	FALSE
EIF2AK2	-1.07	0.047	normal	normal	FALSE
EIF2AK4	-1.176	0.026	normal	normal	FALSE
EIF2B1	-1.378	0.051	normal	normal	FALSE
EIF2B2	-1.356	0.049	normal	normal	FALSE
EIF2B5	-1.348	0.041	normal	normal	FALSE
EIF2D	-1.292	0.039	normal	normal	FALSE
EIF2S1	-1.334	0.035	normal	normal	FALSE
EIF2S2	-1.196	0.027	normal	normal	FALSE
EIF2S3	-1.358	0.022	normal	normal	FALSE
EIF3B	-1.306	0.03	normal	normal	FALSE
EIF3D	-1.31	0.022	normal	normal	FALSE
EIF3E	-1.36	0.038	normal	normal	FALSE
EIF3G	-1.218	0.021	normal	normal	FALSE
EIF3J	-1.292	0.024	normal	normal	FALSE
EIF3L	-1.198	0.022	normal	normal	FALSE
EIF4A1	-1.078	0.022	normal	normal	FALSE
EIF4A2	-1.252	0.035	normal	normal	FALSE
EIF4A3	-1.38	0.028	normal	normal	FALSE
EIF4B	-1.298	0.026	normal	normal	FALSE
EIF4E	-1.354	0.022	normal	normal	FALSE
EIF4E2	-1.322	0.026	normal	normal	FALSE
EIF4E3	-1.24	0.048	normal	normal	FALSE
EIF4EBP1	-1.334	0.043	normal	normal	FALSE
EIF4EBP2	-1.25	0.023	normal	normal	FALSE
EIF4G1	-1.246	0.022	normal	normal	FALSE
EIF4G2	-0.766	0.028	normal	up	TRUE
EIF4G3	-1.362	0.101	up	normal	TRUE
EIF4H	-1.346	0.019	normal	normal	FALSE
EIF5	-0.984	0.025	normal	up	TRUE
EIF5AL1	-1.356	0.042	normal	normal	FALSE
EIF5B	-1.232	0.019	normal	normal	FALSE
ELAC1	-1.198	0.059	normal	normal	FALSE
ELAVL1	-1.27	0.025	normal	normal	FALSE
EMG1	-1.312	0.033	normal	normal	FALSE
ENDOD1	-1.352	0.029	normal	normal	FALSE
ENDOG	-1.018	0.021	normal	up	TRUE
ENOX1	-1.512	0.046	normal	normal	FALSE
ERAL1	-1.366	0.043	normal	normal	FALSE
ERCC2	-1.394	0.068	normal	normal	FALSE
ERCC3	-1.264	0.033	normal	normal	FALSE
ERCC6L2	-1.388	0.051	normal	normal	FALSE
ERI1	-1.31	0.08	normal	normal	FALSE
ERI2	-1.358	0.046	normal	normal	FALSE
ERN1	-1.264	0.074	normal	normal	FALSE
ERN2	-1.266	0.039	normal	normal	FALSE
ESF1	-1.316	0.023	normal	normal	FALSE
ESS2	-1.374	0.051	normal	normal	FALSE
ETF1	-1.318	0.02	normal	normal	FALSE
ETFBKMT	-1.22	0.066	normal	normal	FALSE
ETHE1	-1.358	0.03	normal	normal	FALSE
EXD2	-1.318	0.04	normal	normal	FALSE
EXD3	-1.37	0.059	normal	normal	FALSE
EXOSC1	-1.32	0.029	normal	normal	FALSE
EXOSC10	-1.29	0.049	normal	normal	FALSE
EXOSC2	-1.288	0.071	normal	normal	FALSE
EXOSC4	-1.258	0.038	normal	normal	FALSE
EXOSC5	-1.496	0.067	normal	normal	FALSE
EXOSC6	-1.296	0.028	normal	normal	FALSE
EXOSC7	-1.354	0.029	normal	normal	FALSE
EXOSC8	-1.3	0.037	normal	normal	FALSE
EXOSC9	-1.338	0.06	normal	normal	FALSE
FAM172A	-1.478	0.058	normal	normal	FALSE
FAM83A	-1.218	0.044	normal	normal	FALSE
FAM83B	-1.39	0.032	normal	normal	FALSE
FAM83D	-1.222	0.029	normal	normal	FALSE
FAM83E	-1.234	0.033	normal	normal	FALSE
FAM83F	-1.386	0.033	normal	normal	FALSE
FAM83G	-1.408	0.068	normal	normal	FALSE
FAM83H	-1.29	0.031	normal	normal	FALSE
FAM98A	-1.232	0.035	normal	normal	FALSE
FAM98B	-1.28	0.043	normal	normal	FALSE
FAM98C	-1.384	0.045	normal	normal	FALSE
FARSA	-1.358	0.042	normal	normal	FALSE
FARSB	-1.382	0.057	normal	normal	FALSE
FASTK	-1.378	0.041	normal	normal	FALSE
FASTKD1	-1.422	0.051	normal	normal	FALSE
FASTKD2	-1.416	0.045	normal	normal	FALSE
FASTKD3	-1.286	0.072	normal	normal	FALSE
FASTKD5	-1.352	0.049	normal	normal	FALSE
FAU	-0.592	0.062	normal	up	TRUE
FBL	-1.348	0.024	normal	normal	FALSE
FCF1	-1.198	0.049	normal	normal	FALSE
FHIT	-1.312	0.057	normal	normal	FALSE
FIP1L1	-1.428	0.055	normal	normal	FALSE
FMR1	-1.344	0.027	normal	normal	FALSE
FRG1	-1.298	0.029	normal	normal	FALSE
FTO	-1.334	0.053	normal	normal	FALSE
FTSJ1	-1.37	0.044	normal	normal	FALSE
FTSJ3	-1.296	0.042	normal	normal	FALSE
FUBP1	-1.31	0.038	normal	normal	FALSE
FUS	-1.36	0.035	normal	normal	FALSE
FXR1	-1.312	0.047	normal	normal	FALSE
FXR2	-1.304	0.054	normal	normal	FALSE
FYTTD1	-1.26	0.023	normal	normal	FALSE
G3BP1	-1.228	0.024	normal	normal	FALSE
G3BP2	-1.292	0.09	normal	normal	FALSE
GADD45A	-1.152	0.031	normal	normal	FALSE
GADD45B	-1.088	0.045	normal	normal	FALSE
GADD45G	-1.152	0.059	normal	normal	FALSE
GAR1	-1.278	0.029	normal	normal	FALSE
GATB	-1.25	0.055	normal	normal	FALSE
GATC	-1.304	0.027	normal	normal	FALSE
GEMIN2	-1.358	0.057	normal	normal	FALSE
GEMIN6	-1.218	0.04	normal	normal	FALSE
GEMIN7	-1.374	0.052	normal	normal	FALSE
GEMIN8	-1.354	0.051	normal	normal	FALSE
GFM1	-1.236	0.052	normal	normal	FALSE
GFM2	-1.264	0.031	normal	normal	FALSE
GLE1	-1.294	0.037	normal	normal	FALSE
GMPS	-1.344	0.028	normal	normal	FALSE
GNL1	-1.366	0.03	normal	normal	FALSE
GNL2	-1.364	0.042	normal	normal	FALSE
GNL3	-1.3	0.029	normal	normal	FALSE
GNL3L	-1.254	0.036	normal	normal	FALSE
GPANK1	-1.252	0.071	normal	normal	FALSE
GPATCH1	-1.272	0.044	normal	normal	FALSE
GPATCH11	-1.244	0.061	normal	normal	FALSE
GPATCH2	-1.276	0.037	normal	normal	FALSE
GPATCH4	-1.16	0.04	normal	normal	FALSE
GPATCH8	-1.49	0.035	normal	normal	FALSE
GPKOW	-1.324	0.056	normal	normal	FALSE
GPN1	-1.312	0.044	normal	normal	FALSE
GRSF1	-1.328	0.021	normal	normal	FALSE
GSPT1	-1.206	0.021	normal	normal	FALSE
GSPT2	-1.282	0.053	normal	normal	FALSE
GSTCD	-1.218	0.056	normal	normal	FALSE
GTPBP1	-1.272	0.038	normal	normal	FALSE
GTPBP10	-1.356	0.051	normal	normal	FALSE
GTPBP2	-1.278	0.056	normal	normal	FALSE
GTPBP3	-1.28	0.047	normal	normal	FALSE
GTPBP4	-1.288	0.036	normal	normal	FALSE
GTPBP6	-1.328	0.035	normal	normal	FALSE
GTPBP8	-1.316	0.038	normal	normal	FALSE
GUF1	-1.314	0.042	normal	normal	FALSE
HABP4	-1.266	0.084	normal	normal	FALSE
HAGH	-1.176	0.024	normal	normal	FALSE
HAGHL	-1.038	0.033	normal	up	TRUE
HBP1	-1.408	0.033	normal	normal	FALSE
HBS1L	-1.362	0.036	normal	normal	FALSE
HDLBP	-1.296	0.053	normal	normal	FALSE
HEATR1	-1.358	0.044	normal	normal	FALSE
HELLS	-1.222	0.052	normal	normal	FALSE
HELQ	-1.354	0.051	normal	normal	FALSE
HELZ	-1.366	0.026	normal	normal	FALSE
HELZ2	-1.268	0.051	normal	normal	FALSE
HEXIM1	-1.296	0.032	normal	normal	FALSE
HIC2	-1.294	0.068	normal	normal	FALSE
HINT1	-0.166	0.048	normal	up	TRUE
HINT2	-1.092	0.022	normal	normal	FALSE
HINT3	-1.272	0.031	normal	normal	FALSE
HNRNPA0	-1.298	0.021	normal	normal	FALSE
HNRNPA1	-0.998	0.017	normal	up	TRUE
HNRNPA1L2	-1.3	0.058	normal	normal	FALSE
HNRNPA2B1	-0.502	0.045	normal	up	TRUE
HNRNPA3	-1.048	0.025	normal	up	TRUE
HNRNPAB	-1.11	0.026	normal	normal	FALSE
HNRNPC	-1.362	0.032	normal	normal	FALSE
HNRNPD	-1.236	0.019	normal	normal	FALSE
HNRNPDL	-1.136	0.016	normal	normal	FALSE
HNRNPF	-0.994	0.023	normal	up	TRUE
HNRNPH3	-1.35	0.063	normal	normal	FALSE
HNRNPK	-1.258	0.052	normal	normal	FALSE
HNRNPL	-1.358	0.039	normal	normal	FALSE
HNRNPLL	-1.352	0.041	normal	normal	FALSE
HNRNPM	-1.394	0.06	normal	normal	FALSE
HNRNPR	-1.37	0.049	normal	normal	FALSE
HNRNPU	-1.084	0.02	normal	normal	FALSE
HNRNPUL2	-1.27	0.023	normal	normal	FALSE
HRAS	-1.33	0.028	normal	normal	FALSE
HTATSF1	-1.248	0.027	normal	normal	FALSE
IARS2	-1.224	0.018	normal	normal	FALSE
IFI44L	-1.078	0.094	up	normal	TRUE
IFIH1	-1.264	0.057	normal	normal	FALSE
IGF2BP2	-1.408	0.076	normal	normal	FALSE
IGF2BP3	-1.116	0.082	normal	normal	FALSE
IGHMBP2	-1.31	0.065	normal	normal	FALSE
ILF2	-1.246	0.021	normal	normal	FALSE
ILF3	-1.262	0.027	normal	normal	FALSE
INO80	-1.24	0.032	normal	normal	FALSE
INPP5A	-1.228	0.046	normal	normal	FALSE
INPP5D	-1.28	0.048	normal	normal	FALSE
INPPL1	-1.318	0.042	normal	normal	FALSE
INTS2	-1.348	0.042	normal	normal	FALSE
INTS3	-1.314	0.046	normal	normal	FALSE
INTS5	-1.256	0.036	normal	normal	FALSE
INTS6	-1.366	0.026	normal	normal	FALSE
INTS6L	-1.352	0.065	normal	normal	FALSE
INTS9	-1.25	0.061	normal	normal	FALSE
IPO11	-1.264	0.046	normal	normal	FALSE
IPO13	-1.192	0.046	normal	normal	FALSE
IPO4	-1.204	0.074	normal	normal	FALSE
IPO5	-1.312	0.028	normal	normal	FALSE
IPO7	-1.266	0.02	normal	normal	FALSE
IPO8	-1.33	0.034	normal	normal	FALSE
IPO9	-1.262	0.036	normal	normal	FALSE
IREB2	-1.336	0.031	normal	normal	FALSE
ISG20	-1.248	0.054	normal	normal	FALSE
ISG20L2	-1.268	0.033	normal	normal	FALSE
ISY1	-1.326	0.046	normal	normal	FALSE
KAT5	-1.424	0.049	normal	normal	FALSE
KAT8	-1.392	0.061	normal	normal	FALSE
KHDRBS1	-1.222	0.023	normal	normal	FALSE
KHNYN	-1.322	0.039	normal	normal	FALSE
KHSRP	-1.266	0.021	normal	normal	FALSE
KIN	-1.314	0.037	normal	normal	FALSE
KPNB1	-1.356	0.022	normal	normal	FALSE
KRAS	-1.326	0.025	normal	normal	FALSE
LACTB2	-1.218	0.052	normal	normal	FALSE
LARP1	-1.31	0.053	normal	normal	FALSE
LARP1B	-1.368	0.06	normal	normal	FALSE
LARP4	-1.42	0.071	normal	normal	FALSE
LARP4B	-1.304	0.033	normal	normal	FALSE
LARP6	-1.256	0.032	normal	normal	FALSE
LARP7	-1.376	0.08	normal	normal	FALSE
LARS2	-1.266	0.062	normal	normal	FALSE
LAS1L	-1.31	0.047	normal	normal	FALSE
LENG9	-1.368	0.041	normal	normal	FALSE
LRPPRC	-1.336	0.033	normal	normal	FALSE
LRRC47	-1.346	0.036	normal	normal	FALSE
LRRFIP1	-1.256	0.022	normal	normal	FALSE
LSG1	-1.252	0.051	normal	normal	FALSE
LSM1	-1.204	0.024	normal	normal	FALSE
LSM10	-1.254	0.03	normal	normal	FALSE
LSM12	-1.346	0.026	normal	normal	FALSE
LSM2	-1.256	0.02	normal	normal	FALSE
LSM3	-1.226	0.018	normal	normal	FALSE
LSM4	-1.224	0.022	normal	normal	FALSE
LSM5	-1.126	0.022	normal	normal	FALSE
LSM6	-1.19	0.024	normal	normal	FALSE
LSM7	-1.098	0.019	normal	normal	FALSE
LSM8	-1.262	0.022	normal	normal	FALSE
LUC7L	-1.414	0.055	normal	normal	FALSE
LUC7L2	-1.342	0.057	normal	normal	FALSE
LUC7L3	-1.298	0.017	normal	normal	FALSE
MAGOH	-1.31	0.021	normal	normal	FALSE
MAGOHB	-1.328	0.043	normal	normal	FALSE
MAK16	-1.272	0.049	normal	normal	FALSE
MAPK10	-1.382	0.041	normal	normal	FALSE
MAPK9	-1.178	0.064	normal	normal	FALSE
MAPKBP1	-1.358	0.044	normal	normal	FALSE
MATR3	-1.218	0.017	normal	normal	FALSE
MAZ	-1.178	0.023	normal	normal	FALSE
MBD2	-1.334	0.024	normal	normal	FALSE
MBD3	-1.3	0.043	normal	normal	FALSE
MBD4	-1.288	0.029	normal	normal	FALSE
MBLAC2	-1.354	0.057	normal	normal	FALSE
MCCC1	-1.334	0.041	normal	normal	FALSE
MCTS1	-1.33	0.026	normal	normal	FALSE
MDM2	-1.108	0.063	normal	normal	FALSE
MDM4	-1.394	0.044	normal	normal	FALSE
MECP2	-1.312	0.044	normal	normal	FALSE
MEPCE	-1.294	0.047	normal	normal	FALSE
METTL14	-1.326	0.037	normal	normal	FALSE
METTL16	-1.302	0.045	normal	normal	FALSE
METTL17	-1.472	0.046	normal	normal	FALSE
METTL18	-1.43	0.067	normal	normal	FALSE
METTL2A	-1.352	0.053	normal	normal	FALSE
METTL2B	-1.326	0.042	normal	normal	FALSE
METTL3	-1.464	0.054	normal	normal	FALSE
METTL4	-1.234	0.055	normal	normal	FALSE
METTL5	-1.21	0.021	normal	normal	FALSE
METTL6	-1.338	0.044	normal	normal	FALSE
METTL7A	-0.996	0.027	normal	up	TRUE
MEX3A	-1.294	0.064	normal	normal	FALSE
MEX3C	-1.374	0.038	normal	normal	FALSE
MEX3D	-1.282	0.036	normal	normal	FALSE
MFN1	-1.298	0.032	normal	normal	FALSE
MFN2	-1.268	0.033	normal	normal	FALSE
MKRN1	-1.382	0.027	normal	normal	FALSE
MKRN2	-1.352	0.04	normal	normal	FALSE
MORF4L1	-0.962	0.031	normal	up	TRUE
MOV10	-1.374	0.035	normal	normal	FALSE
MPHOSPH10	-1.27	0.03	normal	normal	FALSE
MPHOSPH6	-1.304	0.039	normal	normal	FALSE
MRI1	-1.35	0.039	normal	normal	FALSE
MRM2	-1.318	0.036	normal	normal	FALSE
MRM3	-1.384	0.053	normal	normal	FALSE
MRPL1	-1.352	0.043	normal	normal	FALSE
MRPL10	-1.414	0.044	normal	normal	FALSE
MRPL11	-1.274	0.024	normal	normal	FALSE
MRPL12	-1.268	0.031	normal	normal	FALSE
MRPL13	-1.27	0.021	normal	normal	FALSE
MRPL14	-1.056	0.024	normal	up	TRUE
MRPL15	-1.342	0.028	normal	normal	FALSE
MRPL16	-1.312	0.039	normal	normal	FALSE
MRPL17	-1.3	0.027	normal	normal	FALSE
MRPL18	-1.172	0.023	normal	normal	FALSE
MRPL19	-1.312	0.03	normal	normal	FALSE
MRPL2	-1.39	0.039	normal	normal	FALSE
MRPL20	-0.992	0.023	normal	up	TRUE
MRPL21	-1.244	0.028	normal	normal	FALSE
MRPL22	-1.34	0.029	normal	normal	FALSE
MRPL23	-1.292	0.025	normal	normal	FALSE
MRPL24	-1.3	0.041	normal	normal	FALSE
MRPL27	-1.236	0.021	normal	normal	FALSE
MRPL28	-1.394	0.035	normal	normal	FALSE
MRPL3	-1.274	0.034	normal	normal	FALSE
MRPL30	-1.302	0.031	normal	normal	FALSE
MRPL32	-1.326	0.026	normal	normal	FALSE
MRPL33	-1.07	0.021	normal	normal	FALSE
MRPL34	-1.282	0.021	normal	normal	FALSE
MRPL35	-1.356	0.029	normal	normal	FALSE
MRPL36	-1.198	0.026	normal	normal	FALSE
MRPL37	-1.336	0.03	normal	normal	FALSE
MRPL4	-1.302	0.027	normal	normal	FALSE
MRPL40	-1.144	0.018	normal	normal	FALSE
MRPL41	-0.792	0.022	normal	up	TRUE
MRPL42	-1.294	0.02	normal	normal	FALSE
MRPL43	-1.186	0.021	normal	normal	FALSE
MRPL46	-1.406	0.039	normal	normal	FALSE
MRPL47	-1.288	0.03	normal	normal	FALSE
MRPL48	-1.324	0.038	normal	normal	FALSE
MRPL49	-1.282	0.032	normal	normal	FALSE
MRPL50	-1.326	0.033	normal	normal	FALSE
MRPL51	-1.042	0.017	normal	up	TRUE
MRPL53	-1.14	0.019	normal	normal	FALSE
MRPL54	-1.246	0.022	normal	normal	FALSE
MRPL57	-0.924	0.02	normal	up	TRUE
MRPL58	-1.254	0.035	normal	normal	FALSE
MRPL9	-1.358	0.027	normal	normal	FALSE
MRPS10	-1.25	0.033	normal	normal	FALSE
MRPS11	-1.31	0.03	normal	normal	FALSE
MRPS12	-1.314	0.026	normal	normal	FALSE
MRPS14	-1.258	0.029	normal	normal	FALSE
MRPS15	-1.26	0.024	normal	normal	FALSE
MRPS16	-1.206	0.025	normal	normal	FALSE
MRPS17	-1.298	0.04	normal	normal	FALSE
MRPS18A	-1.356	0.034	normal	normal	FALSE
MRPS18B	-1.274	0.028	normal	normal	FALSE
MRPS18C	-1.226	0.025	normal	normal	FALSE
MRPS2	-1.406	0.042	normal	normal	FALSE
MRPS21	-0.89	0.02	normal	up	TRUE
MRPS22	-1.406	0.035	normal	normal	FALSE
MRPS23	-1.246	0.032	normal	normal	FALSE
MRPS25	-1.308	0.027	normal	normal	FALSE
MRPS26	-1.28	0.022	normal	normal	FALSE
MRPS27	-1.28	0.037	normal	normal	FALSE
MRPS30	-1.408	0.043	normal	normal	FALSE
MRPS31	-0.78	0.026	normal	up	TRUE
MRPS33	-1.164	0.024	normal	normal	FALSE
MRPS5	-1.258	0.025	normal	normal	FALSE
MRPS6	-1.184	0.033	normal	normal	FALSE
MRPS7	-1.268	0.035	normal	normal	FALSE
MRPS9	-1.32	0.037	normal	normal	FALSE
MRRF	-1.422	0.066	normal	normal	FALSE
MRTFA	-1.428	0.069	normal	normal	FALSE
MRTFB	-1.466	0.051	normal	normal	FALSE
MRTO4	-1.384	0.046	normal	normal	FALSE
MSI2	-1.082	0.022	normal	normal	FALSE
MSL3	-1.27	0.031	normal	normal	FALSE
MTERF1	-1.474	0.057	normal	normal	FALSE
MTERF2	-1.438	0.055	normal	normal	FALSE
MTERF3	-1.416	0.051	normal	normal	FALSE
MTERF4	-1.368	0.048	normal	normal	FALSE
MTG1	-1.362	0.043	normal	normal	FALSE
MTG2	-1.284	0.055	normal	normal	FALSE
MTIF2	-1.256	0.053	normal	normal	FALSE
MTO1	-1.292	0.044	normal	normal	FALSE
MTPAP	-1.29	0.041	normal	normal	FALSE
MTREX	-1.348	0.032	normal	normal	FALSE
MTRF1L	-1.284	0.042	normal	normal	FALSE
MVP	-1.21	0.024	normal	normal	FALSE
MYNN	-1.34	0.048	normal	normal	FALSE
N4BP1	-1.344	0.024	normal	normal	FALSE
N6AMT1	-1.26	0.039	normal	normal	FALSE
NAA38	-0.844	0.021	normal	up	TRUE
NABP2	-1.258	0.051	normal	normal	FALSE
NAF1	-1.23	0.033	normal	normal	FALSE
NARS2	-1.2	0.048	normal	normal	FALSE
NAT10	-1.404	0.05	normal	normal	FALSE
NCBP1	-1.344	0.042	normal	normal	FALSE
NCBP2	-1.356	0.026	normal	normal	FALSE
NCBP3	-1.292	0.03	normal	normal	FALSE
NCL	-1.05	0.027	normal	up	TRUE
NDUFA2	-0.892	0.021	normal	up	TRUE
NDUFAF5	-1.456	0.067	normal	normal	FALSE
NEK10	-1.22	0.034	normal	normal	FALSE
NELFE	-1.24	0.025	normal	normal	FALSE
NFX1	-1.308	0.034	normal	normal	FALSE
NGDN	-1.402	0.059	normal	normal	FALSE
NHP2	-1.23	0.022	normal	normal	FALSE
NIFK	-1.324	0.028	normal	normal	FALSE
NIP7	-1.262	0.036	normal	normal	FALSE
NKIRAS2	-1.294	0.034	normal	normal	FALSE
NKRF	-1.392	0.055	normal	normal	FALSE
NMD3	-1.384	0.035	normal	normal	FALSE
NOA1	-1.316	0.032	normal	normal	FALSE
NOB1	-1.412	0.044	normal	normal	FALSE
NOC2L	-1.392	0.051	normal	normal	FALSE
NOC3L	-1.294	0.044	normal	normal	FALSE
NOC4L	-1.346	0.054	normal	normal	FALSE
NOL10	-1.39	0.046	normal	normal	FALSE
NOL11	-1.374	0.037	normal	normal	FALSE
NOL12	-1.39	0.056	normal	normal	FALSE
NOL6	-1.244	0.055	normal	normal	FALSE
NOL7	-1.228	0.021	normal	normal	FALSE
NOLC1	-1.272	0.033	normal	normal	FALSE
NOM1	-1.252	0.055	normal	normal	FALSE
NONO	-1.332	0.018	normal	normal	FALSE
NOP10	-0.944	0.028	normal	up	TRUE
NOP14	-1.294	0.045	normal	normal	FALSE
NOP16	-1.304	0.049	normal	normal	FALSE
NOP2	-1.408	0.07	normal	normal	FALSE
NOP53	-1.25	0.023	normal	normal	FALSE
NOP56	-1.25	0.031	normal	normal	FALSE
NOP58	-1.304	0.036	normal	normal	FALSE
NPM1	-1.074	0.035	normal	normal	FALSE
NPM3	-1.292	0.049	normal	normal	FALSE
NRAS	-1.346	0.033	normal	normal	FALSE
NRDE2	-1.322	0.049	normal	normal	FALSE
NSA2	-1.276	0.024	normal	normal	FALSE
NSRP1	-1.342	0.026	normal	normal	FALSE
NSUN2	-1.266	0.047	normal	normal	FALSE
NSUN3	-1.344	0.046	normal	normal	FALSE
NSUN4	-1.302	0.04	normal	normal	FALSE
NSUN5	-1.356	0.051	normal	normal	FALSE
NSUN6	-1.446	0.078	normal	normal	FALSE
NSUN7	-1.242	0.033	normal	normal	FALSE
NUAK1	-1.354	0.05	normal	normal	FALSE
NUAK2	-1.216	0.029	normal	normal	FALSE
NUDT21	-1.38	0.024	normal	normal	FALSE
NUFIP1	-1.288	0.054	normal	normal	FALSE
NUFIP2	-1.318	0.021	normal	normal	FALSE
NUP153	-1.334	0.034	normal	normal	FALSE
NUP35	-1.52	0.077	normal	down	TRUE
NUTF2	-1.26	0.024	normal	normal	FALSE
NXF1	-1.264	0.049	normal	normal	FALSE
NXT1	-1.296	0.035	normal	normal	FALSE
NXT2	-1.346	0.052	normal	normal	FALSE
NYNRIN	-1.322	0.024	normal	normal	FALSE
OAS1	-1.288	0.035	normal	normal	FALSE
OAS2	-1.124	0.072	normal	normal	FALSE
OAS3	-1.172	0.042	normal	normal	FALSE
OASL	-0.738	0.071	normal	up	TRUE
OCRL	-1.256	0.049	normal	normal	FALSE
OLA1	-1.334	0.021	normal	normal	FALSE
OTUD7B	-1.33	0.057	normal	normal	FALSE
OVOL1	-1.324	0.045	normal	normal	FALSE
P3H2	-1.412	0.071	normal	normal	FALSE
P4HA1	-1.436	0.056	normal	normal	FALSE
PABPC1	-0.586	0.04	normal	up	TRUE
PABPC1L	-1.346	0.075	normal	normal	FALSE
PABPC4	-1.222	0.033	normal	normal	FALSE
PAIP1	-1.302	0.021	normal	normal	FALSE
PAIP2	-1.304	0.026	normal	normal	FALSE
PAIP2B	-1.266	0.051	normal	normal	FALSE
PAPOLA	-1.208	0.018	normal	normal	FALSE
PAPOLG	-1.388	0.045	normal	normal	FALSE
PARN	-1.342	0.052	normal	normal	FALSE
PARP1	-1.202	0.029	normal	normal	FALSE
PARP10	-1.27	0.055	normal	normal	FALSE
PARP11	-1.268	0.061	normal	normal	FALSE
PARP12	-1.228	0.06	normal	normal	FALSE
PARP14	-1.178	0.064	normal	normal	FALSE
PARP15	-1.216	0.067	normal	normal	FALSE
PARP16	-1.47	0.07	normal	normal	FALSE
PARP2	-1.35	0.042	normal	normal	FALSE
PARP3	-1.302	0.049	normal	normal	FALSE
PARP4	-1.354	0.023	normal	normal	FALSE
PATL1	-1.324	0.038	normal	normal	FALSE
PATZ1	-1.238	0.041	normal	normal	FALSE
PCBP1	-1.23	0.026	normal	normal	FALSE
PCBP2	-1.198	0.032	normal	normal	FALSE
PCSK1N	-0.78	0.036	normal	up	TRUE
PDCD11	-1.274	0.045	normal	normal	FALSE
PDCD4	-1.238	0.018	normal	normal	FALSE
PDE12	-1.288	0.037	normal	normal	FALSE
PELO	-1.374	0.052	normal	normal	FALSE
PELP1	-1.282	0.038	normal	normal	FALSE
PES1	-1.32	0.054	normal	normal	FALSE
PEX7	-1.328	0.045	normal	normal	FALSE
PHAX	-1.278	0.027	normal	normal	FALSE
PHF5A	-1.344	0.053	normal	normal	FALSE
PIH1D1	-1.282	0.032	normal	normal	FALSE
PIH1D2	-1.004	0.028	normal	up	TRUE
PINX1	-1.326	0.077	normal	normal	FALSE
PLOD1	-1.424	0.045	normal	normal	FALSE
PLOD2	-1.336	0.044	normal	normal	FALSE
PLOD3	-1.482	0.064	normal	normal	FALSE
PNKD	-1.154	0.02	normal	normal	FALSE
PNPT1	-1.206	0.045	normal	normal	FALSE
POC1B	-1.266	0.032	normal	normal	FALSE
POLDIP3	-1.292	0.031	normal	normal	FALSE
POLG2	-1.414	0.053	normal	normal	FALSE
POLQ	-1.374	0.067	normal	normal	FALSE
POLR1A	-1.358	0.045	normal	normal	FALSE
POLR1C	-1.334	0.065	normal	normal	FALSE
POLR1D	-1.336	0.054	normal	normal	FALSE
POLR1E	-1.378	0.058	normal	normal	FALSE
POLR2A	-1.288	0.031	normal	normal	FALSE
POLR2B	-1.36	0.024	normal	normal	FALSE
POLR2C	-1.352	0.042	normal	normal	FALSE
POLR2D	-1.316	0.052	normal	normal	FALSE
POLR2E	-1.344	0.03	normal	normal	FALSE
POLR2F	-1.158	0.022	normal	normal	FALSE
POLR2G	-1.298	0.032	normal	normal	FALSE
POLR2I	-0.502	0.032	normal	up	TRUE
POLR2J	-1.126	0.021	normal	normal	FALSE
POLR2K	-1.14	0.018	normal	normal	FALSE
POLR2L	-0.596	0.035	normal	up	TRUE
POLR3A	-1.262	0.052	normal	normal	FALSE
POLR3B	-1.356	0.063	normal	normal	FALSE
POLR3C	-1.35	0.044	normal	normal	FALSE
POLR3D	-1.304	0.052	normal	normal	FALSE
POLR3F	-1.284	0.068	normal	normal	FALSE
POLR3GL	-1.238	0.027	normal	normal	FALSE
POLR3H	-1.224	0.044	normal	normal	FALSE
POLR3K	-1.252	0.037	normal	normal	FALSE
POLRMT	-1.324	0.049	normal	normal	FALSE
POP4	-1.31	0.027	normal	normal	FALSE
POP5	-1.184	0.03	normal	normal	FALSE
POP7	-1.268	0.027	normal	normal	FALSE
PPAN	-1.362	0.064	normal	normal	FALSE
PPARGC1B	-1.322	0.057	normal	normal	FALSE
PPIE	-1.36	0.037	normal	normal	FALSE
PPIL4	-1.32	0.026	normal	normal	FALSE
PPP1R10	-1.278	0.029	normal	normal	FALSE
PRDM4	-1.298	0.058	normal	normal	FALSE
PRKRA	-1.318	0.027	normal	normal	FALSE
PRMT1	-1.338	0.024	normal	normal	FALSE
PRMT2	-1.328	0.021	normal	normal	FALSE
PRMT3	-1.27	0.062	normal	normal	FALSE
PRMT6	-1.188	0.043	normal	normal	FALSE
PRPF18	-1.334	0.034	normal	normal	FALSE
PRPF19	-1.348	0.038	normal	normal	FALSE
PRPF3	-1.394	0.055	normal	normal	FALSE
PRPF31	-1.336	0.038	normal	normal	FALSE
PRPF38A	-1.332	0.033	normal	normal	FALSE
PRPF4	-1.288	0.039	normal	normal	FALSE
PRPF6	-1.208	0.028	normal	normal	FALSE
PRPF8	-1.282	0.025	normal	normal	FALSE
PSPC1	-1.356	0.045	normal	normal	FALSE
PTBP1	-1.316	0.027	normal	normal	FALSE
PTBP3	-1.368	0.02	normal	normal	FALSE
PTCD2	-1.464	0.055	normal	normal	FALSE
PTRH1	-1.238	0.043	normal	normal	FALSE
PTRH2	-1.314	0.044	normal	normal	FALSE
PTRHD1	-1.226	0.02	normal	normal	FALSE
PUM1	-1.314	0.018	normal	normal	FALSE
PUM2	-1.492	0.029	normal	normal	FALSE
PUM3	-1.312	0.035	normal	normal	FALSE
PURA	-1.24	0.021	normal	normal	FALSE
PURB	-1.318	0.023	normal	normal	FALSE
PUS1	-1.284	0.07	normal	normal	FALSE
PUS3	-1.328	0.052	normal	normal	FALSE
PUS7	-1.346	0.063	normal	normal	FALSE
PUS7L	-1.318	0.031	normal	normal	FALSE
PUSL1	-1.386	0.053	normal	normal	FALSE
PYM1	-1.276	0.04	normal	normal	FALSE
QKI	-1.37	0.029	normal	normal	FALSE
QTRT1	-1.43	0.046	normal	normal	FALSE
R3HCC1	-1.326	0.045	normal	normal	FALSE
R3HDM2	-1.508	0.071	normal	normal	FALSE
R3HDM4	-1.324	0.038	normal	normal	FALSE
RAB11A	-1.27	0.035	normal	normal	FALSE
RAB11B	-1.292	0.027	normal	normal	FALSE
RAB12	-1.302	0.041	normal	normal	FALSE
RAB13	-1.158	0.025	normal	normal	FALSE
RAB14	-1.342	0.02	normal	normal	FALSE
RAB15	-1.326	0.058	normal	normal	FALSE
RAB18	-1.356	0.022	normal	normal	FALSE
RAB1A	-1.434	0.03	normal	normal	FALSE
RAB1B	-1.276	0.021	normal	normal	FALSE
RAB22A	-1.354	0.025	normal	normal	FALSE
RAB23	-1.282	0.053	normal	normal	FALSE
RAB25	-0.89	0.024	normal	up	TRUE
RAB2A	-1.22	0.025	normal	normal	FALSE
RAB2B	-1.3	0.044	normal	normal	FALSE
RAB30	-1.354	0.064	normal	normal	FALSE
RAB33B	-1.33	0.075	normal	normal	FALSE
RAB35	-1.362	0.063	normal	normal	FALSE
RAB37	-1.264	0.059	normal	normal	FALSE
RAB5A	-1.38	0.026	normal	normal	FALSE
RAB5C	-1.276	0.035	normal	normal	FALSE
RAB6A	-1.36	0.026	normal	normal	FALSE
RAB7A	-1.334	0.018	normal	normal	FALSE
RAB9A	-1.344	0.026	normal	normal	FALSE
RABL2A	-1.246	0.054	normal	normal	FALSE
RABL2B	-1.302	0.07	normal	normal	FALSE
RABL3	-1.342	0.05	normal	normal	FALSE
RAD18	-1.338	0.059	normal	normal	FALSE
RAD54L2	-1.3	0.05	normal	normal	FALSE
RALY	-1.344	0.029	normal	normal	FALSE
RAMAC	-1.32	0.026	normal	normal	FALSE
RAN	-0.964	0.024	normal	up	TRUE
RANBP2	-1.27	0.021	normal	normal	FALSE
RASEF	-1.282	0.045	normal	normal	FALSE
RAVER1	-1.294	0.051	normal	normal	FALSE
RAVER2	-1.372	0.052	normal	normal	FALSE
RBBP6	-1.308	0.029	normal	normal	FALSE
RBFOX2	-1.368	0.037	normal	normal	FALSE
RBM12	-1.318	0.031	normal	normal	FALSE
RBM12B	-1.302	0.036	normal	normal	FALSE
RBM14	-1.288	0.032	normal	normal	FALSE
RBM15	-1.352	0.052	normal	normal	FALSE
RBM15B	-1.278	0.026	normal	normal	FALSE
RBM17	-1.238	0.021	normal	normal	FALSE
RBM18	-1.314	0.04	normal	normal	FALSE
RBM19	-1.38	0.054	normal	normal	FALSE
RBM22	-1.324	0.035	normal	normal	FALSE
RBM23	-1.368	0.051	normal	normal	FALSE
RBM24	-1.168	0.048	normal	normal	FALSE
RBM25	-1.33	0.023	normal	normal	FALSE
RBM26	-1.436	0.072	normal	normal	FALSE
RBM27	-1.212	0.024	normal	normal	FALSE
RBM28	-1.344	0.034	normal	normal	FALSE
RBM3	-1.316	0.018	normal	normal	FALSE
RBM33	-1.348	0.032	normal	normal	FALSE
RBM34	-1.322	0.03	normal	normal	FALSE
RBM38	-1.262	0.054	normal	normal	FALSE
RBM39	-1.562	0.038	normal	down	TRUE
RBM4	-1.334	0.053	normal	normal	FALSE
RBM41	-1.41	0.062	normal	normal	FALSE
RBM42	-1.374	0.04	normal	normal	FALSE
RBM45	-1.278	0.059	normal	normal	FALSE
RBM47	-1.294	0.022	normal	normal	FALSE
RBM4B	-1.306	0.045	normal	normal	FALSE
RBM5	-1.424	0.034	normal	normal	FALSE
RBM7	-1.412	0.036	normal	normal	FALSE
RBM8A	-1.186	0.017	normal	normal	FALSE
RBMS3	-1.362	0.037	normal	normal	FALSE
RBMX	-1.312	0.024	normal	normal	FALSE
RBMX2	-1.29	0.03	normal	normal	FALSE
RBMXL1	-1.364	0.032	normal	normal	FALSE
RBPMS	-1.318	0.035	normal	normal	FALSE
RC3H1	-1.338	0.025	normal	normal	FALSE
RC3H2	-1.28	0.033	normal	normal	FALSE
RCL1	-1.416	0.057	normal	normal	FALSE
RECQL	-1.19	0.024	normal	normal	FALSE
RECQL5	-1.29	0.055	normal	normal	FALSE
RERG	-1.328	0.058	normal	normal	FALSE
REXO1	-1.26	0.067	normal	normal	FALSE
REXO2	-1.086	0.02	normal	normal	FALSE
REXO4	-1.304	0.048	normal	normal	FALSE
RHEB	-1.322	0.024	normal	normal	FALSE
RIDA	-1.316	0.044	normal	normal	FALSE
RIF1	-1.366	0.048	normal	normal	FALSE
RIOK1	-1.306	0.051	normal	normal	FALSE
RIOK2	-1.304	0.044	normal	normal	FALSE
RIOK3	-1.474	0.039	normal	normal	FALSE
RNASE1	-1.216	0.055	normal	normal	FALSE
RNASE4	-1.318	0.038	normal	normal	FALSE
RNASEH1	-1.264	0.035	normal	normal	FALSE
RNASEH2A	-1.264	0.053	normal	normal	FALSE
RNASEH2B	-1.264	0.035	normal	normal	FALSE
RNASEH2C	-1.246	0.026	normal	normal	FALSE
RNASEL	-1.318	0.04	normal	normal	FALSE
RNASET2	-1.35	0.045	normal	normal	FALSE
RNF113A	-1.364	0.041	normal	normal	FALSE
RNGTT	-1.294	0.058	normal	normal	FALSE
RNMT	-1.402	0.025	normal	normal	FALSE
RNPC3	-1.394	0.043	normal	normal	FALSE
RNPS1	-1.304	0.027	normal	normal	FALSE
RO60	-1.308	0.05	normal	normal	FALSE
RPF1	-1.278	0.048	normal	normal	FALSE
RPF2	-1.32	0.041	normal	normal	FALSE
RPL10	-0.782	0.064	normal	up	TRUE
RPL10A	-0.8	0.032	normal	up	TRUE
RPL11	-0.54	0.055	normal	up	TRUE
RPL12	-0.34	0.048	normal	up	TRUE
RPL13	-0.7	0.061	normal	up	TRUE
RPL13A	-0.624	0.041	normal	up	TRUE
RPL14	-0.684	0.054	normal	up	TRUE
RPL15	-0.71	0.055	normal	up	TRUE
RPL18A	-0.74	0.051	normal	up	TRUE
RPL19	-0.626	0.055	normal	up	TRUE
RPL21	-0.89	0.044	normal	up	TRUE
RPL22	-0.76	0.045	normal	up	TRUE
RPL22L1	-1.154	0.016	normal	normal	FALSE
RPL23	-0.562	0.048	normal	up	TRUE
RPL23A	-0.71	0.05	normal	up	TRUE
RPL24	-0.858	0.063	normal	up	TRUE
RPL26	-0.816	0.059	normal	up	TRUE
RPL26L1	-1.19	0.025	normal	normal	FALSE
RPL27	-0.628	0.038	normal	up	TRUE
RPL27A	-0.652	0.049	normal	up	TRUE
RPL28	-0.728	0.062	normal	up	TRUE
RPL29	-0.634	0.052	normal	up	TRUE
RPL3	-0.562	0.043	normal	up	TRUE
RPL30	-0.508	0.069	normal	up	TRUE
RPL31	-0.996	0.034	normal	up	TRUE
RPL32	-0.606	0.053	normal	up	TRUE
RPL34	-0.962	0.07	normal	up	TRUE
RPL35	-0.76	0.037	normal	up	TRUE
RPL35A	-0.89	0.069	normal	up	TRUE
RPL36	-0.808	0.058	normal	up	TRUE
RPL36AL	-0.474	0.046	normal	up	TRUE
RPL37	-0.804	0.05	normal	up	TRUE
RPL37A	-0.722	0.048	normal	up	TRUE
RPL38	-0.794	0.036	normal	up	TRUE
RPL39	-0.852	0.061	normal	up	TRUE
RPL39L	-1.23	0.028	normal	normal	FALSE
RPL4	-0.724	0.028	normal	up	TRUE
RPL41	0.008	0.083	normal	up	TRUE
RPL6	-1.372	0.02	normal	normal	FALSE
RPL7	-0.844	0.039	normal	up	TRUE
RPL7A	-0.514	0.053	normal	up	TRUE
RPL7L1	-1.212	0.028	normal	normal	FALSE
RPL8	-0.414	0.052	normal	up	TRUE
RPL9	-0.922	0.061	normal	up	TRUE
RPLP0	-0.578	0.043	normal	up	TRUE
RPLP1	-0.65	0.051	normal	up	TRUE
RPLP2	-0.722	0.049	normal	up	TRUE
RPP25	-1.342	0.057	normal	normal	FALSE
RPP25L	-1.33	0.029	normal	normal	FALSE
RPP30	-1.356	0.051	normal	normal	FALSE
RPP38	-1.214	0.047	normal	normal	FALSE
RPP40	-1.24	0.073	normal	normal	FALSE
RPS10	-1.122	0.021	normal	normal	FALSE
RPS11	-0.734	0.047	normal	up	TRUE
RPS12	-0.416	0.053	normal	up	TRUE
RPS13	-0.432	0.06	normal	up	TRUE
RPS14	-0.916	0.058	normal	up	TRUE
RPS15	-0.718	0.057	normal	up	TRUE
RPS15A	-0.86	0.063	normal	up	TRUE
RPS16	-0.776	0.045	normal	up	TRUE
RPS17	-0.562	0.043	normal	up	TRUE
RPS18	-0.784	0.059	normal	up	TRUE
RPS19	-0.514	0.059	normal	up	TRUE
RPS2	-0.806	0.034	normal	up	TRUE
RPS20	-0.626	0.044	normal	up	TRUE
RPS21	-0.636	0.051	normal	up	TRUE
RPS23	-0.45	0.055	normal	up	TRUE
RPS24	-0.816	0.062	normal	up	TRUE
RPS25	-0.69	0.054	normal	up	TRUE
RPS26	-0.172	0.042	normal	up	TRUE
RPS27	-1.002	0.066	normal	up	TRUE
RPS27A	-0.772	0.061	normal	up	TRUE
RPS27L	-0.752	0.021	normal	up	TRUE
RPS28	-0.57	0.06	normal	up	TRUE
RPS29	-0.89	0.041	normal	up	TRUE
RPS3	-0.592	0.05	normal	up	TRUE
RPS3A	-0.818	0.058	normal	up	TRUE
RPS4X	-0.714	0.055	normal	up	TRUE
RPS4Y1	-0.96	0.031	normal	up	TRUE
RPS5	-0.664	0.041	normal	up	TRUE
RPS6	-0.686	0.05	normal	up	TRUE
RPS6KA4	-1.264	0.05	normal	normal	FALSE
RPS7	-0.432	0.048	normal	up	TRUE
RPS8	-0.654	0.057	normal	up	TRUE
RPS9	-0.768	0.045	normal	up	TRUE
RPSA	-0.868	0.032	normal	up	TRUE
RPUSD2	-1.31	0.064	normal	normal	FALSE
RPUSD3	-1.292	0.038	normal	normal	FALSE
RPUSD4	-1.414	0.056	normal	normal	FALSE
RRAGA	-1.224	0.018	normal	normal	FALSE
RRAGB	-1.368	0.061	normal	normal	FALSE
RREB1	-1.352	0.033	normal	normal	FALSE
RRP1	-1.41	0.049	normal	normal	FALSE
RRP12	-1.364	0.058	normal	normal	FALSE
RRP15	-1.288	0.036	normal	normal	FALSE
RRP1B	-1.26	0.042	normal	normal	FALSE
RRP36	-1.334	0.038	normal	normal	FALSE
RRP7A	-1.278	0.029	normal	normal	FALSE
RRP8	-1.352	0.049	normal	normal	FALSE
RRS1	-1.366	0.052	normal	normal	FALSE
RSL1D1	-1.372	0.02	normal	normal	FALSE
RSL24D1	-1.428	0.034	normal	normal	FALSE
RTCA	-1.35	0.031	normal	normal	FALSE
RTCB	-1.376	0.03	normal	normal	FALSE
RYBP	-1.346	0.029	normal	normal	FALSE
SAFB	-1.364	0.058	normal	normal	FALSE
SAFB2	-1.394	0.064	normal	normal	FALSE
SAP18	-0.838	0.027	normal	up	TRUE
SAR1A	-1.4	0.031	normal	normal	FALSE
SAR1B	-1.214	0.021	normal	normal	FALSE
SARNP	-1.346	0.028	normal	normal	FALSE
SARS2	-1.498	0.081	normal	normal	FALSE
SART1	-1.33	0.038	normal	normal	FALSE
SART3	-1.294	0.043	normal	normal	FALSE
SBDS	-1.346	0.028	normal	normal	FALSE
SBNO1	-1.308	0.026	normal	normal	FALSE
SBNO2	-1.362	0.048	normal	normal	FALSE
SCAF4	-1.326	0.045	normal	normal	FALSE
SCAF8	-1.31	0.033	normal	normal	FALSE
SCAPER	-1.348	0.087	normal	normal	FALSE
SECISBP2	-1.226	0.044	normal	normal	FALSE
SECISBP2L	-1.24	0.022	normal	normal	FALSE
SERBP1	-1.074	0.023	normal	normal	FALSE
SETD1A	-1.374	0.066	normal	normal	FALSE
SETD1B	-1.292	0.051	normal	normal	FALSE
SETDB1	-1.36	0.051	normal	normal	FALSE
SETDB2	-1.398	0.051	normal	normal	FALSE
SETX	-1.298	0.037	normal	normal	FALSE
SF3A1	-1.288	0.023	normal	normal	FALSE
SF3A2	-1.494	0.066	normal	normal	FALSE
SF3A3	-1.31	0.03	normal	normal	FALSE
SF3B1	-1.342	0.02	normal	normal	FALSE
SF3B2	-1.182	0.019	normal	normal	FALSE
SF3B3	-1.236	0.031	normal	normal	FALSE
SF3B4	-1.292	0.026	normal	normal	FALSE
SF3B5	-1.23	0.021	normal	normal	FALSE
SF3B6	-1.148	0.023	normal	normal	FALSE
SFPQ	-1.16	0.028	normal	normal	FALSE
SFSWAP	-1.306	0.033	normal	normal	FALSE
SGF29	-1.43	0.05	normal	normal	FALSE
SHARPIN	-1.294	0.033	normal	normal	FALSE
SHQ1	-1.302	0.059	normal	normal	FALSE
SIDT2	-1.294	0.054	normal	normal	FALSE
SKIV2L	-1.302	0.044	normal	normal	FALSE
SLBP	-1.34	0.028	normal	normal	FALSE
SLC4A1AP	-1.326	0.035	normal	normal	FALSE
SLIRP	-0.998	0.025	normal	up	TRUE
SLTM	-1.3	0.043	normal	normal	FALSE
SLU7	-1.282	0.028	normal	normal	FALSE
SMARCA1	-1.354	0.03	normal	normal	FALSE
SMARCA2	-1.194	0.019	normal	normal	FALSE
SMARCA5	-1.212	0.02	normal	normal	FALSE
SMARCAD1	-1.296	0.04	normal	normal	FALSE
SMARCAL1	-1.266	0.053	normal	normal	FALSE
SMG5	-1.328	0.041	normal	normal	FALSE
SMG6	-1.352	0.038	normal	normal	FALSE
SMN1	-1.298	0.072	normal	normal	FALSE
SMNDC1	-1.392	0.038	normal	normal	FALSE
SMPD2	-1.246	0.04	normal	normal	FALSE
SNAI2	-1.454	0.045	normal	normal	FALSE
SNAPC2	-1.418	0.065	normal	normal	FALSE
SND1	-1.376	0.044	normal	normal	FALSE
SNRNP200	-1.268	0.024	normal	normal	FALSE
SNRNP35	-1.376	0.032	normal	normal	FALSE
SNRNP48	-1.364	0.053	normal	normal	FALSE
SNRNP70	-1.342	0.029	normal	normal	FALSE
SNRPA	-1.374	0.04	normal	normal	FALSE
SNRPB	-1.338	0.023	normal	normal	FALSE
SNRPB2	-1.334	0.024	normal	normal	FALSE
SNRPC	-1.258	0.022	normal	normal	FALSE
SNRPD1	-1.02	0.017	normal	up	TRUE
SNRPD2	-1.1	0.021	normal	normal	FALSE
SNRPD3	-1.136	0.02	normal	normal	FALSE
SNRPE	-1.102	0.024	normal	normal	FALSE
SNRPF	-1.214	0.02	normal	normal	FALSE
SNRPG	-0.648	0.024	normal	up	TRUE
SNU13	-1.118	0.019	normal	normal	FALSE
SNUPN	-1.376	0.05	normal	normal	FALSE
SON	-0.906	0.031	normal	up	TRUE
SPAG7	-1.31	0.03	normal	normal	FALSE
SPATS2	-1.248	0.031	normal	normal	FALSE
SPATS2L	-1.226	0.028	normal	normal	FALSE
SPEN	-1.322	0.024	normal	normal	FALSE
SPOUT1	-1.334	0.061	normal	normal	FALSE
SRA1	-1.258	0.028	normal	normal	FALSE
SRBD1	-1.23	0.055	normal	normal	FALSE
SRCAP	-1.288	0.036	normal	normal	FALSE
SREK1	-1.444	0.077	normal	normal	FALSE
SRFBP1	-1.302	0.031	normal	normal	FALSE
SRP14	0.014	0.043	normal	up	TRUE
SRP19	-1.18	0.019	normal	normal	FALSE
SRP54	-1.328	0.024	normal	normal	FALSE
SRP72	-1.316	0.019	normal	normal	FALSE
SRP9	-1.05	0.018	normal	up	TRUE
SRPRA	-1.292	0.038	normal	normal	FALSE
SRPRB	-1.344	0.043	normal	normal	FALSE
SRRM2	-1.142	0.02	normal	normal	FALSE
SRRM3	-1.532	0.068	normal	down	TRUE
SRSF1	-1.418	0.024	normal	normal	FALSE
SRSF10	-1.304	0.021	normal	normal	FALSE
SRSF11	-1.634	0.073	normal	down	TRUE
SRSF2	-1.282	0.021	normal	normal	FALSE
SRSF3	-1.088	0.034	normal	normal	FALSE
SRSF4	-1.408	0.027	normal	normal	FALSE
SRSF5	-0.946	0.019	normal	up	TRUE
SRSF6	-1.32	0.022	normal	normal	FALSE
SRSF7	-1.182	0.021	normal	normal	FALSE
SRSF8	-1.286	0.026	normal	normal	FALSE
SRSF9	-0.96	0.021	normal	up	TRUE
SSB	-0.752	0.023	normal	up	TRUE
SSU72	-1.074	0.019	normal	normal	FALSE
STAU1	-1.302	0.05	normal	normal	FALSE
STAU2	-1.334	0.034	normal	normal	FALSE
STN1	-1.342	0.031	normal	normal	FALSE
STRBP	-1.228	0.046	normal	normal	FALSE
SUB1	-1.112	0.024	normal	normal	FALSE
SUGP1	-1.35	0.064	normal	normal	FALSE
SUGP2	-1.322	0.026	normal	normal	FALSE
SUPT4H1	-1.31	0.027	normal	normal	FALSE
SUPT5H	-1.308	0.024	normal	normal	FALSE
SUPT6H	-1.348	0.036	normal	normal	FALSE
SUPV3L1	-1.388	0.073	normal	normal	FALSE
SURF6	-1.31	0.047	normal	normal	FALSE
SYF2	-1.358	0.023	normal	normal	FALSE
SYMPK	-1.332	0.037	normal	normal	FALSE
SYNCRIP	-1.316	0.049	normal	normal	FALSE
TAF15	-1.268	0.03	normal	normal	FALSE
TARBP1	-1.258	0.063	normal	normal	FALSE
TARDBP	-1.354	0.023	normal	normal	FALSE
TARS2	-1.434	0.073	normal	normal	FALSE
TBCE	-1.388	0.061	normal	normal	FALSE
TBL3	-1.422	0.051	normal	normal	FALSE
TBRG4	-1.432	0.042	normal	normal	FALSE
TDP2	-1.334	0.032	normal	normal	FALSE
TDRD3	-1.282	0.081	normal	normal	FALSE
TDRD7	-1.364	0.067	normal	normal	FALSE
TENT4A	-1.388	0.047	normal	normal	FALSE
TENT4B	-1.22	0.037	normal	normal	FALSE
TENT5A	-1.352	0.033	normal	normal	FALSE
TENT5B	-1.348	0.047	normal	normal	FALSE
TENT5C	-1.244	0.031	normal	normal	FALSE
TEP1	-1.3	0.061	normal	normal	FALSE
TFB1M	-1.314	0.058	normal	normal	FALSE
TFB2M	-1.292	0.06	normal	normal	FALSE
TFIP11	-1.348	0.051	normal	normal	FALSE
TGS1	-1.212	0.037	normal	normal	FALSE
THG1L	-1.322	0.057	normal	normal	FALSE
THOC1	-1.386	0.049	normal	normal	FALSE
THOC2	-1.32	0.04	normal	normal	FALSE
THOC3	-1.368	0.029	normal	normal	FALSE
THOC7	-1.162	0.018	normal	normal	FALSE
THRAP3	-1.198	0.021	normal	normal	FALSE
THUMPD1	-1.286	0.026	normal	normal	FALSE
TIA1	-1.574	0.065	normal	down	TRUE
TIAL1	-1.39	0.023	normal	normal	FALSE
TIPARP	-1.396	0.025	normal	normal	FALSE
TNKS	-1.366	0.033	normal	normal	FALSE
TNKS2	-1.352	0.033	normal	normal	FALSE
TNPO1	-1.314	0.026	normal	normal	FALSE
TNPO3	-1.32	0.067	normal	normal	FALSE
TNRC6A	-1.292	0.042	normal	normal	FALSE
TNRC6B	-1.128	0.023	normal	normal	FALSE
TNRC6C	-1.286	0.044	normal	normal	FALSE
TOB2	-1.254	0.032	normal	normal	FALSE
TOE1	-1.384	0.068	normal	normal	FALSE
TP53RK	-1.296	0.03	normal	normal	FALSE
TRA2A	-1.324	0.02	normal	normal	FALSE
TRA2B	-1.326	0.03	normal	normal	FALSE
TRIP4	-1.33	0.047	normal	normal	FALSE
TRIT1	-1.318	0.057	normal	normal	FALSE
TRMT1	-1.408	0.081	normal	normal	FALSE
TRMT10A	-1.22	0.04	normal	normal	FALSE
TRMT10B	-1.366	0.055	normal	normal	FALSE
TRMT10C	-1.284	0.025	normal	normal	FALSE
TRMT112	-1.032	0.019	normal	up	TRUE
TRMT12	-1.188	0.073	normal	normal	FALSE
TRMT13	-1.368	0.038	normal	normal	FALSE
TRMT1L	-1.232	0.028	normal	normal	FALSE
TRMT2A	-1.326	0.046	normal	normal	FALSE
TRMT44	-1.432	0.035	normal	normal	FALSE
TRMT5	-1.298	0.044	normal	normal	FALSE
TRMT6	-1.28	0.046	normal	normal	FALSE
TRMT61A	-1.302	0.059	normal	normal	FALSE
TRMT61B	-1.308	0.054	normal	normal	FALSE
TRNAU1AP	-1.322	0.038	normal	normal	FALSE
TRNT1	-1.376	0.063	normal	normal	FALSE
TRPT1	-1.286	0.035	normal	normal	FALSE
TRUB1	-1.358	0.043	normal	normal	FALSE
TRUB2	-1.304	0.047	normal	normal	FALSE
TSEN15	-1.288	0.05	normal	normal	FALSE
TSEN2	-1.362	0.065	normal	normal	FALSE
TSEN34	-1.298	0.026	normal	normal	FALSE
TSEN54	-1.338	0.048	normal	normal	FALSE
TSFM	-1.376	0.043	normal	normal	FALSE
TSN	-1.274	0.038	normal	normal	FALSE
TSNAX	-1.282	0.027	normal	normal	FALSE
TSR1	-1.314	0.042	normal	normal	FALSE
TSR2	-1.33	0.043	normal	normal	FALSE
TTF2	-1.272	0.048	normal	normal	FALSE
TUFM	-1.024	0.02	normal	up	TRUE
TUT1	-1.362	0.051	normal	normal	FALSE
TUT7	-1.314	0.035	normal	normal	FALSE
TYW1	-1.28	0.036	normal	normal	FALSE
TYW3	-1.254	0.028	normal	normal	FALSE
U2AF1L4	-1.384	0.048	normal	normal	FALSE
U2AF2	-1.308	0.038	normal	normal	FALSE
U2SURP	-1.24	0.018	normal	normal	FALSE
UBA52	-0.852	0.036	normal	up	TRUE
UBR5	-1.36	0.03	normal	normal	FALSE
UBXN8	-1.304	0.075	normal	normal	FALSE
UHMK1	-1.364	0.022	normal	normal	FALSE
ULK1	-1.344	0.04	normal	normal	FALSE
ULK2	-1.224	0.054	normal	normal	FALSE
UNK	-1.28	0.043	normal	normal	FALSE
UPF1	-1.224	0.035	normal	normal	FALSE
UPF2	-1.36	0.03	normal	normal	FALSE
UPF3A	-1.234	0.033	normal	normal	FALSE
UPF3B	-1.296	0.044	normal	normal	FALSE
URB1	-1.286	0.04	normal	normal	FALSE
URM1	-1.362	0.047	normal	normal	FALSE
USB1	-1.246	0.04	normal	normal	FALSE
UTP11	-1.306	0.044	normal	normal	FALSE
UTP14A	-1.28	0.055	normal	normal	FALSE
UTP15	-1.394	0.087	normal	normal	FALSE
UTP20	-1.29	0.061	normal	normal	FALSE
UTP23	-1.288	0.039	normal	normal	FALSE
UTP3	-1.344	0.034	normal	normal	FALSE
UTP6	-1.366	0.039	normal	normal	FALSE
WBP4	-1.272	0.036	normal	normal	FALSE
WDHD1	-1.368	0.051	normal	normal	FALSE
WDR26	-1.334	0.023	normal	normal	FALSE
WDR3	-1.282	0.041	normal	normal	FALSE
WDR36	-1.392	0.036	normal	normal	FALSE
WDR43	-1.334	0.034	normal	normal	FALSE
WDR5B	-1.226	0.062	normal	normal	FALSE
WDR61	-1.254	0.036	normal	normal	FALSE
WRN	-1.252	0.05	normal	normal	FALSE
XPO1	-1.296	0.041	normal	normal	FALSE
XPO4	-1.538	0.068	normal	down	TRUE
XPO5	-1.26	0.051	normal	normal	FALSE
XPO6	-1.226	0.036	normal	normal	FALSE
XPO7	-1.282	0.037	normal	normal	FALSE
XPOT	-1.326	0.038	normal	normal	FALSE
XRCC6	-1.256	0.018	normal	normal	FALSE
XRN1	-1.34	0.029	normal	normal	FALSE
XRN2	-1.16	0.025	normal	normal	FALSE
YAF2	-1.232	0.046	normal	normal	FALSE
YARS2	-1.384	0.041	normal	normal	FALSE
YBX1	-0.352	0.037	normal	up	TRUE
YBX3	-1.098	0.055	normal	normal	FALSE
YRDC	-1.38	0.051	normal	normal	FALSE
YTHDC1	-1.33	0.021	normal	normal	FALSE
YTHDC2	-1.284	0.032	normal	normal	FALSE
YTHDF1	-1.294	0.031	normal	normal	FALSE
YTHDF2	-1.254	0.02	normal	normal	FALSE
YTHDF3	-1.336	0.025	normal	normal	FALSE
ZBTB12	-1.282	0.056	normal	normal	FALSE
ZBTB24	-1.348	0.068	normal	normal	FALSE
ZBTB26	-1.314	0.059	normal	normal	FALSE
ZBTB34	-1.366	0.056	normal	normal	FALSE
ZBTB40	-1.252	0.052	normal	normal	FALSE
ZBTB41	-1.384	0.042	normal	normal	FALSE
ZBTB44	-1.29	0.026	normal	normal	FALSE
ZBTB47	-1.388	0.06	normal	normal	FALSE
ZBTB6	-1.36	0.043	normal	normal	FALSE
ZC3H12A	-1.284	0.027	normal	normal	FALSE
ZC3H12C	-1.358	0.064	normal	normal	FALSE
ZC3H15	-1.31	0.021	normal	normal	FALSE
ZC3H18	-1.212	0.04	normal	normal	FALSE
ZC3H3	-1.3	0.06	normal	normal	FALSE
ZC3H4	-1.252	0.039	normal	normal	FALSE
ZC3H6	-1.266	0.033	normal	normal	FALSE
ZC3H7A	-1.326	0.041	normal	normal	FALSE
ZC3H7B	-1.246	0.042	normal	normal	FALSE
ZC3H8	-1.282	0.042	normal	normal	FALSE
ZC3HAV1	-1.258	0.138	up	normal	TRUE
ZCCHC14	-1.286	0.051	normal	normal	FALSE
ZCCHC17	-1.356	0.04	normal	normal	FALSE
ZCCHC2	-1.326	0.027	normal	normal	FALSE
ZCCHC24	-1.418	0.081	normal	normal	FALSE
ZCCHC3	-1.246	0.053	normal	normal	FALSE
ZCCHC8	-1.3	0.043	normal	normal	FALSE
ZCCHC9	-1.216	0.042	normal	normal	FALSE
ZCRB1	-1.114	0.023	normal	normal	FALSE
ZFC3H1	-1.402	0.03	normal	normal	FALSE
ZFHX3	-1.232	0.028	normal	normal	FALSE
ZFP36	-0.38	0.039	normal	up	TRUE
ZFP36L1	-0.264	0.048	normal	up	TRUE
ZFP36L2	-1.132	0.031	normal	normal	FALSE
ZFP64	-1.416	0.063	normal	normal	FALSE
ZFPM1	-1.302	0.041	normal	normal	FALSE
ZFR	-1.32	0.028	normal	normal	FALSE
ZMAT2	-1.238	0.019	normal	normal	FALSE
ZMAT3	-1.132	0.025	normal	normal	FALSE
ZMAT5	-1.42	0.057	normal	normal	FALSE
ZNF112	-1.402	0.067	normal	normal	FALSE
ZNF131	-1.438	0.065	normal	normal	FALSE
ZNF205	-1.398	0.042	normal	normal	FALSE
ZNF236	-1.346	0.084	normal	normal	FALSE
ZNF267	-1.342	0.043	normal	normal	FALSE
ZNF277	-1.352	0.044	normal	normal	FALSE
ZNF317	-1.336	0.046	normal	normal	FALSE
ZNF319	-1.224	0.066	normal	normal	FALSE
ZNF326	-1.354	0.024	normal	normal	FALSE
ZNF408	-1.392	0.06	normal	normal	FALSE
ZNF426	-1.348	0.052	normal	normal	FALSE
ZNF468	-1.29	0.058	normal	normal	FALSE
ZNF524	-1.356	0.033	normal	normal	FALSE
ZNF526	-1.244	0.076	normal	normal	FALSE
ZNF550	-1.338	0.064	normal	normal	FALSE
ZNF574	-1.25	0.06	normal	normal	FALSE
ZNF587B	-1.358	0.055	normal	normal	FALSE
ZNF593	-1.236	0.028	normal	normal	FALSE
ZNF600	-1.362	0.06	normal	normal	FALSE
ZNF611	-1.282	0.056	normal	normal	FALSE
ZNF622	-1.378	0.049	normal	normal	FALSE
ZNF628	-1.264	0.064	normal	normal	FALSE
ZNF638	-1.296	0.019	normal	normal	FALSE
ZNF652	-1.226	0.027	normal	normal	FALSE
ZNF687	-1.314	0.056	normal	normal	FALSE
ZNF700	-1.292	0.065	normal	normal	FALSE
ZNF701	-1.428	0.066	normal	normal	FALSE
ZNF706	-1.068	0.023	normal	normal	FALSE
ZNF768	-1.334	0.043	normal	normal	FALSE
ZNF772	-1.216	0.045	normal	normal	FALSE
ZNF800	-1.364	0.029	normal	normal	FALSE
ZNF808	-1.25	0.048	normal	normal	FALSE
ZNF816	-1.276	0.056	normal	normal	FALSE
ZNF836	-1.364	0.083	normal	normal	FALSE
ZNF865	-1.278	0.075	normal	normal	FALSE
ZNF888	-1.28	0.056	normal	normal	FALSE
ZRANB1	-1.318	0.029	normal	normal	FALSE
ZRANB2	-1.342	0.023	normal	normal	FALSE
ZRSR2	-1.246	0.064	normal	normal	FALSE

## Sheet: RBP_colon
gene	initial_response	RMSD	RMSD_class	response_class	is_outlier
ACIN1	-0.596	0.038	normal	normal	FALSE
ACO1	-0.524	0.049	normal	normal	FALSE
ACO2	-0.536	0.04	normal	normal	FALSE
ADAR	-0.504	0.08	normal	normal	FALSE
AFF4	-0.6	0.045	normal	normal	FALSE
AGGF1	-0.494	0.058	normal	normal	FALSE
AGO1	-0.538	0.065	normal	normal	FALSE
AGO2	-0.552	0.068	normal	normal	FALSE
AGO3	-0.604	0.073	normal	normal	FALSE
AGO4	-0.592	0.067	normal	normal	FALSE
AIMP1	-0.562	0.033	normal	normal	FALSE
AKAP7	-0.486	0.052	normal	normal	FALSE
AKAP8	-0.512	0.048	normal	normal	FALSE
AKAP8L	-0.552	0.061	normal	normal	FALSE
ALKBH3	-0.488	0.074	normal	normal	FALSE
ALKBH5	-0.504	0.039	normal	normal	FALSE
ALKBH7	-0.572	0.041	normal	normal	FALSE
ALYREF	-0.46	0.063	normal	normal	FALSE
ANG	-0.55	0.046	normal	normal	FALSE
ANKHD1	-0.534	0.102	normal	normal	FALSE
ANKRD17	-0.556	0.037	normal	normal	FALSE
APEX1	-0.484	0.052	normal	normal	FALSE
APEX2	-0.444	0.057	normal	normal	FALSE
APOBEC1	-0.54	0.04	normal	normal	FALSE
APOBEC3C	-0.506	0.06	normal	normal	FALSE
AQR	-0.514	0.044	normal	normal	FALSE
ARF1	-0.538	0.046	normal	normal	FALSE
ARF3	-0.6	0.041	normal	normal	FALSE
ARF4	-0.682	0.051	normal	normal	FALSE
ARF5	-0.546	0.038	normal	normal	FALSE
ARID4B	-0.582	0.055	normal	normal	FALSE
ARL1	-0.582	0.041	normal	normal	FALSE
ARL14	-0.628	0.05	normal	normal	FALSE
ARL2	-0.548	0.042	normal	normal	FALSE
ARL3	-0.5	0.065	normal	normal	FALSE
ARL4A	-0.608	0.037	normal	normal	FALSE
ARL5A	-0.464	0.043	normal	normal	FALSE
ARL5B	-0.582	0.056	normal	normal	FALSE
ARL6IP4	-0.512	0.042	normal	normal	FALSE
ARL8A	-0.518	0.054	normal	normal	FALSE
ARL8B	-0.556	0.042	normal	normal	FALSE
ASCC3	-0.554	0.056	normal	normal	FALSE
ASXL1	-0.566	0.069	normal	normal	FALSE
ASXL2	-0.51	0.069	normal	normal	FALSE
ATXN1	-0.612	0.045	normal	normal	FALSE
ATXN1L	-0.542	0.072	normal	normal	FALSE
ATXN2	-0.532	0.042	normal	normal	FALSE
BAZ2A	-0.552	0.056	normal	normal	FALSE
BAZ2B	-0.59	0.059	normal	normal	FALSE
BCLAF1	-0.58	0.055	normal	normal	FALSE
BMS1	-0.506	0.052	normal	normal	FALSE
BOP1	-0.48	0.05	normal	normal	FALSE
BRIX1	-0.522	0.043	normal	normal	FALSE
BUD13	-0.478	0.083	normal	normal	FALSE
BZW1	-0.552	0.039	normal	normal	FALSE
BZW2	-0.47	0.046	normal	normal	FALSE
C11orf68	-0.446	0.062	normal	normal	FALSE
C1D	-0.534	0.035	normal	normal	FALSE
CALR	-0.162	0.063	normal	up	TRUE
CAPRIN1	-0.57	0.039	normal	normal	FALSE
CARM1	-0.518	0.053	normal	normal	FALSE
CARS2	-0.506	0.054	normal	normal	FALSE
CASC3	-0.528	0.053	normal	normal	FALSE
CCAR1	-0.586	0.045	normal	normal	FALSE
CCAR2	-0.498	0.068	normal	normal	FALSE
CCDC12	-0.532	0.046	normal	normal	FALSE
CCDC59	-0.508	0.038	normal	normal	FALSE
CDC5L	-0.53	0.049	normal	normal	FALSE
CEBPZ	-0.516	0.042	normal	normal	FALSE
CHD1	-0.676	0.049	normal	normal	FALSE
CHD2	-0.672	0.064	normal	normal	FALSE
CHD4	-0.568	0.031	normal	normal	FALSE
CHD6	-0.55	0.053	normal	normal	FALSE
CHD7	-0.604	0.051	normal	normal	FALSE
CHD8	-0.552	0.068	normal	normal	FALSE
CHERP	-0.46	0.095	normal	normal	FALSE
CIRBP	-0.61	0.041	normal	normal	FALSE
CLASRP	-0.546	0.057	normal	normal	FALSE
CLUH	-0.546	0.069	normal	normal	FALSE
CMSS1	-0.512	0.041	normal	normal	FALSE
CMTR1	-0.546	0.085	normal	normal	FALSE
CMTR2	-0.476	0.11	up	normal	TRUE
CNBP	-0.592	0.044	normal	normal	FALSE
CNOT1	-0.588	0.038	normal	normal	FALSE
CNOT11	-0.478	0.066	normal	normal	FALSE
CNOT3	-0.506	0.062	normal	normal	FALSE
CNOT6	-0.516	0.041	normal	normal	FALSE
CNOT7	-0.486	0.066	normal	normal	FALSE
CNP	-0.468	0.065	normal	normal	FALSE
COQ3	-0.514	0.079	normal	normal	FALSE
COQ5	-0.438	0.065	normal	normal	FALSE
CPEB2	-0.556	0.065	normal	normal	FALSE
CPEB4	-0.57	0.056	normal	normal	FALSE
CPSF1	-0.478	0.064	normal	normal	FALSE
CPSF2	-0.488	0.052	normal	normal	FALSE
CPSF3	-0.496	0.068	normal	normal	FALSE
CPSF6	-0.54	0.034	normal	normal	FALSE
CRCP	-0.52	0.052	normal	normal	FALSE
CRNKL1	-0.536	0.053	normal	normal	FALSE
CSDE1	-0.58	0.045	normal	normal	FALSE
CSE1L	-0.458	0.094	normal	normal	FALSE
CSTF2	-0.476	0.049	normal	normal	FALSE
CSTF3	-0.498	0.057	normal	normal	FALSE
CWC15	-0.504	0.047	normal	normal	FALSE
CWC22	-0.476	0.047	normal	normal	FALSE
CWC25	-0.558	0.073	normal	normal	FALSE
CWF19L2	-0.584	0.047	normal	normal	FALSE
DALRD3	-0.496	0.06	normal	normal	FALSE
DAPK1	-0.578	0.048	normal	normal	FALSE
DAPK2	-0.572	0.044	normal	normal	FALSE
DAPK3	-0.55	0.048	normal	normal	FALSE
DARS2	-0.474	0.135	up	normal	TRUE
DCAF13	-0.526	0.055	normal	normal	FALSE
DCP1A	-0.502	0.05	normal	normal	FALSE
DCP2	-0.578	0.053	normal	normal	FALSE
DCPS	-0.472	0.061	normal	normal	FALSE
DDB1	-0.514	0.054	normal	normal	FALSE
DDX1	-0.514	0.033	normal	normal	FALSE
DDX10	-0.518	0.074	normal	normal	FALSE
DDX17	-0.738	0.046	normal	down	TRUE
DDX18	-0.506	0.044	normal	normal	FALSE
DDX19A	-0.46	0.089	normal	normal	FALSE
DDX19B	-0.518	0.06	normal	normal	FALSE
DDX20	-0.444	0.059	normal	normal	FALSE
DDX21	-0.566	0.041	normal	normal	FALSE
DDX23	-0.504	0.038	normal	normal	FALSE
DDX24	-0.558	0.033	normal	normal	FALSE
DDX27	-0.514	0.038	normal	normal	FALSE
DDX39A	-0.5	0.067	normal	normal	FALSE
DDX39B	-0.568	0.044	normal	normal	FALSE
DDX3X	-0.616	0.037	normal	normal	FALSE
DDX3Y	-0.498	0.068	normal	normal	FALSE
DDX41	-0.494	0.067	normal	normal	FALSE
DDX42	-0.538	0.043	normal	normal	FALSE
DDX46	-0.57	0.035	normal	normal	FALSE
DDX47	-0.51	0.058	normal	normal	FALSE
DDX49	-0.464	0.061	normal	normal	FALSE
DDX5	-0.752	0.052	normal	down	TRUE
DDX50	-0.47	0.043	normal	normal	FALSE
DDX52	-0.546	0.045	normal	normal	FALSE
DDX54	-0.5	0.058	normal	normal	FALSE
DDX56	-0.528	0.071	normal	normal	FALSE
DDX58	-0.554	0.056	normal	normal	FALSE
DDX6	-0.54	0.047	normal	normal	FALSE
DDX60	-0.578	0.067	normal	normal	FALSE
DEK	-0.486	0.052	normal	normal	FALSE
DENR	-0.51	0.03	normal	normal	FALSE
DGCR8	-0.608	0.052	normal	normal	FALSE
DHX15	-0.51	0.041	normal	normal	FALSE
DHX16	-0.554	0.047	normal	normal	FALSE
DHX29	-0.468	0.043	normal	normal	FALSE
DHX30	-0.458	0.075	normal	normal	FALSE
DHX32	-0.542	0.048	normal	normal	FALSE
DHX33	-0.464	0.085	normal	normal	FALSE
DHX36	-0.524	0.037	normal	normal	FALSE
DHX38	-0.56	0.047	normal	normal	FALSE
DHX8	-0.516	0.064	normal	normal	FALSE
DHX9	-0.566	0.048	normal	normal	FALSE
DICER1	-0.574	0.058	normal	normal	FALSE
DIMT1	-0.458	0.063	normal	normal	FALSE
DIS3	-0.538	0.049	normal	normal	FALSE
DIS3L2	-0.542	0.071	normal	normal	FALSE
DKC1	-0.54	0.036	normal	normal	FALSE
DNAAF2	-0.436	0.063	normal	normal	FALSE
DNAJC17	-0.504	0.075	normal	normal	FALSE
DNAJC21	-0.508	0.038	normal	normal	FALSE
DNASE1L1	-0.522	0.08	normal	normal	FALSE
DNTTIP2	-0.516	0.058	normal	normal	FALSE
DQX1	-0.66	0.091	normal	normal	FALSE
DRG1	-0.436	0.042	normal	normal	FALSE
DRG2	-0.488	0.05	normal	normal	FALSE
DUS1L	-0.51	0.03	normal	normal	FALSE
EBNA1BP2	-0.546	0.045	normal	normal	FALSE
EDC3	-0.496	0.092	normal	normal	FALSE
EEF1A1	0.27	0.087	normal	up	TRUE
EEF1AKMT2	-0.514	0.047	normal	normal	FALSE
EEF1AKNMT	-0.444	0.088	normal	normal	FALSE
EEF1B2	-0.208	0.062	normal	up	TRUE
EEF1G	-0.176	0.065	normal	up	TRUE
EEF2	-0.166	0.06	normal	up	TRUE
EFL1	-0.522	0.052	normal	normal	FALSE
EFTUD2	-0.486	0.066	normal	normal	FALSE
EGLN2	-0.506	0.054	normal	normal	FALSE
EGLN3	-0.692	0.053	normal	normal	FALSE
EHD1	-0.556	0.055	normal	normal	FALSE
EHD4	-0.566	0.039	normal	normal	FALSE
EIF1	-0.472	0.081	normal	normal	FALSE
EIF1AX	-0.526	0.035	normal	normal	FALSE
EIF1AY	-0.576	0.068	normal	normal	FALSE
EIF1B	-0.602	0.035	normal	normal	FALSE
EIF2A	-0.506	0.035	normal	normal	FALSE
EIF2AK2	-0.536	0.05	normal	normal	FALSE
EIF2AK4	-0.462	0.037	normal	normal	FALSE
EIF2B1	-0.492	0.069	normal	normal	FALSE
EIF2B2	-0.51	0.049	normal	normal	FALSE
EIF2B5	-0.512	0.095	normal	normal	FALSE
EIF2D	-0.454	0.054	normal	normal	FALSE
EIF2S1	-0.47	0.045	normal	normal	FALSE
EIF2S2	-0.73	0.049	normal	down	TRUE
EIF2S3	-0.544	0.042	normal	normal	FALSE
EIF3B	-0.514	0.035	normal	normal	FALSE
EIF3D	-0.522	0.042	normal	normal	FALSE
EIF3E	-0.49	0.045	normal	normal	FALSE
EIF3G	-0.534	0.034	normal	normal	FALSE
EIF3J	-0.574	0.038	normal	normal	FALSE
EIF3L	-0.522	0.044	normal	normal	FALSE
EIF4A1	-0.378	0.051	normal	normal	FALSE
EIF4A2	-0.482	0.04	normal	normal	FALSE
EIF4A3	-0.558	0.036	normal	normal	FALSE
EIF4B	-0.57	0.037	normal	normal	FALSE
EIF4E	-0.528	0.047	normal	normal	FALSE
EIF4E2	-0.558	0.035	normal	normal	FALSE
EIF4E3	-0.554	0.078	normal	normal	FALSE
EIF4EBP1	-0.788	0.05	normal	down	TRUE
EIF4EBP2	-0.594	0.054	normal	normal	FALSE
EIF4G1	-0.592	0.036	normal	normal	FALSE
EIF4G2	-0.41	0.068	normal	normal	FALSE
EIF4G3	-0.516	0.084	normal	normal	FALSE
EIF4H	-0.586	0.036	normal	normal	FALSE
EIF5	-0.566	0.046	normal	normal	FALSE
EIF5A	-0.496	0.058	normal	normal	FALSE
EIF5AL1	-0.516	0.052	normal	normal	FALSE
EIF5B	-0.516	0.04	normal	normal	FALSE
ELAVL1	-0.486	0.053	normal	normal	FALSE
EMG1	-0.53	0.046	normal	normal	FALSE
ENDOD1	-0.584	0.04	normal	normal	FALSE
ENDOG	-0.526	0.041	normal	normal	FALSE
ENOX1	-0.732	0.069	normal	down	TRUE
ENPP1	-0.654	0.072	normal	normal	FALSE
ENPP3	-0.644	0.069	normal	normal	FALSE
ERAL1	-0.428	0.081	normal	normal	FALSE
ERCC3	-0.504	0.056	normal	normal	FALSE
ERCC6L2	-0.534	0.076	normal	normal	FALSE
ERI1	-0.476	0.09	normal	normal	FALSE
ERI2	-0.472	0.109	up	normal	TRUE
ERN2	-0.664	0.039	normal	normal	FALSE
ESF1	-0.554	0.085	normal	normal	FALSE
ETF1	-0.55	0.037	normal	normal	FALSE
ETHE1	-0.56	0.057	normal	normal	FALSE
EXD2	-0.44	0.083	normal	normal	FALSE
EXD3	-0.51	0.079	normal	normal	FALSE
EXOSC1	-0.514	0.055	normal	normal	FALSE
EXOSC10	-0.55	0.067	normal	normal	FALSE
EXOSC4	-0.488	0.058	normal	normal	FALSE
EXOSC5	-0.426	0.064	normal	normal	FALSE
EXOSC6	-0.548	0.054	normal	normal	FALSE
EXOSC7	-0.562	0.048	normal	normal	FALSE
EXOSC8	-0.594	0.042	normal	normal	FALSE
EXOSC9	-0.45	0.056	normal	normal	FALSE
FAM83B	-0.572	0.053	normal	normal	FALSE
FAM83E	-0.7	0.04	normal	normal	FALSE
FAM83F	-0.57	0.054	normal	normal	FALSE
FAM83G	-0.524	0.078	normal	normal	FALSE
FAM83H	-0.56	0.051	normal	normal	FALSE
FAM98A	-0.468	0.049	normal	normal	FALSE
FAM98B	-0.496	0.056	normal	normal	FALSE
FAM98C	-0.456	0.065	normal	normal	FALSE
FARSA	-0.47	0.064	normal	normal	FALSE
FARSB	-0.504	0.046	normal	normal	FALSE
FASTK	-0.482	0.066	normal	normal	FALSE
FASTKD1	-0.574	0.052	normal	normal	FALSE
FASTKD2	-0.514	0.068	normal	normal	FALSE
FASTKD5	-0.494	0.078	normal	normal	FALSE
FAU	-0.026	0.065	normal	up	TRUE
FBL	-0.584	0.048	normal	normal	FALSE
FCF1	-0.484	0.079	normal	normal	FALSE
FMR1	-0.504	0.064	normal	normal	FALSE
FRG1	-0.506	0.058	normal	normal	FALSE
FTSJ3	-0.47	0.091	normal	normal	FALSE
FUBP1	-0.522	0.075	normal	normal	FALSE
FUS	-0.614	0.04	normal	normal	FALSE
FXR1	-0.464	0.066	normal	normal	FALSE
FXR2	-0.49	0.077	normal	normal	FALSE
FYTTD1	-0.454	0.07	normal	normal	FALSE
G3BP1	-0.538	0.034	normal	normal	FALSE
G3BP2	-0.47	0.094	normal	normal	FALSE
GADD45A	-0.628	0.047	normal	normal	FALSE
GADD45B	-0.548	0.13	up	normal	TRUE
GAR1	-0.508	0.057	normal	normal	FALSE
GATC	-0.49	0.057	normal	normal	FALSE
GEMIN6	-0.408	0.066	normal	normal	FALSE
GEMIN7	-0.414	0.055	normal	normal	FALSE
GEMIN8	-0.462	0.054	normal	normal	FALSE
GFM1	-0.54	0.072	normal	normal	FALSE
GFM2	-0.492	0.046	normal	normal	FALSE
GLE1	-0.464	0.125	up	normal	TRUE
GMPS	-0.464	0.048	normal	normal	FALSE
GNL1	-0.522	0.076	normal	normal	FALSE
GNL2	-0.49	0.055	normal	normal	FALSE
GNL3	-0.482	0.038	normal	normal	FALSE
GNL3L	-0.526	0.072	normal	normal	FALSE
GPATCH1	-0.49	0.087	normal	normal	FALSE
GPATCH11	-0.5	0.085	normal	normal	FALSE
GPATCH2	-0.578	0.072	normal	normal	FALSE
GPATCH4	-0.444	0.067	normal	normal	FALSE
GPATCH8	-0.654	0.062	normal	normal	FALSE
GPKOW	-0.486	0.085	normal	normal	FALSE
GPN1	-0.45	0.082	normal	normal	FALSE
GRSF1	-0.528	0.038	normal	normal	FALSE
GSPT1	-0.512	0.034	normal	normal	FALSE
GSPT2	-0.38	0.082	normal	normal	FALSE
GTPBP1	-0.528	0.064	normal	normal	FALSE
GTPBP10	-0.53	0.086	normal	normal	FALSE
GTPBP2	-0.6	0.045	normal	normal	FALSE
GTPBP3	-0.494	0.065	normal	normal	FALSE
GTPBP4	-0.53	0.037	normal	normal	FALSE
GTPBP6	-0.514	0.048	normal	normal	FALSE
GTPBP8	-0.49	0.045	normal	normal	FALSE
GUF1	-0.48	0.046	normal	normal	FALSE
HABP4	-0.448	0.098	normal	normal	FALSE
HAGH	-0.568	0.029	normal	normal	FALSE
HAGHL	-0.49	0.048	normal	normal	FALSE
HBP1	-0.572	0.042	normal	normal	FALSE
HBS1L	-0.498	0.065	normal	normal	FALSE
HDLBP	-0.478	0.069	normal	normal	FALSE
HEATR1	-0.514	0.077	normal	normal	FALSE
HELLS	-0.538	0.071	normal	normal	FALSE
HELZ	-0.584	0.063	normal	normal	FALSE
HELZ2	-0.58	0.053	normal	normal	FALSE
HEXIM1	-0.518	0.033	normal	normal	FALSE
HINT1	-0.008	0.066	normal	up	TRUE
HINT2	-0.634	0.05	normal	normal	FALSE
HINT3	-0.484	0.072	normal	normal	FALSE
HNRNPA0	-0.546	0.038	normal	normal	FALSE
HNRNPA1	-0.326	0.05	normal	up	TRUE
HNRNPA2B1	-0.386	0.057	normal	normal	FALSE
HNRNPA3	-0.326	0.051	normal	up	TRUE
HNRNPAB	-0.284	0.046	normal	up	TRUE
HNRNPC	-0.576	0.054	normal	normal	FALSE
HNRNPD	-0.44	0.038	normal	normal	FALSE
HNRNPDL	-0.474	0.045	normal	normal	FALSE
HNRNPF	-0.578	0.036	normal	normal	FALSE
HNRNPH3	-0.49	0.095	normal	normal	FALSE
HNRNPK	-0.48	0.07	normal	normal	FALSE
HNRNPL	-0.49	0.067	normal	normal	FALSE
HNRNPLL	-0.494	0.084	normal	normal	FALSE
HNRNPM	-0.456	0.062	normal	normal	FALSE
HNRNPR	-0.502	0.052	normal	normal	FALSE
HNRNPU	-0.436	0.048	normal	normal	FALSE
HNRNPUL1	-0.474	0.072	normal	normal	FALSE
HNRNPUL2	-0.56	0.029	normal	normal	FALSE
HRAS	-0.524	0.039	normal	normal	FALSE
HTATSF1	-0.52	0.04	normal	normal	FALSE
IARS2	-0.558	0.034	normal	normal	FALSE
IFIH1	-0.602	0.054	normal	normal	FALSE
IGF2BP2	-0.562	0.061	normal	normal	FALSE
IGF2BP3	-0.504	0.062	normal	normal	FALSE
IGHMBP2	-0.546	0.081	normal	normal	FALSE
ILF2	-0.526	0.037	normal	normal	FALSE
ILF3	-0.538	0.047	normal	normal	FALSE
INO80	-0.576	0.046	normal	normal	FALSE
INPP5A	-0.532	0.093	normal	normal	FALSE
INPPL1	-0.548	0.064	normal	normal	FALSE
INTS2	-0.528	0.093	normal	normal	FALSE
INTS3	-0.47	0.06	normal	normal	FALSE
INTS6	-0.606	0.056	normal	normal	FALSE
IPO4	-0.474	0.127	up	normal	TRUE
IPO5	-0.488	0.046	normal	normal	FALSE
IPO7	-0.522	0.043	normal	normal	FALSE
IPO8	-0.53	0.097	normal	normal	FALSE
IPO9	-0.496	0.065	normal	normal	FALSE
IREB2	-0.616	0.041	normal	normal	FALSE
ISG20L2	-0.492	0.066	normal	normal	FALSE
ISY1	-0.486	0.07	normal	normal	FALSE
KAT5	-0.498	0.061	normal	normal	FALSE
KHDRBS1	-0.558	0.035	normal	normal	FALSE
KHNYN	-0.562	0.068	normal	normal	FALSE
KHSRP	-0.522	0.046	normal	normal	FALSE
KIN	-0.522	0.08	normal	normal	FALSE
KPNB1	-0.416	0.04	normal	normal	FALSE
KRAS	-0.602	0.038	normal	normal	FALSE
LACTB2	-0.598	0.035	normal	normal	FALSE
LARP1	-0.49	0.114	up	normal	TRUE
LARP1B	-0.484	0.058	normal	normal	FALSE
LARP4B	-0.592	0.06	normal	normal	FALSE
LARS2	-0.476	0.069	normal	normal	FALSE
LAS1L	-0.442	0.078	normal	normal	FALSE
LENG9	-0.586	0.092	normal	normal	FALSE
LRPPRC	-0.57	0.061	normal	normal	FALSE
LRRC47	-0.46	0.055	normal	normal	FALSE
LRRFIP1	-0.646	0.045	normal	normal	FALSE
LSG1	-0.54	0.068	normal	normal	FALSE
LSM1	-0.504	0.04	normal	normal	FALSE
LSM10	-0.48	0.047	normal	normal	FALSE
LSM12	-0.474	0.043	normal	normal	FALSE
LSM2	-0.492	0.042	normal	normal	FALSE
LSM3	-0.5	0.051	normal	normal	FALSE
LSM4	-0.578	0.043	normal	normal	FALSE
LSM5	-0.502	0.044	normal	normal	FALSE
LSM6	-0.464	0.061	normal	normal	FALSE
LSM7	-0.53	0.043	normal	normal	FALSE
LSM8	-0.548	0.043	normal	normal	FALSE
LUC7L	-0.51	0.055	normal	normal	FALSE
LUC7L3	-0.64	0.04	normal	normal	FALSE
MAGOH	-0.492	0.046	normal	normal	FALSE
MAGOHB	-0.474	0.067	normal	normal	FALSE
MAK16	-0.412	0.089	normal	normal	FALSE
MAPK9	-0.512	0.11	up	normal	TRUE
MAPKBP1	-0.596	0.072	normal	normal	FALSE
MATR3	-0.576	0.036	normal	normal	FALSE
MAZ	-0.508	0.042	normal	normal	FALSE
MBD2	-0.71	0.052	normal	normal	FALSE
MBD3	-0.574	0.053	normal	normal	FALSE
MBD4	-0.526	0.058	normal	normal	FALSE
MCCC1	-0.45	0.074	normal	normal	FALSE
MCTS1	-0.574	0.043	normal	normal	FALSE
MDM2	-0.478	0.059	normal	normal	FALSE
MDM4	-0.58	0.045	normal	normal	FALSE
METTL14	-0.532	0.062	normal	normal	FALSE
METTL16	-0.494	0.085	normal	normal	FALSE
METTL17	-0.448	0.077	normal	normal	FALSE
METTL2A	-0.462	0.066	normal	normal	FALSE
METTL2B	-0.498	0.057	normal	normal	FALSE
METTL4	-0.522	0.057	normal	normal	FALSE
METTL5	-0.542	0.038	normal	normal	FALSE
METTL6	-0.498	0.115	up	normal	TRUE
METTL7A	-0.56	0.098	normal	normal	FALSE
METTL7B	-0.516	0.081	normal	normal	FALSE
MEX3C	-0.518	0.074	normal	normal	FALSE
MFN1	-0.52	0.064	normal	normal	FALSE
MFN2	-0.522	0.044	normal	normal	FALSE
MKRN1	-0.612	0.04	normal	normal	FALSE
MKRN2	-0.466	0.062	normal	normal	FALSE
MORF4L1	-0.546	0.041	normal	normal	FALSE
MOV10	-0.602	0.074	normal	normal	FALSE
MPHOSPH10	-0.534	0.039	normal	normal	FALSE
MPHOSPH6	-0.506	0.054	normal	normal	FALSE
MRI1	-0.526	0.08	normal	normal	FALSE
MRM2	-0.44	0.053	normal	normal	FALSE
MRM3	-0.458	0.077	normal	normal	FALSE
MRPL1	-0.546	0.054	normal	normal	FALSE
MRPL10	-0.484	0.062	normal	normal	FALSE
MRPL11	-0.522	0.041	normal	normal	FALSE
MRPL12	-0.486	0.034	normal	normal	FALSE
MRPL13	-0.572	0.031	normal	normal	FALSE
MRPL14	-0.586	0.045	normal	normal	FALSE
MRPL15	-0.498	0.059	normal	normal	FALSE
MRPL16	-0.492	0.039	normal	normal	FALSE
MRPL17	-0.458	0.052	normal	normal	FALSE
MRPL18	-0.542	0.034	normal	normal	FALSE
MRPL19	-0.518	0.065	normal	normal	FALSE
MRPL2	-0.498	0.051	normal	normal	FALSE
MRPL20	-0.486	0.037	normal	normal	FALSE
MRPL21	-0.504	0.032	normal	normal	FALSE
MRPL22	-0.52	0.039	normal	normal	FALSE
MRPL23	-0.54	0.057	normal	normal	FALSE
MRPL24	-0.466	0.054	normal	normal	FALSE
MRPL27	-0.518	0.036	normal	normal	FALSE
MRPL28	-0.544	0.042	normal	normal	FALSE
MRPL3	-0.454	0.041	normal	normal	FALSE
MRPL30	-0.494	0.033	normal	normal	FALSE
MRPL32	-0.53	0.046	normal	normal	FALSE
MRPL33	-0.548	0.035	normal	normal	FALSE
MRPL34	-0.51	0.038	normal	normal	FALSE
MRPL35	-0.562	0.07	normal	normal	FALSE
MRPL36	-0.47	0.051	normal	normal	FALSE
MRPL37	-0.494	0.044	normal	normal	FALSE
MRPL4	-0.482	0.038	normal	normal	FALSE
MRPL40	-0.508	0.049	normal	normal	FALSE
MRPL41	-0.438	0.051	normal	normal	FALSE
MRPL42	-0.522	0.036	normal	normal	FALSE
MRPL43	-0.518	0.037	normal	normal	FALSE
MRPL46	-0.518	0.041	normal	normal	FALSE
MRPL47	-0.548	0.047	normal	normal	FALSE
MRPL48	-0.462	0.07	normal	normal	FALSE
MRPL49	-0.5	0.052	normal	normal	FALSE
MRPL50	-0.496	0.069	normal	normal	FALSE
MRPL51	-0.548	0.043	normal	normal	FALSE
MRPL53	-0.564	0.044	normal	normal	FALSE
MRPL54	-0.514	0.044	normal	normal	FALSE
MRPL57	-0.482	0.038	normal	normal	FALSE
MRPL58	-0.468	0.038	normal	normal	FALSE
MRPL9	-0.448	0.077	normal	normal	FALSE
MRPS10	-0.53	0.033	normal	normal	FALSE
MRPS11	-0.518	0.041	normal	normal	FALSE
MRPS12	-0.488	0.039	normal	normal	FALSE
MRPS14	-0.486	0.045	normal	normal	FALSE
MRPS15	-0.46	0.037	normal	normal	FALSE
MRPS16	-0.542	0.04	normal	normal	FALSE
MRPS17	-0.504	0.047	normal	normal	FALSE
MRPS18A	-0.504	0.058	normal	normal	FALSE
MRPS18B	-0.538	0.045	normal	normal	FALSE
MRPS18C	-0.518	0.031	normal	normal	FALSE
MRPS2	-0.512	0.035	normal	normal	FALSE
MRPS21	-0.552	0.039	normal	normal	FALSE
MRPS22	-0.506	0.059	normal	normal	FALSE
MRPS23	-0.49	0.06	normal	normal	FALSE
MRPS25	-0.534	0.039	normal	normal	FALSE
MRPS26	-0.504	0.039	normal	normal	FALSE
MRPS27	-0.482	0.069	normal	normal	FALSE
MRPS30	-0.49	0.063	normal	normal	FALSE
MRPS31	-0.504	0.041	normal	normal	FALSE
MRPS33	-0.518	0.04	normal	normal	FALSE
MRPS5	-0.544	0.033	normal	normal	FALSE
MRPS6	-0.596	0.039	normal	normal	FALSE
MRPS7	-0.524	0.034	normal	normal	FALSE
MRPS9	-0.524	0.049	normal	normal	FALSE
MRTO4	-0.498	0.041	normal	normal	FALSE
MSI2	-0.578	0.044	normal	normal	FALSE
MSL3	-0.486	0.058	normal	normal	FALSE
MTERF2	-0.532	0.057	normal	normal	FALSE
MTG1	-0.49	0.047	normal	normal	FALSE
MTG2	-0.502	0.061	normal	normal	FALSE
MTIF2	-0.452	0.065	normal	normal	FALSE
MTO1	-0.526	0.058	normal	normal	FALSE
MTPAP	-0.462	0.102	normal	normal	FALSE
MTREX	-0.534	0.058	normal	normal	FALSE
MTRF1L	-0.464	0.062	normal	normal	FALSE
MVP	-0.712	0.044	normal	normal	FALSE
MYNN	-0.512	0.107	up	normal	TRUE
N4BP1	-0.632	0.048	normal	normal	FALSE
NAA38	-0.52	0.043	normal	normal	FALSE
NABP2	-0.404	0.061	normal	normal	FALSE
NAF1	-0.438	0.081	normal	normal	FALSE
NARS2	-0.384	0.103	normal	normal	FALSE
NAT10	-0.402	0.056	normal	normal	FALSE
NCBP1	-0.52	0.061	normal	normal	FALSE
NCBP2	-0.556	0.048	normal	normal	FALSE
NCBP3	-0.594	0.057	normal	normal	FALSE
NCL	-0.222	0.057	normal	up	TRUE
NDUFA2	-0.546	0.043	normal	normal	FALSE
NDUFAF5	-0.478	0.06	normal	normal	FALSE
NELFE	-0.508	0.036	normal	normal	FALSE
NFX1	-0.562	0.057	normal	normal	FALSE
NGDN	-0.48	0.055	normal	normal	FALSE
NHP2	-0.498	0.043	normal	normal	FALSE
NIFK	-0.506	0.037	normal	normal	FALSE
NIP7	-0.486	0.057	normal	normal	FALSE
NKIRAS2	-0.446	0.074	normal	normal	FALSE
NMD3	-0.478	0.056	normal	normal	FALSE
NOA1	-0.46	0.063	normal	normal	FALSE
NOB1	-0.498	0.06	normal	normal	FALSE
NOC2L	-0.46	0.05	normal	normal	FALSE
NOC3L	-0.484	0.067	normal	normal	FALSE
NOC4L	-0.524	0.087	normal	normal	FALSE
NOL10	-0.498	0.058	normal	normal	FALSE
NOL11	-0.476	0.077	normal	normal	FALSE
NOL12	-0.464	0.067	normal	normal	FALSE
NOL7	-0.566	0.039	normal	normal	FALSE
NOLC1	-0.54	0.03	normal	normal	FALSE
NOM1	-0.498	0.067	normal	normal	FALSE
NONO	-0.596	0.036	normal	normal	FALSE
NOP10	-0.596	0.042	normal	normal	FALSE
NOP14	-0.462	0.051	normal	normal	FALSE
NOP16	-0.476	0.051	normal	normal	FALSE
NOP2	-0.468	0.06	normal	normal	FALSE
NOP53	-0.58	0.045	normal	normal	FALSE
NOP56	-0.578	0.043	normal	normal	FALSE
NOP58	-0.532	0.066	normal	normal	FALSE
NPM1	-0.102	0.062	normal	up	TRUE
NPM3	-0.412	0.065	normal	normal	FALSE
NRAS	-0.56	0.059	normal	normal	FALSE
NRDE2	-0.61	0.087	normal	normal	FALSE
NSA2	-0.496	0.04	normal	normal	FALSE
NSRP1	-0.554	0.06	normal	normal	FALSE
NSUN2	-0.516	0.052	normal	normal	FALSE
NSUN3	-0.552	0.063	normal	normal	FALSE
NSUN4	-0.48	0.104	normal	normal	FALSE
NSUN5	-0.54	0.044	normal	normal	FALSE
NSUN7	-0.552	0.085	normal	normal	FALSE
NUDT21	-0.518	0.04	normal	normal	FALSE
NUFIP1	-0.406	0.106	up	normal	TRUE
NUFIP2	-0.62	0.044	normal	normal	FALSE
NUP153	-0.536	0.048	normal	normal	FALSE
NUTF2	-0.53	0.04	normal	normal	FALSE
NXT1	-0.422	0.057	normal	normal	FALSE
OAS1	-0.602	0.038	normal	normal	FALSE
OAS3	-0.592	0.039	normal	normal	FALSE
OASL	-0.552	0.046	normal	normal	FALSE
OCRL	-0.478	0.075	normal	normal	FALSE
OLA1	-0.542	0.034	normal	normal	FALSE
OTUD7B	-0.636	0.059	normal	normal	FALSE
OVOL1	-0.542	0.057	normal	normal	FALSE
P4HA1	-0.568	0.051	normal	normal	FALSE
PABPC1	-0.394	0.053	normal	normal	FALSE
PABPC4	-0.486	0.046	normal	normal	FALSE
PAIP1	-0.504	0.036	normal	normal	FALSE
PAIP2	-0.51	0.043	normal	normal	FALSE
PAPOLA	-0.59	0.035	normal	normal	FALSE
PAPOLG	-0.49	0.089	normal	normal	FALSE
PARN	-0.494	0.055	normal	normal	FALSE
PARP1	-0.514	0.034	normal	normal	FALSE
PARP12	-0.584	0.05	normal	normal	FALSE
PARP14	-0.662	0.039	normal	normal	FALSE
PARP2	-0.462	0.085	normal	normal	FALSE
PARP4	-0.714	0.044	normal	normal	FALSE
PATL1	-0.53	0.055	normal	normal	FALSE
PCBP1	-0.528	0.036	normal	normal	FALSE
PCBP2	-0.54	0.039	normal	normal	FALSE
PDCD11	-0.45	0.079	normal	normal	FALSE
PDCD4	-0.742	0.071	normal	down	TRUE
PDE12	-0.486	0.048	normal	normal	FALSE
PELO	-0.44	0.081	normal	normal	FALSE
PELP1	-0.49	0.068	normal	normal	FALSE
PES1	-0.464	0.069	normal	normal	FALSE
PEX7	-0.456	0.041	normal	normal	FALSE
PHAX	-0.522	0.073	normal	normal	FALSE
PHF5A	-0.442	0.047	normal	normal	FALSE
PIH1D1	-0.536	0.048	normal	normal	FALSE
PINX1	-0.45	0.092	normal	normal	FALSE
PLOD1	-0.566	0.058	normal	normal	FALSE
PLOD2	-0.624	0.054	normal	normal	FALSE
PLOD3	-0.59	0.045	normal	normal	FALSE
PNKD	-0.534	0.042	normal	normal	FALSE
PNPT1	-0.534	0.058	normal	normal	FALSE
POC1B	-0.472	0.038	normal	normal	FALSE
POLDIP3	-0.492	0.088	normal	normal	FALSE
POLR1A	-0.474	0.105	up	normal	TRUE
POLR1C	-0.44	0.053	normal	normal	FALSE
POLR1D	-0.534	0.052	normal	normal	FALSE
POLR2A	-0.56	0.037	normal	normal	FALSE
POLR2B	-0.564	0.057	normal	normal	FALSE
POLR2C	-0.502	0.044	normal	normal	FALSE
POLR2D	-0.474	0.079	normal	normal	FALSE
POLR2E	-0.564	0.051	normal	normal	FALSE
POLR2F	-0.494	0.04	normal	normal	FALSE
POLR2G	-0.524	0.052	normal	normal	FALSE
POLR2I	-0.49	0.041	normal	normal	FALSE
POLR2J	-0.532	0.044	normal	normal	FALSE
POLR2K	-0.57	0.041	normal	normal	FALSE
POLR2L	-0.58	0.039	normal	normal	FALSE
POLR3A	-0.48	0.072	normal	normal	FALSE
POLR3C	-0.524	0.075	normal	normal	FALSE
POLR3D	-0.546	0.061	normal	normal	FALSE
POLR3GL	-0.458	0.052	normal	normal	FALSE
POLR3H	-0.5	0.07	normal	normal	FALSE
POLR3K	-0.456	0.056	normal	normal	FALSE
POLRMT	-0.518	0.065	normal	normal	FALSE
POP1	-0.512	0.088	normal	normal	FALSE
POP4	-0.47	0.05	normal	normal	FALSE
POP5	-0.504	0.047	normal	normal	FALSE
POP7	-0.472	0.035	normal	normal	FALSE
PPAN	-0.472	0.04	normal	normal	FALSE
PPARGC1B	-0.57	0.072	normal	normal	FALSE
PPIE	-0.482	0.063	normal	normal	FALSE
PPIL4	-0.524	0.038	normal	normal	FALSE
PPP1R10	-0.516	0.09	normal	normal	FALSE
PRDM4	-0.532	0.057	normal	normal	FALSE
PRKRA	-0.474	0.054	normal	normal	FALSE
PRMT1	-0.564	0.04	normal	normal	FALSE
PRMT2	-0.578	0.052	normal	normal	FALSE
PRMT3	-0.468	0.082	normal	normal	FALSE
PRPF18	-0.584	0.048	normal	normal	FALSE
PRPF19	-0.462	0.057	normal	normal	FALSE
PRPF3	-0.536	0.051	normal	normal	FALSE
PRPF31	-0.512	0.054	normal	normal	FALSE
PRPF38A	-0.51	0.056	normal	normal	FALSE
PRPF4	-0.446	0.072	normal	normal	FALSE
PRPF6	-0.538	0.06	normal	normal	FALSE
PRPF8	-0.538	0.076	normal	normal	FALSE
PSPC1	-0.524	0.066	normal	normal	FALSE
PTBP1	-0.538	0.051	normal	normal	FALSE
PTBP3	-0.596	0.036	normal	normal	FALSE
PTRH1	-0.478	0.069	normal	normal	FALSE
PTRH2	-0.49	0.046	normal	normal	FALSE
PTRHD1	-0.516	0.043	normal	normal	FALSE
PUM1	-0.532	0.037	normal	normal	FALSE
PUM2	-0.692	0.051	normal	normal	FALSE
PUM3	-0.532	0.043	normal	normal	FALSE
PURA	-0.558	0.062	normal	normal	FALSE
PURB	-0.5	0.041	normal	normal	FALSE
PUS1	-0.5	0.064	normal	normal	FALSE
PUS3	-0.44	0.057	normal	normal	FALSE
PUS7	-0.462	0.085	normal	normal	FALSE
PUS7L	-0.516	0.087	normal	normal	FALSE
PUSL1	-0.434	0.087	normal	normal	FALSE
PYM1	-0.468	0.046	normal	normal	FALSE
QTRT1	-0.532	0.034	normal	normal	FALSE
R3HCC1	-0.486	0.058	normal	normal	FALSE
R3HDM4	-0.492	0.066	normal	normal	FALSE
RAB11A	-0.648	0.047	normal	normal	FALSE
RAB11B	-0.51	0.046	normal	normal	FALSE
RAB13	-0.582	0.044	normal	normal	FALSE
RAB14	-0.562	0.036	normal	normal	FALSE
RAB18	-0.54	0.038	normal	normal	FALSE
RAB1A	-0.598	0.035	normal	normal	FALSE
RAB1B	-0.516	0.042	normal	normal	FALSE
RAB22A	-0.58	0.044	normal	normal	FALSE
RAB25	-0.632	0.039	normal	normal	FALSE
RAB2A	-0.568	0.034	normal	normal	FALSE
RAB2B	-0.46	0.072	normal	normal	FALSE
RAB35	-0.55	0.07	normal	normal	FALSE
RAB5A	-0.588	0.037	normal	normal	FALSE
RAB5B	-0.458	0.057	normal	normal	FALSE
RAB5C	-0.582	0.039	normal	normal	FALSE
RAB6A	-0.556	0.054	normal	normal	FALSE
RAB6B	-0.464	0.062	normal	normal	FALSE
RAB7A	-0.616	0.039	normal	normal	FALSE
RAB9A	-0.648	0.036	normal	normal	FALSE
RABL3	-0.49	0.064	normal	normal	FALSE
RAD18	-0.488	0.056	normal	normal	FALSE
RAD54L2	-0.548	0.078	normal	normal	FALSE
RALY	-0.59	0.032	normal	normal	FALSE
RAMAC	-0.522	0.052	normal	normal	FALSE
RAN	-0.34	0.047	normal	up	TRUE
RANBP2	-0.622	0.041	normal	normal	FALSE
RASEF	-0.6	0.041	normal	normal	FALSE
RAVER1	-0.444	0.077	normal	normal	FALSE
RAVER2	-0.568	0.041	normal	normal	FALSE
RBBP6	-0.6	0.059	normal	normal	FALSE
RBFOX2	-0.534	0.047	normal	normal	FALSE
RBM12	-0.514	0.079	normal	normal	FALSE
RBM12B	-0.568	0.068	normal	normal	FALSE
RBM14	-0.604	0.125	up	normal	TRUE
RBM15	-0.54	0.08	normal	normal	FALSE
RBM15B	-0.492	0.092	normal	normal	FALSE
RBM17	-0.512	0.032	normal	normal	FALSE
RBM18	-0.48	0.055	normal	normal	FALSE
RBM19	-0.49	0.062	normal	normal	FALSE
RBM22	-0.48	0.045	normal	normal	FALSE
RBM23	-0.61	0.075	normal	normal	FALSE
RBM25	-0.636	0.037	normal	normal	FALSE
RBM27	-0.472	0.044	normal	normal	FALSE
RBM28	-0.52	0.05	normal	normal	FALSE
RBM3	-0.578	0.044	normal	normal	FALSE
RBM33	-0.614	0.068	normal	normal	FALSE
RBM34	-0.53	0.038	normal	normal	FALSE
RBM39	-0.674	0.035	normal	normal	FALSE
RBM4	-0.514	0.117	up	normal	TRUE
RBM42	-0.522	0.047	normal	normal	FALSE
RBM47	-0.508	0.028	normal	normal	FALSE
RBM5	-0.64	0.04	normal	normal	FALSE
RBM7	-0.506	0.054	normal	normal	FALSE
RBM8A	-0.532	0.037	normal	normal	FALSE
RBMX	-0.544	0.048	normal	normal	FALSE
RBMX2	-0.472	0.063	normal	normal	FALSE
RBMXL1	-0.556	0.053	normal	normal	FALSE
RBPMS	-0.528	0.052	normal	normal	FALSE
RC3H1	-0.558	0.051	normal	normal	FALSE
RC3H2	-0.534	0.047	normal	normal	FALSE
RECQL	-0.506	0.06	normal	normal	FALSE
REXO1	-0.554	0.061	normal	normal	FALSE
REXO2	-0.556	0.044	normal	normal	FALSE
REXO4	-0.486	0.041	normal	normal	FALSE
RHEB	-0.592	0.039	normal	normal	FALSE
RIDA	-0.476	0.066	normal	normal	FALSE
RIF1	-0.514	0.08	normal	normal	FALSE
RIMKLA	-0.56	0.043	normal	normal	FALSE
RIOK1	-0.49	0.044	normal	normal	FALSE
RIOK2	-0.516	0.045	normal	normal	FALSE
RIOK3	-0.772	0.056	normal	down	TRUE
RNASE1	-0.576	0.052	normal	normal	FALSE
RNASE4	-0.57	0.05	normal	normal	FALSE
RNASEH1	-0.486	0.041	normal	normal	FALSE
RNASEH2A	-0.452	0.064	normal	normal	FALSE
RNASEH2B	-0.476	0.055	normal	normal	FALSE
RNASEH2C	-0.536	0.049	normal	normal	FALSE
RNASEL	-0.52	0.067	normal	normal	FALSE
RNASET2	-0.626	0.042	normal	normal	FALSE
RNF113A	-0.468	0.052	normal	normal	FALSE
RNGTT	-0.516	0.076	normal	normal	FALSE
RNMT	-0.558	0.051	normal	normal	FALSE
RNPC3	-0.606	0.052	normal	normal	FALSE
RNPS1	-0.46	0.04	normal	normal	FALSE
RO60	-0.468	0.082	normal	normal	FALSE
RPF1	-0.504	0.061	normal	normal	FALSE
RPF2	-0.492	0.047	normal	normal	FALSE
RPL10	0.332	0.084	normal	up	TRUE
RPL10A	-0.036	0.066	normal	up	TRUE
RPL11	0.346	0.065	normal	up	TRUE
RPL12	0.352	0.073	normal	up	TRUE
RPL13	0.392	0.07	normal	up	TRUE
RPL13A	0.354	0.073	normal	up	TRUE
RPL14	0.018	0.06	normal	up	TRUE
RPL15	0.288	0.078	normal	up	TRUE
RPL18A	0.226	0.073	normal	up	TRUE
RPL19	0.192	0.07	normal	up	TRUE
RPL21	0.204	0.058	normal	up	TRUE
RPL22	-0.118	0.055	normal	up	TRUE
RPL22L1	-0.456	0.05	normal	normal	FALSE
RPL23	0.04	0.063	normal	up	TRUE
RPL23A	0.038	0.066	normal	up	TRUE
RPL24	-0.048	0.064	normal	up	TRUE
RPL26	0.216	0.067	normal	up	TRUE
RPL26L1	-0.57	0.047	normal	normal	FALSE
RPL27	0.046	0.068	normal	up	TRUE
RPL27A	0.308	0.065	normal	up	TRUE
RPL28	0.266	0.076	normal	up	TRUE
RPL29	0.066	0.07	normal	up	TRUE
RPL3	0.352	0.071	normal	up	TRUE
RPL30	0.152	0.064	normal	up	TRUE
RPL31	-0.404	0.06	normal	normal	FALSE
RPL32	0.214	0.067	normal	up	TRUE
RPL34	0.178	0.063	normal	up	TRUE
RPL35	0.024	0.065	normal	up	TRUE
RPL35A	0.146	0.061	normal	up	TRUE
RPL36	0.258	0.065	normal	up	TRUE
RPL36AL	-0.092	0.061	normal	up	TRUE
RPL37	0.19	0.06	normal	up	TRUE
RPL37A	0.388	0.063	normal	up	TRUE
RPL38	-0.24	0.05	normal	up	TRUE
RPL39	0.25	0.065	normal	up	TRUE
RPL39L	-0.416	0.079	normal	normal	FALSE
RPL4	-0.148	0.057	normal	up	TRUE
RPL41	0.378	0.076	normal	up	TRUE
RPL6	-0.526	0.041	normal	normal	FALSE
RPL7	0.17	0.067	normal	up	TRUE
RPL7A	0.37	0.069	normal	up	TRUE
RPL7L1	-0.514	0.031	normal	normal	FALSE
RPL8	0.268	0.074	normal	up	TRUE
RPL9	0.178	0.068	normal	up	TRUE
RPLP0	0.146	0.069	normal	up	TRUE
RPLP1	0.382	0.071	normal	up	TRUE
RPLP2	0.354	0.072	normal	up	TRUE
RPP25	-0.496	0.039	normal	normal	FALSE
RPP25L	-0.49	0.049	normal	normal	FALSE
RPP30	-0.46	0.073	normal	normal	FALSE
RPP38	-0.472	0.057	normal	normal	FALSE
RPS10	-0.118	0.052	normal	up	TRUE
RPS11	0.19	0.071	normal	up	TRUE
RPS12	0.452	0.068	normal	up	TRUE
RPS13	0.03	0.069	normal	up	TRUE
RPS14	0.368	0.071	normal	up	TRUE
RPS15	0.282	0.068	normal	up	TRUE
RPS15A	0.204	0.069	normal	up	TRUE
RPS16	0.268	0.071	normal	up	TRUE
RPS17	0.364	0.066	normal	up	TRUE
RPS18	0.36	0.069	normal	up	TRUE
RPS19	0.29	0.073	normal	up	TRUE
RPS2	0.418	0.076	normal	up	TRUE
RPS20	0.108	0.065	normal	up	TRUE
RPS21	0.05	0.069	normal	up	TRUE
RPS23	0.328	0.063	normal	up	TRUE
RPS24	0.12	0.064	normal	up	TRUE
RPS25	-0.118	0.06	normal	up	TRUE
RPS26	-0.172	0.061	normal	up	TRUE
RPS27	0.288	0.062	normal	up	TRUE
RPS27A	0.302	0.065	normal	up	TRUE
RPS27L	-0.35	0.064	normal	up	TRUE
RPS28	0.404	0.065	normal	up	TRUE
RPS29	-0.066	0.053	normal	up	TRUE
RPS3	0.306	0.069	normal	up	TRUE
RPS3A	0.184	0.067	normal	up	TRUE
RPS4X	0.098	0.071	normal	up	TRUE
RPS4Y1	-0.41	0.048	normal	normal	FALSE
RPS5	0.128	0.068	normal	up	TRUE
RPS6	0.436	0.075	normal	up	TRUE
RPS6KA4	-0.472	0.055	normal	normal	FALSE
RPS7	0.106	0.062	normal	up	TRUE
RPS8	0.584	0.09	normal	up	TRUE
RPS9	0.152	0.073	normal	up	TRUE
RPSA	-0.472	0.056	normal	normal	FALSE
RPUSD3	-0.47	0.066	normal	normal	FALSE
RRAGA	-0.494	0.057	normal	normal	FALSE
RRAGB	-0.532	0.066	normal	normal	FALSE
RREB1	-0.598	0.052	normal	normal	FALSE
RRP1	-0.5	0.036	normal	normal	FALSE
RRP15	-0.424	0.061	normal	normal	FALSE
RRP1B	-0.45	0.068	normal	normal	FALSE
RRP36	-0.462	0.03	normal	normal	FALSE
RRP7A	-0.478	0.04	normal	normal	FALSE
RRP8	-0.528	0.049	normal	normal	FALSE
RRS1	-0.476	0.058	normal	normal	FALSE
RSL1D1	-0.546	0.04	normal	normal	FALSE
RSL24D1	-0.734	0.045	normal	down	TRUE
RTCA	-0.546	0.045	normal	normal	FALSE
RTCB	-0.542	0.042	normal	normal	FALSE
RYBP	-0.528	0.051	normal	normal	FALSE
SAFB	-0.494	0.068	normal	normal	FALSE
SAFB2	-0.564	0.067	normal	normal	FALSE
SAP18	-0.612	0.044	normal	normal	FALSE
SAR1A	-0.52	0.059	normal	normal	FALSE
SAR1B	-0.606	0.029	normal	normal	FALSE
SARNP	-0.548	0.051	normal	normal	FALSE
SARS2	-0.43	0.081	normal	normal	FALSE
SART1	-0.5	0.057	normal	normal	FALSE
SART3	-0.494	0.065	normal	normal	FALSE
SBDS	-0.68	0.053	normal	normal	FALSE
SBNO1	-0.554	0.041	normal	normal	FALSE
SBNO2	-0.568	0.091	normal	normal	FALSE
SCAF4	-0.506	0.074	normal	normal	FALSE
SCAF8	-0.564	0.047	normal	normal	FALSE
SECISBP2	-0.484	0.074	normal	normal	FALSE
SECISBP2L	-0.568	0.047	normal	normal	FALSE
SERBP1	-0.314	0.05	normal	up	TRUE
SETD1B	-0.58	0.079	normal	normal	FALSE
SETX	-0.544	0.07	normal	normal	FALSE
SF3A1	-0.454	0.054	normal	normal	FALSE
SF3A3	-0.5	0.06	normal	normal	FALSE
SF3B1	-0.648	0.044	normal	normal	FALSE
SF3B2	-0.612	0.045	normal	normal	FALSE
SF3B3	-0.436	0.053	normal	normal	FALSE
SF3B4	-0.512	0.039	normal	normal	FALSE
SF3B5	-0.502	0.039	normal	normal	FALSE
SF3B6	-0.632	0.045	normal	normal	FALSE
SFPQ	-0.62	0.041	normal	normal	FALSE
SFSWAP	-0.554	0.049	normal	normal	FALSE
SHARPIN	-0.548	0.047	normal	normal	FALSE
SLBP	-0.468	0.048	normal	normal	FALSE
SLC4A1AP	-0.494	0.066	normal	normal	FALSE
SLIRP	-0.464	0.049	normal	normal	FALSE
SLTM	-0.562	0.046	normal	normal	FALSE
SLU7	-0.514	0.05	normal	normal	FALSE
SMARCA2	-0.53	0.059	normal	normal	FALSE
SMARCA5	-0.512	0.039	normal	normal	FALSE
SMARCAD1	-0.5	0.044	normal	normal	FALSE
SMG5	-0.562	0.052	normal	normal	FALSE
SMG6	-0.564	0.065	normal	normal	FALSE
SMNDC1	-0.53	0.04	normal	normal	FALSE
SMPD2	-0.51	0.066	normal	normal	FALSE
SNAPC2	-0.442	0.085	normal	normal	FALSE
SND1	-0.548	0.043	normal	normal	FALSE
SNRNP200	-0.574	0.042	normal	normal	FALSE
SNRNP35	-0.518	0.068	normal	normal	FALSE
SNRNP48	-0.5	0.05	normal	normal	FALSE
SNRNP70	-0.582	0.042	normal	normal	FALSE
SNRPA	-0.476	0.043	normal	normal	FALSE
SNRPB	-0.566	0.041	normal	normal	FALSE
SNRPB2	-0.526	0.031	normal	normal	FALSE
SNRPC	-0.552	0.036	normal	normal	FALSE
SNRPD1	-0.484	0.032	normal	normal	FALSE
SNRPD2	-0.562	0.043	normal	normal	FALSE
SNRPD3	-0.546	0.043	normal	normal	FALSE
SNRPE	-0.526	0.042	normal	normal	FALSE
SNRPF	-0.55	0.044	normal	normal	FALSE
SNRPG	-0.5	0.047	normal	normal	FALSE
SNU13	-0.544	0.036	normal	normal	FALSE
SNUPN	-0.498	0.051	normal	normal	FALSE
SON	-0.648	0.044	normal	normal	FALSE
SPAG7	-0.512	0.049	normal	normal	FALSE
SPATS2	-0.46	0.085	normal	normal	FALSE
SPATS2L	-0.542	0.046	normal	normal	FALSE
SPEN	-0.656	0.067	normal	normal	FALSE
SRA1	-0.506	0.052	normal	normal	FALSE
SRBD1	-0.508	0.073	normal	normal	FALSE
SRCAP	-0.57	0.066	normal	normal	FALSE
SRFBP1	-0.43	0.061	normal	normal	FALSE
SRP14	-0.27	0.063	normal	up	TRUE
SRP19	-0.586	0.041	normal	normal	FALSE
SRP54	-0.574	0.037	normal	normal	FALSE
SRP72	-0.488	0.05	normal	normal	FALSE
SRP9	-0.592	0.037	normal	normal	FALSE
SRPRA	-0.624	0.045	normal	normal	FALSE
SRPRB	-0.526	0.05	normal	normal	FALSE
SRRM2	-0.594	0.055	normal	normal	FALSE
SRSF1	-0.536	0.04	normal	normal	FALSE
SRSF10	-0.6	0.044	normal	normal	FALSE
SRSF11	-0.62	0.071	normal	normal	FALSE
SRSF2	-0.514	0.047	normal	normal	FALSE
SRSF3	-0.604	0.044	normal	normal	FALSE
SRSF4	-0.516	0.038	normal	normal	FALSE
SRSF5	-0.734	0.043	normal	down	TRUE
SRSF6	-0.546	0.045	normal	normal	FALSE
SRSF7	-0.528	0.039	normal	normal	FALSE
SRSF8	-0.458	0.043	normal	normal	FALSE
SRSF9	-0.474	0.043	normal	normal	FALSE
SSB	-0.536	0.037	normal	normal	FALSE
SSU72	-0.558	0.037	normal	normal	FALSE
STAU1	-0.436	0.083	normal	normal	FALSE
STAU2	-0.522	0.049	normal	normal	FALSE
STN1	-0.508	0.039	normal	normal	FALSE
STRBP	-0.536	0.073	normal	normal	FALSE
SUB1	-0.49	0.044	normal	normal	FALSE
SUGP1	-0.52	0.066	normal	normal	FALSE
SUGP2	-0.606	0.053	normal	normal	FALSE
SUPT4H1	-0.516	0.045	normal	normal	FALSE
SUPT5H	-0.57	0.044	normal	normal	FALSE
SUPT6H	-0.536	0.048	normal	normal	FALSE
SUPV3L1	-0.496	0.075	normal	normal	FALSE
SURF6	-0.484	0.05	normal	normal	FALSE
SYF2	-0.598	0.056	normal	normal	FALSE
SYMPK	-0.526	0.051	normal	normal	FALSE
SYNCRIP	-0.56	0.058	normal	normal	FALSE
TAF15	-0.576	0.052	normal	normal	FALSE
TARBP1	-0.506	0.052	normal	normal	FALSE
TARDBP	-0.546	0.054	normal	normal	FALSE
TBCE	-0.46	0.067	normal	normal	FALSE
TBRG4	-0.5	0.046	normal	normal	FALSE
TDP2	-0.692	0.045	normal	normal	FALSE
TDRD7	-0.548	0.056	normal	normal	FALSE
TENT4A	-0.588	0.075	normal	normal	FALSE
TENT4B	-0.472	0.084	normal	normal	FALSE
TENT5A	-0.644	0.066	normal	normal	FALSE
TEP1	-0.656	0.081	normal	normal	FALSE
TFB1M	-0.458	0.11	up	normal	TRUE
TFIP11	-0.498	0.08	normal	normal	FALSE
TGS1	-0.502	0.044	normal	normal	FALSE
THG1L	-0.44	0.09	normal	normal	FALSE
THOC1	-0.498	0.06	normal	normal	FALSE
THOC2	-0.53	0.054	normal	normal	FALSE
THOC3	-0.472	0.033	normal	normal	FALSE
THOC7	-0.544	0.043	normal	normal	FALSE
THRAP3	-0.61	0.031	normal	normal	FALSE
THUMPD1	-0.492	0.056	normal	normal	FALSE
TIA1	-0.604	0.054	normal	normal	FALSE
TIAL1	-0.59	0.046	normal	normal	FALSE
TIPARP	-0.618	0.069	normal	normal	FALSE
TNKS	-0.578	0.055	normal	normal	FALSE
TNKS2	-0.572	0.051	normal	normal	FALSE
TNPO1	-0.592	0.054	normal	normal	FALSE
TNRC6A	-0.516	0.093	normal	normal	FALSE
TNRC6B	-0.578	0.038	normal	normal	FALSE
TNRC6C	-0.614	0.064	normal	normal	FALSE
TOB2	-0.544	0.063	normal	normal	FALSE
TOE1	-0.516	0.05	normal	normal	FALSE
TP53RK	-0.48	0.064	normal	normal	FALSE
TRA2A	-0.532	0.044	normal	normal	FALSE
TRA2B	-0.514	0.052	normal	normal	FALSE
TRIP4	-0.486	0.081	normal	normal	FALSE
TRMT10A	-0.502	0.05	normal	normal	FALSE
TRMT10C	-0.504	0.033	normal	normal	FALSE
TRMT112	-0.584	0.041	normal	normal	FALSE
TRMT13	-0.582	0.109	up	normal	TRUE
TRMT1L	-0.438	0.076	normal	normal	FALSE
TRMT5	-0.452	0.081	normal	normal	FALSE
TRMT6	-0.472	0.08	normal	normal	FALSE
TRMT61B	-0.438	0.076	normal	normal	FALSE
TRNAU1AP	-0.5	0.073	normal	normal	FALSE
TRNT1	-0.476	0.051	normal	normal	FALSE
TRPT1	-0.48	0.07	normal	normal	FALSE
TRUB1	-0.456	0.065	normal	normal	FALSE
TRUB2	-0.482	0.058	normal	normal	FALSE
TSEN15	-0.524	0.058	normal	normal	FALSE
TSEN2	-0.65	0.089	normal	normal	FALSE
TSEN34	-0.52	0.048	normal	normal	FALSE
TSEN54	-0.464	0.08	normal	normal	FALSE
TSFM	-0.504	0.039	normal	normal	FALSE
TSN	-0.512	0.055	normal	normal	FALSE
TSNAX	-0.5	0.033	normal	normal	FALSE
TSR1	-0.486	0.051	normal	normal	FALSE
TSR2	-0.51	0.035	normal	normal	FALSE
TTF2	-0.548	0.068	normal	normal	FALSE
TUFM	-0.522	0.036	normal	normal	FALSE
TUT7	-0.586	0.074	normal	normal	FALSE
TYW1	-0.564	0.048	normal	normal	FALSE
TYW3	-0.462	0.063	normal	normal	FALSE
U2AF2	-0.534	0.035	normal	normal	FALSE
U2SURP	-0.522	0.034	normal	normal	FALSE
UBA52	-0.318	0.057	normal	up	TRUE
UBR5	-0.562	0.073	normal	normal	FALSE
UHMK1	-0.576	0.054	normal	normal	FALSE
ULK1	-0.61	0.059	normal	normal	FALSE
UNK	-0.506	0.065	normal	normal	FALSE
UPF1	-0.538	0.034	normal	normal	FALSE
UPF2	-0.608	0.036	normal	normal	FALSE
UPF3A	-0.528	0.06	normal	normal	FALSE
UPF3B	-0.514	0.05	normal	normal	FALSE
URB1	-0.452	0.068	normal	normal	FALSE
URM1	-0.506	0.051	normal	normal	FALSE
USB1	-0.468	0.066	normal	normal	FALSE
UTP11	-0.496	0.056	normal	normal	FALSE
UTP14A	-0.47	0.045	normal	normal	FALSE
UTP20	-0.506	0.113	up	normal	TRUE
UTP23	-0.406	0.073	normal	normal	FALSE
UTP3	-0.484	0.047	normal	normal	FALSE
UTP6	-0.472	0.096	normal	normal	FALSE
WBP4	-0.536	0.045	normal	normal	FALSE
WDR26	-0.568	0.048	normal	normal	FALSE
WDR3	-0.466	0.07	normal	normal	FALSE
WDR36	-0.476	0.049	normal	normal	FALSE
WDR43	-0.498	0.045	normal	normal	FALSE
WDR61	-0.47	0.073	normal	normal	FALSE
WRN	-0.546	0.075	normal	normal	FALSE
XPO1	-0.5	0.048	normal	normal	FALSE
XPO5	-0.456	0.072	normal	normal	FALSE
XPO6	-0.462	0.07	normal	normal	FALSE
XPO7	-0.492	0.077	normal	normal	FALSE
XPOT	-0.596	0.071	normal	normal	FALSE
XRCC6	-0.538	0.037	normal	normal	FALSE
XRN1	-0.61	0.043	normal	normal	FALSE
XRN2	-0.564	0.044	normal	normal	FALSE
YAF2	-0.498	0.07	normal	normal	FALSE
YARS2	-0.52	0.048	normal	normal	FALSE
YBX1	0.108	0.064	normal	up	TRUE
YBX3	-0.544	0.039	normal	normal	FALSE
YRDC	-0.49	0.058	normal	normal	FALSE
YTHDC1	-0.552	0.057	normal	normal	FALSE
YTHDC2	-0.526	0.065	normal	normal	FALSE
YTHDF1	-0.496	0.055	normal	normal	FALSE
YTHDF2	-0.544	0.037	normal	normal	FALSE
YTHDF3	-0.552	0.059	normal	normal	FALSE
ZBTB24	-0.498	0.049	normal	normal	FALSE
ZBTB40	-0.6	0.063	normal	normal	FALSE
ZBTB41	-0.534	0.074	normal	normal	FALSE
ZBTB6	-0.422	0.091	normal	normal	FALSE
ZC3H12A	-0.574	0.059	normal	normal	FALSE
ZC3H12C	-0.606	0.081	normal	normal	FALSE
ZC3H15	-0.548	0.045	normal	normal	FALSE
ZC3H18	-0.504	0.052	normal	normal	FALSE
ZC3H4	-0.498	0.083	normal	normal	FALSE
ZC3H6	-0.49	0.06	normal	normal	FALSE
ZC3H7A	-0.534	0.055	normal	normal	FALSE
ZC3H7B	-0.52	0.067	normal	normal	FALSE
ZC3H8	-0.47	0.077	normal	normal	FALSE
ZC3HAV1	-0.514	0.078	normal	normal	FALSE
ZCCHC14	-0.526	0.047	normal	normal	FALSE
ZCCHC17	-0.448	0.047	normal	normal	FALSE
ZCCHC2	-0.514	0.074	normal	normal	FALSE
ZCCHC3	-0.472	0.073	normal	normal	FALSE
ZCCHC8	-0.54	0.051	normal	normal	FALSE
ZCCHC9	-0.514	0.045	normal	normal	FALSE
ZCRB1	-0.494	0.052	normal	normal	FALSE
ZFC3H1	-0.64	0.036	normal	normal	FALSE
ZFHX3	-0.56	0.076	normal	normal	FALSE
ZFP36	-0.53	0.069	normal	normal	FALSE
ZFP36L1	-0.518	0.041	normal	normal	FALSE
ZFP36L2	-0.632	0.052	normal	normal	FALSE
ZFPM1	-0.484	0.053	normal	normal	FALSE
ZFR	-0.59	0.053	normal	normal	FALSE
ZMAT2	-0.538	0.055	normal	normal	FALSE
ZMAT3	-0.496	0.046	normal	normal	FALSE
ZNF205	-0.544	0.101	normal	normal	FALSE
ZNF236	-0.566	0.095	normal	normal	FALSE
ZNF267	-0.538	0.067	normal	normal	FALSE
ZNF277	-0.486	0.039	normal	normal	FALSE
ZNF326	-0.66	0.048	normal	normal	FALSE
ZNF524	-0.506	0.053	normal	normal	FALSE
ZNF593	-0.554	0.053	normal	normal	FALSE
ZNF622	-0.546	0.042	normal	normal	FALSE
ZNF638	-0.61	0.047	normal	normal	FALSE
ZNF652	-0.548	0.052	normal	normal	FALSE
ZNF700	-0.56	0.089	normal	normal	FALSE
ZNF701	-0.54	0.055	normal	normal	FALSE
ZNF706	-0.532	0.042	normal	normal	FALSE
ZNF768	-0.546	0.061	normal	normal	FALSE
ZNF800	-0.574	0.041	normal	normal	FALSE
ZNF808	-0.558	0.058	normal	normal	FALSE
ZRANB1	-0.546	0.041	normal	normal	FALSE
ZRANB2	-0.674	0.039	normal	normal	FALSE
ZRSR2	-0.492	0.077	normal	normal	FALSE

## Sheet: GO_common_response
GO	hBECs	colon	ileum	total
mRNA splicing, via spliceosome [GO:0000398]	128	123	126	377
mRNA processing [GO:0006397]	91	86	86	263
RNA splicing [GO:0008380]	87	85	86	258
translation [GO:0006412]	67	71	71	209
rRNA processing [GO:0006364]	70	60	69	199
positive regulation of transcription by RNA polymerase II [GO:0045944]	65	55	58	178
regulation of transcription by RNA polymerase II [GO:0006357]	73	46	54	173
negative regulation of transcription by RNA polymerase II [GO:0000122]	52	40	44	136
innate immune response [GO:0045087]	47	39	42	128
regulation of transcription, DNA-templated [GO:0006355]	44	38	41	123
apoptotic process [GO:0006915]	41	38	42	121
defense response to virus [GO:0051607]	38	33	37	108
RNA processing [GO:0006396]	34	34	36	104
negative regulation of transcription, DNA-templated [GO:0045892]	38	26	33	97
mRNA transport [GO:0051028]	32	30	35	97
negative regulation of translation [GO:0017148]	30	26	30	86
DNA repair [GO:0006281]	33	24	28	85
cellular response to DNA damage stimulus [GO:0006974]	32	24	27	83
intracellular protein transport [GO:0006886]	32	26	24	82
positive regulation of translation [GO:0045727]	29	25	24	78
regulation of alternative mRNA splicing, via spliceosome [GO:0000381]	26	24	27	77
nuclear-transcribed mRNA catabolic process, nonsense-mediated decay [GO:0000184]	26	25	25	76
positive regulation of apoptotic process [GO:0043065]	26	23	25	74
positive regulation of transcription, DNA-templated [GO:0045893]	27	22	24	73
mitochondrial translation [GO:0032543]	22	24	24	70
signal transduction [GO:0007165]	27	21	20	68
positive regulation of cell population proliferation [GO:0008284]	23	21	22	66
mRNA export from nucleus [GO:0006406]	21	20	21	62
regulation of cell cycle [GO:0051726]	22	19	21	62
regulation of gene expression [GO:0010468]	22	19	19	60
protein transport [GO:0015031]	20	18	21	59
regulation of mRNA stability [GO:0043488]	20	20	19	59
negative regulation of cell population proliferation [GO:0008285]	23	17	18	58
transcription by RNA polymerase II [GO:0006366]	19	20	19	58
regulation of translational initiation [GO:0006446]	18	20	19	57
spermatogenesis [GO:0007283]	22	14	19	55
in utero embryonic development [GO:0001701]	21	16	17	54
cell differentiation [GO:0030154]	22	14	17	53
RNA splicing, via transesterification reactions [GO:0000375]	19	17	17	53
regulation of RNA splicing [GO:0043484]	17	18	18	53
protein import into nucleus [GO:0006606]	19	14	18	51
RNA catabolic process [GO:0006401]	18	14	17	49
regulation of translation [GO:0006417]	18	15	15	48
tRNA methylation [GO:0030488]	20	12	15	47
cell cycle [GO:0007049]	16	15	16	47
spliceosomal snRNP assembly [GO:0000387]	16	16	15	47
translational initiation [GO:0006413]	16	15	16	47
mRNA catabolic process [GO:0006402]	16	14	16	46
positive regulation of gene expression [GO:0010628]	18	13	14	45
brain development [GO:0007420]	16	13	16	45
mRNA polyadenylation [GO:0006378]	16	15	14	45
protein phosphorylation [GO:0006468]	19	13	13	45
vesicle-mediated transport [GO:0016192]	16	14	13	43
negative regulation of apoptotic process [GO:0043066]	14	13	15	42
negative regulation of mRNA splicing, via spliceosome [GO:0048025]	13	14	14	41
nuclear-transcribed mRNA catabolic process [GO:0000956]	15	13	13	41
nervous system development [GO:0007399]	15	12	14	41
maturation of SSU-rRNA from tricistronic rRNA transcript (SSU-rRNA, 5.8S rRNA, LSU-rRNA) [GO:0000462]	15	12	14	41
spliceosomal complex assembly [GO:0000245]	15	14	12	41
cell population proliferation [GO:0008283]	15	11	13	39
cell division [GO:0051301]	15	11	12	38
stress granule assembly [GO:0034063]	13	13	12	38
response to virus [GO:0009615]	12	12	13	37
osteoblast differentiation [GO:0001649]	13	12	11	36
DNA recombination [GO:0006310]	12	12	12	36
negative regulation of viral genome replication [GO:0045071]	13	10	13	36
negative regulation of gene expression [GO:0010629]	16	10	10	36
positive regulation of interferon-beta production [GO:0032728]	14	10	12	36
gene silencing by RNA [GO:0031047]	11	12	12	35
regulation of apoptotic process [GO:0042981]	13	11	10	34
ribosomal large subunit biogenesis [GO:0042273]	12	11	11	34
posttranscriptional regulation of gene expression [GO:0010608]	13	10	11	34
aging [GO:0007568]	11	11	11	33
RNA methylation [GO:0001510]	14	9	10	33
ribosome biogenesis [GO:0042254]	12	9	12	33
positive regulation of mRNA splicing, via spliceosome [GO:0048026]	11	11	11	33
double-strand break repair [GO:0006302]	12	10	11	33
chromatin organization [GO:0006325]	12	10	10	32
chromatin remodeling [GO:0006338]	12	9	11	32
ATP-dependent chromatin remodeling [GO:0043044]	11	10	11	32
mRNA stabilization [GO:0048255]	13	10	9	32
methylation [GO:0032259]	10	10	12	32
3'-UTR-mediated mRNA destabilization [GO:0061158]	11	11	10	32
protein methylation [GO:0006479]	12	10	10	32
regulation of mRNA splicing, via spliceosome [GO:0048024]	10	11	11	32
positive regulation of translational initiation [GO:0045948]	11	10	11	32
maturation of SSU-rRNA [GO:0030490]	11	10	11	32
production of miRNAs involved in gene silencing by miRNA [GO:0035196]	11	10	10	31
ribosomal large subunit assembly [GO:0000027]	10	10	11	31
protein autophosphorylation [GO:0046777]	12	10	9	31
protein ADP-ribosylation [GO:0006471]	11	9	10	30
cellular response to hypoxia [GO:0071456]	9	10	11	30
cellular response to UV [GO:0034644]	11	9	10	30
endocytosis [GO:0006897]	10	10	10	30
cellular response to leukemia inhibitory factor [GO:1990830]	11	9	10	30
spliceosomal tri-snRNP complex assembly [GO:0000244]	10	9	10	29
positive regulation of mRNA catabolic process [GO:0061014]	9	10	10	29
mRNA destabilization [GO:0061157]	12	8	9	29
negative regulation of telomere maintenance via telomerase [GO:0032211]	10	9	9	28
RNA phosphodiester bond hydrolysis, endonucleolytic [GO:0090502]	10	10	8	28
Wnt signaling pathway [GO:0016055]	10	9	9	28
exonucleolytic catabolism of deadenylated mRNA [GO:0043928]	10	9	9	28
positive regulation of cell growth [GO:0030307]	10	9	9	28
alternative mRNA splicing, via spliceosome [GO:0000380]	8	9	11	28
protein homooligomerization [GO:0051260]	10	9	9	28
mRNA splice site selection [GO:0006376]	9	9	10	28
cellular response to virus [GO:0098586]	9	9	9	27
maturation of LSU-rRNA from tricistronic rRNA transcript (SSU-rRNA, 5.8S rRNA, LSU-rRNA) [GO:0000463]	9	9	9	27
maturation of 5.8S rRNA [GO:0000460]	9	9	9	27
rRNA methylation [GO:0031167]	9	8	10	27
tRNA processing [GO:0008033]	8	10	9	27
protein export from nucleus [GO:0006611]	9	8	9	26
positive regulation of nuclear-transcribed mRNA catabolic process, deadenylation-dependent decay [GO:1900153]	8	10	8	26
cellular response to oxidative stress [GO:0034599]	9	9	8	26
IRES-dependent viral translational initiation [GO:0075522]	8	9	9	26
T cell receptor signaling pathway [GO:0050852]	9	8	9	26
maturation of LSU-rRNA [GO:0000470]	9	9	8	26
tRNA modification [GO:0006400]	10	7	8	25
negative regulation of translational initiation [GO:0045947]	10	6	9	25
transcription, DNA-templated [GO:0006351]	9	8	8	25
mRNA methylation [GO:0080009]	9	7	9	25
nuclear-transcribed mRNA catabolic process, deadenylation-dependent decay [GO:0000288]	7	9	9	25
pre-mRNA cleavage required for polyadenylation [GO:0098789]	10	7	8	25
transcription by RNA polymerase III [GO:0006383]	9	8	8	25
intracellular signal transduction [GO:0035556]	11	6	8	25
formation of translation preinitiation complex [GO:0001731]	8	8	9	25
rRNA catabolic process [GO:0016075]	9	9	7	25
ribosomal small subunit biogenesis [GO:0042274]	9	8	8	25
pre-miRNA processing [GO:0031054]	8	8	8	24
miRNA mediated inhibition of translation [GO:0035278]	8	8	8	24
RNA secondary structure unwinding [GO:0010501]	8	8	8	24
positive regulation of nuclear-transcribed mRNA poly(A) tail shortening [GO:0060213]	8	9	7	24
cilium assembly [GO:0060271]	10	7	7	24
P-body assembly [GO:0033962]	8	8	8	24
RNA metabolic process [GO:0016070]	8	8	8	24
activation of innate immune response [GO:0002218]	9	7	8	24
histone mRNA catabolic process [GO:0071044]	8	8	8	24
nuclear mRNA surveillance [GO:0071028]	9	8	7	24
positive regulation of RNA splicing [GO:0033120]	8	7	9	24
protein polyubiquitination [GO:0000209]	8	8	8	24
protein auto-ADP-ribosylation [GO:0070213]	10	6	8	24
positive regulation of viral genome replication [GO:0045070]	8	8	7	23
response to hypoxia [GO:0001666]	9	7	7	23
regulation of circadian rhythm [GO:0042752]	9	7	7	23
cellular response to insulin stimulus [GO:0032869]	6	7	10	23
stem cell population maintenance [GO:0019827]	8	7	8	23
double-strand break repair via homologous recombination [GO:0000724]	8	7	8	23
dosage compensation by inactivation of X chromosome [GO:0009048]	8	7	8	23
tRNA 5'-leader removal [GO:0001682]	7	8	8	23
inflammatory response [GO:0006954]	8	7	7	22
mitotic cell cycle [GO:0000278]	9	6	7	22
response to drug [GO:0042493]	7	7	8	22
heart development [GO:0007507]	8	7	7	22
rhythmic process [GO:0048511]	8	6	8	22
protein ubiquitination [GO:0016567]	8	7	7	22
DNA replication [GO:0006260]	8	7	7	22
nuclear-transcribed mRNA catabolic process, exonucleolytic, 3'-5' [GO:0034427]	8	7	7	22
formation of cytoplasmic translation initiation complex [GO:0001732]	7	7	8	22
neuron projection development [GO:0031175]	8	7	6	21
regulation of signal transduction by p53 class mediator [GO:1901796]	8	6	7	21
protein stabilization [GO:0050821]	8	6	7	21
RNA phosphodiester bond hydrolysis, exonucleolytic [GO:0090503]	7	7	7	21
mRNA cis splicing, via spliceosome [GO:0045292]	7	7	7	21
post-embryonic development [GO:0009791]	8	6	6	20
negative regulation of type I interferon-mediated signaling pathway [GO:0060339]	7	6	7	20
miRNA metabolic process [GO:0010586]	7	6	7	20
3'-UTR-mediated mRNA stabilization [GO:0070935]	7	6	7	20
endocytic recycling [GO:0032456]	8	6	6	20
7-methylguanosine mRNA capping [GO:0006370]	7	6	7	20
gene silencing by miRNA [GO:0035195]	7	7	6	20
deadenylation-dependent decapping of nuclear-transcribed mRNA [GO:0000290]	7	6	7	20
intracellular estrogen receptor signaling pathway [GO:0030520]	6	6	8	20
ribosome disassembly [GO:0032790]	7	6	7	20
regulation of mitochondrial mRNA stability [GO:0044528]	7	6	7	20
Ras protein signal transduction [GO:0007265]	8	6	6	20
positive regulation of NIK/NF-kappaB signaling [GO:1901224]	7	5	7	19
cellular response to lipopolysaccharide [GO:0071222]	6	6	7	19
positive regulation of RIG-I signaling pathway [GO:1900246]	6	7	6	19
DNA duplex unwinding [GO:0032508]	7	6	6	19
poly(A)+ mRNA export from nucleus [GO:0016973]	7	5	7	19
cellular response to tumor necrosis factor [GO:0071356]	5	7	7	19
positive regulation of gene silencing by miRNA [GO:2000637]	6	7	6	19
regulation of mRNA processing [GO:0050684]	7	6	6	19
positive regulation of rRNA processing [GO:2000234]	6	6	7	19
mRNA pseudouridine synthesis [GO:1990481]	7	6	6	19
cytoplasmic translation [GO:0002181]	7	7	5	19
U4 snRNA 3'-end processing [GO:0034475]	7	6	6	19
positive regulation of mitochondrial translation [GO:0070131]	7	5	7	19
protein poly-ADP-ribosylation [GO:0070212]	8	5	6	19
liver development [GO:0001889]	7	6	5	18
miRNA loading onto RISC involved in gene silencing by miRNA [GO:0035280]	6	6	6	18
spermatid development [GO:0007286]	6	6	6	18
positive regulation of DNA-templated transcription, elongation [GO:0032786]	6	6	6	18
RNA export from nucleus [GO:0006405]	6	6	6	18
viral mRNA export from host cell nucleus [GO:0046784]	6	6	6	18
endoplasmic reticulum to Golgi vesicle-mediated transport [GO:0006888]	6	6	6	18
memory [GO:0007613]	6	6	6	18
positive regulation of canonical Wnt signaling pathway [GO:0090263]	6	6	6	18
regulation of protein stability [GO:0031647]	6	6	6	18
cellular response to amino acid starvation [GO:0034198]	6	6	6	18
positive regulation of protein phosphorylation [GO:0001934]	6	6	6	18
negative regulation of protein ubiquitination [GO:0031397]	6	6	6	18
positive regulation of protein import into nucleus [GO:0042307]	6	6	6	18
protein mono-ADP-ribosylation [GO:0140289]	9	4	5	18
defense response to bacterium [GO:0042742]	6	5	6	17
protein localization [GO:0008104]	8	5	4	17
nuclear-transcribed mRNA poly(A) tail shortening [GO:0000289]	5	6	6	17
multicellular organism development [GO:0007275]	5	6	6	17
tRNA splicing, via endonucleolytic cleavage and ligation [GO:0006388]	6	6	5	17
translational elongation [GO:0006414]	5	5	7	17
protein localization to plasma membrane [GO:0072659]	7	4	6	17
exonucleolytic trimming to generate mature 3'-end of 5.8S rRNA from tricistronic rRNA transcript (SSU-rRNA, 5.8S rRNA, LSU-rRNA) [GO:0000467]	7	5	5	17
polyadenylation-dependent snoRNA 3'-end processing [GO:0071051]	6	5	6	17
positive regulation of telomere maintenance via telomerase [GO:0032212]	6	5	5	16
regulation of mitochondrial translation [GO:0070129]	6	5	5	16
cell migration [GO:0016477]	6	5	5	16
positive regulation of G1/S transition of mitotic cell cycle [GO:1900087]	6	5	5	16
endosomal transport [GO:0016197]	6	5	5	16
social behavior [GO:0035176]	6	5	5	16
response to estradiol [GO:0032355]	5	5	6	16
positive regulation of cell migration [GO:0030335]	6	5	5	16
negative regulation of transcription elongation from RNA polymerase II promoter [GO:0034244]	7	4	5	16
ubiquitin-dependent protein catabolic process [GO:0006511]	6	5	5	16
RNA 3'-end processing [GO:0031123]	6	5	5	16
regulation of autophagy [GO:0010506]	6	5	5	16
protein localization to cytoplasmic stress granule [GO:1903608]	4	6	6	16
positive regulation of interferon-alpha production [GO:0032727]	5	6	5	16
positive regulation of tumor necrosis factor production [GO:0032760]	6	5	5	16
positive regulation of NF-kappaB transcription factor activity [GO:0051092]	6	5	5	16
response to endoplasmic reticulum stress [GO:0034976]	6	5	5	16
embryonic organ development [GO:0048568]	6	5	5	16
MAPK cascade [GO:0000165]	4	6	6	16
telomere maintenance [GO:0000723]	6	4	5	15
telomere maintenance via telomerase [GO:0007004]	5	5	5	15
angiogenesis [GO:0001525]	5	5	5	15
positive regulation of miRNA mediated inhibition of translation [GO:1905618]	5	5	5	15
DNA demethylation [GO:0080111]	7	3	5	15
positive regulation of I-kappaB kinase/NF-kappaB signaling [GO:0043123]	4	5	6	15
base-excision repair [GO:0006284]	6	4	5	15
learning [GO:0007612]	5	5	5	15
regulation of DNA-templated transcription, elongation [GO:0032784]	5	5	5	15
cellular response to nerve growth factor stimulus [GO:1990090]	5	5	5	15
central nervous system development [GO:0007417]	5	5	5	15
cellular response to amino acid stimulus [GO:0071230]	6	5	4	15
positive regulation of RNA export from nucleus [GO:0046833]	5	5	5	15
proteasome-mediated ubiquitin-dependent protein catabolic process [GO:0043161]	5	5	5	15
negative regulation of protein-containing complex assembly [GO:0031333]	6	4	5	15
DNA-templated transcription, termination [GO:0006353]	6	4	5	15
transcription elongation from RNA polymerase II promoter [GO:0006368]	5	5	5	15
circadian rhythm [GO:0007623]	6	4	5	15
phosphatidylinositol dephosphorylation [GO:0046856]	5	4	6	15
snRNA 3'-end processing [GO:0034472]	6	4	5	15
histone acetylation [GO:0016573]	6	4	5	15
termination of RNA polymerase II transcription [GO:0006369]	5	5	5	15
blastocyst formation [GO:0001825]	5	5	5	15
protein localization to nucleolus [GO:1902570]	5	5	5	15
replication fork processing [GO:0031297]	5	4	5	14
cellular response to hydrogen peroxide [GO:0070301]	5	4	5	14
regulation of cell population proliferation [GO:0042127]	6	4	4	14
kidney development [GO:0001822]	5	4	5	14
negative regulation of neuron differentiation [GO:0045665]	5	4	5	14
protein folding [GO:0006457]	5	4	5	14
negative regulation of proteasomal ubiquitin-dependent protein catabolic process [GO:0032435]	5	4	5	14
muscle organ development [GO:0007517]	5	4	5	14
negative regulation of cytoplasmic translation [GO:2000766]	6	4	4	14
ribosome assembly [GO:0042255]	6	3	5	14
regulation of endocytosis [GO:0030100]	4	5	5	14
response to glucose [GO:0009749]	5	4	5	14
transcription initiation from RNA polymerase II promoter [GO:0006367]	4	5	5	14
peptidyl-serine phosphorylation [GO:0018105]	6	4	4	14
nucleobase-containing compound metabolic process [GO:0006139]	5	4	5	14
autophagosome assembly [GO:0000045]	7	4	3	14
positive regulation of telomerase activity [GO:0051973]	5	4	4	13
male gonad development [GO:0008584]	5	3	5	13
retrograde vesicle-mediated transport, Golgi to endoplasmic reticulum [GO:0006890]	4	5	4	13
retrograde transport, endosome to Golgi [GO:0042147]	4	5	4	13
chromosome segregation [GO:0007059]	6	3	4	13
positive regulation of fat cell differentiation [GO:0045600]	3	5	5	13
negative regulation of cell growth [GO:0030308]	5	4	4	13
cellular senescence [GO:0090398]	6	2	5	13
response to UV [GO:0009411]	5	4	4	13
cellular response to fibroblast growth factor stimulus [GO:0044344]	3	5	5	13
negative regulation of cyclin-dependent protein serine/threonine kinase activity [GO:0045736]	5	4	4	13
mRNA cleavage [GO:0006379]	4	4	5	13
positive regulation of neuron projection development [GO:0010976]	5	4	4	13
positive regulation of innate immune response [GO:0045089]	6	3	4	13
positive regulation of telomerase RNA localization to Cajal body [GO:1904874]	4	4	5	13
regulation of hematopoietic stem cell differentiation [GO:1902036]	5	3	5	13
ribosomal small subunit assembly [GO:0000028]	4	5	4	13
response to oxidative stress [GO:0006979]	5	4	4	13
nuclear polyadenylation-dependent rRNA catabolic process [GO:0071035]	5	4	4	13
nuclear polyadenylation-dependent tRNA catabolic process [GO:0071038]	5	4	4	13
regulation of RNA metabolic process [GO:0051252]	4	4	5	13
snRNA processing [GO:0016180]	6	3	4	13
mRNA 3'-splice site recognition [GO:0000389]	5	4	4	13
mitochondrial transcription [GO:0006390]	5	3	5	13
Rab protein signal transduction [GO:0032482]	6	2	5	13
hematopoietic progenitor cell differentiation [GO:0002244]	4	4	4	12
negative regulation of GTPase activity [GO:0034260]	4	4	4	12
positive regulation of response to DNA damage stimulus [GO:2001022]	4	4	4	12
histone methylation [GO:0016571]	5	3	4	12
positive regulation of cytoplasmic translation [GO:2000767]	4	4	4	12
regulation of stem cell population maintenance [GO:2000036]	4	4	4	12
cellular response to glucose starvation [GO:0042149]	5	3	4	12
protein heterotetramerization [GO:0051290]	4	4	4	12
cellular response to interferon-gamma [GO:0071346]	4	4	4	12
regulation of telomerase RNA localization to Cajal body [GO:1904872]	4	4	4	12
positive regulation of protein catabolic process [GO:0045732]	4	4	4	12
nucleic acid phosphodiester bond hydrolysis [GO:0090305]	4	4	4	12
cellular response to heat [GO:0034605]	4	4	4	12
telomerase RNA stabilization [GO:0090669]	4	4	4	12
RNA phosphodiester bond hydrolysis [GO:0090501]	4	4	4	12
miRNA catabolic process [GO:0010587]	4	4	4	12
negative regulation of cell death [GO:0060548]	5	3	4	12
oligodendrocyte development [GO:0014003]	4	4	4	12
viral translational termination-reinitiation [GO:0075525]	4	4	4	12
rRNA base methylation [GO:0070475]	4	4	4	12
multicellular organism growth [GO:0035264]	4	4	4	12
regulation of filopodium assembly [GO:0051489]	4	4	4	12
positive regulation of JNK cascade [GO:0046330]	5	3	4	12
positive regulation of p38MAPK cascade [GO:1900745]	5	3	4	12
cellular response to gamma radiation [GO:0071480]	4	4	4	12
regulation of long-term neuronal synaptic plasticity [GO:0048169]	4	4	4	12
anatomical structure morphogenesis [GO:0009653]	4	4	4	12
phosphatidylinositol biosynthetic process [GO:0006661]	4	3	5	12
DNA damage response, detection of DNA damage [GO:0042769]	4	4	4	12
nucleocytoplasmic transport [GO:0006913]	5	3	4	12
RNA polyadenylation [GO:0043631]	4	4	4	12
negative regulation of telomere maintenance via telomere lengthening [GO:1904357]	4	4	4	12
tRNA pseudouridine synthesis [GO:0031119]	4	4	4	12
cellular response to interleukin-1 [GO:0071347]	4	4	4	12
cellular response to starvation [GO:0009267]	4	4	4	12
response to ionizing radiation [GO:0010212]	4	3	4	11
cell adhesion [GO:0007155]	4	4	3	11
negative regulation of neuron apoptotic process [GO:0043524]	5	3	3	11
cytidine to uridine editing [GO:0016554]	4	3	4	11
positive regulation of defense response to virus by host [GO:0002230]	5	3	3	11
Golgi organization [GO:0007030]	4	3	4	11
response to bacterium [GO:0009617]	4	3	4	11
response to toxic substance [GO:0009636]	3	4	4	11
positive regulation of autophagy [GO:0010508]	4	4	3	11
positive regulation of vascular associated smooth muscle cell proliferation [GO:1904707]	4	3	4	11
cellular response to exogenous dsRNA [GO:0071360]	4	4	3	11
positive regulation of transcription by RNA polymerase I [GO:0045943]	4	3	4	11
positive regulation of type I interferon production [GO:0032481]	4	3	4	11
selenocysteine incorporation [GO:0001514]	4	3	4	11
G1/S transition of mitotic cell cycle [GO:0000082]	4	3	4	11
regulation of gene silencing by miRNA [GO:0060964]	4	4	3	11
regulation of translational termination [GO:0006449]	4	3	4	11
nuclear polyadenylation-dependent mRNA catabolic process [GO:0071042]	4	4	3	11
negative regulation of protein binding [GO:0032091]	4	4	3	11
positive regulation of telomere capping [GO:1904355]	4	4	3	11
regulation of telomere maintenance [GO:0032204]	4	4	3	11
regulation of growth [GO:0040008]	3	4	4	11
mitotic metaphase plate congression [GO:0007080]	4	4	3	11
negative regulation of I-kappaB kinase/NF-kappaB signaling [GO:0043124]	4	3	4	11
endonucleolytic cleavage in ITS1 to separate SSU-rRNA from 5.8S rRNA and LSU-rRNA from tricistronic rRNA transcript (SSU-rRNA, 5.8S rRNA, LSU-rRNA) [GO:0000447]	5	2	4	11
negative regulation of NF-kappaB transcription factor activity [GO:0032088]	4	3	4	11
plasma membrane to endosome transport [GO:0048227]	3	4	4	11
SRP-dependent cotranslational protein targeting to membrane [GO:0006614]	3	4	4	11
protein localization to chromosome, telomeric region [GO:0070198]	4	3	3	10
DNA dealkylation involved in DNA repair [GO:0006307]	5	2	3	10
melanosome transport [GO:0032402]	4	3	3	10
visual perception [GO:0007601]	4	3	3	10
negative regulation of fat cell differentiation [GO:0045599]	3	4	3	10
histone deacetylation [GO:0016575]	3	3	4	10
positive regulation of neuron differentiation [GO:0045666]	4	3	3	10
negative regulation of canonical Wnt signaling pathway [GO:0090090]	5	2	3	10
mitochondrion organization [GO:0007005]	4	3	3	10
positive regulation of cold-induced thermogenesis [GO:0120162]	4	3	3	10
protein autoubiquitination [GO:0051865]	4	3	3	10
G-quadruplex DNA unwinding [GO:0044806]	3	4	3	10
CRD-mediated mRNA stabilization [GO:0070934]	3	3	4	10
positive regulation of ERK1 and ERK2 cascade [GO:0070374]	4	3	3	10
GTP metabolic process [GO:0046039]	4	3	3	10
positive regulation of mRNA binding [GO:1902416]	4	3	3	10
bone mineralization [GO:0030282]	4	3	3	10
cellular response to glucose stimulus [GO:0071333]	3	3	4	10
immune response [GO:0006955]	3	4	3	10
cellular response to glucocorticoid stimulus [GO:0071385]	2	4	4	10
inositol phosphate dephosphorylation [GO:0046855]	3	3	4	10
positive regulation of 3'-UTR-mediated mRNA stabilization [GO:1905870]	4	3	3	10
negative regulation of neuron projection development [GO:0010977]	3	3	4	10
mitotic spindle organization [GO:0007052]	4	3	3	10
ribosomal large subunit export from nucleus [GO:0000055]	4	3	3	10
endonucleolytic cleavage in 5'-ETS of tricistronic rRNA transcript (SSU-rRNA, 5.8S rRNA, LSU-rRNA) [GO:0000480]	5	2	3	10
DNA unwinding involved in DNA replication [GO:0006268]	4	3	3	10
citrate metabolic process [GO:0006101]	3	3	3	9
tricarboxylic acid cycle [GO:0006099]	3	3	3	9
response to isolation stress [GO:0035900]	3	3	3	9
positive regulation of angiogenesis [GO:0045766]	3	3	3	9
positive regulation of endothelial cell proliferation [GO:0001938]	3	3	3	9
vasculogenesis [GO:0001570]	3	3	3	9
post-transcriptional gene silencing by RNA [GO:0035194]	3	3	3	9
mitotic chromosome condensation [GO:0007076]	3	3	3	9
negative regulation of tumor necrosis factor production [GO:0032720]	3	3	3	9
regulation of mRNA export from nucleus [GO:0010793]	3	3	3	9
tRNA wobble uridine modification [GO:0002098]	4	3	2	9
regulation of DNA recombination [GO:0000018]	3	3	3	9
oocyte maturation [GO:0001556]	3	3	3	9
ovarian follicle development [GO:0001541]	3	3	3	9
rRNA transcription [GO:0009303]	3	3	3	9
protein localization to cilium [GO:0061512]	3	3	3	9
histone H3-K4 trimethylation [GO:0080182]	4	2	3	9
animal organ morphogenesis [GO:0009887]	3	3	3	9
cell morphogenesis [GO:0000902]	4	2	3	9
hemopoiesis [GO:0030097]	3	3	3	9
rDNA heterochromatin assembly [GO:0000183]	3	3	3	9
response to cAMP [GO:0051591]	3	3	3	9
DNA damage checkpoint signaling [GO:0000077]	3	3	3	9
cholesterol homeostasis [GO:0042632]	3	3	3	9
regulation of megakaryocyte differentiation [GO:0045652]	4	2	3	9
nuclear-transcribed mRNA catabolic process, no-go decay [GO:0070966]	3	3	3	9
mRNA 3'-end processing by stem-loop binding and cleavage [GO:0006398]	3	3	3	9
mRNA alternative polyadenylation [GO:0110104]	3	3	3	9
apoptotic signaling pathway [GO:0097190]	3	3	3	9
regulation of mitotic cell cycle [GO:0007346]	3	3	3	9
gamete generation [GO:0007276]	3	3	3	9
mature ribosome assembly [GO:0042256]	3	3	3	9
negative regulation of intrinsic apoptotic signaling pathway [GO:2001243]	3	3	3	9
primary miRNA processing [GO:0031053]	3	3	3	9
positive regulation of MAPK cascade [GO:0043410]	3	3	3	9
positive regulation of mRNA 3'-end processing [GO:0031442]	3	3	3	9
positive regulation of telomere maintenance [GO:0032206]	3	3	3	9
enzyme-directed rRNA pseudouridine synthesis [GO:0000455]	4	2	3	9
peptidyl-proline hydroxylation to 4-hydroxy-L-proline [GO:0018401]	3	3	3	9
negative regulation of translational initiation in response to stress [GO:0032057]	3	3	3	9
positive regulation of neuron death [GO:1901216]	3	3	3	9
regulation of catalytic activity [GO:0050790]	3	3	3	9
response to heat [GO:0009408]	3	3	3	9
response to peptide hormone [GO:0043434]	3	3	3	9
negative regulation of neuron death [GO:1901215]	3	3	3	9
cytoplasmic translational termination [GO:0002184]	3	3	3	9
DNA deamination [GO:0045006]	3	3	3	9
snoRNA localization [GO:0048254]	3	3	3	9
maturation of 5.8S rRNA from tricistronic rRNA transcript (SSU-rRNA, 5.8S rRNA, LSU-rRNA) [GO:0000466]	3	3	3	9
mitochondrial translational termination [GO:0070126]	3	3	3	9
positive regulation of mitochondrial RNA catabolic process [GO:0000962]	3	3	3	9
chromatin silencing [GO:0006342]	3	3	3	9
DNA methylation-dependent heterochromatin assembly [GO:0006346]	3	3	3	9
dendritic transport of messenger ribonucleoprotein complex [GO:0098963]	3	3	3	9
negative regulation of stem cell differentiation [GO:2000737]	3	3	3	9
cell surface receptor signaling pathway [GO:0007166]	3	3	3	9
response to insulin [GO:0032868]	3	3	3	9
ventricular septum development [GO:0003281]	3	3	3	9
regulation of DNA methylation [GO:0044030]	3	3	3	9
cellular response to estrogen stimulus [GO:0071391]	3	3	3	9
protein-containing complex assembly [GO:0065003]	3	3	3	9
stem cell differentiation [GO:0048863]	3	3	3	9
mitochondrial fusion [GO:0008053]	3	3	3	9
snRNA catabolic process [GO:0016076]	3	3	3	9
RNA stabilization [GO:0043489]	3	3	3	9
cleavage involved in rRNA processing [GO:0000469]	3	3	3	9
regulation of cellular senescence [GO:2000772]	4	3	2	9
cellular response to interferon-alpha [GO:0035457]	3	3	3	9
regulation of ribonuclease activity [GO:0060700]	3	3	3	9
membrane organization [GO:0061024]	3	3	3	9
regulation of telomerase activity [GO:0051972]	3	3	3	9
viral RNA genome replication [GO:0039694]	3	3	3	9
mitochondrial mRNA catabolic process [GO:0000958]	3	3	3	9
positive regulation of TORC1 signaling [GO:1904263]	3	3	3	9
peptidyl-lysine hydroxylation [GO:0017185]	3	3	3	9
mitochondrion morphogenesis [GO:0070584]	3	3	3	9
cellular protein localization [GO:0034613]	3	3	3	9
amyloid-beta clearance by transcytosis [GO:0150093]	3	3	3	9
small GTPase mediated signal transduction [GO:0007264]	3	3	3	9
positive regulation of exocytosis [GO:0045921]	3	3	3	9
spleen development [GO:0048536]	3	3	3	9
negative regulation of T-helper 17 cell differentiation [GO:2000320]	3	3	3	9
T cell homeostasis [GO:0043029]	3	3	3	9
positive regulation of TOR signaling [GO:0032008]	3	3	3	9
neuron development [GO:0048666]	3	3	3	9
mRNA 5'-splice site recognition [GO:0000395]	3	3	3	9
regulation of telomere maintenance via telomerase [GO:0032210]	3	3	3	9
protein targeting to ER [GO:0045047]	3	3	3	9
negative regulation of protein phosphorylation [GO:0001933]	3	3	3	9
RNA 3' uridylation [GO:0071076]	3	3	3	9
organelle assembly [GO:0070925]	3	3	3	9
erythrocyte differentiation [GO:0030218]	3	3	2	8
tRNA catabolic process [GO:0016078]	2	3	3	8
positive regulation of MDA-5 signaling pathway [GO:1900245]	3	2	3	8
cellular response to peptide hormone stimulus [GO:0071375]	2	3	3	8
DNA cytosine deamination [GO:0070383]	3	2	3	8
actin filament organization [GO:0007015]	3	3	2	8
protein secretion [GO:0009306]	4	1	3	8
regulation of cytokine production [GO:0001817]	3	2	3	8
trophectodermal cell differentiation [GO:0001829]	3	2	3	8
protein localization to nucleus [GO:0034504]	3	2	3	8
negative regulation of viral transcription [GO:0032897]	3	2	3	8
microtubule cytoskeleton organization [GO:0000226]	2	3	3	8
neuron differentiation [GO:0030182]	3	2	3	8
deadenylation-independent decapping of nuclear-transcribed mRNA [GO:0031087]	3	2	3	8
positive regulation of myeloid dendritic cell cytokine production [GO:0002735]	3	3	2	8
response to exogenous dsRNA [GO:0043330]	3	3	2	8
cellular response to estradiol stimulus [GO:0071392]	3	3	2	8
detection of virus [GO:0009597]	3	3	2	8
positive regulation of DNA-binding transcription factor activity [GO:0051091]	3	3	2	8
positive regulation of interleukin-6 production [GO:0032755]	3	3	2	8
positive regulation of response to cytokine stimulus [GO:0060760]	3	3	2	8
CUT catabolic process [GO:0071034]	3	2	3	8
rRNA pseudouridine synthesis [GO:0031118]	2	3	3	8
snRNA pseudouridine synthesis [GO:0031120]	2	3	3	8
lung development [GO:0030324]	3	2	3	8
positive regulation of mitotic cell cycle [GO:0045931]	3	2	3	8
cellular response to reactive oxygen species [GO:0034614]	3	2	3	8
U1 snRNA 3'-end processing [GO:0034473]	3	3	2	8
U5 snRNA 3'-end processing [GO:0034476]	3	3	2	8
biomineral tissue development [GO:0031214]	2	3	3	8
snoRNA guided rRNA pseudouridine synthesis [GO:0000454]	2	3	3	8
mitochondrial translational elongation [GO:0070125]	2	3	3	8
regulation of chromatin organization [GO:1902275]	3	2	3	8
NLS-bearing protein import into nucleus [GO:0006607]	3	3	2	8
DNA catabolic process, exonucleolytic [GO:0000738]	3	2	3	8
response to mechanical stimulus [GO:0009612]	2	3	3	8
atrioventricular valve morphogenesis [GO:0003181]	3	3	2	8
response to antibiotic [GO:0046677]	2	3	3	8
negative regulation of cytokine production [GO:0001818]	2	3	3	8
box C/D snoRNP assembly [GO:0000492]	3	2	3	8
DNA ADP-ribosylation [GO:0030592]	3	2	3	8
cellular protein modification process [GO:0006464]	2	3	3	8
double-strand break repair via nonhomologous end joining [GO:0006303]	3	2	3	8
pseudouridine synthesis [GO:0001522]	2	3	3	8
exocytosis [GO:0006887]	2	3	3	8
positive regulation of epithelial cell migration [GO:0010634]	2	3	3	8
autophagy [GO:0006914]	4	2	2	8
regulation of protein localization [GO:0032880]	3	3	2	8
antigen processing and presentation [GO:0019882]	2	3	3	8
T cell differentiation in thymus [GO:0033077]	2	3	3	8
protein kinase B signaling [GO:0043491]	2	3	3	8
cellular response to epidermal growth factor stimulus [GO:0071364]	2	3	3	8
tRNA-type intron splice site recognition and cleavage [GO:0000379]	3	3	2	8
negative regulation of angiogenesis [GO:0016525]	3	2	2	7
regulation of cell morphogenesis [GO:0022604]	3	2	2	7
positive regulation of histone deacetylation [GO:0031065]	3	2	2	7
oxidative single-stranded RNA demethylation [GO:0035553]	3	2	2	7
negative regulation of single stranded viral RNA replication via double stranded DNA intermediate [GO:0045869]	4	1	2	7
positive regulation of dendritic spine development [GO:0060999]	3	3	1	7
epidermal growth factor receptor signaling pathway [GO:0007173]	3	2	2	7
protein localization to Golgi apparatus [GO:0034067]	3	2	2	7
centrosome cycle [GO:0007098]	3	2	2	7
actin cytoskeleton organization [GO:0030036]	4	1	2	7
regulation of cell differentiation [GO:0045595]	3	2	2	7
endonucleolytic cleavage of tricistronic rRNA transcript (SSU-rRNA, 5.8S rRNA, LSU-rRNA) [GO:0000479]	3	2	2	7
adult locomotory behavior [GO:0008344]	3	2	2	7
nucleotide-excision repair [GO:0006289]	3	2	2	7
regulation of mitotic cell cycle phase transition [GO:1901990]	3	2	2	7
mitochondrial large ribosomal subunit assembly [GO:1902775]	3	2	2	7
positive regulation of protein serine/threonine kinase activity [GO:0071902]	3	2	2	7
positive regulation of intracellular mRNA localization [GO:1904582]	1	3	3	7
positive regulation of telomere maintenance via telomere lengthening [GO:1904358]	2	3	2	7
regulation of transcription by RNA polymerase III [GO:0006359]	3	2	2	7
DNA catabolic process, endonucleolytic [GO:0000737]	2	2	3	7
DNA metabolic process [GO:0006259]	3	2	2	7
cellular response to drug [GO:0035690]	3	2	2	7
myelination [GO:0042552]	3	2	2	7
behavioral fear response [GO:0001662]	3	2	2	7
response to ethanol [GO:0045471]	2	2	3	7
TOR signaling [GO:0031929]	3	1	3	7
negative regulation of autophagy [GO:0010507]	2	3	2	7
hair follicle maturation [GO:0048820]	3	2	2	7
regulation of respiratory system process [GO:0044065]	3	2	2	7
cellular response to ionizing radiation [GO:0071479]	2	2	3	7
circadian regulation of gene expression [GO:0032922]	3	2	2	7
positive regulation of MAP kinase activity [GO:0043406]	3	2	2	7
inositol phosphate metabolic process [GO:0043647]	2	2	3	7
ribosomal protein import into nucleus [GO:0006610]	3	2	2	7
rRNA 2'-O-methylation [GO:0000451]	2	2	3	7
regulation of centrosome duplication [GO:0010824]	3	2	2	7
positive regulation of protein localization to nucleolus [GO:1904751]	3	2	2	7
tRNA export from nucleus [GO:0006409]	2	2	3	7
endonucleolytic cleavage to generate mature 5'-end of SSU-rRNA from (SSU-rRNA, 5.8S rRNA, LSU-rRNA) [GO:0000472]	3	1	3	7
nucleosome assembly [GO:0006334]	3	2	2	7
ATP metabolic process [GO:0046034]	1	3	3	7
cell death [GO:0008219]	2	3	2	7
liver regeneration [GO:0097421]	2	2	3	7
transcription by RNA polymerase I [GO:0006360]	2	2	3	7
negative regulation of peptidyl-serine phosphorylation [GO:0033137]	2	2	3	7
skeletal system morphogenesis [GO:0048705]	3	2	2	7
regulation of androgen receptor signaling pathway [GO:0060765]	2	2	3	7
regulation of exocytosis [GO:0017157]	3	1	3	7
vesicle docking involved in exocytosis [GO:0006904]	3	1	3	7
mitotic cytokinesis [GO:0000281]	1	3	3	7
U2-type prespliceosome assembly [GO:1903241]	3	2	2	7
negative regulation of inflammatory response [GO:0050728]	1	3	3	7
single fertilization [GO:0007338]	2	2	3	7
regulation of keratinocyte proliferation [GO:0010837]	1	3	3	7
mitochondrial tRNA processing [GO:0090646]	3	2	2	7
response to wounding [GO:0009611]	1	3	3	7
cellular iron ion homeostasis [GO:0006879]	2	2	2	6
intestinal absorption [GO:0050892]	2	2	2	6
base conversion or substitution editing [GO:0016553]	3	1	2	6
definitive hemopoiesis [GO:0060216]	2	2	2	6
response to interferon-alpha [GO:0035455]	2	2	2	6
mRNA cleavage involved in gene silencing by miRNA [GO:0035279]	2	2	2	6
siRNA loading onto RISC involved in RNA interference [GO:0035087]	2	2	2	6
cell cycle G2/M phase transition [GO:0044839]	2	2	2	6
regulation of histone phosphorylation [GO:0033127]	2	2	2	6
negative regulation of smooth muscle cell proliferation [GO:0048662]	2	2	2	6
positive regulation of phosphorylation [GO:0042327]	2	2	2	6
response to hormone [GO:0009725]	3	1	2	6
regulation of DNA replication [GO:0006275]	2	2	2	6
cell redox homeostasis [GO:0045454]	2	2	2	6
negative regulation of transposition [GO:0010529]	3	1	2	6
activation of phospholipase D activity [GO:0031584]	2	2	2	6
bicellular tight junction assembly [GO:0070830]	2	2	2	6
maintenance of protein location in nucleus [GO:0051457]	2	2	2	6
tubulin complex assembly [GO:0007021]	2	2	2	6
protein localization to Golgi membrane [GO:1903292]	2	2	2	6
anterograde axonal transport [GO:0008089]	2	2	2	6
lysosome localization [GO:0032418]	2	2	2	6
phagosome-lysosome fusion [GO:0090385]	2	2	2	6
bone marrow development [GO:0048539]	2	2	2	6
heart morphogenesis [GO:0003007]	2	2	2	6
homeostasis of number of cells [GO:0048872]	2	2	2	6
response to retinoic acid [GO:0032526]	2	2	2	6
positive regulation of lipid storage [GO:0010884]	2	2	2	6
anatomical structure development [GO:0048856]	2	2	2	6
nuclear export [GO:0051168]	2	2	2	6
lung alveolus development [GO:0048286]	2	2	2	6
RNA transport [GO:0050658]	2	2	2	6
DNA methylation [GO:0006306]	2	2	2	6
negative regulation of Notch signaling pathway [GO:0045746]	3	1	2	6
positive regulation of DNA-templated transcription, initiation [GO:2000144]	2	2	2	6
positive regulation of intrinsic apoptotic signaling pathway [GO:2001244]	2	2	2	6
cortical actin cytoskeleton organization [GO:0030866]	3	1	2	6
endoplasmic reticulum unfolded protein response [GO:0030968]	3	1	2	6
positive regulation of dendritic spine morphogenesis [GO:0061003]	2	2	2	6
negative regulation of catalytic activity [GO:0043086]	2	2	2	6
positive regulation by host of viral transcription [GO:0043923]	2	2	2	6
blood vessel remodeling [GO:0001974]	2	2	2	6
cardiac septum morphogenesis [GO:0060411]	2	2	2	6
cognition [GO:0050890]	2	2	2	6
limb development [GO:0060173]	2	2	2	6
regulation of neurogenesis [GO:0050767]	2	2	2	6
retina development in camera-type eye [GO:0060041]	2	2	2	6
positive regulation of transcription by RNA polymerase III [GO:0045945]	2	2	2	6
prepulse inhibition [GO:0060134]	2	2	2	6
positive regulation of calcineurin-NFAT signaling cascade [GO:0070886]	2	2	2	6
positive regulation of cytoplasmic mRNA processing body assembly [GO:0010606]	2	2	2	6
oligodendrocyte differentiation [GO:0048709]	2	2	2	6
response to lipopolysaccharide [GO:0032496]	2	2	2	6
ubiquinone biosynthetic process [GO:0006744]	2	2	2	6
cellular response to arsenic-containing substance [GO:0071243]	2	2	2	6
messenger ribonucleoprotein complex assembly [GO:1990120]	2	2	2	6
protein tetramerization [GO:0051262]	2	2	2	6
transcription initiation from RNA polymerase III promoter [GO:0006384]	2	2	2	6
peptidyl-lysine monomethylation [GO:0018026]	3	1	2	6
positive regulation of cysteine-type endopeptidase activity involved in apoptotic process [GO:0043280]	2	2	2	6
histone H2A monoubiquitination [GO:0035518]	2	2	2	6
proteasomal protein catabolic process [GO:0010498]	2	2	2	6
UV-damage excision repair [GO:0070914]	2	2	2	6
cis assembly of pre-catalytic spliceosome [GO:0000354]	2	2	2	6
negative regulation of DNA damage checkpoint [GO:2000002]	2	2	2	6
positive regulation of cell growth involved in cardiac muscle cell development [GO:0061051]	2	2	2	6
extrinsic apoptotic signaling pathway via death domain receptors [GO:0008625]	2	2	2	6
intrinsic apoptotic signaling pathway [GO:0097193]	2	2	2	6
negative regulation of cysteine-type endopeptidase activity involved in apoptotic process [GO:0043154]	2	2	2	6
negative regulation of NIK/NF-kappaB signaling [GO:1901223]	2	2	2	6
positive regulation of NLRP3 inflammasome complex assembly [GO:1900227]	2	2	2	6
positive regulation of protein acetylation [GO:1901985]	2	2	2	6
positive regulation of translation in response to endoplasmic reticulum stress [GO:0036493]	2	2	2	6
translation reinitiation [GO:0002188]	2	2	2	6
ossification [GO:0001503]	2	2	2	6
positive regulation of transcription initiation from RNA polymerase II promoter [GO:0060261]	2	2	2	6
regulation of embryonic development [GO:0045995]	2	2	2	6
spliceosomal complex disassembly [GO:0000390]	2	2	2	6
cellular protein-containing complex assembly [GO:0034622]	2	2	2	6
positive regulation of DNA replication [GO:0045740]	2	2	2	6
positive regulation of DNA topoisomerase (ATP-hydrolyzing) activity [GO:2000373]	2	2	2	6
positive regulation of fibroblast proliferation [GO:0048146]	2	2	2	6
targeting of mRNA for destruction involved in RNA interference [GO:0030423]	2	2	2	6
production of siRNA involved in RNA interference [GO:0030422]	2	2	2	6
nuclear-transcribed mRNA catabolic process, exonucleolytic [GO:0000291]	2	2	2	6
polyuridylation-dependent mRNA catabolic process [GO:1990074]	2	2	2	6
box H/ACA RNA 3'-end processing [GO:0000495]	2	2	2	6
positive regulation of protein localization to Cajal body [GO:1904871]	3	1	2	6
toxin transport [GO:1901998]	2	2	2	6
DNA damage response, signal transduction by p53 class mediator [GO:0030330]	2	2	2	6
negative regulation of cell cycle G1/S phase transition [GO:1902807]	2	2	2	6
response to cocaine [GO:0042220]	2	2	2	6
regulation of neuron apoptotic process [GO:0043523]	2	2	2	6
cellular response to growth factor stimulus [GO:0071363]	2	2	2	6
negative regulation of guanyl-nucleotide exchange factor activity [GO:1905098]	2	2	2	6
PERK-mediated unfolded protein response [GO:0036499]	2	2	2	6
positive regulation of type B pancreatic cell apoptotic process [GO:2000676]	2	2	2	6
response to manganese-induced endoplasmic reticulum stress [GO:1990737]	2	2	2	6
adaptive immune response [GO:0002250]	2	2	2	6
cellular response to leucine starvation [GO:1990253]	2	2	2	6
negative regulation by host of viral genome replication [GO:0044828]	2	2	2	6
hippocampus development [GO:0021766]	2	2	2	6
cap-dependent translational initiation [GO:0002191]	2	2	2	6
negative regulation of excitatory postsynaptic potential [GO:0090394]	2	2	2	6
regulation of translation at postsynapse, modulating synaptic transmission [GO:0099578]	2	2	2	6
eukaryotic translation initiation factor 4F complex assembly [GO:0097010]	2	2	2	6
developmental process [GO:0032502]	2	2	2	6
energy homeostasis [GO:0097009]	2	2	2	6
positive regulation of cell death [GO:0010942]	2	2	2	6
positive regulation of translational elongation [GO:0045901]	1	2	3	6
positive regulation of translational termination [GO:0045905]	1	2	3	6
posttranscriptional gene silencing [GO:0016441]	2	2	2	6
transcription-coupled nucleotide-excision repair [GO:0006283]	2	2	2	6
DNA double-strand break processing [GO:0000729]	2	2	2	6
nuclear retention of unspliced pre-mRNA at the site of transcription [GO:0071048]	2	2	2	6
BMP signaling pathway [GO:0030509]	2	1	3	6
positive regulation of ruffle assembly [GO:1900029]	2	2	2	6
phenylalanyl-tRNA aminoacylation [GO:0006432]	2	2	2	6
intrinsic apoptotic signaling pathway by p53 class mediator [GO:0072332]	2	1	3	6
positive regulation of histone phosphorylation [GO:0033129]	2	2	2	6
positive regulation of double-strand break repair via homologous recombination [GO:1905168]	2	2	2	6
positive regulation of stress granule assembly [GO:0062029]	2	2	2	6
activation of MAPKKK activity [GO:0000185]	3	1	2	6
cellular response to mechanical stimulus [GO:0071260]	2	2	2	6
positive regulation of reactive oxygen species metabolic process [GO:2000379]	2	2	2	6
regulation of cyclin-dependent protein serine/threonine kinase activity [GO:0000079]	2	2	2	6
regulation of translational fidelity [GO:0006450]	2	2	2	6
positive regulation of protein localization to chromosome, telomeric region [GO:1904816]	2	2	2	6
stem cell division [GO:0017145]	2	2	2	6
positive regulation of protein-containing complex assembly [GO:0031334]	2	2	2	6
negative regulation of phosphatase activity [GO:0010923]	2	2	2	6
negative regulation of cell migration [GO:0030336]	2	2	2	6
methylglyoxal catabolic process to D-lactate via S-lactoyl-glutathione [GO:0019243]	2	2	2	6
lymphocyte proliferation [GO:0046651]	2	2	2	6
lipid catabolic process [GO:0016042]	2	2	2	6
epithelial cell differentiation [GO:0030855]	2	2	2	6
positive regulation of brown fat cell differentiation [GO:0090336]	2	2	2	6
positive regulation of GTPase activity [GO:0043547]	2	2	2	6
tRNA aminoacylation for protein translation [GO:0006418]	2	2	2	6
MDA-5 signaling pathway [GO:0039530]	2	2	2	6
protein sumoylation [GO:0016925]	2	2	2	6
spindle assembly [GO:0051225]	2	2	2	6
phosphate-containing compound metabolic process [GO:0006796]	1	2	3	6
glucose metabolic process [GO:0006006]	2	2	2	6
immune system process [GO:0002376]	2	2	2	6
mitotic G2/M transition checkpoint [GO:0044818]	2	2	2	6
osteoclast differentiation [GO:0030316]	2	2	2	6
generation of catalytic spliceosome for second transesterification step [GO:0000350]	2	2	2	6
negative regulation of nitric oxide biosynthetic process [GO:0045019]	2	2	2	6
cytokine-mediated signaling pathway [GO:0019221]	2	2	2	6
regulation of synaptic transmission, GABAergic [GO:0032228]	2	2	2	6
response to glucocorticoid [GO:0051384]	2	2	2	6
ribosomal subunit export from nucleus [GO:0000054]	2	2	2	6
negative regulation of interleukin-8 production [GO:0032717]	2	2	2	6
heart valve development [GO:0003170]	2	2	2	6
cellular response to organic cyclic compound [GO:0071407]	2	2	2	6
maternal behavior [GO:0042711]	2	2	2	6
positive regulation of Wnt signaling pathway [GO:0030177]	2	2	2	6
response to nutrient levels [GO:0031667]	2	2	2	6
atrial septum development [GO:0003283]	2	2	2	6
endocardial cushion morphogenesis [GO:0003203]	2	2	2	6
negative regulation of signal transduction by p53 class mediator [GO:1901797]	2	2	2	6
positive regulation of proteasomal ubiquitin-dependent protein catabolic process [GO:0032436]	2	2	2	6
positive regulation of protein export from nucleus [GO:0046827]	2	2	2	6
negative regulation of protein catabolic process [GO:0042177]	2	2	2	6
snRNA (adenine-N6)-methylation [GO:0120049]	2	2	2	6
mitochondrion localization [GO:0051646]	2	2	2	6
negative regulation of transposition, RNA-mediated [GO:0010526]	2	2	2	6
rRNA import into mitochondrion [GO:0035928]	2	2	2	6
snRNA export from nucleus [GO:0006408]	2	2	2	6
negative regulation of mRNA polyadenylation [GO:1900364]	2	2	2	6
positive regulation of histone H3-K4 methylation [GO:0051571]	2	2	2	6
regulation of cellular respiration [GO:0043457]	2	2	2	6
DNA replication initiation [GO:0006270]	2	2	2	6
fat cell differentiation [GO:0045444]	2	2	2	6
positive regulation of transcription of nucleolar large rRNA by RNA polymerase I [GO:1901838]	2	2	2	6
mitotic G2 DNA damage checkpoint signaling [GO:0007095]	2	2	2	6
negative regulation of phosphatidylinositol 3-kinase signaling [GO:0014067]	2	2	2	6
negative regulation of protein kinase B signaling [GO:0051898]	2	2	2	6
cell aging [GO:0007569]	3	1	2	6
cellular response to interferon-beta [GO:0035458]	2	2	2	6
interleukin-27-mediated signaling pathway [GO:0070106]	2	2	2	6
negative regulation of chemokine (C-X-C motif) ligand 2 production [GO:2000342]	2	2	2	6
negative regulation of IP-10 production [GO:0071659]	2	2	2	6
positive regulation of monocyte chemotactic protein-1 production [GO:0071639]	2	2	2	6
protein complex oligomerization [GO:0051259]	2	2	2	6
protein deubiquitination [GO:0016579]	2	2	2	6
protein deubiquitination involved in ubiquitin-dependent protein catabolic process [GO:0071947]	2	2	2	6
protein K63-linked deubiquitination [GO:0070536]	2	2	2	6
germline cell cycle switching, mitotic to meiotic cell cycle [GO:0051729]	2	2	2	6
collagen fibril organization [GO:0030199]	2	2	2	6
regulation of long-term synaptic potentiation [GO:1900271]	2	2	2	6
female gamete generation [GO:0007292]	2	2	2	6
peptidyl-serine ADP-ribosylation [GO:0018312]	2	2	2	6
positive regulation of SMAD protein signal transduction [GO:0060391]	2	2	2	6
mRNA metabolic process [GO:0016071]	2	2	2	6
inner cell mass cell proliferation [GO:0001833]	2	2	2	6
hydroxylysine biosynthetic process [GO:0046947]	2	2	2	6
mitochondrial RNA 3'-end processing [GO:0000965]	2	2	2	6
mitochondrial RNA 5'-end processing [GO:0000964]	2	2	2	6
positive regulation of miRNA catabolic process [GO:2000627]	2	2	2	6
protein peptidyl-prolyl isomerization [GO:0000413]	2	2	2	6
histone H4-R3 methylation [GO:0043985]	2	2	2	6
cardiac muscle tissue development [GO:0048738]	2	2	2	6
negative regulation of G1/S transition of mitotic cell cycle [GO:2000134]	2	2	2	6
negative regulation of RNA splicing [GO:0033119]	2	2	2	6
positive regulation of protein dephosphorylation [GO:0035307]	2	2	2	6
establishment of protein localization to membrane [GO:0090150]	2	2	2	6
fibroblast growth factor receptor signaling pathway [GO:0008543]	2	2	2	6
phagosome maturation [GO:0090382]	2	2	2	6
COPII-coated vesicle cargo loading [GO:0090110]	2	2	2	6
positive regulation of glycoprotein metabolic process [GO:1903020]	2	2	2	6
virion assembly [GO:0019068]	2	2	2	6
regulation of autophagosome assembly [GO:2000785]	2	2	2	6
early endosome to late endosome transport [GO:0045022]	2	2	2	6
negative regulation of myeloid cell differentiation [GO:0045638]	2	2	2	6
meiotic cell cycle [GO:0051321]	2	2	2	6
B cell homeostasis [GO:0001782]	2	2	2	6
lymph node development [GO:0048535]	2	2	2	6
regulation of miRNA metabolic process [GO:2000628]	2	2	2	6
T cell proliferation [GO:0042098]	2	2	2	6
T follicular helper cell differentiation [GO:0061470]	2	2	2	6
negative regulation of epithelial cell proliferation [GO:0050680]	2	2	2	6
DNA replication, removal of RNA primer [GO:0043137]	2	2	2	6
positive regulation of protein exit from endoplasmic reticulum [GO:0070863]	2	2	2	6
regulation of COPII vesicle coating [GO:0003400]	2	2	2	6
vesicle organization [GO:0016050]	2	2	2	6
hematopoietic stem cell proliferation [GO:0071425]	2	2	2	6
negative regulation of termination of RNA polymerase II transcription, poly(A)-coupled [GO:2000805]	2	2	2	6
histone H3 deacetylation [GO:0070932]	2	2	2	6
regulation of dephosphorylation [GO:0035303]	2	2	2	6
negative regulation of myoblast differentiation [GO:0045662]	2	2	2	6
cotranslational protein targeting to membrane [GO:0006613]	2	2	2	6
SRP-dependent cotranslational protein targeting to membrane, signal sequence recognition [GO:0006617]	2	2	2	6
negative regulation of DNA-templated transcription, elongation [GO:0032785]	2	2	2	6
regulation of transcription elongation from RNA polymerase II promoter [GO:0034243]	2	2	2	6
chromatin maintenance [GO:0070827]	2	2	2	6
negative regulation of nuclear-transcribed mRNA poly(A) tail shortening [GO:0060212]	2	2	2	6
platelet-derived growth factor receptor signaling pathway [GO:0048008]	2	2	2	6
tRNA N1-guanine methylation [GO:0002939]	2	2	2	6
mitochondrial tRNA 3'-end processing [GO:1990180]	2	2	2	6
mitochondrial tRNA methylation [GO:0070901]	2	2	2	6
regulation of protein export from nucleus [GO:0046825]	2	2	2	6
nuclear-transcribed mRNA catabolic process, endonucleolytic cleavage-dependent decay [GO:0000294]	2	2	2	6
telomere maintenance via semi-conservative replication [GO:0032201]	2	2	2	6
apoptotic chromosome condensation [GO:0030263]	2	2	1	5
positive regulation of monocyte differentiation [GO:0045657]	1	2	2	5
generation of precursor metabolites and energy [GO:0006091]	1	2	2	5
adenosine to inosine editing [GO:0006382]	2	1	2	5
regulation of stem cell proliferation [GO:0072091]	1	2	2	5
oxidative single-stranded DNA demethylation [GO:0035552]	3	1	1	5
positive regulation of protein secretion [GO:0050714]	2	2	1	5
positive regulation of cell cycle [GO:0045787]	2	1	2	5
cellular response to cAMP [GO:0071320]	1	2	2	5
long-term synaptic depression [GO:0060292]	2	2	1	5
toxin metabolic process [GO:0009404]	2	1	2	5
positive regulation of microtubule polymerization [GO:0031116]	1	2	2	5
cellular calcium ion homeostasis [GO:0006874]	2	1	2	5
negative regulation of retinoic acid receptor signaling pathway [GO:0048387]	2	1	2	5
positive regulation of endothelial cell migration [GO:0010595]	2	1	2	5
positive regulation of substrate adhesion-dependent cell spreading [GO:1900026]	2	1	2	5
response to testosterone [GO:0033574]	2	1	2	5
histone H3-R2 methylation [GO:0034970]	2	1	2	5
T cell differentiation [GO:0030217]	2	1	2	5
cap1 mRNA methylation [GO:0097309]	2	1	2	5
long-term memory [GO:0007616]	3	1	1	5
response to ischemia [GO:0002931]	2	1	2	5
tRNA aminoacylation [GO:0043039]	2	1	2	5
positive regulation of catalytic activity [GO:0043085]	2	1	2	5
positive regulation by virus of viral protein levels in host cell [GO:0046726]	2	2	1	5
oogenesis [GO:0048477]	2	1	2	5
antiviral innate immune response [GO:0140374]	2	2	1	5
cytoplasmic pattern recognition receptor signaling pathway in response to virus [GO:0039528]	2	2	1	5
positive regulation of interleukin-8 production [GO:0032757]	2	2	1	5
regulation of type III interferon production [GO:0034344]	2	2	1	5
RIG-I signaling pathway [GO:0039529]	2	2	1	5
regulation of double-strand break repair [GO:2000779]	2	2	1	5
viral genome replication [GO:0019079]	2	2	1	5
response to alkaloid [GO:0043279]	1	2	2	5
negative regulation of nuclear-transcribed mRNA catabolic process, nonsense-mediated decay [GO:2000623]	2	2	1	5
regulation of innate immune response [GO:0045088]	2	1	2	5
positive regulation of inflammatory response [GO:0050729]	2	1	2	5
apoptotic DNA fragmentation [GO:0006309]	1	2	2	5
positive regulation of long-term synaptic potentiation [GO:1900273]	2	2	1	5
cytoplasmic translational initiation [GO:0002183]	2	2	1	5
modulation of chemical synaptic transmission [GO:0050804]	1	2	2	5
cellular response to nutrient levels [GO:0031669]	2	2	1	5
IRE1-mediated unfolded protein response [GO:0036498]	3	1	1	5
regulation of macroautophagy [GO:0016241]	2	1	2	5
neural crest cell development [GO:0014032]	3	1	1	5
epithelial to mesenchymal transition [GO:0001837]	3	0	2	5
box C/D RNA 3'-end processing [GO:0000494]	2	1	2	5
cellular response to calcium ion [GO:0071277]	1	2	2	5
glutaminyl-tRNAGln biosynthesis via transamidation [GO:0070681]	2	1	2	5
mRNA transcription by RNA polymerase II [GO:0042789]	2	2	1	5
positive regulation of interferon-gamma production [GO:0032729]	2	2	1	5
negative regulation of B cell proliferation [GO:0030889]	2	1	2	5
negative regulation of interleukin-6 production [GO:0032715]	2	1	2	5
negative regulation of osteoclast differentiation [GO:0045671]	2	1	2	5
positive regulation of erythrocyte differentiation [GO:0045648]	2	1	2	5
negative regulation of interleukin-2 production [GO:0032703]	1	2	2	5
histone H4-K16 acetylation [GO:0043984]	2	1	2	5
astral microtubule organization [GO:0030953]	2	2	1	5
establishment of protein localization [GO:0045184]	2	2	1	5
mitotic spindle assembly [GO:0090307]	2	2	1	5
positive regulation of macroautophagy [GO:0016239]	2	1	2	5
negative regulation of mitochondrial RNA catabolic process [GO:0000961]	1	2	2	5
positive regulation of muscle cell differentiation [GO:0051149]	2	1	2	5
forebrain radial glial cell differentiation [GO:0021861]	2	1	2	5
gliogenesis [GO:0042063]	2	1	2	5
regulation of rRNA processing [GO:2000232]	2	1	2	5
endothelial to hematopoietic transition [GO:0098508]	2	1	2	5
positive regulation of cap-independent translational initiation [GO:1903679]	2	1	2	5
DNA methylation on adenine [GO:0032775]	2	1	2	5
positive regulation of vascular associated smooth muscle cell apoptotic process [GO:1905461]	2	1	2	5
protein targeting to mitochondrion [GO:0006626]	2	1	2	5
mitochondrial ribosome assembly [GO:0061668]	2	1	2	5
histone H2A acetylation [GO:0043968]	1	2	2	5
histone H4 acetylation [GO:0043967]	1	2	2	5
termination of mitochondrial transcription [GO:0006393]	2	1	2	5
negative regulation of protein autophosphorylation [GO:0031953]	1	2	2	5
box H/ACA snoRNP assembly [GO:0000493]	2	1	2	5
rRNA modification [GO:0000154]	2	1	2	5
mitochondrial respiratory chain complex I assembly [GO:0032981]	1	2	2	5
response to osmotic stress [GO:0006970]	1	2	2	5
glucose homeostasis [GO:0042593]	2	1	2	5
type I interferon signaling pathway [GO:0060337]	2	1	2	5
lipid metabolic process [GO:0006629]	1	2	2	5
mRNA 3'-end processing [GO:0031124]	2	1	2	5
regulation of mRNA 3'-end processing [GO:0031440]	1	2	2	5
negative regulation of cell cycle [GO:0045786]	2	1	2	5
negative regulation of cytokine production involved in inflammatory response [GO:1900016]	2	1	2	5
negative regulation of vascular associated smooth muscle cell proliferation [GO:1904706]	2	1	2	5
cellular response to dsRNA [GO:0071359]	2	1	2	5
neural tube development [GO:0021915]	1	2	2	5
regulation of transcription by RNA polymerase I [GO:0006356]	1	2	2	5
regulation of chromosome segregation [GO:0051983]	2	2	1	5
mitochondrial tRNA pseudouridine synthesis [GO:0070902]	2	1	2	5
regulation of vesicle-mediated transport [GO:0060627]	1	2	2	5
endosome to lysosome transport [GO:0008333]	2	1	2	5
intra-Golgi vesicle-mediated transport [GO:0006891]	2	2	1	5
regulation of definitive erythrocyte differentiation [GO:0010724]	2	2	1	5
SMAD protein signal transduction [GO:0060395]	2	1	2	5
ventricular septum morphogenesis [GO:0060412]	2	2	1	5
response to arsenic-containing substance [GO:0046685]	2	1	2	5
smoothened signaling pathway [GO:0007224]	1	2	2	5
histone H3-K4 dimethylation [GO:0044648]	2	1	2	5
histone H3-K4 monomethylation [GO:0097692]	2	1	2	5
t-circle formation [GO:0090656]	2	1	2	5
granulocyte differentiation [GO:0030851]	2	2	1	5
phosphatidylinositol 3-kinase signaling [GO:0014065]	1	2	2	5
response to zinc ion [GO:0010043]	1	2	2	5
peptidyl-threonine phosphorylation [GO:0018107]	2	2	1	5
regulation of myoblast differentiation [GO:0045661]	1	2	2	5
tRNA 3'-end processing [GO:0042780]	1	2	2	5
response to starvation [GO:0042594]	2	2	1	5
response to tumor necrosis factor [GO:0034612]	1	2	2	5
cellular response to granulocyte macrophage colony-stimulating factor stimulus [GO:0097011]	1	2	2	5
cellular response to transforming growth factor beta stimulus [GO:0071560]	1	2	2	5
ERK1 and ERK2 cascade [GO:0070371]	1	2	2	5
negative regulation of mitotic cell cycle phase transition [GO:1901991]	1	2	2	5
regulation of B cell differentiation [GO:0045577]	1	2	2	5
establishment of protein localization to telomere [GO:0070200]	2	1	1	4
protection from non-homologous end joining at telomere [GO:0031848]	2	1	1	4
skeletal system development [GO:0001501]	2	1	1	4
urogenital system development [GO:0001655]	2	1	1	4
negative regulation of protein kinase activity by regulation of protein phosphorylation [GO:0044387]	2	1	1	4
developmental growth [GO:0048589]	2	1	1	4
neuron migration [GO:0001764]	2	1	1	4
oxidative demethylation [GO:0070989]	3	0	1	4
placenta development [GO:0001890]	2	1	1	4
regulation of lipid storage [GO:0010883]	2	1	1	4
negative regulation of smooth muscle cell differentiation [GO:0051151]	2	1	1	4
cytidine deamination [GO:0009972]	2	1	1	4
establishment of Sertoli cell barrier [GO:0097368]	2	1	1	4
extracellular matrix organization [GO:0030198]	2	1	1	4
B cell differentiation [GO:0030183]	2	1	1	4
negative regulation of B cell apoptotic process [GO:0002903]	2	1	1	4
regulation of germinal center formation [GO:0002634]	2	1	1	4
regulation of GTPase activity [GO:0043087]	2	1	1	4
regulation of inflammatory response [GO:0050727]	2	1	1	4
negative regulation of intrinsic apoptotic signaling pathway in response to DNA damage [GO:1902230]	2	1	1	4
hematopoietic stem cell differentiation [GO:0060218]	2	1	1	4
epithelium development [GO:0060429]	2	1	1	4
sensory perception of sound [GO:0007605]	2	1	1	4
positive regulation of signal transduction by p53 class mediator [GO:1901798]	2	1	1	4
negative regulation of cytoplasmic translational elongation [GO:1900248]	2	1	1	4
positive regulation of mRNA polyadenylation [GO:1900365]	2	1	1	4
regulation of dendritic spine development [GO:0060998]	2	1	1	4
regulation of synaptic plasticity [GO:0048167]	2	1	1	4
peptidyl-lysine dimethylation [GO:0018027]	2	1	1	4
defense response to tumor cell [GO:0002357]	2	1	1	4
positive regulation of protein autophosphorylation [GO:0031954]	2	1	1	4
negative regulation of MDA-5 signaling pathway [GO:0039534]	2	0	2	4
DNA catabolic process [GO:0006308]	1	1	2	4
RNA destabilization [GO:0050779]	2	1	1	4
peptidyl-lysine methylation [GO:0018022]	2	1	1	4
regulation of cell growth [GO:0001558]	2	1	1	4
positive regulation of endocytic recycling [GO:2001137]	2	1	1	4
positive regulation of myoblast fusion [GO:1901741]	2	1	1	4
response to amino acid starvation [GO:1990928]	2	0	2	4
cellular macromolecule biosynthetic process [GO:0034645]	1	2	1	4
erythrocyte maturation [GO:0043249]	2	1	1	4
hair cell differentiation [GO:0035315]	2	1	1	4
nucleotide-excision repair, DNA duplex unwinding [GO:0000717]	2	1	1	4
nucleotide-excision repair, DNA incision [GO:0033683]	2	1	1	4
transcription elongation from RNA polymerase I promoter [GO:0006362]	2	1	1	4
UV protection [GO:0009650]	2	1	1	4
intrinsic apoptotic signaling pathway in response to endoplasmic reticulum stress [GO:0070059]	2	1	1	4
positive regulation of JUN kinase activity [GO:0043507]	2	1	1	4
heterochromatin assembly by small RNA [GO:0031048]	2	1	1	4
regulation of protein catabolic process [GO:0042176]	2	1	1	4
regulation of TOR signaling [GO:0032006]	2	1	1	4
regulation of multicellular organism growth [GO:0040014]	2	1	1	4
negative regulation of blood vessel endothelial cell migration [GO:0043537]	2	1	1	4
glutamine metabolic process [GO:0006541]	2	1	1	4
PML body organization [GO:0030578]	2	1	1	4
circadian regulation of translation [GO:0097167]	2	1	1	4
response to calcium ion [GO:0051592]	1	2	1	4
DNA damage response, signal transduction by p53 class mediator resulting in transcription of p21 class mediator [GO:0006978]	2	1	1	4
visual learning [GO:0008542]	2	1	1	4
cytoskeleton organization [GO:0007010]	2	1	1	4
cellular hyperosmotic response [GO:0071474]	2	1	1	4
vesicle-mediated transport in synapse [GO:0099003]	2	1	1	4
DNA damage response, signal transduction by p53 class mediator resulting in cell cycle arrest [GO:0006977]	2	1	1	4
negative regulation of DNA damage response, signal transduction by p53 class mediator [GO:0043518]	2	1	1	4
long-term synaptic potentiation [GO:0060291]	2	1	1	4
positive regulation of G2/M transition of mitotic cell cycle [GO:0010971]	2	1	1	4
synapse assembly [GO:0007416]	2	1	1	4
histone lysine methylation [GO:0034968]	1	1	2	4
peptidyl-glutamine methylation [GO:0018364]	1	1	2	4
regulation of cell death [GO:0010941]	1	1	2	4
positive regulation of protein kinase activity [GO:0045860]	2	1	1	4
ribosomal small subunit export from nucleus [GO:0000056]	2	1	1	4
regulation of cell adhesion [GO:0030155]	2	1	1	4
positive regulation of stem cell differentiation [GO:2000738]	2	1	1	4
collagen metabolic process [GO:0032963]	2	1	1	4
mitochondrial DNA metabolic process [GO:0032042]	2	1	1	4
establishment of protein localization to chromatin [GO:0071169]	2	1	1	4
DNA-dependent DNA replication [GO:0006261]	3	0	1	4
negative regulation of anoikis [GO:2000811]	2	1	1	4
positive regulation of axon extension [GO:0045773]	1	2	1	4
positive regulation of myoblast differentiation [GO:0045663]	2	1	1	4
chromosome separation [GO:0051304]	2	1	1	4
histone H3-K4 methylation [GO:0051568]	2	1	1	4
Notch signaling pathway [GO:0007219]	2	1	1	4
transcription initiation from mitochondrial promoter [GO:0006391]	2	0	2	4
U6 snRNA 3'-end processing [GO:0034477]	2	1	1	4
nucleoside triphosphate catabolic process [GO:0009143]	0	2	2	4
negative regulation of erythrocyte differentiation [GO:0045647]	0	2	2	4
nuclear-transcribed mRNA catabolic process, deadenylation-independent decay [GO:0031086]	0	2	2	4
p38MAPK cascade [GO:0038066]	0	2	2	4
regulation of keratinocyte apoptotic process [GO:1902172]	0	2	2	4
regulation of keratinocyte differentiation [GO:0045616]	0	2	2	4
response to iron(II) ion [GO:0010040]	1	1	1	3
isocitrate metabolic process [GO:0006102]	1	1	1	3
hematopoietic stem cell homeostasis [GO:0061484]	1	1	1	3
negative regulation of RNA interference [GO:1900369]	1	1	1	3
somatic diversification of immune receptors via somatic mutation [GO:0002566]	1	1	1	3
mRNA cleavage involved in gene silencing by siRNA [GO:0090625]	1	1	1	3
negative regulation of amyloid precursor protein biosynthetic process [GO:0042985]	1	1	1	3
positive regulation of translation, ncRNA-mediated [GO:0045975]	1	1	1	3
positive regulation of trophoblast cell migration [GO:1901165]	1	1	1	3
male meiotic nuclear division [GO:0007140]	1	1	1	3
synaptonemal complex assembly [GO:0007130]	1	1	1	3
cell-cell signaling [GO:0007267]	1	1	1	3
leukocyte migration [GO:0050900]	1	1	1	3
negative regulation of endothelial cell proliferation [GO:0001937]	1	1	1	3
positive regulation of glucagon secretion [GO:0070094]	1	1	1	3
cellular response to prostaglandin E stimulus [GO:0071380]	1	1	1	3
nuclear membrane disassembly [GO:0051081]	1	1	1	3
fatty acid metabolic process [GO:0006631]	1	1	1	3
regulation of mitochondrial membrane permeability involved in programmed necrotic cell death [GO:1902445]	1	1	1	3
actin filament polymerization [GO:0030041]	1	1	1	3
activation of phospholipase A2 activity [GO:0032431]	1	1	1	3
activation of phospholipase C activity [GO:0007202]	1	1	1	3
activation of protein kinase B activity [GO:0032148]	1	1	1	3
antibacterial humoral response [GO:0019731]	1	1	1	3
antifungal humoral response [GO:0019732]	1	1	1	3
antimicrobial humoral immune response mediated by antimicrobial peptide [GO:0061844]	1	1	1	3
cell communication [GO:0007154]	1	1	1	3
defense response to Gram-positive bacterium [GO:0050830]	1	1	1	3
diacylglycerol biosynthetic process [GO:0006651]	1	1	1	3
homeostatic process [GO:0042592]	1	1	1	3
response to yeast [GO:0001878]	1	1	1	3
blood vessel maturation [GO:0001955]	1	1	1	3
base-excision repair, gap-filling [GO:0006287]	1	1	1	3
negative regulation of smooth muscle cell migration [GO:0014912]	1	1	1	3
telomere maintenance via base-excision repair [GO:0097698]	1	1	1	3
negative regulation of viral process [GO:0048525]	2	0	1	3
apical protein localization [GO:0045176]	1	1	1	3
dendritic spine development [GO:0060996]	1	1	1	3
establishment or maintenance of epithelial cell apical/basal polarity [GO:0045197]	1	1	1	3
regulation of postsynapse organization [GO:0099175]	1	1	1	3
regulation of reactive oxygen species metabolic process [GO:2000377]	1	1	1	3
response to axon injury [GO:0048678]	1	1	1	3
Golgi vesicle transport [GO:0048193]	1	1	1	3
positive regulation of cell-substrate adhesion [GO:0010811]	1	1	1	3
regulation of microtubule polymerization [GO:0031113]	1	1	1	3
brown fat cell differentiation [GO:0050873]	1	1	1	3
determination of left/right symmetry [GO:0007368]	2	0	1	3
antigen processing and presentation following phagocytosis [GO:0002747]	1	1	1	3
antigen processing and presentation of polysaccharide antigen via MHC class II [GO:0002505]	1	1	1	3
autophagosome-lysosome fusion [GO:0061909]	1	1	1	3
calcium ion regulated lysosome exocytosis [GO:1990927]	1	1	1	3
endosome to lysosome transport of low-density lipoprotein particle [GO:0090117]	1	1	1	3
late endosome to lysosome transport [GO:1902774]	1	1	1	3
natural killer cell mediated cytotoxicity [GO:0042267]	1	1	1	3
plasma membrane repair [GO:0001778]	1	1	1	3
viral exocytosis [GO:0046754]	1	1	1	3
glomerular visceral epithelial cell development [GO:0072015]	1	1	1	3
lung saccule development [GO:0060430]	1	1	1	3
monoubiquitinated histone H2A deubiquitination [GO:0035522]	1	1	1	3
negative regulation of lipid storage [GO:0010888]	1	1	1	3
negative regulation of peroxisome proliferator activated receptor signaling pathway [GO:0035359]	1	1	1	3
positive regulation of retinoic acid receptor signaling pathway [GO:0048386]	1	1	1	3
regulation of kidney size [GO:0035564]	1	1	1	3
thymus development [GO:0048538]	1	1	1	3
positive regulation of peroxisome proliferator activated receptor signaling pathway [GO:0035360]	1	1	1	3
positive regulation of hematopoietic stem cell proliferation [GO:1902035]	1	1	1	3
negative regulation of receptor internalization [GO:0002091]	1	1	1	3
regulation of cytoplasmic mRNA processing body assembly [GO:0010603]	1	1	1	3
RNA polymerase I preinitiation complex assembly [GO:0001188]	1	1	1	3
modulation of age-related behavioral decline [GO:0090647]	1	1	1	3
regulation of DNA-templated transcription in response to stress [GO:0043620]	1	1	1	3
cleavage in ITS2 between 5.8S rRNA and LSU-rRNA of tricistronic rRNA transcript (SSU-rRNA, 5.8S rRNA, LSU-rRNA) [GO:0000448]	1	1	1	3
positive regulation of dendrite morphogenesis [GO:0050775]	1	1	1	3
histone H3-R17 methylation [GO:0034971]	1	1	1	3
negative regulation of dendrite development [GO:2000171]	1	1	1	3
regulation of intracellular estrogen receptor signaling pathway [GO:0033146]	1	1	1	3
regulation of mRNA binding [GO:1902415]	1	1	1	3
cysteinyl-tRNA aminoacylation [GO:0006423]	1	1	1	3
intracellular mRNA localization [GO:0008298]	1	1	1	3
mitochondrial fragmentation involved in apoptotic process [GO:0043653]	1	1	1	3
positive regulation of DNA damage checkpoint [GO:2000003]	1	1	1	3
regulation of protein deacetylation [GO:0090311]	1	1	1	3
cellular response to interleukin-2 [GO:0071352]	1	1	1	3
cellular response to prolactin [GO:1990646]	1	1	1	3
cellular response to wortmannin [GO:1904568]	1	1	1	3
covalent chromatin modification [GO:0016569]	1	1	1	3
positive regulation of transcription from RNA polymerase II promoter in response to oxidative stress [GO:0036091]	1	1	1	3
adult heart development [GO:0007512]	1	1	1	3
adult walking behavior [GO:0007628]	1	1	1	3
aorta morphogenesis [GO:0035909]	1	1	1	3
atrioventricular canal development [GO:0036302]	1	1	1	3
blood circulation [GO:0008015]	1	1	1	3
cranial nerve development [GO:0021545]	1	1	1	3
embryonic hindlimb morphogenesis [GO:0035116]	1	1	1	3
face development [GO:0060324]	1	1	1	3
female genitalia development [GO:0030540]	1	1	1	3
genitalia development [GO:0048806]	1	1	1	3
inner ear morphogenesis [GO:0042472]	1	1	1	3
innervation [GO:0060384]	1	1	1	3
nose development [GO:0043584]	1	1	1	3
olfactory behavior [GO:0042048]	1	1	1	3
olfactory bulb development [GO:0021772]	1	1	1	3
olfactory nerve development [GO:0021553]	1	1	1	3
positive regulation of multicellular organism growth [GO:0040018]	1	1	1	3
regulation of growth hormone secretion [GO:0060123]	1	1	1	3
regulation of release of sequestered calcium ion into cytosol by sarcoplasmic reticulum [GO:0010880]	1	1	1	3
right ventricular compact myocardium morphogenesis [GO:0003226]	1	1	1	3
secondary palate development [GO:0062009]	1	1	1	3
semicircular canal morphogenesis [GO:0048752]	1	1	1	3
ventricular trabecula myocardium morphogenesis [GO:0003222]	1	1	1	3
digestive tract development [GO:0048565]	1	1	1	3
negative regulation of fibroblast apoptotic process [GO:2000270]	1	1	1	3
release of sequestered calcium ion into cytosol [GO:0051209]	1	1	1	3
response to cold [GO:0009409]	1	1	1	3
intracellular distribution of mitochondria [GO:0048312]	1	1	1	3
G-quadruplex DNA formation [GO:0071919]	1	1	1	3
negative regulation of intracellular estrogen receptor signaling pathway [GO:0033147]	1	1	1	3
regulation of tyrosine phosphorylation of STAT protein [GO:0042509]	1	1	1	3
axonogenesis [GO:0007409]	1	1	1	3
chemical synaptic transmission [GO:0007268]	1	1	1	3
cyclic nucleotide catabolic process [GO:0009214]	1	1	1	3
forebrain development [GO:0030900]	1	1	1	3
regulation of mitochondrial membrane permeability [GO:0046902]	1	1	1	3
substantia nigra development [GO:0021762]	1	1	1	3
glycerol metabolic process [GO:0006071]	1	1	1	3
regulation of ubiquinone biosynthetic process [GO:0010795]	1	1	1	3
cellular response to decreased oxygen levels [GO:0036294]	1	1	1	3
ionotropic glutamate receptor signaling pathway [GO:0035235]	1	1	1	3
neuropeptide signaling pathway [GO:0007218]	1	1	1	3
arginyl-tRNA aminoacylation [GO:0006420]	1	1	1	3
tRNA C3-cytosine methylation [GO:0106217]	1	1	1	3
cellular response to hydroperoxide [GO:0071447]	1	1	1	3
regulation of NMDA receptor activity [GO:2000310]	1	1	1	3
positive regulation of extrinsic apoptotic signaling pathway in absence of ligand [GO:2001241]	1	1	1	3
regulation of actin cytoskeleton reorganization [GO:2000249]	1	1	1	3
regulation of cell motility [GO:2000145]	1	1	1	3
regulation of cell shape [GO:0008360]	1	1	1	3
regulation of focal adhesion assembly [GO:0051893]	1	1	1	3
regulation of mitotic nuclear division [GO:0007088]	1	1	1	3
regulation of myosin II filament organization [GO:0043519]	1	1	1	3
regulation of smooth muscle contraction [GO:0006940]	1	1	1	3
cellular response to menadione [GO:0036245]	1	1	1	3
negative regulation of programmed cell death [GO:0043069]	1	1	1	3
biological process involved in interaction with symbiont [GO:0051702]	1	1	1	3
positive regulation of gluconeogenesis [GO:0045722]	1	1	1	3
positive regulation of viral release from host cell [GO:1902188]	1	1	1	3
anterior head development [GO:0097065]	1	1	1	3
regulation of steroid biosynthetic process [GO:0050810]	1	1	1	3
R-loop disassembly [GO:0062176]	1	1	1	3
positive regulation of DNA biosynthetic process [GO:2000573]	1	1	1	3
cellular response to osmotic stress [GO:0071470]	1	1	1	3
lipid homeostasis [GO:0055088]	1	1	1	3
negative regulation of extrinsic apoptotic signaling pathway via death domain receptors [GO:1902042]	1	1	1	3
positive regulation of chemokine (C-C motif) ligand 5 production [GO:0071651]	1	1	1	3
positive regulation of protein K63-linked ubiquitination [GO:1902523]	1	1	1	3
positive regulation of toll-like receptor 7 signaling pathway [GO:0034157]	1	1	1	3
positive regulation of toll-like receptor 8 signaling pathway [GO:0034161]	1	1	1	3
regulation of rRNA stability [GO:0044357]	1	1	1	3
spermatid differentiation [GO:0048515]	1	1	1	3
viral RNA genome packaging [GO:0019074]	1	1	1	3
cellular response to arsenite ion [GO:1903843]	1	1	1	3
positive regulation of cardioblast differentiation [GO:0051891]	1	1	1	3
positive regulation of hematopoietic progenitor cell differentiation [GO:1901534]	1	1	1	3
regulation of transcription from RNA polymerase II promoter involved in spermatogenesis [GO:1902064]	1	1	1	3
DNA-templated viral transcription [GO:0039695]	1	1	1	3
positive regulation of DNA repair [GO:0045739]	1	1	1	3
positive regulation of interleukin-18 production [GO:0032741]	1	1	1	3
positive regulation of polysome binding [GO:1905698]	1	1	1	3
positive regulation of viral transcription [GO:0050434]	1	1	1	3
positive regulation of viral translation [GO:1904973]	1	1	1	3
pyroptosis [GO:0070269]	1	1	1	3
regulation of cytoplasmic translation [GO:2000765]	1	1	1	3
regulation of defense response to virus by host [GO:0050691]	1	1	1	3
small RNA loading onto RISC [GO:0070922]	1	1	1	3
conversion of ds siRNA to ss siRNA [GO:0036404]	1	1	1	3
conversion of ds siRNA to ss siRNA involved in RNA interference [GO:0033168]	1	1	1	3
negative regulation of Schwann cell proliferation [GO:0010626]	1	1	1	3
nerve development [GO:0021675]	1	1	1	3
neuron projection morphogenesis [GO:0048812]	1	1	1	3
NIK/NF-kappaB signaling [GO:0038061]	1	1	1	3
peripheral nervous system myelin formation [GO:0032290]	1	1	1	3
positive regulation of myelination [GO:0031643]	1	1	1	3
positive regulation of Schwann cell differentiation [GO:0014040]	1	1	1	3
mitotic sister chromatid separation [GO:0051306]	1	1	1	3
positive regulation of establishment of protein localization to telomere [GO:1904851]	1	1	1	3
scaRNA localization to Cajal body [GO:0090666]	1	1	1	3
axonemal dynein complex assembly [GO:0070286]	1	1	1	3
cilium-dependent cell motility [GO:0060285]	1	1	1	3
epithelial cilium movement involved in extracellular fluid movement [GO:0003351]	1	1	1	3
establishment of left/right asymmetry [GO:0061966]	1	1	1	3
inner dynein arm assembly [GO:0036159]	1	1	1	3
outer dynein arm assembly [GO:0036158]	1	1	1	3
mast cell activation [GO:0045576]	1	1	1	3
peripheral nervous system myelin maintenance [GO:0032287]	1	1	1	3
postsynapse organization [GO:0099173]	1	1	1	3
response to metal ion [GO:0010038]	1	1	1	3
activation of cysteine-type endopeptidase activity involved in apoptotic process [GO:0006919]	1	1	1	3
protein hydroxylation [GO:0018126]	1	1	1	3
low-density lipoprotein particle clearance [GO:0034383]	1	1	1	3
positive regulation of cholesterol storage [GO:0010886]	1	1	1	3
pinocytosis [GO:0006907]	1	1	1	3
positive regulation of peptidyl-tyrosine phosphorylation [GO:0050731]	1	1	1	3
activation of MAPKK activity [GO:0000186]	1	1	1	3
negative regulation of osteoblast proliferation [GO:0033689]	1	1	1	3
positive regulation of chemokine production [GO:0032722]	1	1	1	3
positive regulation of cytokine production [GO:0001819]	1	1	1	3
positive regulation of stress-activated MAPK cascade [GO:0032874]	1	1	1	3
regulation of hematopoietic progenitor cell differentiation [GO:1901532]	1	1	1	3
regulation of hematopoietic stem cell proliferation [GO:1902033]	1	1	1	3
regulation of NLRP3 inflammasome complex assembly [GO:1900225]	1	1	1	3
cellular response to cold [GO:0070417]	1	1	1	3
eiF2alpha phosphorylation in response to endoplasmic reticulum stress [GO:0036492]	1	1	1	3
GCN2-mediated signaling [GO:0140469]	1	1	1	3
induction by virus of host autophagy [GO:0039520]	1	1	1	3
negative regulation of CREB transcription factor activity [GO:0032792]	1	1	1	3
neuron projection extension [GO:1990138]	1	1	1	3
positive regulation of adaptive immune response [GO:0002821]	1	1	1	3
positive regulation of translational initiation in response to starvation [GO:0071264]	1	1	1	3
regulation of feeding behavior [GO:0060259]	1	1	1	3
regulation of translational initiation by eIF2 alpha phosphorylation [GO:0010998]	1	1	1	3
T cell activation involved in immune response [GO:0002286]	1	1	1	3
viral translation [GO:0019081]	1	1	1	3
astrocyte development [GO:0014002]	1	1	1	3
astrocyte differentiation [GO:0048708]	1	1	1	3
response to lithium ion [GO:0010226]	1	1	1	3
positive regulation of translational fidelity [GO:0045903]	1	1	1	3
negative regulation of RNA-directed 5'-3' RNA polymerase activity [GO:1900260]	1	1	1	3
associative learning [GO:0008306]	1	1	1	3
cellular response to brain-derived neurotrophic factor stimulus [GO:1990416]	1	1	1	3
cellular response to selenite ion [GO:0072715]	1	1	1	3
embryonic cranial skeleton morphogenesis [GO:0048701]	1	1	1	3
exploration behavior [GO:0035640]	1	1	1	3
negative regulation of selenocysteine incorporation [GO:1904570]	1	1	1	3
negative regulation of selenocysteine insertion sequence binding [GO:1904574]	1	1	1	3
response to organic cyclic compound [GO:0014070]	1	1	1	3
cellular response to dexamethasone stimulus [GO:0071549]	1	1	1	3
cAMP-mediated signaling [GO:0019933]	1	1	1	3
insulin receptor signaling pathway [GO:0008286]	1	1	1	3
negative regulation of peptidyl-threonine phosphorylation [GO:0010801]	1	1	1	3
positive regulation of cellular protein metabolic process [GO:0032270]	1	1	1	3
positive regulation of eukaryotic translation initiation factor 4F complex assembly [GO:1905537]	1	1	1	3
positive regulation of mRNA cap binding [GO:1905612]	1	1	1	3
positive regulation of peptidyl-serine phosphorylation [GO:0033138]	1	1	1	3
regulation of cellular response to stress [GO:0080135]	1	1	1	3
regulation of polysome binding [GO:1905696]	1	1	1	3
regulation of presynapse assembly [GO:1905606]	1	1	1	3
sexual reproduction [GO:0019953]	1	1	1	3
negative regulation of gene silencing by miRNA [GO:0060965]	1	1	1	3
blastocyst development [GO:0001824]	1	1	1	3
nucleologenesis [GO:0017126]	1	1	1	3
DNA topological change [GO:0006265]	1	1	1	3
interstrand cross-link repair [GO:0036297]	1	1	1	3
rRNA 3'-end processing [GO:0031125]	1	1	1	3
translational termination [GO:0006415]	1	1	1	3
glutathione metabolic process [GO:0006749]	1	1	1	3
hydrogen sulfide metabolic process [GO:0070813]	1	1	1	3
nuclear polyadenylation-dependent antisense transcript catabolic process [GO:0071040]	1	1	1	3
nuclear polyadenylation-dependent CUT catabolic process [GO:0071039]	1	1	1	3
nuclear polyadenylation-dependent snoRNA catabolic process [GO:0071036]	1	1	1	3
nuclear polyadenylation-dependent snRNA catabolic process [GO:0071037]	1	1	1	3
isotype switching [GO:0045190]	1	1	1	3
positive regulation of isotype switching [GO:0045830]	1	1	1	3
intermediate filament cytoskeleton organization [GO:0045104]	1	1	1	3
protein localization to cytoskeleton [GO:0044380]	1	1	1	3
mitochondrial RNA metabolic process [GO:0000959]	1	1	1	3
mitochondrial RNA processing [GO:0000963]	1	1	1	3
histone glutamine methylation [GO:1990258]	1	1	1	3
cellular response to hydroxyurea [GO:0072711]	1	1	1	3
glutamate receptor signaling pathway [GO:0007215]	1	1	1	3
modulation by host of viral RNA genome replication [GO:0044830]	1	1	1	3
negative regulation of long-term synaptic depression [GO:1900453]	1	1	1	3
negative regulation of mRNA catabolic process [GO:1902373]	1	1	1	3
negative regulation of synaptic vesicle exocytosis [GO:2000301]	1	1	1	3
negative regulation of voltage-gated calcium channel activity [GO:1901386]	1	1	1	3
positive regulation of filopodium assembly [GO:0051491]	1	1	1	3
positive regulation of intracellular transport of viral material [GO:1901254]	1	1	1	3
positive regulation of proteasomal protein catabolic process [GO:1901800]	1	1	1	3
positive regulation of receptor internalization [GO:0002092]	1	1	1	3
regulation of neuronal action potential [GO:0098908]	1	1	1	3
regulation of neurotransmitter secretion [GO:0046928]	1	1	1	3
enzyme-directed rRNA 2'-O-methylation [GO:0000453]	1	1	1	3
skeletal muscle organ development [GO:0060538]	1	1	1	3
cytoplasmic sequestering of NF-kappaB [GO:0007253]	1	1	1	3
negative regulation of peptidyl-serine phosphorylation of STAT protein [GO:0033140]	1	1	1	3
negative regulation of protein serine/threonine kinase activity [GO:0071901]	1	1	1	3
signal transduction in response to DNA damage [GO:0042770]	1	1	1	3
GMP biosynthetic process [GO:0006177]	1	1	1	3
purine nucleobase biosynthetic process [GO:0009113]	1	1	1	3
purine ribonucleoside monophosphate biosynthetic process [GO:0009168]	1	1	1	3
T cell mediated immunity [GO:0002456]	1	1	1	3
positive regulation of pri-miRNA transcription by RNA polymerase II [GO:1902895]	1	1	1	3
positive regulation of protein sumoylation [GO:0033235]	1	1	1	3
negative regulation of protein sumoylation [GO:0033234]	1	1	1	3
anterior/posterior pattern specification [GO:0009952]	1	1	1	3
morphogenesis of embryonic epithelium [GO:0016331]	1	1	1	3
negative regulation of cell-cell adhesion [GO:0022408]	1	1	1	3
negative regulation of collagen binding [GO:0033342]	1	1	1	3
negative regulation of DNA replication [GO:0008156]	1	1	1	3
negative regulation of DNA binding [GO:0043392]	1	1	1	3
glutathione biosynthetic process [GO:0006750]	1	1	1	3
maintenance of DNA methylation [GO:0010216]	1	1	1	3
pericentric heterochromatin assembly [GO:0031508]	1	1	1	3
negative regulation of peptidyl-lysine acetylation [GO:2000757]	1	1	1	3
steroid biosynthetic process [GO:0006694]	1	1	1	3
cerebellum development [GO:0021549]	2	1	0	3
positive regulation of telomerase RNA reverse transcriptase activity [GO:1905663]	1	2	0	3
positive regulation of low-density lipoprotein receptor activity [GO:1905599]	1	1	1	3
positive regulation of receptor-mediated endocytosis [GO:0048260]	1	1	1	3
regulation of intrinsic apoptotic signaling pathway in response to DNA damage by p53 class mediator [GO:1902165]	1	1	1	3
regulation of low-density lipoprotein particle clearance [GO:0010988]	1	1	1	3
regulation of mRNA stability involved in response to oxidative stress [GO:2000815]	1	1	1	3
adaptive thermogenesis [GO:1990845]	1	1	1	3
cardiac muscle cell development [GO:0055013]	1	1	1	3
negative regulation of kinase activity [GO:0033673]	1	1	1	3
positive regulation of attachment of mitotic spindle microtubules to kinetochore [GO:1902425]	1	1	1	3
positive regulation of stem cell proliferation [GO:2000648]	1	1	1	3
protein localization to spindle microtubule [GO:1902889]	1	1	1	3
regulation of mitotic spindle assembly [GO:1901673]	1	1	1	3
RNA localization to chromatin [GO:1990280]	1	1	1	3
chemotaxis [GO:0006935]	1	1	1	3
defense response to protozoan [GO:0042832]	1	1	1	3
positive regulation of actin cytoskeleton reorganization [GO:2000251]	1	1	1	3
positive regulation of epithelial cell proliferation [GO:0050679]	1	1	1	3
positive regulation of miRNA metabolic process [GO:2000630]	1	1	1	3
positive regulation of phospholipase C activity [GO:0010863]	1	1	1	3
positive regulation of protein targeting to membrane [GO:0090314]	1	1	1	3
positive regulation of Ras protein signal transduction [GO:0046579]	1	1	1	3
positive regulation of wound healing [GO:0090303]	1	1	1	3
regulation of neurotransmitter receptor localization to postsynaptic specialization membrane [GO:0098696]	1	1	1	3
T-helper 1 type immune response [GO:0042088]	1	1	1	3
isoleucyl-tRNA aminoacylation [GO:0006428]	1	1	1	3
mitotic sister chromatid segregation [GO:0000070]	1	1	1	3
nucleosome mobilization [GO:0042766]	1	1	1	3
positive regulation of nuclear cell cycle DNA replication [GO:0010571]	1	1	1	3
regulation of G1/S transition of mitotic cell cycle [GO:2000045]	1	1	1	3
regulation of transcription from RNA polymerase II promoter in response to stress [GO:0043618]	1	1	1	3
inositol phosphate-mediated signaling [GO:0048016]	1	1	1	3
endochondral ossification [GO:0001958]	1	1	1	3
ruffle assembly [GO:0097178]	1	1	1	3
erythrocyte homeostasis [GO:0034101]	1	1	1	3
iron ion homeostasis [GO:0055072]	1	1	1	3
iron ion transport [GO:0006826]	1	1	1	3
protoporphyrinogen IX biosynthetic process [GO:0006782]	1	1	1	3
peptidyl-lysine acetylation [GO:0018394]	1	1	1	3
G2/M transition of mitotic cell cycle [GO:0000086]	1	1	1	3
regulation of RNA export from nucleus [GO:0046831]	1	1	1	3
cellular response to cytokine stimulus [GO:0071345]	1	1	1	3
negative regulation of low-density lipoprotein particle clearance [GO:0010989]	1	1	1	3
endocrine signaling [GO:0038002]	1	1	1	3
epithelial tube branching involved in lung morphogenesis [GO:0060441]	1	1	1	3
female pregnancy [GO:0007565]	1	1	1	3
forebrain astrocyte development [GO:0021897]	1	1	1	3
homeostasis of number of cells within a tissue [GO:0048873]	1	1	1	3
negative regulation of cell differentiation [GO:0045596]	1	1	1	3
positive regulation of cellular senescence [GO:2000774]	1	1	1	3
positive regulation of nitric-oxide synthase activity [GO:0051000]	1	1	1	3
positive regulation of Rac protein signal transduction [GO:0035022]	1	1	1	3
response to mineralocorticoid [GO:0051385]	1	1	1	3
striated muscle cell differentiation [GO:0051146]	1	1	1	3
positive regulation of snRNA transcription by RNA polymerase II [GO:1905382]	2	0	1	3
leucyl-tRNA aminoacylation [GO:0006429]	1	1	1	3
mitochondrion transport along microtubule [GO:0047497]	1	1	1	3
Fc-epsilon receptor signaling pathway [GO:0038095]	2	0	1	3
JNK cascade [GO:0007254]	2	0	1	3
regulation of DNA-binding transcription factor activity [GO:0051090]	2	0	1	3
positive regulation of protein ubiquitination [GO:0031398]	2	0	1	3
negative regulation of defense response to bacterium [GO:1900425]	1	1	1	3
negative regulation of apoptotic signaling pathway [GO:2001234]	1	1	1	3
positive regulation of phosphatidylinositol 3-kinase signaling [GO:0014068]	1	1	1	3
positive regulation of protein kinase B signaling [GO:0051897]	1	1	1	3
positive regulation of chromatin binding [GO:0035563]	1	1	1	3
tissue development [GO:0009888]	1	1	1	3
depyrimidination [GO:0045008]	1	1	1	3
biotin metabolic process [GO:0006768]	1	1	1	3
leucine catabolic process [GO:0006552]	1	1	1	3
amyloid fibril formation [GO:1990000]	1	1	1	3
blood vessel development [GO:0001568]	1	1	1	3
cellular response to actinomycin D [GO:0072717]	1	1	1	3
cellular response to alkaloid [GO:0071312]	1	1	1	3
cellular response to UV-C [GO:0071494]	1	1	1	3
cellular response to vitamin B1 [GO:0071301]	1	1	1	3
negative regulation of intrinsic apoptotic signaling pathway by p53 class mediator [GO:1902254]	1	1	1	3
negative regulation of protein processing [GO:0010955]	1	1	1	3
positive regulation of vascular associated smooth muscle cell migration [GO:1904754]	1	1	1	3
protein destabilization [GO:0031648]	1	1	1	3
proteolysis involved in cellular protein catabolic process [GO:0051603]	1	1	1	3
regulation of heart rate [GO:0002027]	1	1	1	3
response to ether [GO:0045472]	1	1	1	3
response to formaldehyde [GO:1904404]	1	1	1	3
response to iron ion [GO:0010039]	1	1	1	3
response to magnesium ion [GO:0032026]	1	1	1	3
response to morphine [GO:0043278]	1	1	1	3
response to steroid hormone [GO:0048545]	1	1	1	3
response to water-immersion restraint stress [GO:1990785]	1	1	1	3
transcription factor catabolic process [GO:0036369]	1	1	1	3
traversing start control point of mitotic cell cycle [GO:0007089]	1	1	1	3
negative regulation of hematopoietic progenitor cell differentiation [GO:1901533]	1	1	1	3
negative regulation of 3'-UTR-mediated mRNA stabilization [GO:1905869]	1	1	1	3
S-adenosylmethionine biosynthetic process [GO:0006556]	1	1	1	3
regulation of mitochondrial DNA replication [GO:0090296]	1	1	1	3
regulation of mitochondrial transcription [GO:1903108]	1	1	1	3
chondrocyte hypertrophy [GO:0003415]	1	1	1	3
regulation of fat cell differentiation [GO:0045598]	1	1	1	3
mitochondrial membrane fusion [GO:1990613]	1	1	1	3
positive regulation of mitochondrial membrane potential [GO:0010918]	1	1	1	3
camera-type eye morphogenesis [GO:0048593]	1	1	1	3
mitochondrial membrane organization [GO:0007006]	1	1	1	3
negative regulation of Ras protein signal transduction [GO:0046580]	1	1	1	3
parkin-mediated stimulation of mitophagy in response to mitochondrial depolarization [GO:0061734]	1	1	1	3
protein localization to phagophore assembly site [GO:0034497]	1	1	1	3
response to unfolded protein [GO:0006986]	1	1	1	3
regulation of neuron projection arborization [GO:0150011]	1	1	1	3
L-methionine salvage from methylthioadenosine [GO:0019509]	1	1	1	3
L-methionine salvage from S-adenosylmethionine [GO:0019284]	1	1	1	3
smooth muscle cell differentiation [GO:0051145]	2	0	1	3
stem cell development [GO:0048864]	1	1	1	3
mitochondrial translational initiation [GO:0070124]	1	1	1	3
ERBB signaling pathway [GO:0038127]	1	1	1	3
negative regulation of epidermal growth factor receptor signaling pathway [GO:0042059]	1	1	1	3
negative regulation of protein tyrosine kinase activity [GO:0061099]	1	1	1	3
telomerase holoenzyme complex assembly [GO:1905323]	1	1	1	3
asparaginyl-tRNA aminoacylation [GO:0006421]	1	1	1	3
protein acetylation [GO:0006473]	1	1	1	3
rRNA acetylation involved in maturation of SSU-rRNA [GO:1904812]	1	1	1	3
tRNA acetylation [GO:0051391]	1	1	1	3
positive regulation of RNA binding [GO:1905216]	1	1	1	3
peptidyl-arginine hydroxylation [GO:0030961]	1	1	1	3
negative regulation of MHC class II biosynthetic process [GO:0045347]	1	1	1	3
rRNA metabolic process [GO:0016072]	1	1	1	3
I-kappaB kinase/NF-kappaB signaling [GO:0007249]	1	1	1	3
positive regulation of protein binding [GO:0032092]	1	1	1	3
positive regulation of RNA biosynthetic process [GO:1902680]	1	1	1	3
chromatin assembly [GO:0031497]	1	1	1	3
negative regulation of histone acetylation [GO:0035067]	1	1	1	3
box H/ACA RNA metabolic process [GO:0033979]	1	1	1	3
neural crest formation [GO:0014029]	1	1	1	3
nucleolus organization [GO:0007000]	1	1	1	3
regulation of protein import into nucleus [GO:0042306]	1	1	1	3
negative regulation of oxidative stress-induced neuron intrinsic apoptotic signaling pathway [GO:1903377]	1	1	1	3
negative regulation of transcription of nucleolar large rRNA by RNA polymerase I [GO:1901837]	1	1	1	3
positive regulation of protein K63-linked deubiquitination [GO:1903006]	1	1	1	3
protein localization to nucleoplasm [GO:1990173]	1	1	1	3
regulation of aerobic respiration [GO:1903715]	1	1	1	3
regulation of protein phosphorylation [GO:0001932]	1	1	1	3
regulation of RIG-I signaling pathway [GO:0039535]	1	1	1	3
negative regulation of RNA catabolic process [GO:1902369]	1	1	1	3
RNA interference [GO:0016246]	1	1	1	3
meiotic cell cycle checkpoint signaling [GO:0033313]	1	1	1	3
regulation of stem cell differentiation [GO:2000736]	1	1	1	3
tRNA stabilization [GO:0036416]	1	1	1	3
tRNA wobble base cytosine methylation [GO:0002127]	1	1	1	3
cerebral cortex development [GO:0021987]	1	1	1	3
corpus callosum development [GO:0022038]	1	1	1	3
regulation of myelination [GO:0031641]	1	1	1	3
positive regulation of mRNA cleavage [GO:0031439]	1	1	1	3
positive regulation of pro-B cell differentiation [GO:2000975]	1	1	1	3
negative regulation of RNA export from nucleus [GO:0046832]	1	1	1	3
nuclear pore complex assembly [GO:0051292]	1	1	1	3
viral entry into host cell [GO:0046718]	1	1	1	3
viral penetration into host nucleus [GO:0075732]	1	1	1	3
negative regulation of vascular endothelial growth factor production [GO:1904046]	1	1	1	3
protein localization to nuclear pore [GO:0090204]	1	1	1	3
positive regulation of cellular respiration [GO:1901857]	1	1	1	3
surfactant homeostasis [GO:0043129]	1	1	1	3
toll-like receptor 3 signaling pathway [GO:0034138]	1	1	1	3
toll-like receptor 4 signaling pathway [GO:0034142]	1	1	1	3
negative regulation of chemokine (C-C motif) ligand 5 production [GO:0071650]	1	1	1	3
negative regulation of chemokine (C-X-C motif) ligand 9 production [GO:0035395]	1	1	1	3
mucosal immune response [GO:0002385]	1	1	1	3
negative regulation of protein localization to nucleus [GO:1900181]	1	1	1	3
protein K11-linked deubiquitination [GO:0035871]	1	1	1	3
protein K48-linked deubiquitination [GO:0071108]	1	1	1	3
epidermal cell differentiation [GO:0009913]	1	1	1	3
mesoderm development [GO:0007498]	1	1	1	3
negative regulation of meiotic cell cycle phase transition [GO:1901994]	1	1	1	3
negative regulation of stem cell proliferation [GO:2000647]	1	1	1	3
skin development [GO:0043588]	1	1	1	3
blood coagulation [GO:0007596]	1	1	1	3
myeloid cell development [GO:0061515]	1	1	1	3
ncRNA deadenylation [GO:0110008]	1	1	1	3
RNA modification [GO:0009451]	1	1	1	3
ATP generation from poly-ADP-D-ribose [GO:1990966]	1	1	1	3
cellular response to amyloid-beta [GO:1904646]	1	1	1	3
cellular response to zinc ion [GO:0071294]	1	1	1	3
macrophage differentiation [GO:0030225]	1	1	1	3
mitochondrial DNA repair [GO:0043504]	1	1	1	3
negative regulation of ATP biosynthetic process [GO:2001170]	1	1	1	3
peptidyl-glutamic acid poly-ADP-ribosylation [GO:0018424]	1	1	1	3
positive regulation of cardiac muscle hypertrophy [GO:0010613]	1	1	1	3
positive regulation of intracellular estrogen receptor signaling pathway [GO:0033148]	1	1	1	3
positive regulation of mitochondrial depolarization [GO:0051901]	1	1	1	3
positive regulation of myofibroblast differentiation [GO:1904762]	1	1	1	3
positive regulation of protein localization to nucleus [GO:1900182]	1	1	1	3
positive regulation of single strand break repair [GO:1903518]	1	1	1	3
positive regulation of transcription regulatory region DNA binding [GO:2000679]	1	1	1	3
protein autoprocessing [GO:0016540]	1	1	1	3
protein modification process [GO:0036211]	1	1	1	3
regulation of cellular protein localization [GO:1903827]	1	1	1	3
regulation of oxidative stress-induced neuron intrinsic apoptotic signaling pathway [GO:1903376]	1	1	1	3
regulation of SMAD protein complex assembly [GO:0010990]	1	1	1	3
response to aldosterone [GO:1904044]	1	1	1	3
response to gamma radiation [GO:0010332]	1	1	1	3
signal transduction involved in regulation of gene expression [GO:0023019]	1	1	1	3
transforming growth factor beta receptor signaling pathway [GO:0007179]	1	1	1	3
NAD biosynthesis via nicotinamide riboside salvage pathway [GO:0034356]	2	0	1	3
viral protein processing [GO:0019082]	2	0	1	3
extrinsic apoptotic signaling pathway [GO:0097191]	1	1	1	3
histone modification [GO:0016570]	1	1	1	3
negative regulation of defense response to virus [GO:0050687]	1	1	1	3
negative regulation of oxidative phosphorylation [GO:0090324]	1	1	1	3
chromosome organization [GO:0051276]	1	1	1	3
endoderm development [GO:0007492]	1	1	1	3
mesenchymal to epithelial transition [GO:0060231]	1	1	1	3
nonfunctional rRNA decay [GO:0070651]	1	1	1	3
nuclear-transcribed mRNA catabolic process, non-stop decay [GO:0070481]	1	1	1	3
positive regulation of BMP signaling pathway [GO:0030513]	1	1	1	3
RNA surveillance [GO:0071025]	1	1	1	3
ether lipid biosynthetic process [GO:0008611]	1	1	1	3
peroxisome organization [GO:0007031]	1	1	1	3
protein import into peroxisome matrix [GO:0016558]	1	1	1	3
negative regulation of cysteine-type endopeptidase activity involved in apoptotic signaling pathway [GO:2001268]	1	1	1	3
negative regulation of histone H3-K9 dimethylation [GO:1900110]	1	1	1	3
negative regulation of histone H3-K9 trimethylation [GO:1900113]	1	1	1	3
negative regulation of histone H4-K16 acetylation [GO:2000619]	1	1	1	3
positive regulation of glucose mediated signaling pathway [GO:1902661]	1	1	1	3
positive regulation of histone H3-K9 acetylation [GO:2000617]	1	1	1	3
positive regulation of histone H4 acetylation [GO:0090240]	1	1	1	3
regulation of histone H3-K4 methylation [GO:0051569]	1	1	1	3
negative regulation of G2/M transition of mitotic cell cycle [GO:0010972]	1	1	1	3
negative regulation of telomerase activity [GO:0051974]	1	1	1	3
positive regulation of telomeric DNA binding [GO:1904744]	1	1	1	3
epidermis development [GO:0008544]	1	1	1	3
basement membrane assembly [GO:0070831]	1	1	1	3
cellular response to hormone stimulus [GO:0032870]	1	1	1	3
endothelial cell morphogenesis [GO:0001886]	1	1	1	3
epidermis morphogenesis [GO:0048730]	1	1	1	3
lung morphogenesis [GO:0060425]	1	1	1	3
protein O-linked glycosylation [GO:0006493]	1	1	1	3
vasodilation [GO:0042311]	1	1	1	3
negative regulation of neurotransmitter secretion [GO:0046929]	1	1	1	3
neuromuscular process controlling posture [GO:0050884]	1	1	1	3
regulation of dopamine metabolic process [GO:0042053]	1	1	1	3
regulation of synaptic transmission, dopaminergic [GO:0032225]	1	1	1	3
mitochondrial mRNA polyadenylation [GO:0097222]	1	1	1	3
mitochondrial RNA catabolic process [GO:0000957]	1	1	1	3
negative regulation of growth [GO:0045926]	1	1	1	3
protein homotrimerization [GO:0070207]	1	1	1	3
response to growth hormone [GO:0060416]	1	1	1	3
RNA import into mitochondrion [GO:0035927]	1	1	1	3
centriole replication [GO:0007099]	1	1	1	3
retina homeostasis [GO:0001895]	1	1	1	3
mRNA export from nucleus in response to heat stress [GO:0031990]	1	1	1	3
recruitment of 3'-end processing factors to RNA polymerase II holoenzyme complex [GO:0034402]	1	1	1	3
termination of RNA polymerase III transcription [GO:0006386]	1	1	1	3
tRNA 3'-trailer cleavage [GO:0042779]	1	1	1	3
negative regulation of toll-like receptor signaling pathway [GO:0034122]	1	1	1	3
negative regulation of tumor necrosis factor-mediated signaling pathway [GO:0010804]	1	1	1	3
bone trabecula formation [GO:0060346]	1	1	1	3
positive regulation of alkaline phosphatase activity [GO:0010694]	1	1	1	3
positive regulation of bone resorption [GO:0045780]	1	1	1	3
positive regulation of osteoclast differentiation [GO:0045672]	1	1	1	3
regulation of phosphorylation of RNA polymerase II C-terminal domain [GO:1901407]	1	1	1	3
negative regulation of cardiac muscle cell apoptotic process [GO:0010667]	1	1	1	3
negative regulation of mitotic DNA damage checkpoint [GO:1904290]	1	1	1	3
middle ear morphogenesis [GO:0042474]	1	1	1	3
outer ear morphogenesis [GO:0042473]	1	1	1	3
negative regulation of megakaryocyte differentiation [GO:0045653]	1	1	1	3
peptidyl-arginine methylation [GO:0018216]	1	1	1	3
positive regulation of hemoglobin biosynthetic process [GO:0046985]	1	1	1	3
developmental cell growth [GO:0048588]	1	1	1	3
negative regulation of retinoic acid biosynthetic process [GO:1900053]	1	1	1	3
generation of catalytic spliceosome for first transesterification step [GO:0000349]	1	1	1	3
lipid biosynthetic process [GO:0008610]	1	1	1	3
positive regulation of astrocyte differentiation [GO:0048711]	1	1	1	3
protein K63-linked ubiquitination [GO:0070534]	1	1	1	3
ribonucleoprotein complex localization [GO:0071166]	1	1	1	3
RNA localization [GO:0006403]	1	1	1	3
negative regulation of muscle cell differentiation [GO:0051148]	1	1	1	3
positive regulation of anoikis [GO:2000210]	1	1	1	3
regulation of protein ADP-ribosylation [GO:0010835]	1	1	1	3
epithelial cell proliferation [GO:0050673]	1	1	1	3
negative regulation of DNA-binding transcription factor activity [GO:0043433]	1	1	1	3
regulation of myeloid cell differentiation [GO:0045637]	1	1	1	3
regulation of mesoderm development [GO:2000380]	1	1	1	3
exon-exon junction complex disassembly [GO:1903259]	1	1	1	3
tRNA-guanine transglycosylation [GO:0101030]	1	1	1	3
establishment of protein localization to organelle [GO:0072594]	1	1	1	3
establishment of vesicle localization [GO:0051650]	1	1	1	3
exosomal secretion [GO:1990182]	1	1	1	3
multivesicular body assembly [GO:0036258]	1	1	1	3
neurotransmitter receptor transport, endosome to postsynaptic membrane [GO:0098887]	1	1	1	3
positive regulation of protein localization to plasma membrane [GO:1903078]	1	1	1	3
protein localization to cell surface [GO:0034394]	1	1	1	3
regulation of cytokinesis [GO:0032465]	1	1	1	3
regulation of multivesicular body size [GO:0010796]	1	1	1	3
regulation of protein transport [GO:0051223]	1	1	1	3
cellular response to acidic pH [GO:0071468]	1	1	1	3
constitutive secretory pathway [GO:0045054]	1	1	1	3
insulin secretion involved in cellular response to glucose stimulus [GO:0035773]	1	1	1	3
receptor recycling [GO:0001881]	1	1	1	3
regulated exocytosis [GO:0045055]	1	1	1	3
regulation of anion transport [GO:0044070]	1	1	1	3
regulation of endocytic recycling [GO:2001135]	1	1	1	3
regulation of protein localization to cell surface [GO:2000008]	1	1	1	3
transferrin transport [GO:0033572]	1	1	1	3
endothelial cell chemotaxis [GO:0035767]	1	1	1	3
Golgi vesicle fusion to target membrane [GO:0048210]	1	1	1	3
protein kinase A signaling [GO:0010737]	1	1	1	3
trans-Golgi network to recycling endosome transport [GO:0044795]	1	1	1	3
Golgi to endosome transport [GO:0006895]	1	1	1	3
intracellular transport [GO:0046907]	1	1	1	3
phagolysosome assembly involved in apoptotic cell clearance [GO:0090387]	1	1	1	3
endoplasmic reticulum tubular network organization [GO:0071786]	1	1	1	3
eye development [GO:0001654]	1	1	1	3
lipid droplet organization [GO:0034389]	1	1	1	3
growth hormone secretion [GO:0030252]	1	1	1	3
substrate adhesion-dependent cell spreading [GO:0034446]	1	1	1	3
vesicle transport along microtubule [GO:0047496]	1	1	1	3
endosome organization [GO:0007032]	1	1	1	3
regulation of vesicle size [GO:0097494]	1	1	1	3
protein localization to endosome [GO:0036010]	1	1	1	3
phagocytosis [GO:0006909]	1	1	1	3
receptor internalization involved in canonical Wnt signaling pathway [GO:2000286]	1	1	1	3
regulation of endosome size [GO:0051036]	1	1	1	3
regulation of synaptic vesicle exocytosis [GO:2000300]	1	1	1	3
synaptic vesicle recycling [GO:0036465]	1	1	1	3
early endosome to Golgi transport [GO:0034498]	1	1	1	3
minus-end-directed organelle transport along microtubule [GO:0072385]	1	1	1	3
peptidyl-cysteine methylation [GO:0018125]	1	1	1	3
endosome to plasma membrane protein transport [GO:0099638]	1	1	1	3
epidermal growth factor catabolic process [GO:0007174]	1	1	1	3
lipophagy [GO:0061724]	1	1	1	3
multi-organism intercellular transport [GO:1902586]	1	1	1	3
negative regulation of exosomal secretion [GO:1903542]	1	1	1	3
negative regulation of intralumenal vesicle formation [GO:1905366]	1	1	1	3
phagosome acidification [GO:0090383]	1	1	1	3
positive regulation of exosomal secretion [GO:1903543]	1	1	1	3
positive regulation of viral process [GO:0048524]	1	1	1	3
protein targeting to lysosome [GO:0006622]	1	1	1	3
protein to membrane docking [GO:0022615]	1	1	1	3
viral release from host cell [GO:0019076]	1	1	1	3
negative regulation by host of symbiont molecular function [GO:0052405]	1	1	1	3
intraciliary transport [GO:0042073]	1	1	1	3
natural killer cell differentiation [GO:0001779]	1	1	1	3
regulation of protein lipidation [GO:1903059]	1	1	1	3
regulation of Ras protein signal transduction [GO:0046578]	1	1	1	3
positive regulation of chromosome segregation [GO:0051984]	1	1	1	3
postreplication repair [GO:0006301]	1	1	1	3
protein monoubiquitination [GO:0006513]	1	1	1	3
regulation of nucleic acid-templated transcription [GO:1903506]	1	1	1	3
recruitment of mRNA capping enzyme to RNA polymerase II holoenzyme complex [GO:0036031]	1	1	1	3
RNA 5'-cap (guanine-N7)-methylation [GO:0106005]	1	1	1	3
centrosome localization [GO:0051642]	1	1	1	3
positive regulation of glucokinase activity [GO:0033133]	1	1	1	3
regulation of gluconeogenesis [GO:0006111]	1	1	1	3
response to amphetamine [GO:0001975]	1	1	1	3
somite development [GO:0061053]	1	1	1	3
dendrite morphogenesis [GO:0048813]	1	1	1	3
neuromuscular process controlling balance [GO:0050885]	1	1	1	3
radial glia guided migration of Purkinje cell [GO:0021942]	1	1	1	3
branching involved in blood vessel morphogenesis [GO:0001569]	1	1	1	3
placenta blood vessel development [GO:0060674]	1	1	1	3
positive regulation of transcription of Notch receptor target [GO:0007221]	1	1	1	3
thrombopoietin-mediated signaling pathway [GO:0038163]	1	1	1	3
positive regulation of embryonic development [GO:0040019]	1	1	1	3
entrainment of circadian clock by photoperiod [GO:0043153]	2	0	1	3
membrane protein ectodomain proteolysis [GO:0006509]	1	1	1	3
positive regulation of pathway-restricted SMAD protein phosphorylation [GO:0010862]	1	1	1	3
negative regulation of activated T cell proliferation [GO:0046007]	1	1	1	3
negative regulation of germinal center formation [GO:0002635]	1	1	1	3
negative regulation of T-helper cell differentiation [GO:0045623]	1	1	1	3
regulation of nuclear-transcribed mRNA catabolic process, deadenylation-dependent decay [GO:1900151]	1	1	1	3
regulation of T cell receptor signaling pathway [GO:0050856]	1	1	1	3
nucleotide metabolic process [GO:0009117]	1	1	1	3
negative regulation of cold-induced thermogenesis [GO:0120163]	1	1	1	3
positive regulation of oligodendrocyte differentiation [GO:0048714]	1	1	1	3
regulation of type B pancreatic cell development [GO:2000074]	1	1	1	3
G1 to G0 transition [GO:0070314]	1	1	1	3
L-threonine catabolic process to glycine [GO:0019518]	1	1	1	3
organonitrogen compound catabolic process [GO:1901565]	1	1	1	3
response to lipid [GO:0033993]	1	1	1	3
response to salt [GO:1902074]	1	1	1	3
positive regulation of ribosomal small subunit export from nucleus [GO:2000208]	1	1	1	3
regulation of mitotic metaphase/anaphase transition [GO:0030071]	1	1	1	3
mismatch repair [GO:0006298]	1	1	1	3
regulation of DNA damage checkpoint [GO:2000001]	1	1	1	3
regulation of G2/M transition of mitotic cell cycle [GO:0010389]	1	1	1	3
ribonucleotide metabolic process [GO:0009259]	1	1	1	3
positive regulation of glucose import [GO:0046326]	1	1	1	3
isopeptide cross-linking via N6-glycyl-L-lysine [GO:0018276]	1	1	1	3
negative regulation of chemokine-mediated signaling pathway [GO:0070100]	1	1	1	3
snoRNA splicing [GO:0034247]	1	1	1	3
immune system development [GO:0002520]	1	1	1	3
ganglion mother cell fate determination [GO:0007402]	1	1	1	3
histone H3-S10 phosphorylation [GO:0043987]	1	1	1	3
histone H3-S28 phosphorylation [GO:0043988]	1	1	1	3
histone phosphorylation [GO:0016572]	1	1	1	3
interleukin-1-mediated signaling pathway [GO:0070498]	1	1	1	3
positive regulation of CREB transcription factor activity [GO:0032793]	1	1	1	3
positive regulation of histone acetylation [GO:0035066]	1	1	1	3
modulation by virus of host process [GO:0019048]	1	1	1	3
positive regulation of lamellipodium morphogenesis [GO:2000394]	1	1	1	3
positive regulation of mammary gland epithelial cell proliferation [GO:0033601]	1	1	1	3
positive regulation of wound healing, spreading of epidermal cells [GO:1903691]	1	1	1	3
regulation of transcription by glucose [GO:0046015]	1	1	1	3
tRNA exon ligation utilizing 2',3' cyclic phosphate of 5'-exon as source of linkage phosphate [GO:0000971]	1	1	1	3
Sertoli cell differentiation [GO:0060008]	1	1	1	3
antigen processing and presentation of peptide antigen via MHC class I [GO:0002474]	1	1	1	3
mitochondrial seryl-tRNA aminoacylation [GO:0070158]	1	1	1	3
selenocysteinyl-tRNA(Sec) biosynthetic process [GO:0097056]	1	1	1	3
seryl-tRNA aminoacylation [GO:0006434]	1	1	1	3
maturation of 5S rRNA [GO:0000481]	1	1	1	3
positive regulation of cytotoxic T cell differentiation [GO:0045585]	1	1	1	3
positive regulation of histone deubiquitination [GO:1903586]	1	1	1	3
leukocyte chemotaxis [GO:0030595]	1	1	1	3
bone trabecula morphogenesis [GO:0061430]	1	1	1	3
cellular response to interleukin-11 [GO:0071348]	1	1	1	3
cellular response to interleukin-6 [GO:0071354]	1	1	1	3
macrophage activation involved in immune response [GO:0002281]	1	1	1	3
osteoclast fusion [GO:0072675]	1	1	1	3
striatum development [GO:0021756]	1	1	1	3
cellular response to retinoic acid [GO:0071300]	1	1	1	3
positive regulation of DNA-templated transcription, termination [GO:0060566]	1	1	1	3
positive regulation of termination of RNA polymerase II transcription, poly(A)-coupled [GO:2000806]	1	1	1	3
negative regulation of circadian rhythm [GO:0042754]	1	1	1	3
positive regulation of oxidative stress-induced intrinsic apoptotic signaling pathway [GO:1902177]	1	1	1	3
positive regulation of sister chromatid cohesion [GO:0045876]	1	1	1	3
apoptotic nuclear changes [GO:0030262]	1	1	1	3
keratinization [GO:0031424]	1	1	1	3
protein linear polyubiquitination [GO:0097039]	1	1	1	3
regulation of CD40 signaling pathway [GO:2000348]	1	1	1	3
regulation of tumor necrosis factor-mediated signaling pathway [GO:0010803]	1	1	1	3
DNA-templated transcription, initiation [GO:0006352]	1	1	1	3
nucleosome positioning [GO:0016584]	1	1	1	3
histone H4 deacetylation [GO:0070933]	1	1	1	3
negative regulation of telomere capping [GO:1904354]	1	1	1	3
ceramide biosynthetic process [GO:0046513]	1	1	1	3
sphingolipid catabolic process [GO:0030149]	1	1	1	3
sphingomyelin catabolic process [GO:0006685]	1	1	1	3
sphingomyelin metabolic process [GO:0006684]	1	1	1	3
regulation of chemokine production [GO:0032642]	2	1	0	3
snRNA transcription [GO:0009301]	1	1	1	3
regulation of cell cycle process [GO:0010564]	1	1	1	3
spliceosome conformational change to release U4 (or U4atac) and U1 (or U11) [GO:0000388]	1	1	1	3
negative regulation of chaperone-mediated autophagy [GO:1904715]	1	1	1	3
negative regulation of protein refolding [GO:0061084]	1	1	1	3
regulation of ATPase activity [GO:0043462]	1	1	1	3
snRNA import into nucleus [GO:0061015]	1	1	1	3
positive regulation of neurogenesis [GO:0050769]	1	1	1	3
gene silencing [GO:0016458]	1	1	1	3
histone exchange [GO:0043486]	1	1	1	3
exocrine pancreas development [GO:0031017]	1	1	1	3
neutrophil chemotaxis [GO:0030593]	1	1	1	3
SRP-dependent cotranslational protein targeting to membrane, translocation [GO:0006616]	1	1	1	3
protein targeting [GO:0006605]	1	1	1	3
cytosolic transport [GO:0016482]	1	1	1	3
response to vitamin E [GO:0033197]	1	1	1	3
negative regulation of keratinocyte differentiation [GO:0045617]	1	1	1	3
negative regulation of type B pancreatic cell apoptotic process [GO:2000675]	1	1	1	3
positive regulation of epithelial cell proliferation involved in lung morphogenesis [GO:0060501]	1	1	1	3
regulation of wound healing [GO:0061041]	1	1	1	3
dephosphorylation of RNA polymerase II C-terminal domain [GO:0070940]	1	1	1	3
synaptic vesicle endocytosis [GO:0048488]	1	1	1	3
mechanosensory behavior [GO:0007638]	1	1	1	3
negative regulation of DNA metabolic process [GO:0051053]	1	1	1	3
negative regulation of histone H3-K27 methylation [GO:0061086]	1	1	1	3
nucleosome organization [GO:0034728]	1	1	1	3
positive regulation of transcription elongation from RNA polymerase II promoter [GO:0032968]	1	1	1	3
regulation of isotype switching [GO:0045191]	1	1	1	3
regulation of muscle cell differentiation [GO:0051147]	1	1	1	3
mitochondrial mRNA surveillance [GO:0035946]	1	1	1	3
mitochondrial ncRNA surveillance [GO:0035945]	1	1	1	3
mitochondrial RNA surveillance [GO:2000827]	1	1	1	3
gastrulation [GO:0007369]	1	1	1	3
negative regulation by host of viral transcription [GO:0043922]	1	1	1	3
nuclear inner membrane organization [GO:0071765]	1	1	1	3
positive regulation of insulin secretion [GO:0032024]	1	1	1	3
post-chaperonin tubulin folding pathway [GO:0007023]	1	1	1	3
mitochondrial mRNA processing [GO:0090615]	1	1	1	3
lens fiber cell differentiation [GO:0070306]	1	1	1	3
lens morphogenesis in camera-type eye [GO:0002089]	1	1	1	3
sister chromatid cohesion [GO:0007062]	1	1	1	3
carbohydrate homeostasis [GO:0033500]	1	1	1	3
ncRNA polyadenylation [GO:0043629]	1	1	1	3
ncRNA polyadenylation involved in polyadenylation-dependent ncRNA catabolic process [GO:0043630]	1	1	1	3
sno(s)RNA polyadenylation [GO:0071050]	1	1	1	3
adult behavior [GO:0030534]	1	1	1	3
brain morphogenesis [GO:0048854]	1	1	1	3
canonical Wnt signaling pathway [GO:0060070]	1	1	1	3
cell motility [GO:0048870]	1	1	1	3
cellular response to electrical stimulus [GO:0071257]	1	1	1	3
cellular response to ethanol [GO:0071361]	1	1	1	3
cellular response to insulin-like growth factor stimulus [GO:1990314]	1	1	1	3
cellular response to leptin stimulus [GO:0044320]	1	1	1	3
central nervous system myelin maintenance [GO:0032286]	1	1	1	3
central nervous system neuron axonogenesis [GO:0021955]	1	1	1	3
dendritic spine morphogenesis [GO:0060997]	1	1	1	3
dentate gyrus development [GO:0021542]	1	1	1	3
dephosphorylation [GO:0016311]	1	1	1	3
endothelial cell migration [GO:0043542]	1	1	1	3
forebrain morphogenesis [GO:0048853]	1	1	1	3
learning or memory [GO:0007611]	1	1	1	3
locomotor rhythm [GO:0045475]	1	1	1	3
locomotory behavior [GO:0007626]	1	1	1	3
male mating behavior [GO:0060179]	1	1	1	3
multicellular organismal response to stress [GO:0033555]	1	1	1	3
negative regulation of axonogenesis [GO:0050771]	1	1	1	3
negative regulation of axon regeneration [GO:0048681]	1	1	1	3
negative regulation of cardiac muscle cell proliferation [GO:0060044]	1	1	1	3
negative regulation of cell aging [GO:0090344]	1	1	1	3
negative regulation of cell size [GO:0045792]	1	1	1	3
negative regulation of dendritic spine morphogenesis [GO:0061002]	1	1	1	3
negative regulation of epithelial to mesenchymal transition [GO:0010719]	1	1	1	3
negative regulation of ERK1 and ERK2 cascade [GO:0070373]	1	1	1	3
negative regulation of focal adhesion assembly [GO:0051895]	1	1	1	3
negative regulation of keratinocyte migration [GO:0051548]	1	1	1	3
negative regulation of myelination [GO:0031642]	1	1	1	3
negative regulation of organ growth [GO:0046621]	1	1	1	3
negative regulation of phagocytosis [GO:0050765]	1	1	1	3
negative regulation of potassium ion transmembrane transporter activity [GO:1901017]	1	1	1	3
negative regulation of ribosome biogenesis [GO:0090071]	1	1	1	3
negative regulation of signaling receptor activity [GO:2000272]	1	1	1	3
negative regulation of synaptic vesicle clustering [GO:2000808]	1	1	1	3
negative regulation of wound healing, spreading of epidermal cells [GO:1903690]	1	1	1	3
neuron-neuron synaptic transmission [GO:0007270]	1	1	1	3
positive regulation of cardiac muscle cell apoptotic process [GO:0010666]	1	1	1	3
positive regulation of excitatory postsynaptic potential [GO:2000463]	1	1	1	3
positive regulation of TRAIL-activated apoptotic signaling pathway [GO:1903984]	1	1	1	3
positive regulation of ubiquitin-dependent protein catabolic process [GO:2000060]	1	1	1	3
positive regulation of ubiquitin protein ligase activity [GO:1904668]	1	1	1	3
postsynaptic density assembly [GO:0097107]	1	1	1	3
presynaptic membrane assembly [GO:0097105]	1	1	1	3
prostate gland growth [GO:0060736]	1	1	1	3
protein dephosphorylation [GO:0006470]	1	1	1	3
regulation of B cell apoptotic process [GO:0002902]	1	1	1	3
regulation of cellular component size [GO:0032535]	1	1	1	3
regulation of myeloid cell apoptotic process [GO:0033032]	1	1	1	3
regulation of neuron projection development [GO:0010975]	1	1	1	3
regulation of protein kinase B signaling [GO:0051896]	1	1	1	3
response to activity [GO:0014823]	1	1	1	3
response to ATP [GO:0033198]	1	1	1	3
response to nutrient [GO:0007584]	1	1	1	3
rhythmic synaptic transmission [GO:0060024]	1	1	1	3
synapse maturation [GO:0060074]	1	1	1	3
negative regulation of DNA ligase activity [GO:1904876]	1	1	1	3
negative regulation of double-strand break repair via nonhomologous end joining [GO:2001033]	1	1	1	3
7-methylguanosine cap hypermethylation [GO:0036261]	1	1	1	3
7-methylguanosine RNA capping [GO:0009452]	1	1	1	3
ribonucleoprotein complex biogenesis [GO:0022613]	1	1	1	3
protein homotetramerization [GO:0051289]	1	1	1	3
stress-induced mitochondrial fusion [GO:1990046]	1	1	1	3
negative regulation of isotype switching to IgA isotypes [GO:0048297]	1	1	1	3
generation of neurons [GO:0048699]	1	1	1	3
positive regulation of circadian rhythm [GO:0042753]	1	1	1	3
defense response [GO:0006952]	1	1	1	3
germ cell development [GO:0007281]	1	1	1	3
positive regulation of hippo signaling [GO:0035332]	1	1	1	3
androgen metabolic process [GO:0008209]	1	1	1	3
estrogen metabolic process [GO:0008210]	1	1	1	3
face morphogenesis [GO:0060325]	1	1	1	3
female gonad development [GO:0008585]	1	1	1	3
response to 2,3,7,8-tetrachlorodibenzodioxine [GO:1904612]	1	1	1	3
roof of mouth development [GO:0060021]	1	1	1	3
smooth muscle tissue development [GO:0048745]	1	1	1	3
cellular response to nutrient [GO:0031670]	1	1	1	3
negative regulation of maintenance of mitotic sister chromatid cohesion, telomeric [GO:1904908]	1	1	1	3
negative regulation of telomeric DNA binding [GO:1904743]	1	1	1	3
positive regulation of ossification [GO:0045778]	1	1	1	3
tRNA threonylcarbamoyladenosine metabolic process [GO:0070525]	1	1	1	3
cerebral cortex regionalization [GO:0021796]	1	1	1	3
embryonic brain development [GO:1990403]	1	1	1	3
response to reactive oxygen species [GO:0000302]	1	1	1	3
mitochondrial tRNA 5'-end processing [GO:0097745]	1	1	1	3
behavior [GO:0007610]	1	1	1	3
tRNA N2-guanine methylation [GO:0002940]	1	1	1	3
tRNA 3'-terminal CCA addition [GO:0001680]	1	1	1	3
regulation of protein kinase activity [GO:0045859]	1	1	1	3
wybutosine biosynthetic process [GO:0031591]	1	1	1	3
negative regulation of double-strand break repair [GO:2000780]	1	1	1	3
negative regulation of histone H2A K63-linked ubiquitination [GO:1901315]	1	1	1	3
progesterone receptor signaling pathway [GO:0050847]	1	1	1	3
protein K48-linked ubiquitination [GO:0070936]	1	1	1	3
autophagy of mitochondrion [GO:0000422]	2	1	0	3
axon extension [GO:0048675]	2	1	0	3
late nucleophagy [GO:0044805]	2	1	0	3
negative regulation of collateral sprouting [GO:0048671]	2	1	0	3
piecemeal microautophagy of the nucleus [GO:0034727]	2	1	0	3
positive regulation by symbiont of host autophagy [GO:0075044]	2	1	0	3
reticulophagy [GO:0061709]	2	1	0	3
cell morphogenesis involved in neuron differentiation [GO:0048667]	1	1	1	3
cell cycle phase transition [GO:0044770]	1	1	1	3
animal organ regeneration [GO:0031100]	1	1	1	3
protein urmylation [GO:0032447]	1	1	1	3
tRNA thio-modification [GO:0034227]	1	1	1	3
response to stimulus [GO:0050896]	1	1	1	3
positive regulation of histone H3-K79 methylation [GO:2001162]	1	1	1	3
DNA synthesis involved in DNA repair [GO:0000731]	1	1	1	3
multicellular organism aging [GO:0010259]	1	1	1	3
positive regulation of hydrolase activity [GO:0051345]	1	1	1	3
positive regulation of strand invasion [GO:0098530]	1	1	1	3
regulation of growth rate [GO:0040009]	1	1	1	3
replicative senescence [GO:0090399]	1	1	1	3
response to UV-C [GO:0010225]	1	1	1	3
telomeric D-loop disassembly [GO:0061820]	1	1	1	3
regulation of proteasomal ubiquitin-dependent protein catabolic process [GO:0032434]	1	1	1	3
positive regulation of RNA interference [GO:1900370]	1	1	1	3
pre-miRNA export from nucleus [GO:0035281]	1	1	1	3
tRNA re-export from nucleus [GO:0071528]	1	1	1	3
cellular hyperosmotic salinity response [GO:0071475]	1	1	1	3
cellular response to X-ray [GO:0071481]	1	1	1	3
DNA ligation [GO:0006266]	1	1	1	3
double-strand break repair via classical nonhomologous end joining [GO:0097680]	1	1	1	3
positive regulation of lymphocyte differentiation [GO:0045621]	1	1	1	3
regulation of smooth muscle cell proliferation [GO:0048660]	1	1	1	3
cellular response to cycloheximide [GO:0071409]	1	1	1	3
cellular response to puromycin [GO:1905795]	1	1	1	3
mitochondrial tyrosyl-tRNA aminoacylation [GO:0070184]	1	1	1	3
fertilization [GO:0009566]	1	1	1	3
negative regulation of intrinsic apoptotic signaling pathway in response to osmotic stress [GO:1902219]	1	1	1	3
negative regulation of necroptotic process [GO:0060546]	1	1	1	3
negative regulation of skeletal muscle tissue development [GO:0048642]	1	1	1	3
positive regulation of organ growth [GO:0046622]	1	1	1	3
negative regulation of transport [GO:0051051]	1	1	1	3
primary follicle stage [GO:0048160]	1	1	1	3
oocyte development [GO:0048599]	1	1	1	3
positive regulation by host of viral genome replication [GO:0044829]	1	1	1	3
response to interleukin-1 [GO:0070555]	1	1	1	3
regulation of antigen processing and presentation [GO:0002577]	1	1	1	3
regulation of axon guidance [GO:1902667]	1	1	1	3
embryonic morphogenesis [GO:0048598]	1	1	1	3
humoral immune response [GO:0006959]	1	1	1	3
regulation of meiotic cell cycle process involved in oocyte maturation [GO:1903538]	1	1	1	3
spermatogonial cell division [GO:0007284]	1	1	1	3
regulation of trophoblast cell migration [GO:1901163]	1	1	1	3
cellular response to chemokine [GO:1990869]	1	1	1	3
cellular response to ionomycin [GO:1904637]	1	1	1	3
cellular response to sodium arsenite [GO:1903936]	1	1	1	3
immune response-activating signal transduction [GO:0002757]	1	1	1	3
negative regulation of cardiac muscle contraction [GO:0055118]	1	1	1	3
negative regulation of interferon-gamma production [GO:0032689]	1	1	1	3
negative regulation of interleukin-1 beta production [GO:0032691]	1	1	1	3
negative regulation of macrophage activation [GO:0043031]	1	1	1	3
negative regulation of muscle cell apoptotic process [GO:0010656]	1	1	1	3
negative regulation of production of miRNAs involved in gene silencing by miRNA [GO:1903799]	1	1	1	3
positive regulation of execution phase of apoptosis [GO:1900119]	1	1	1	3
positive regulation of protein deubiquitination [GO:1903003]	1	1	1	3
negative regulation of T cell differentiation in thymus [GO:0033085]	1	1	1	3
positive regulation of thymocyte apoptotic process [GO:0070245]	1	1	1	3
snRNA transcription by RNA polymerase II [GO:0042795]	1	1	1	3
snRNA transcription by RNA polymerase III [GO:0042796]	1	1	1	3
ncRNA processing [GO:0034470]	1	1	1	3
positive regulation of cell adhesion [GO:0045785]	1	1	1	3
regulation of locomotor rhythm [GO:1904059]	1	1	1	3
regulation of neuron differentiation [GO:0045664]	1	1	1	3
response to transforming growth factor beta [GO:0071559]	1	1	1	3
somatic stem cell division [GO:0048103]	1	1	1	3
somatic stem cell population maintenance [GO:0035019]	1	1	1	3
[truncated: 411 more rows]

## Sheet: RBP_ileum
gene	initial_response	RMSD	RMSD_class	response_class	is_outlier
AAR2	-0.338	0.153	normal	normal	FALSE
AARS2	-0.382	0.119	normal	normal	FALSE
ACIN1	-0.402	0.056	normal	normal	FALSE
ACO1	-0.386	0.078	normal	normal	FALSE
ACO2	-0.472	0.075	normal	normal	FALSE
ADAR	-0.378	0.103	normal	normal	FALSE
AEN	-0.32	0.096	normal	normal	FALSE
AFF4	-0.41	0.072	normal	normal	FALSE
AGGF1	-0.298	0.094	normal	normal	FALSE
AGO1	-0.424	0.114	normal	normal	FALSE
AGO2	-0.408	0.087	normal	normal	FALSE
AGO3	-0.44	0.117	normal	normal	FALSE
AGO4	-0.4	0.098	normal	normal	FALSE
AIMP1	-0.366	0.054	normal	normal	FALSE
AKAP7	-0.348	0.174	normal	normal	FALSE
AKAP8	-0.386	0.096	normal	normal	FALSE
AKAP8L	-0.414	0.079	normal	normal	FALSE
ALKBH2	-0.256	0.143	normal	normal	FALSE
ALKBH3	-0.254	0.152	normal	normal	FALSE
ALKBH5	-0.332	0.129	normal	normal	FALSE
ALKBH7	-0.4	0.056	normal	normal	FALSE
ALYREF	-0.256	0.1	normal	normal	FALSE
ANG	-0.46	0.124	normal	normal	FALSE
ANGEL2	-0.29	0.093	normal	normal	FALSE
ANKHD1	-0.342	0.116	normal	normal	FALSE
ANKRD17	-0.426	0.067	normal	normal	FALSE
APEX1	-0.188	0.081	normal	normal	FALSE
APEX2	-0.288	0.157	normal	normal	FALSE
APOBEC1	-0.418	0.069	normal	normal	FALSE
APOBEC3C	-0.338	0.105	normal	normal	FALSE
APOBEC3F	-0.214	0.125	normal	normal	FALSE
AQR	-0.384	0.141	normal	normal	FALSE
ARF1	-0.13	0.073	normal	up	TRUE
ARF3	-0.376	0.081	normal	normal	FALSE
ARF4	-0.338	0.069	normal	normal	FALSE
ARF5	-0.342	0.047	normal	normal	FALSE
ARID4B	-0.392	0.08	normal	normal	FALSE
ARL1	-0.428	0.056	normal	normal	FALSE
ARL14	-0.296	0.082	normal	normal	FALSE
ARL2	-0.358	0.063	normal	normal	FALSE
ARL3	-0.304	0.127	normal	normal	FALSE
ARL4A	-0.376	0.074	normal	normal	FALSE
ARL5A	-0.326	0.064	normal	normal	FALSE
ARL5B	-0.362	0.077	normal	normal	FALSE
ARL6IP4	-0.18	0.063	normal	normal	FALSE
ARL8A	-0.354	0.117	normal	normal	FALSE
ARL8B	-0.368	0.063	normal	normal	FALSE
ASCC3	-0.272	0.066	normal	normal	FALSE
ASXL1	-0.412	0.107	normal	normal	FALSE
ASXL2	-0.366	0.116	normal	normal	FALSE
ATXN1	-0.442	0.11	normal	normal	FALSE
ATXN1L	-0.32	0.194	normal	normal	FALSE
ATXN2	-0.408	0.079	normal	normal	FALSE
BAZ2A	-0.414	0.107	normal	normal	FALSE
BAZ2B	-0.434	0.122	normal	normal	FALSE
BCLAF1	-0.44	0.089	normal	normal	FALSE
BICC1	-0.346	0.113	normal	normal	FALSE
BMS1	-0.38	0.084	normal	normal	FALSE
BOP1	-0.27	0.126	normal	normal	FALSE
BRIX1	-0.298	0.08	normal	normal	FALSE
BUD13	-0.308	0.215	normal	normal	FALSE
BYSL	-0.242	0.12	normal	normal	FALSE
BZW1	-0.306	0.062	normal	normal	FALSE
BZW2	-0.32	0.107	normal	normal	FALSE
C11orf68	-0.28	0.178	normal	normal	FALSE
C1D	-0.374	0.091	normal	normal	FALSE
CALR	-0.256	0.135	normal	normal	FALSE
CAPRIN1	-0.196	0.059	normal	normal	FALSE
CARM1	-0.314	0.107	normal	normal	FALSE
CARS2	-0.374	0.095	normal	normal	FALSE
CASC3	-0.342	0.121	normal	normal	FALSE
CCAR1	-0.42	0.083	normal	normal	FALSE
CCAR2	-0.402	0.131	normal	normal	FALSE
CCDC12	-0.378	0.116	normal	normal	FALSE
CCDC59	-0.324	0.107	normal	normal	FALSE
CCDC86	-0.306	0.131	normal	normal	FALSE
CDC5L	-0.378	0.09	normal	normal	FALSE
CEBPZ	-0.35	0.089	normal	normal	FALSE
CHD1	-0.398	0.069	normal	normal	FALSE
CHD1L	-0.424	0.14	normal	normal	FALSE
CHD2	-0.392	0.12	normal	normal	FALSE
CHD4	-0.398	0.081	normal	normal	FALSE
CHD6	-0.472	0.104	normal	normal	FALSE
CHD7	-0.416	0.089	normal	normal	FALSE
CHD8	-0.378	0.067	normal	normal	FALSE
CHD9	-0.44	0.131	normal	normal	FALSE
CHERP	-0.374	0.123	normal	normal	FALSE
CIRBP	-0.384	0.05	normal	normal	FALSE
CLASRP	-0.46	0.129	normal	normal	FALSE
CLP1	-0.304	0.426	up	normal	TRUE
CLUH	-0.418	0.105	normal	normal	FALSE
CMSS1	-0.304	0.222	normal	normal	FALSE
CMTR1	-0.376	0.113	normal	normal	FALSE
CMTR2	-0.312	0.166	normal	normal	FALSE
CNBP	-0.354	0.054	normal	normal	FALSE
CNOT1	-0.456	0.083	normal	normal	FALSE
CNOT11	-0.34	0.097	normal	normal	FALSE
CNOT3	-0.282	0.211	normal	normal	FALSE
CNOT6	-0.336	0.081	normal	normal	FALSE
CNOT7	-0.28	0.092	normal	normal	FALSE
CNP	-0.378	0.164	normal	normal	FALSE
COQ3	-0.262	0.143	normal	normal	FALSE
COQ5	-0.298	0.176	normal	normal	FALSE
CPEB2	-0.336	0.116	normal	normal	FALSE
CPEB4	-0.456	0.118	normal	normal	FALSE
CPSF1	-0.33	0.133	normal	normal	FALSE
CPSF2	-0.324	0.069	normal	normal	FALSE
CPSF3	-0.342	0.152	normal	normal	FALSE
CPSF6	-0.348	0.056	normal	normal	FALSE
CRCP	-0.356	0.11	normal	normal	FALSE
CRNKL1	-0.392	0.276	up	normal	TRUE
CSDE1	-0.366	0.078	normal	normal	FALSE
CSE1L	-0.286	0.141	normal	normal	FALSE
CSTF2	-0.288	0.114	normal	normal	FALSE
CSTF2T	-0.352	0.199	normal	normal	FALSE
CSTF3	-0.318	0.092	normal	normal	FALSE
CWC15	-0.348	0.08	normal	normal	FALSE
CWC22	-0.306	0.129	normal	normal	FALSE
CWC25	-0.412	0.172	normal	normal	FALSE
CWF19L2	-0.46	0.157	normal	normal	FALSE
DALRD3	-0.298	0.108	normal	normal	FALSE
DAPK1	-0.434	0.111	normal	normal	FALSE
DAPK3	-0.344	0.219	normal	normal	FALSE
DARS2	-0.302	0.176	normal	normal	FALSE
DBR1	-0.288	0.235	up	normal	TRUE
DCAF13	-0.362	0.098	normal	normal	FALSE
DCP1A	-0.366	0.087	normal	normal	FALSE
DCP1B	-0.288	0.139	normal	normal	FALSE
DCP2	-0.386	0.156	normal	normal	FALSE
DCPS	-0.29	0.154	normal	normal	FALSE
DDB1	-0.336	0.115	normal	normal	FALSE
DDX1	-0.33	0.058	normal	normal	FALSE
DDX10	-0.392	0.133	normal	normal	FALSE
DDX17	-0.43	0.062	normal	normal	FALSE
DDX18	-0.324	0.054	normal	normal	FALSE
DDX19A	-0.298	0.15	normal	normal	FALSE
DDX19B	-0.328	0.169	normal	normal	FALSE
DDX20	-0.302	0.13	normal	normal	FALSE
DDX21	-0.202	0.057	normal	normal	FALSE
DDX23	-0.3	0.07	normal	normal	FALSE
DDX24	-0.384	0.06	normal	normal	FALSE
DDX27	-0.3	0.099	normal	normal	FALSE
DDX39A	-0.334	0.094	normal	normal	FALSE
DDX39B	-0.35	0.076	normal	normal	FALSE
DDX3X	-0.328	0.061	normal	normal	FALSE
DDX3Y	-0.362	0.11	normal	normal	FALSE
DDX41	-0.314	0.159	normal	normal	FALSE
DDX42	-0.382	0.072	normal	normal	FALSE
DDX46	-0.346	0.059	normal	normal	FALSE
DDX47	-0.344	0.106	normal	normal	FALSE
DDX49	-0.288	0.104	normal	normal	FALSE
DDX5	-0.502	0.08	normal	normal	FALSE
DDX50	-0.326	0.115	normal	normal	FALSE
DDX51	-0.394	0.151	normal	normal	FALSE
DDX52	-0.41	0.058	normal	normal	FALSE
DDX54	-0.334	0.084	normal	normal	FALSE
DDX56	-0.368	0.105	normal	normal	FALSE
DDX58	-0.166	0.172	normal	up	TRUE
DDX6	-0.386	0.114	normal	normal	FALSE
DDX60	-0.274	0.169	normal	normal	FALSE
DEK	-0.148	0.065	normal	up	TRUE
DENR	-0.246	0.056	normal	normal	FALSE
DGCR8	-0.366	0.096	normal	normal	FALSE
DHX15	-0.346	0.082	normal	normal	FALSE
DHX16	-0.388	0.096	normal	normal	FALSE
DHX29	-0.388	0.062	normal	normal	FALSE
DHX30	-0.26	0.124	normal	normal	FALSE
DHX32	-0.346	0.078	normal	normal	FALSE
DHX33	-0.33	0.121	normal	normal	FALSE
DHX34	-0.428	0.241	up	normal	TRUE
DHX36	-0.424	0.077	normal	normal	FALSE
DHX37	-0.366	0.19	normal	normal	FALSE
DHX38	-0.354	0.097	normal	normal	FALSE
DHX40	-0.296	0.169	normal	normal	FALSE
DHX57	-0.306	0.129	normal	normal	FALSE
DHX58	-0.322	0.205	normal	normal	FALSE
DHX8	-0.348	0.194	normal	normal	FALSE
DHX9	-0.348	0.07	normal	normal	FALSE
DICER1	-0.406	0.174	normal	normal	FALSE
DIMT1	-0.252	0.132	normal	normal	FALSE
DIS3	-0.398	0.097	normal	normal	FALSE
DIS3L2	-0.37	0.142	normal	normal	FALSE
DKC1	-0.256	0.077	normal	normal	FALSE
DNAAF2	-0.246	0.119	normal	normal	FALSE
DNAJC17	-0.35	0.166	normal	normal	FALSE
DNAJC21	-0.322	0.065	normal	normal	FALSE
DNASE1	-0.494	0.131	normal	normal	FALSE
DNASE1L1	-0.304	0.115	normal	normal	FALSE
DNTTIP2	-0.346	0.094	normal	normal	FALSE
DQX1	-0.352	0.116	normal	normal	FALSE
DRG1	-0.258	0.101	normal	normal	FALSE
DRG2	-0.316	0.132	normal	normal	FALSE
DUS1L	-0.31	0.058	normal	normal	FALSE
DUS2	-0.306	0.177	normal	normal	FALSE
EARS2	-0.34	0.223	normal	normal	FALSE
EBNA1BP2	-0.304	0.062	normal	normal	FALSE
EDC3	-0.282	0.096	normal	normal	FALSE
EEF1A1	0.536	0.149	normal	up	TRUE
EEF1AKMT2	-0.356	0.182	normal	normal	FALSE
EEF1AKMT4	-0.27	0.157	normal	normal	FALSE
EEF1AKNMT	-0.284	0.194	normal	normal	FALSE
EEF1B2	0.09	0.112	normal	up	TRUE
EEF1D	-0.392	0.124	normal	normal	FALSE
EEF1G	0.288	0.11	normal	up	TRUE
EEF2	0.274	0.105	normal	up	TRUE
EEFSEC	-0.32	0.131	normal	normal	FALSE
EFL1	-0.308	0.13	normal	normal	FALSE
EFTUD2	-0.32	0.207	normal	normal	FALSE
EGLN2	-0.344	0.119	normal	normal	FALSE
EGLN3	-0.208	0.067	normal	normal	FALSE
EHD1	-0.332	0.089	normal	normal	FALSE
EHD4	-0.296	0.057	normal	normal	FALSE
EIF1	-0.088	0.14	normal	up	TRUE
EIF1AD	-0.328	0.301	up	normal	TRUE
EIF1AX	-0.292	0.062	normal	normal	FALSE
EIF1AY	-0.378	0.044	normal	normal	FALSE
EIF1B	-0.362	0.093	normal	normal	FALSE
EIF2A	-0.342	0.098	normal	normal	FALSE
EIF2AK2	-0.198	0.11	normal	normal	FALSE
EIF2AK4	-0.33	0.079	normal	normal	FALSE
EIF2B1	-0.346	0.113	normal	normal	FALSE
EIF2B2	-0.314	0.144	normal	normal	FALSE
EIF2B5	-0.36	0.175	normal	normal	FALSE
EIF2D	-0.286	0.131	normal	normal	FALSE
EIF2S1	-0.208	0.085	normal	normal	FALSE
EIF2S2	-0.372	0.056	normal	normal	FALSE
EIF2S3	-0.332	0.053	normal	normal	FALSE
EIF3B	-0.3	0.053	normal	normal	FALSE
EIF3D	-0.296	0.051	normal	normal	FALSE
EIF3E	-0.282	0.06	normal	normal	FALSE
EIF3G	-0.336	0.054	normal	normal	FALSE
EIF3J	-0.39	0.068	normal	normal	FALSE
EIF3L	-0.29	0.064	normal	normal	FALSE
EIF4A1	-0.128	0.08	normal	up	TRUE
EIF4A2	-0.222	0.057	normal	normal	FALSE
EIF4A3	-0.31	0.058	normal	normal	FALSE
EIF4B	-0.238	0.049	normal	normal	FALSE
EIF4E	-0.306	0.077	normal	normal	FALSE
EIF4E2	-0.376	0.055	normal	normal	FALSE
EIF4E3	-0.366	0.124	normal	normal	FALSE
EIF4EBP1	-0.368	0.086	normal	normal	FALSE
EIF4EBP2	-0.362	0.079	normal	normal	FALSE
EIF4G1	-0.268	0.067	normal	normal	FALSE
EIF4G2	0.134	0.109	normal	up	TRUE
EIF4G3	-0.354	0.15	normal	normal	FALSE
EIF4H	-0.278	0.047	normal	normal	FALSE
EIF5	-0.324	0.069	normal	normal	FALSE
EIF5A	-0.322	0.121	normal	normal	FALSE
EIF5A2	-0.252	0.139	normal	normal	FALSE
EIF5AL1	-0.314	0.074	normal	normal	FALSE
EIF5B	-0.294	0.068	normal	normal	FALSE
ELAC1	-0.258	0.258	up	normal	TRUE
ELAVL1	-0.352	0.091	normal	normal	FALSE
EMG1	-0.356	0.098	normal	normal	FALSE
ENDOD1	-0.416	0.079	normal	normal	FALSE
ENDOG	-0.334	0.074	normal	normal	FALSE
ENOX1	-0.52	0.107	normal	normal	FALSE
ENPP1	-0.37	0.097	normal	normal	FALSE
ENPP3	-0.408	0.221	normal	normal	FALSE
ERAL1	-0.294	0.197	normal	normal	FALSE
ERCC3	-0.334	0.176	normal	normal	FALSE
ERCC6L2	-0.38	0.136	normal	normal	FALSE
ERI1	-0.292	0.154	normal	normal	FALSE
ERI2	-0.262	0.246	up	normal	TRUE
ERN1	-0.35	0.129	normal	normal	FALSE
ERN2	-0.55	0.083	normal	down	TRUE
ESF1	-0.336	0.085	normal	normal	FALSE
ETF1	-0.27	0.046	normal	normal	FALSE
ETHE1	-0.312	0.077	normal	normal	FALSE
EWSR1	-0.478	0.143	normal	normal	FALSE
EXD2	-0.314	0.165	normal	normal	FALSE
EXOSC1	-0.352	0.136	normal	normal	FALSE
EXOSC10	-0.334	0.115	normal	normal	FALSE
EXOSC2	-0.3	0.194	normal	normal	FALSE
EXOSC4	-0.296	0.113	normal	normal	FALSE
EXOSC5	-0.312	0.21	normal	normal	FALSE
EXOSC6	-0.314	0.1	normal	normal	FALSE
EXOSC7	-0.294	0.09	normal	normal	FALSE
EXOSC8	-0.342	0.12	normal	normal	FALSE
EXOSC9	-0.322	0.33	up	normal	TRUE
FAM172A	-0.542	0.182	normal	down	TRUE
FAM83B	-0.406	0.07	normal	normal	FALSE
FAM83E	-0.488	0.072	normal	normal	FALSE
FAM83F	-0.364	0.107	normal	normal	FALSE
FAM83G	-0.358	0.114	normal	normal	FALSE
FAM83H	-0.422	0.094	normal	normal	FALSE
FAM98A	-0.366	0.158	normal	normal	FALSE
FAM98B	-0.308	0.098	normal	normal	FALSE
FAM98C	-0.312	0.13	normal	normal	FALSE
FARSA	-0.31	0.143	normal	normal	FALSE
FARSB	-0.306	0.143	normal	normal	FALSE
FASTK	-0.332	0.159	normal	normal	FALSE
FASTKD1	-0.41	0.094	normal	normal	FALSE
FASTKD2	-0.368	0.137	normal	normal	FALSE
FASTKD3	-0.286	0.159	normal	normal	FALSE
FASTKD5	-0.334	0.137	normal	normal	FALSE
FAU	0.328	0.104	normal	up	TRUE
FBL	-0.338	0.065	normal	normal	FALSE
FCF1	-0.302	0.212	normal	normal	FALSE
FHIT	-0.3	0.175	normal	normal	FALSE
FMR1	-0.304	0.115	normal	normal	FALSE
FRG1	-0.322	0.089	normal	normal	FALSE
FTSJ3	-0.298	0.14	normal	normal	FALSE
FUBP1	-0.308	0.136	normal	normal	FALSE
FUS	-0.386	0.066	normal	normal	FALSE
FXR1	-0.338	0.168	normal	normal	FALSE
FXR2	-0.328	0.213	normal	normal	FALSE
FYTTD1	-0.298	0.079	normal	normal	FALSE
G3BP1	-0.346	0.058	normal	normal	FALSE
G3BP2	-0.26	0.175	normal	normal	FALSE
GADD45A	-0.314	0.059	normal	normal	FALSE
GADD45B	-0.21	0.131	normal	normal	FALSE
GAR1	-0.308	0.07	normal	normal	FALSE
GATB	-0.328	0.115	normal	normal	FALSE
GATC	-0.37	0.114	normal	normal	FALSE
GEMIN6	-0.286	0.145	normal	normal	FALSE
GEMIN7	-0.294	0.118	normal	normal	FALSE
GEMIN8	-0.32	0.107	normal	normal	FALSE
GFM1	-0.392	0.118	normal	normal	FALSE
GFM2	-0.328	0.196	normal	normal	FALSE
GLE1	-0.334	0.16	normal	normal	FALSE
GMPS	-0.29	0.108	normal	normal	FALSE
GNL1	-0.358	0.111	normal	normal	FALSE
GNL2	-0.31	0.106	normal	normal	FALSE
GNL3	-0.294	0.078	normal	normal	FALSE
GNL3L	-0.332	0.096	normal	normal	FALSE
GPATCH1	-0.358	0.192	normal	normal	FALSE
GPATCH11	-0.31	0.191	normal	normal	FALSE
GPATCH2	-0.474	0.063	normal	normal	FALSE
GPATCH4	-0.252	0.087	normal	normal	FALSE
GPATCH8	-0.572	0.101	normal	down	TRUE
GPKOW	-0.332	0.167	normal	normal	FALSE
GPN1	-0.26	0.108	normal	normal	FALSE
GRSF1	-0.324	0.045	normal	normal	FALSE
GSPT1	-0.288	0.052	normal	normal	FALSE
GSPT2	-0.296	0.14	normal	normal	FALSE
GSTCD	-0.328	0.197	normal	normal	FALSE
GTPBP1	-0.354	0.074	normal	normal	FALSE
GTPBP10	-0.288	0.126	normal	normal	FALSE
GTPBP2	-0.412	0.153	normal	normal	FALSE
GTPBP3	-0.37	0.164	normal	normal	FALSE
GTPBP4	-0.346	0.076	normal	normal	FALSE
GTPBP6	-0.338	0.124	normal	normal	FALSE
GTPBP8	-0.268	0.111	normal	normal	FALSE
GUF1	-0.362	0.108	normal	normal	FALSE
HABP4	-0.31	0.141	normal	normal	FALSE
HAGH	-0.406	0.07	normal	normal	FALSE
HAGHL	-0.306	0.086	normal	normal	FALSE
HBP1	-0.348	0.21	normal	normal	FALSE
HBS1L	-0.362	0.083	normal	normal	FALSE
HDLBP	-0.384	0.262	up	normal	TRUE
HEATR1	-0.256	0.163	normal	normal	FALSE
HELLS	-0.444	0.147	normal	normal	FALSE
HELQ	-0.296	0.16	normal	normal	FALSE
HELZ	-0.462	0.081	normal	normal	FALSE
HELZ2	-0.386	0.147	normal	normal	FALSE
HEXIM1	-0.404	0.132	normal	normal	FALSE
HIC2	-0.43	0.142	normal	normal	FALSE
HINT1	0.076	0.122	normal	up	TRUE
HINT2	-0.394	0.063	normal	normal	FALSE
HINT3	-0.322	0.084	normal	normal	FALSE
HNRNPA0	-0.3	0.066	normal	normal	FALSE
HNRNPA1	-0.12	0.091	normal	up	TRUE
HNRNPA2B1	-0.14	0.111	normal	up	TRUE
HNRNPA3	-0.178	0.087	normal	normal	FALSE
HNRNPAB	-0.058	0.08	normal	up	TRUE
HNRNPC	-0.384	0.1	normal	normal	FALSE
HNRNPD	-0.098	0.061	normal	up	TRUE
HNRNPDL	-0.238	0.062	normal	normal	FALSE
HNRNPF	-0.338	0.061	normal	normal	FALSE
HNRNPH3	-0.336	0.221	normal	normal	FALSE
HNRNPK	-0.296	0.139	normal	normal	FALSE
HNRNPL	-0.324	0.096	normal	normal	FALSE
HNRNPLL	-0.316	0.102	normal	normal	FALSE
HNRNPM	-0.312	0.112	normal	normal	FALSE
HNRNPR	-0.38	0.113	normal	normal	FALSE
HNRNPU	-0.228	0.086	normal	normal	FALSE
HNRNPUL1	-0.298	0.178	normal	normal	FALSE
HNRNPUL2	-0.378	0.065	normal	normal	FALSE
HRAS	-0.314	0.091	normal	normal	FALSE
HTATSF1	-0.358	0.057	normal	normal	FALSE
IARS2	-0.32	0.076	normal	normal	FALSE
IFI44L	-0.31	0.25	up	normal	TRUE
IFIH1	-0.32	0.097	normal	normal	FALSE
IGF2BP2	-0.344	0.103	normal	normal	FALSE
IGF2BP3	-0.326	0.118	normal	normal	FALSE
IGHMBP2	-0.382	0.119	normal	normal	FALSE
ILF2	-0.28	0.058	normal	normal	FALSE
ILF3	-0.374	0.098	normal	normal	FALSE
INO80	-0.382	0.115	normal	normal	FALSE
INPP5A	-0.342	0.16	normal	normal	FALSE
INPP5D	-0.322	0.156	normal	normal	FALSE
INPP5J	-0.376	0.129	normal	normal	FALSE
INPPL1	-0.386	0.114	normal	normal	FALSE
INTS2	-0.36	0.13	normal	normal	FALSE
INTS3	-0.368	0.143	normal	normal	FALSE
INTS5	-0.266	0.197	normal	normal	FALSE
INTS6	-0.438	0.086	normal	normal	FALSE
IPO11	-0.278	0.183	normal	normal	FALSE
IPO13	-0.266	0.183	normal	normal	FALSE
IPO4	-0.294	0.131	normal	normal	FALSE
IPO5	-0.304	0.1	normal	normal	FALSE
IPO7	-0.322	0.05	normal	normal	FALSE
IPO8	-0.39	0.123	normal	normal	FALSE
IPO9	-0.382	0.121	normal	normal	FALSE
IREB2	-0.398	0.082	normal	normal	FALSE
ISG20	-0.416	0.106	normal	normal	FALSE
ISG20L2	-0.334	0.078	normal	normal	FALSE
ISY1	-0.302	0.208	normal	normal	FALSE
KAT5	-0.376	0.122	normal	normal	FALSE
KAT8	-0.364	0.141	normal	normal	FALSE
KHDRBS1	-0.252	0.061	normal	normal	FALSE
KHNYN	-0.4	0.116	normal	normal	FALSE
KHSRP	-0.294	0.095	normal	normal	FALSE
KIN	-0.372	0.073	normal	normal	FALSE
KPNB1	-0.106	0.052	normal	up	TRUE
KRAS	-0.366	0.067	normal	normal	FALSE
LACTB2	-0.362	0.054	normal	normal	FALSE
LARP1	-0.308	0.152	normal	normal	FALSE
LARP1B	-0.408	0.131	normal	normal	FALSE
LARP4B	-0.424	0.076	normal	normal	FALSE
LARP7	-0.336	0.118	normal	normal	FALSE
LARS2	-0.356	0.174	normal	normal	FALSE
LAS1L	-0.318	0.193	normal	normal	FALSE
LENG9	-0.41	0.119	normal	normal	FALSE
LRPPRC	-0.328	0.081	normal	normal	FALSE
LRRC47	-0.334	0.129	normal	normal	FALSE
LRRFIP1	-0.368	0.056	normal	normal	FALSE
LSG1	-0.392	0.104	normal	normal	FALSE
LSM1	-0.342	0.07	normal	normal	FALSE
LSM10	-0.238	0.123	normal	normal	FALSE
LSM12	-0.284	0.085	normal	normal	FALSE
LSM2	-0.222	0.092	normal	normal	FALSE
LSM3	-0.36	0.066	normal	normal	FALSE
LSM4	-0.212	0.077	normal	normal	FALSE
LSM5	-0.24	0.085	normal	normal	FALSE
LSM6	-0.312	0.102	normal	normal	FALSE
LSM7	-0.182	0.068	normal	normal	FALSE
LSM8	-0.336	0.079	normal	normal	FALSE
LUC7L	-0.416	0.116	normal	normal	FALSE
LUC7L3	-0.44	0.061	normal	normal	FALSE
MAGOH	-0.328	0.079	normal	normal	FALSE
MAGOHB	-0.348	0.13	normal	normal	FALSE
MAK16	-0.25	0.141	normal	normal	FALSE
MAPK9	-0.31	0.151	normal	normal	FALSE
MAPKBP1	-0.39	0.112	normal	normal	FALSE
MATR3	-0.366	0.061	normal	normal	FALSE
MAZ	-0.282	0.134	normal	normal	FALSE
MBD2	-0.186	0.066	normal	normal	FALSE
MBD3	-0.338	0.088	normal	normal	FALSE
MBD4	-0.33	0.109	normal	normal	FALSE
MCCC1	-0.338	0.099	normal	normal	FALSE
MCTS1	-0.416	0.053	normal	normal	FALSE
MDM2	-0.242	0.069	normal	normal	FALSE
MDM4	-0.428	0.099	normal	normal	FALSE
MEPCE	-0.212	0.231	up	normal	TRUE
METTL14	-0.31	0.099	normal	normal	FALSE
METTL16	-0.328	0.129	normal	normal	FALSE
METTL17	-0.332	0.146	normal	normal	FALSE
METTL18	-0.262	0.166	normal	normal	FALSE
METTL2A	-0.308	0.14	normal	normal	FALSE
METTL2B	-0.36	0.099	normal	normal	FALSE
METTL3	-0.318	0.107	normal	normal	FALSE
METTL4	-0.352	0.163	normal	normal	FALSE
METTL5	-0.274	0.069	normal	normal	FALSE
METTL6	-0.31	0.186	normal	normal	FALSE
METTL7A	-0.37	0.121	normal	normal	FALSE
METTL7B	-0.448	0.103	normal	normal	FALSE
MEX3C	-0.296	0.133	normal	normal	FALSE
MFN1	-0.344	0.118	normal	normal	FALSE
MFN2	-0.344	0.127	normal	normal	FALSE
MKRN1	-0.382	0.06	normal	normal	FALSE
MKRN2	-0.358	0.194	normal	normal	FALSE
MORF4L1	-0.256	0.071	normal	normal	FALSE
MOV10	-0.408	0.101	normal	normal	FALSE
MPHOSPH10	-0.38	0.101	normal	normal	FALSE
MPHOSPH6	-0.32	0.107	normal	normal	FALSE
MRI1	-0.426	0.122	normal	normal	FALSE
MRM1	-0.29	0.125	normal	normal	FALSE
MRM2	-0.27	0.149	normal	normal	FALSE
MRM3	-0.308	0.143	normal	normal	FALSE
MRPL1	-0.352	0.077	normal	normal	FALSE
MRPL10	-0.284	0.142	normal	normal	FALSE
MRPL11	-0.288	0.085	normal	normal	FALSE
MRPL12	-0.248	0.072	normal	normal	FALSE
MRPL13	-0.396	0.062	normal	normal	FALSE
MRPL14	-0.352	0.057	normal	normal	FALSE
MRPL15	-0.322	0.089	normal	normal	FALSE
MRPL16	-0.312	0.084	normal	normal	FALSE
MRPL17	-0.266	0.08	normal	normal	FALSE
MRPL18	-0.332	0.06	normal	normal	FALSE
MRPL19	-0.33	0.068	normal	normal	FALSE
MRPL2	-0.306	0.175	normal	normal	FALSE
MRPL20	-0.238	0.053	normal	normal	FALSE
MRPL21	-0.318	0.047	normal	normal	FALSE
MRPL22	-0.336	0.063	normal	normal	FALSE
MRPL23	-0.334	0.072	normal	normal	FALSE
MRPL24	-0.28	0.094	normal	normal	FALSE
MRPL27	-0.32	0.068	normal	normal	FALSE
MRPL28	-0.344	0.091	normal	normal	FALSE
MRPL3	-0.266	0.059	normal	normal	FALSE
MRPL30	-0.288	0.094	normal	normal	FALSE
MRPL32	-0.354	0.081	normal	normal	FALSE
MRPL33	-0.338	0.065	normal	normal	FALSE
MRPL34	-0.338	0.088	normal	normal	FALSE
MRPL35	-0.388	0.071	normal	normal	FALSE
MRPL36	-0.298	0.064	normal	normal	FALSE
MRPL37	-0.33	0.081	normal	normal	FALSE
MRPL4	-0.264	0.081	normal	normal	FALSE
MRPL40	-0.344	0.061	normal	normal	FALSE
MRPL41	-0.256	0.067	normal	normal	FALSE
MRPL42	-0.316	0.074	normal	normal	FALSE
MRPL43	-0.348	0.104	normal	normal	FALSE
MRPL46	-0.35	0.136	normal	normal	FALSE
MRPL47	-0.332	0.07	normal	normal	FALSE
MRPL48	-0.302	0.104	normal	normal	FALSE
MRPL49	-0.27	0.105	normal	normal	FALSE
MRPL50	-0.326	0.111	normal	normal	FALSE
MRPL51	-0.278	0.069	normal	normal	FALSE
MRPL53	-0.328	0.072	normal	normal	FALSE
MRPL54	-0.354	0.06	normal	normal	FALSE
MRPL57	-0.074	0.062	normal	up	TRUE
MRPL58	-0.296	0.097	normal	normal	FALSE
MRPL9	-0.294	0.123	normal	normal	FALSE
MRPS10	-0.418	0.061	normal	normal	FALSE
MRPS11	-0.358	0.079	normal	normal	FALSE
MRPS12	-0.248	0.065	normal	normal	FALSE
MRPS14	-0.314	0.057	normal	normal	FALSE
MRPS15	-0.312	0.058	normal	normal	FALSE
MRPS16	-0.366	0.057	normal	normal	FALSE
MRPS17	-0.236	0.129	normal	normal	FALSE
MRPS18A	-0.302	0.11	normal	normal	FALSE
MRPS18B	-0.342	0.085	normal	normal	FALSE
MRPS18C	-0.302	0.068	normal	normal	FALSE
MRPS2	-0.308	0.084	normal	normal	FALSE
MRPS21	-0.254	0.056	normal	normal	FALSE
MRPS22	-0.366	0.091	normal	normal	FALSE
MRPS23	-0.33	0.078	normal	normal	FALSE
MRPS25	-0.39	0.082	normal	normal	FALSE
MRPS26	-0.178	0.072	normal	normal	FALSE
MRPS27	-0.318	0.102	normal	normal	FALSE
MRPS30	-0.294	0.2	normal	normal	FALSE
MRPS31	-0.37	0.07	normal	normal	FALSE
MRPS33	-0.316	0.06	normal	normal	FALSE
MRPS5	-0.37	0.057	normal	normal	FALSE
MRPS6	-0.336	0.068	normal	normal	FALSE
MRPS7	-0.318	0.059	normal	normal	FALSE
MRPS9	-0.34	0.089	normal	normal	FALSE
MRRF	-0.34	0.109	normal	normal	FALSE
MRTFB	-0.452	0.135	normal	normal	FALSE
MRTO4	-0.334	0.07	normal	normal	FALSE
MSI2	-0.458	0.07	normal	normal	FALSE
MSL3	-0.35	0.116	normal	normal	FALSE
MTERF1	-0.36	0.171	normal	normal	FALSE
MTERF2	-0.404	0.102	normal	normal	FALSE
MTERF3	-0.284	0.209	normal	normal	FALSE
MTERF4	-0.386	0.147	normal	normal	FALSE
MTG1	-0.316	0.109	normal	normal	FALSE
MTG2	-0.308	0.087	normal	normal	FALSE
MTIF2	-0.274	0.099	normal	normal	FALSE
MTO1	-0.344	0.24	up	normal	TRUE
MTPAP	-0.36	0.107	normal	normal	FALSE
MTREX	-0.382	0.083	normal	normal	FALSE
MTRF1L	-0.354	0.089	normal	normal	FALSE
MVP	-0.514	0.059	normal	normal	FALSE
MYNN	-0.308	0.142	normal	normal	FALSE
N4BP1	-0.36	0.079	normal	normal	FALSE
N6AMT1	-0.276	0.121	normal	normal	FALSE
NAA38	-0.304	0.058	normal	normal	FALSE
NABP2	-0.258	0.168	normal	normal	FALSE
NAF1	-0.292	0.116	normal	normal	FALSE
NARS2	-0.272	0.126	normal	normal	FALSE
NAT10	-0.326	0.107	normal	normal	FALSE
NCBP1	-0.342	0.103	normal	normal	FALSE
NCBP2	-0.35	0.071	normal	normal	FALSE
NCBP3	-0.384	0.069	normal	normal	FALSE
NCL	0.12	0.107	normal	up	TRUE
NDUFA2	-0.314	0.059	normal	normal	FALSE
NDUFAF5	-0.332	0.092	normal	normal	FALSE
NELFE	-0.352	0.132	normal	normal	FALSE
NFX1	-0.374	0.097	normal	normal	FALSE
NGDN	-0.308	0.119	normal	normal	FALSE
NHP2	-0.258	0.06	normal	normal	FALSE
NIFK	-0.202	0.056	normal	normal	FALSE
NIP7	-0.308	0.13	normal	normal	FALSE
NKIRAS2	-0.294	0.105	normal	normal	FALSE
NKRF	-0.346	0.196	normal	normal	FALSE
NMD3	-0.338	0.098	normal	normal	FALSE
NOA1	-0.28	0.1	normal	normal	FALSE
NOB1	-0.266	0.116	normal	normal	FALSE
NOC2L	-0.33	0.099	normal	normal	FALSE
NOC3L	-0.304	0.123	normal	normal	FALSE
NOC4L	-0.324	0.22	normal	normal	FALSE
NOL10	-0.306	0.109	normal	normal	FALSE
NOL11	-0.318	0.085	normal	normal	FALSE
NOL12	-0.35	0.12	normal	normal	FALSE
NOL6	-0.348	0.143	normal	normal	FALSE
NOL7	-0.202	0.059	normal	normal	FALSE
NOLC1	-0.238	0.096	normal	normal	FALSE
NOM1	-0.318	0.141	normal	normal	FALSE
NONO	-0.29	0.07	normal	normal	FALSE
NOP10	-0.402	0.056	normal	normal	FALSE
NOP14	-0.318	0.092	normal	normal	FALSE
NOP16	-0.296	0.088	normal	normal	FALSE
NOP2	-0.326	0.129	normal	normal	FALSE
NOP53	-0.34	0.088	normal	normal	FALSE
NOP56	-0.308	0.05	normal	normal	FALSE
NOP58	-0.382	0.08	normal	normal	FALSE
NPM1	0.224	0.118	normal	up	TRUE
NPM3	-0.278	0.195	normal	normal	FALSE
NRAS	-0.328	0.081	normal	normal	FALSE
NRDE2	-0.432	0.142	normal	normal	FALSE
NSA2	-0.358	0.045	normal	normal	FALSE
NSRP1	-0.412	0.078	normal	normal	FALSE
NSUN2	-0.316	0.098	normal	normal	FALSE
NSUN3	-0.41	0.127	normal	normal	FALSE
NSUN4	-0.328	0.128	normal	normal	FALSE
NSUN5	-0.34	0.106	normal	normal	FALSE
NSUN7	-0.354	0.125	normal	normal	FALSE
NUAK2	-0.308	0.133	normal	normal	FALSE
NUDT21	-0.308	0.111	normal	normal	FALSE
NUFIP1	-0.292	0.148	normal	normal	FALSE
NUFIP2	-0.448	0.059	normal	normal	FALSE
NUP153	-0.338	0.14	normal	normal	FALSE
NUTF2	-0.352	0.081	normal	normal	FALSE
NXF1	-0.414	0.211	normal	normal	FALSE
NXT1	-0.304	0.194	normal	normal	FALSE
NXT2	-0.22	0.125	normal	normal	FALSE
OAS1	-0.264	0.099	normal	normal	FALSE
OAS2	-0.21	0.066	normal	normal	FALSE
OAS3	-0.36	0.138	normal	normal	FALSE
OASL	-0.384	0.673	up	normal	TRUE
OCRL	-0.32	0.14	normal	normal	FALSE
OLA1	-0.386	0.062	normal	normal	FALSE
OTUD7B	-0.51	0.125	normal	normal	FALSE
OVOL1	-0.342	0.225	normal	normal	FALSE
P4HA1	-0.322	0.093	normal	normal	FALSE
PABPC1	0.072	0.089	normal	up	TRUE
PABPC4	-0.318	0.068	normal	normal	FALSE
PAIP1	-0.302	0.073	normal	normal	FALSE
PAIP2	-0.322	0.118	normal	normal	FALSE
PAPOLA	-0.368	0.049	normal	normal	FALSE
PAPOLG	-0.338	0.117	normal	normal	FALSE
PARN	-0.296	0.152	normal	normal	FALSE
PARP1	-0.314	0.071	normal	normal	FALSE
PARP10	-0.382	0.172	normal	normal	FALSE
PARP12	-0.402	0.104	normal	normal	FALSE
PARP14	-0.142	0.117	normal	up	TRUE
PARP2	-0.244	0.121	normal	normal	FALSE
PARP3	-0.34	0.161	normal	normal	FALSE
PARP4	-0.462	0.062	normal	normal	FALSE
PATL1	-0.33	0.141	normal	normal	FALSE
PATZ1	-0.346	0.152	normal	normal	FALSE
PCBP1	-0.28	0.06	normal	normal	FALSE
PCBP2	-0.322	0.052	normal	normal	FALSE
PDCD11	-0.306	0.157	normal	normal	FALSE
PDCD4	-0.44	0.062	normal	normal	FALSE
PDE12	-0.368	0.135	normal	normal	FALSE
PELO	-0.316	0.129	normal	normal	FALSE
PELP1	-0.364	0.175	normal	normal	FALSE
PES1	-0.284	0.135	normal	normal	FALSE
PEX7	-0.31	0.157	normal	normal	FALSE
PHAX	-0.384	0.081	normal	normal	FALSE
PHF5A	-0.326	0.126	normal	normal	FALSE
PIH1D1	-0.336	0.091	normal	normal	FALSE
PINX1	-0.29	0.135	normal	normal	FALSE
PLOD1	-0.394	0.146	normal	normal	FALSE
PLOD2	-0.26	0.085	normal	normal	FALSE
PLOD3	-0.412	0.093	normal	normal	FALSE
PNKD	-0.348	0.066	normal	normal	FALSE
PNPT1	-0.278	0.088	normal	normal	FALSE
POC1B	-0.334	0.191	normal	normal	FALSE
POLDIP3	-0.302	0.118	normal	normal	FALSE
POLR1A	-0.386	0.128	normal	normal	FALSE
POLR1C	-0.314	0.095	normal	normal	FALSE
POLR1D	-0.374	0.051	normal	normal	FALSE
POLR1E	-0.234	0.115	normal	normal	FALSE
POLR2A	-0.306	0.066	normal	normal	FALSE
POLR2B	-0.358	0.083	normal	normal	FALSE
POLR2C	-0.356	0.097	normal	normal	FALSE
POLR2D	-0.308	0.134	normal	normal	FALSE
POLR2E	-0.302	0.052	normal	normal	FALSE
POLR2F	-0.332	0.075	normal	normal	FALSE
POLR2G	-0.394	0.065	normal	normal	FALSE
POLR2I	-0.31	0.103	normal	normal	FALSE
POLR2J	-0.344	0.055	normal	normal	FALSE
POLR2K	-0.39	0.071	normal	normal	FALSE
POLR2L	-0.27	0.049	normal	normal	FALSE
POLR3A	-0.29	0.137	normal	normal	FALSE
POLR3B	-0.306	0.252	up	normal	TRUE
POLR3C	-0.358	0.161	normal	normal	FALSE
POLR3D	-0.35	0.097	normal	normal	FALSE
POLR3F	-0.274	0.262	up	normal	TRUE
POLR3GL	-0.324	0.105	normal	normal	FALSE
POLR3H	-0.304	0.186	normal	normal	FALSE
POLR3K	-0.282	0.217	normal	normal	FALSE
POLRMT	-0.446	0.193	normal	normal	FALSE
POP1	-0.37	0.146	normal	normal	FALSE
POP4	-0.334	0.12	normal	normal	FALSE
POP5	-0.292	0.077	normal	normal	FALSE
POP7	-0.172	0.115	normal	up	TRUE
PPAN	-0.348	0.087	normal	normal	FALSE
PPARGC1B	-0.472	0.103	normal	normal	FALSE
PPIE	-0.334	0.09	normal	normal	FALSE
PPIL4	-0.342	0.07	normal	normal	FALSE
PPP1R10	-0.416	0.087	normal	normal	FALSE
PRDM4	-0.348	0.2	normal	normal	FALSE
PRKRA	-0.316	0.109	normal	normal	FALSE
PRMT1	-0.316	0.06	normal	normal	FALSE
PRMT2	-0.434	0.089	normal	normal	FALSE
PRMT3	-0.336	0.162	normal	normal	FALSE
PRMT6	-0.318	0.144	normal	normal	FALSE
PRPF18	-0.402	0.097	normal	normal	FALSE
PRPF19	-0.29	0.113	normal	normal	FALSE
PRPF3	-0.41	0.096	normal	normal	FALSE
PRPF31	-0.362	0.117	normal	normal	FALSE
PRPF38A	-0.368	0.085	normal	normal	FALSE
PRPF4	-0.318	0.134	normal	normal	FALSE
PRPF6	-0.392	0.08	normal	normal	FALSE
PRPF8	-0.378	0.129	normal	normal	FALSE
PSPC1	-0.362	0.08	normal	normal	FALSE
PTBP1	-0.332	0.065	normal	normal	FALSE
PTBP3	-0.374	0.065	normal	normal	FALSE
PTRH1	-0.278	0.102	normal	normal	FALSE
PTRH2	-0.346	0.144	normal	normal	FALSE
PTRHD1	-0.354	0.101	normal	normal	FALSE
PUM1	-0.408	0.088	normal	normal	FALSE
PUM2	-0.538	0.106	normal	down	TRUE
PUM3	-0.346	0.091	normal	normal	FALSE
PURA	-0.394	0.088	normal	normal	FALSE
PURB	-0.344	0.115	normal	normal	FALSE
PUS1	-0.368	0.132	normal	normal	FALSE
PUS3	-0.308	0.098	normal	normal	FALSE
PUS7	-0.312	0.136	normal	normal	FALSE
PUS7L	-0.402	0.094	normal	normal	FALSE
PUSL1	-0.31	0.22	normal	normal	FALSE
PYM1	-0.276	0.123	normal	normal	FALSE
QTRT1	-0.388	0.15	normal	normal	FALSE
R3HCC1	-0.34	0.111	normal	normal	FALSE
R3HDM2	-0.418	0.2	normal	normal	FALSE
R3HDM4	-0.32	0.141	normal	normal	FALSE
RAB11A	-0.4	0.07	normal	normal	FALSE
RAB11B	-0.298	0.09	normal	normal	FALSE
RAB12	-0.37	0.127	normal	normal	FALSE
RAB13	-0.356	0.071	normal	normal	FALSE
RAB14	-0.398	0.055	normal	normal	FALSE
RAB15	-0.438	0.116	normal	normal	FALSE
RAB18	-0.34	0.059	normal	normal	FALSE
RAB1A	-0.37	0.055	normal	normal	FALSE
RAB1B	-0.284	0.069	normal	normal	FALSE
RAB22A	-0.342	0.08	normal	normal	FALSE
RAB25	-0.34	0.052	normal	normal	FALSE
RAB2A	-0.418	0.071	normal	normal	FALSE
RAB2B	-0.362	0.124	normal	normal	FALSE
RAB30	-0.306	0.216	normal	normal	FALSE
RAB35	-0.326	0.121	normal	normal	FALSE
RAB5A	-0.376	0.078	normal	normal	FALSE
RAB5B	-0.378	0.219	normal	normal	FALSE
RAB5C	-0.4	0.059	normal	normal	FALSE
RAB6A	-0.362	0.077	normal	normal	FALSE
RAB7A	-0.428	0.061	normal	normal	FALSE
RAB9A	-0.37	0.056	normal	normal	FALSE
RABL3	-0.316	0.119	normal	normal	FALSE
RAD18	-0.33	0.204	normal	normal	FALSE
RAD54L2	-0.396	0.135	normal	normal	FALSE
RALY	-0.402	0.066	normal	normal	FALSE
RAMAC	-0.352	0.103	normal	normal	FALSE
RAN	-0.074	0.082	normal	up	TRUE
RANBP2	-0.424	0.081	normal	normal	FALSE
RASEF	-0.446	0.079	normal	normal	FALSE
RAVER1	-0.31	0.158	normal	normal	FALSE
RAVER2	-0.388	0.088	normal	normal	FALSE
RBBP6	-0.398	0.113	normal	normal	FALSE
RBFOX2	-0.332	0.111	normal	normal	FALSE
RBM12	-0.336	0.11	normal	normal	FALSE
RBM12B	-0.384	0.114	normal	normal	FALSE
RBM14	-0.398	0.152	normal	normal	FALSE
RBM15	-0.412	0.214	normal	normal	FALSE
RBM15B	-0.344	0.133	normal	normal	FALSE
RBM17	-0.292	0.057	normal	normal	FALSE
RBM18	-0.274	0.076	normal	normal	FALSE
RBM19	-0.352	0.116	normal	normal	FALSE
RBM22	-0.296	0.097	normal	normal	FALSE
RBM23	-0.436	0.188	normal	normal	FALSE
RBM25	-0.406	0.073	normal	normal	FALSE
RBM27	-0.342	0.052	normal	normal	FALSE
RBM28	-0.326	0.092	normal	normal	FALSE
RBM3	-0.268	0.062	normal	normal	FALSE
RBM33	-0.44	0.109	normal	normal	FALSE
RBM34	-0.382	0.109	normal	normal	FALSE
RBM39	-0.55	0.082	normal	down	TRUE
RBM4	-0.412	0.111	normal	normal	FALSE
RBM42	-0.324	0.094	normal	normal	FALSE
RBM45	-0.316	0.134	normal	normal	FALSE
RBM47	-0.356	0.068	normal	normal	FALSE
RBM5	-0.446	0.08	normal	normal	FALSE
RBM7	-0.348	0.202	normal	normal	FALSE
RBM8A	-0.34	0.054	normal	normal	FALSE
RBMX	-0.266	0.064	normal	normal	FALSE
RBMX2	-0.312	0.122	normal	normal	FALSE
RBMXL1	-0.344	0.097	normal	normal	FALSE
RBPMS	-0.37	0.127	normal	normal	FALSE
RC3H1	-0.408	0.081	normal	normal	FALSE
RC3H2	-0.382	0.118	normal	normal	FALSE
RECQL	-0.308	0.153	normal	normal	FALSE
REXO1	-0.4	0.09	normal	normal	FALSE
REXO2	-0.332	0.056	normal	normal	FALSE
REXO4	-0.314	0.089	normal	normal	FALSE
RHEB	-0.344	0.061	normal	normal	FALSE
RIDA	-0.304	0.086	normal	normal	FALSE
RIF1	-0.366	0.115	normal	normal	FALSE
RIMKLA	-0.272	0.09	normal	normal	FALSE
RIOK1	-0.27	0.093	normal	normal	FALSE
RIOK2	-0.346	0.141	normal	normal	FALSE
RIOK3	-0.478	0.07	normal	normal	FALSE
RNASE1	-0.388	0.12	normal	normal	FALSE
RNASE4	-0.43	0.093	normal	normal	FALSE
RNASEH1	-0.306	0.087	normal	normal	FALSE
RNASEH2A	-0.272	0.199	normal	normal	FALSE
RNASEH2B	-0.322	0.096	normal	normal	FALSE
RNASEH2C	-0.336	0.099	normal	normal	FALSE
RNASEL	-0.326	0.121	normal	normal	FALSE
RNASET2	-0.386	0.047	normal	normal	FALSE
RNF113A	-0.3	0.154	normal	normal	FALSE
RNGTT	-0.4	0.218	normal	normal	FALSE
RNMT	-0.342	0.076	normal	normal	FALSE
RNPC3	-0.444	0.089	normal	normal	FALSE
RNPS1	-0.238	0.069	normal	normal	FALSE
RO60	-0.368	0.117	normal	normal	FALSE
RPF1	-0.354	0.156	normal	normal	FALSE
RPF2	-0.31	0.09	normal	normal	FALSE
RPL10	0.448	0.146	normal	up	TRUE
RPL10A	0.314	0.109	normal	up	TRUE
RPL11	0.642	0.119	normal	up	TRUE
RPL12	0.56	0.131	normal	up	TRUE
RPL13	0.742	0.129	normal	up	TRUE
RPL13A	0.712	0.132	normal	up	TRUE
RPL14	0.348	0.109	normal	up	TRUE
RPL15	0.648	0.133	normal	up	TRUE
RPL18A	0.524	0.126	normal	up	TRUE
RPL19	0.54	0.126	normal	up	TRUE
RPL21	0.542	0.106	normal	up	TRUE
RPL22	0.256	0.09	normal	up	TRUE
RPL22L1	-0.294	0.071	normal	normal	FALSE
RPL23	0.318	0.103	normal	up	TRUE
RPL23A	0.288	0.109	normal	up	TRUE
RPL24	0.322	0.104	normal	up	TRUE
RPL26	0.63	0.12	normal	up	TRUE
RPL26L1	-0.324	0.077	normal	normal	FALSE
RPL27	0.382	0.106	normal	up	TRUE
RPL27A	0.59	0.117	normal	up	TRUE
RPL28	0.486	0.128	normal	up	TRUE
RPL29	0.428	0.122	normal	up	TRUE
RPL3	0.66	0.133	normal	up	TRUE
RPL30	0.564	0.118	normal	up	TRUE
RPL31	-0.084	0.089	normal	up	TRUE
RPL32	0.576	0.119	normal	up	TRUE
RPL34	0.592	0.108	normal	up	TRUE
RPL35	0.42	0.107	normal	up	TRUE
RPL35A	0.646	0.104	normal	up	TRUE
RPL36	0.754	0.109	normal	up	TRUE
RPL36AL	0.17	0.094	normal	up	TRUE
RPL37	0.826	0.107	normal	up	TRUE
RPL37A	0.81	0.115	normal	up	TRUE
RPL38	0.28	0.078	normal	up	TRUE
RPL39	0.716	0.109	normal	up	TRUE
RPL39L	-0.268	0.132	normal	normal	FALSE
RPL4	0.334	0.091	normal	up	TRUE
RPL41	0.86	0.129	normal	up	TRUE
RPL6	-0.196	0.052	normal	normal	FALSE
RPL7	0.468	0.12	normal	up	TRUE
RPL7A	0.726	0.128	normal	up	TRUE
RPL7L1	-0.216	0.065	normal	normal	FALSE
RPL8	0.532	0.131	normal	up	TRUE
RPL9	0.41	0.125	normal	up	TRUE
RPLP0	0.58	0.127	normal	up	TRUE
RPLP1	0.736	0.128	normal	up	TRUE
RPLP2	0.698	0.127	normal	up	TRUE
RPP25	-0.29	0.156	normal	normal	FALSE
RPP25L	-0.286	0.09	normal	normal	FALSE
RPP30	-0.322	0.145	normal	normal	FALSE
RPP38	-0.296	0.127	normal	normal	FALSE
RPP40	-0.28	0.14	normal	normal	FALSE
RPS10	-0.088	0.099	normal	up	TRUE
RPS11	0.316	0.119	normal	up	TRUE
RPS12	0.862	0.13	normal	up	TRUE
RPS13	0.342	0.116	normal	up	TRUE
RPS14	0.816	0.126	normal	up	TRUE
RPS15	0.602	0.119	normal	up	TRUE
RPS15A	0.578	0.119	normal	up	TRUE
RPS16	0.47	0.125	normal	up	TRUE
RPS17	0.644	0.123	normal	up	TRUE
RPS18	0.782	0.13	normal	up	TRUE
RPS19	0.74	0.132	normal	up	TRUE
RPS2	0.754	0.138	normal	up	TRUE
RPS20	0.396	0.118	normal	up	TRUE
RPS21	0.716	0.105	normal	up	TRUE
RPS23	0.704	0.122	normal	up	TRUE
RPS24	0.538	0.117	normal	up	TRUE
RPS25	0.206	0.102	normal	up	TRUE
RPS26	0.09	0.107	normal	up	TRUE
RPS27	0.698	0.102	normal	up	TRUE
RPS27A	0.578	0.12	normal	up	TRUE
RPS27L	-0.052	0.105	normal	up	TRUE
RPS28	1.196	0.114	normal	up	TRUE
RPS29	0.406	0.091	normal	up	TRUE
RPS3	0.508	0.13	normal	up	TRUE
RPS3A	0.45	0.126	normal	up	TRUE
RPS4X	0.44	0.125	normal	up	TRUE
RPS4Y1	-0.188	0.078	normal	normal	FALSE
RPS5	0.31	0.114	normal	up	TRUE
RPS6	0.712	0.131	normal	up	TRUE
RPS6KA4	-0.316	0.12	normal	normal	FALSE
RPS7	0.472	0.122	normal	up	TRUE
RPS8	0.814	0.153	normal	up	TRUE
RPS9	0.484	0.127	normal	up	TRUE
RPSA	-0.014	0.072	normal	up	TRUE
RPUSD3	-0.284	0.161	normal	normal	FALSE
RPUSD4	-0.322	0.191	normal	normal	FALSE
RRAGA	-0.316	0.081	normal	normal	FALSE
RRAGB	-0.418	0.154	normal	normal	FALSE
RREB1	-0.406	0.075	normal	normal	FALSE
RRP1	-0.274	0.158	normal	normal	FALSE
RRP12	-0.344	0.132	normal	normal	FALSE
RRP15	-0.35	0.11	normal	normal	FALSE
RRP1B	-0.224	0.096	normal	normal	FALSE
RRP36	-0.308	0.125	normal	normal	FALSE
RRP7A	-0.352	0.049	normal	normal	FALSE
RRP8	-0.356	0.102	normal	normal	FALSE
RRS1	-0.266	0.129	normal	normal	FALSE
RSL1D1	-0.056	0.047	normal	up	TRUE
RSL24D1	-0.4	0.062	normal	normal	FALSE
RTCA	-0.418	0.058	normal	normal	FALSE
RTCB	-0.382	0.055	normal	normal	FALSE
RYBP	-0.372	0.123	normal	normal	FALSE
SAFB	-0.324	0.153	normal	normal	FALSE
SAFB2	-0.404	0.154	normal	normal	FALSE
SAP18	-0.256	0.068	normal	normal	FALSE
SAR1A	-0.376	0.087	normal	normal	FALSE
SAR1B	-0.506	0.053	normal	normal	FALSE
SARNP	-0.358	0.088	normal	normal	FALSE
SARS2	-0.35	0.173	normal	normal	FALSE
SART1	-0.37	0.113	normal	normal	FALSE
SART3	-0.42	0.145	normal	normal	FALSE
SBDS	-0.448	0.091	normal	normal	FALSE
SBNO1	-0.326	0.067	normal	normal	FALSE
SBNO2	-0.404	0.109	normal	normal	FALSE
SCAF4	-0.374	0.132	normal	normal	FALSE
SCAF8	-0.402	0.094	normal	normal	FALSE
SCAPER	-0.502	0.118	normal	normal	FALSE
SECISBP2	-0.29	0.162	normal	normal	FALSE
SECISBP2L	-0.376	0.083	normal	normal	FALSE
SERBP1	0.032	0.08	normal	up	TRUE
SETD1A	-0.384	0.221	normal	normal	FALSE
SETD1B	-0.406	0.117	normal	normal	FALSE
SETX	-0.416	0.115	normal	normal	FALSE
SF3A1	-0.322	0.106	normal	normal	FALSE
SF3A3	-0.328	0.069	normal	normal	FALSE
SF3B1	-0.518	0.066	normal	normal	FALSE
SF3B2	-0.322	0.067	normal	normal	FALSE
SF3B3	-0.328	0.115	normal	normal	FALSE
SF3B4	-0.334	0.104	normal	normal	FALSE
SF3B5	-0.226	0.053	normal	normal	FALSE
SF3B6	-0.352	0.055	normal	normal	FALSE
SFPQ	-0.398	0.056	normal	normal	FALSE
SFSWAP	-0.398	0.11	normal	normal	FALSE
SHARPIN	-0.324	0.095	normal	normal	FALSE
SHQ1	-0.348	0.184	normal	normal	FALSE
SIDT2	-0.382	0.14	normal	normal	FALSE
SKIV2L	-0.34	0.197	normal	normal	FALSE
SLBP	-0.28	0.093	normal	normal	FALSE
SLC4A1AP	-0.348	0.069	normal	normal	FALSE
SLIRP	-0.21	0.058	normal	normal	FALSE
SLTM	-0.39	0.135	normal	normal	FALSE
SLU7	-0.314	0.109	normal	normal	FALSE
SMARCA1	-0.324	0.188	normal	normal	FALSE
SMARCA2	-0.378	0.109	normal	normal	FALSE
SMARCA5	-0.254	0.061	normal	normal	FALSE
SMARCAD1	-0.344	0.11	normal	normal	FALSE
SMARCAL1	-0.326	0.176	normal	normal	FALSE
SMG5	-0.434	0.142	normal	normal	FALSE
SMG6	-0.426	0.086	normal	normal	FALSE
SMNDC1	-0.342	0.084	normal	normal	FALSE
SMPD2	-0.328	0.088	normal	normal	FALSE
SNAPC2	-0.296	0.177	normal	normal	FALSE
SND1	-0.402	0.111	normal	normal	FALSE
SNRNP200	-0.362	0.125	normal	normal	FALSE
SNRNP35	-0.384	0.109	normal	normal	FALSE
SNRNP48	-0.362	0.125	normal	normal	FALSE
SNRNP70	-0.41	0.066	normal	normal	FALSE
SNRPA	-0.304	0.146	normal	normal	FALSE
SNRPB	-0.298	0.063	normal	normal	FALSE
SNRPB2	-0.36	0.109	normal	normal	FALSE
SNRPC	-0.37	0.089	normal	normal	FALSE
SNRPD1	-0.194	0.054	normal	normal	FALSE
SNRPD2	-0.264	0.072	normal	normal	FALSE
SNRPD3	-0.356	0.062	normal	normal	FALSE
SNRPE	-0.166	0.058	normal	up	TRUE
SNRPF	-0.182	0.051	normal	normal	FALSE
SNRPG	-0.196	0.062	normal	normal	FALSE
SNU13	-0.294	0.058	normal	normal	FALSE
SNUPN	-0.302	0.156	normal	normal	FALSE
SON	-0.33	0.075	normal	normal	FALSE
SPAG7	-0.372	0.078	normal	normal	FALSE
SPATS2	-0.324	0.182	normal	normal	FALSE
SPATS2L	-0.23	0.076	normal	normal	FALSE
SPEN	-0.428	0.124	normal	normal	FALSE
SPOUT1	-0.326	0.148	normal	normal	FALSE
SRA1	-0.31	0.065	normal	normal	FALSE
SRBD1	-0.342	0.107	normal	normal	FALSE
SRCAP	-0.356	0.129	normal	normal	FALSE
SRFBP1	-0.322	0.094	normal	normal	FALSE
SRP14	-0.016	0.102	normal	up	TRUE
SRP19	-0.342	0.057	normal	normal	FALSE
SRP54	-0.342	0.054	normal	normal	FALSE
SRP72	-0.272	0.071	normal	normal	FALSE
SRP9	-0.404	0.061	normal	normal	FALSE
SRPRA	-0.466	0.081	normal	normal	FALSE
SRPRB	-0.392	0.119	normal	normal	FALSE
SRRM2	-0.402	0.087	normal	normal	FALSE
SRSF1	-0.358	0.071	normal	normal	FALSE
SRSF10	-0.42	0.057	normal	normal	FALSE
SRSF11	-0.488	0.105	normal	normal	FALSE
SRSF2	-0.238	0.058	normal	normal	FALSE
SRSF3	-0.34	0.066	normal	normal	FALSE
SRSF4	-0.33	0.083	normal	normal	FALSE
SRSF5	-0.484	0.053	normal	normal	FALSE
SRSF6	-0.372	0.098	normal	normal	FALSE
SRSF7	-0.262	0.053	normal	normal	FALSE
SRSF8	-0.288	0.082	normal	normal	FALSE
SRSF9	-0.352	0.06	normal	normal	FALSE
SSB	-0.314	0.058	normal	normal	FALSE
SSU72	-0.36	0.052	normal	normal	FALSE
STAU1	-0.304	0.286	up	normal	TRUE
STAU2	-0.34	0.115	normal	normal	FALSE
STN1	-0.34	0.164	normal	normal	FALSE
STRBP	-0.36	0.147	normal	normal	FALSE
SUB1	-0.326	0.073	normal	normal	FALSE
SUGP1	-0.34	0.13	normal	normal	FALSE
SUGP2	-0.496	0.077	normal	normal	FALSE
SUPT4H1	-0.328	0.07	normal	normal	FALSE
SUPT5H	-0.436	0.071	normal	normal	FALSE
SUPT6H	-0.406	0.102	normal	normal	FALSE
SUPV3L1	-0.296	0.096	normal	normal	FALSE
SURF6	-0.332	0.088	normal	normal	FALSE
SYF2	-0.394	0.06	normal	normal	FALSE
SYMPK	-0.386	0.119	normal	normal	FALSE
SYNCRIP	-0.388	0.116	normal	normal	FALSE
TAF15	-0.302	0.06	normal	normal	FALSE
TARBP1	-0.436	0.151	normal	normal	FALSE
TARDBP	-0.402	0.074	normal	normal	FALSE
TARS2	-0.322	0.18	normal	normal	FALSE
TBCE	-0.342	0.156	normal	normal	FALSE
TBL3	-0.356	0.165	normal	normal	FALSE
TBRG4	-0.324	0.111	normal	normal	FALSE
TDP2	-0.404	0.071	normal	normal	FALSE
TDRD7	-0.374	0.126	normal	normal	FALSE
TENT4A	-0.43	0.122	normal	normal	FALSE
TENT4B	-0.3	0.119	normal	normal	FALSE
TENT5A	-0.36	0.097	normal	normal	FALSE
TEP1	-0.452	0.139	normal	normal	FALSE
TFB1M	-0.332	0.123	normal	normal	FALSE
TFB2M	-0.316	0.187	normal	normal	FALSE
TFIP11	-0.316	0.16	normal	normal	FALSE
TGS1	-0.33	0.093	normal	normal	FALSE
THG1L	-0.304	0.099	normal	normal	FALSE
THOC1	-0.298	0.101	normal	normal	FALSE
THOC2	-0.402	0.106	normal	normal	FALSE
THOC3	-0.318	0.104	normal	normal	FALSE
THOC7	-0.312	0.047	normal	normal	FALSE
THRAP3	-0.376	0.054	normal	normal	FALSE
THUMPD1	-0.328	0.079	normal	normal	FALSE
TIA1	-0.46	0.076	normal	normal	FALSE
TIAL1	-0.354	0.077	normal	normal	FALSE
TIPARP	-0.22	0.09	normal	normal	FALSE
TNKS	-0.388	0.144	normal	normal	FALSE
TNKS2	-0.426	0.115	normal	normal	FALSE
TNPO1	-0.388	0.064	normal	normal	FALSE
TNPO3	-0.298	0.093	normal	normal	FALSE
TNRC6A	-0.4	0.143	normal	normal	FALSE
TNRC6B	-0.444	0.075	normal	normal	FALSE
TOB2	-0.372	0.084	normal	normal	FALSE
TOE1	-0.344	0.172	normal	normal	FALSE
TP53RK	-0.286	0.137	normal	normal	FALSE
TRA2A	-0.378	0.122	normal	normal	FALSE
TRA2B	-0.312	0.079	normal	normal	FALSE
TRIP4	-0.332	0.125	normal	normal	FALSE
TRMT1	-0.3	0.278	up	normal	TRUE
TRMT10A	-0.324	0.121	normal	normal	FALSE
TRMT10C	-0.332	0.063	normal	normal	FALSE
TRMT112	-0.368	0.06	normal	normal	FALSE
TRMT13	-0.376	0.114	normal	normal	FALSE
TRMT1L	-0.302	0.113	normal	normal	FALSE
TRMT2A	-0.35	0.093	normal	normal	FALSE
TRMT44	-0.35	0.138	normal	normal	FALSE
TRMT5	-0.288	0.198	normal	normal	FALSE
TRMT6	-0.35	0.13	normal	normal	FALSE
TRMT61A	-0.334	0.138	normal	normal	FALSE
TRMT61B	-0.294	0.158	normal	normal	FALSE
TRNAU1AP	-0.304	0.178	normal	normal	FALSE
TRNT1	-0.378	0.104	normal	normal	FALSE
TRPT1	-0.264	0.21	normal	normal	FALSE
TRUB1	-0.282	0.112	normal	normal	FALSE
TRUB2	-0.33	0.135	normal	normal	FALSE
TSEN15	-0.33	0.131	normal	normal	FALSE
TSEN34	-0.304	0.097	normal	normal	FALSE
TSEN54	-0.308	0.151	normal	normal	FALSE
TSFM	-0.276	0.089	normal	normal	FALSE
TSN	-0.342	0.116	normal	normal	FALSE
TSNAX	-0.35	0.074	normal	normal	FALSE
TSR1	-0.268	0.082	normal	normal	FALSE
TSR2	-0.354	0.164	normal	normal	FALSE
TTF2	-0.372	0.11	normal	normal	FALSE
TUFM	-0.38	0.053	normal	normal	FALSE
TUT7	-0.442	0.154	normal	normal	FALSE
TYW1	-0.386	0.084	normal	normal	FALSE
TYW3	-0.322	0.099	normal	normal	FALSE
U2AF1L4	-0.346	0.126	normal	normal	FALSE
U2AF2	-0.352	0.07	normal	normal	FALSE
U2SURP	-0.374	0.048	normal	normal	FALSE
UBA52	-0.068	0.086	normal	up	TRUE
UBR5	-0.414	0.175	normal	normal	FALSE
UBXN8	-0.368	0.093	normal	normal	FALSE
UHMK1	-0.408	0.062	normal	normal	FALSE
UNK	-0.402	0.145	normal	normal	FALSE
UPF1	-0.392	0.085	normal	normal	FALSE
UPF2	-0.4	0.089	normal	normal	FALSE
UPF3A	-0.364	0.106	normal	normal	FALSE
UPF3B	-0.326	0.089	normal	normal	FALSE
URB1	-0.428	0.177	normal	normal	FALSE
URB2	-0.332	0.16	normal	normal	FALSE
URM1	-0.298	0.099	normal	normal	FALSE
USB1	-0.314	0.112	normal	normal	FALSE
UTP11	-0.306	0.106	normal	normal	FALSE
UTP14A	-0.266	0.151	normal	normal	FALSE
UTP15	-0.298	0.082	normal	normal	FALSE
UTP20	-0.344	0.101	normal	normal	FALSE
UTP23	-0.322	0.233	up	normal	TRUE
UTP3	-0.312	0.117	normal	normal	FALSE
UTP6	-0.324	0.107	normal	normal	FALSE
WBP4	-0.37	0.125	normal	normal	FALSE
WDHD1	-0.24	0.123	normal	normal	FALSE
WDR26	-0.374	0.113	normal	normal	FALSE
WDR3	-0.246	0.081	normal	normal	FALSE
WDR36	-0.264	0.114	normal	normal	FALSE
WDR43	-0.256	0.07	normal	normal	FALSE
WDR61	-0.356	0.093	normal	normal	FALSE
WRN	-0.396	0.167	normal	normal	FALSE
XPO1	-0.372	0.087	normal	normal	FALSE
XPO5	-0.368	0.073	normal	normal	FALSE
XPO6	-0.318	0.083	normal	normal	FALSE
XPO7	-0.336	0.136	normal	normal	FALSE
XPOT	-0.388	0.109	normal	normal	FALSE
XRCC6	-0.36	0.058	normal	normal	FALSE
XRN1	-0.36	0.125	normal	normal	FALSE
XRN2	-0.356	0.064	normal	normal	FALSE
YAF2	-0.364	0.103	normal	normal	FALSE
YARS2	-0.368	0.119	normal	normal	FALSE
YBX1	0.382	0.126	normal	up	TRUE
YBX3	-0.19	0.052	normal	normal	FALSE
YRDC	-0.328	0.085	normal	normal	FALSE
YTHDC1	-0.356	0.078	normal	normal	FALSE
YTHDC2	-0.406	0.07	normal	normal	FALSE
YTHDF1	-0.346	0.121	normal	normal	FALSE
YTHDF2	-0.386	0.059	normal	normal	FALSE
YTHDF3	-0.372	0.089	normal	normal	FALSE
ZBP1	-0.306	0.093	normal	normal	FALSE
ZBTB24	-0.398	0.186	normal	normal	FALSE
ZBTB40	-0.478	0.178	normal	normal	FALSE
ZBTB41	-0.348	0.145	normal	normal	FALSE
ZBTB6	-0.278	0.14	normal	normal	FALSE
ZC3H12A	-0.416	0.114	normal	normal	FALSE
ZC3H12C	-0.55	0.158	normal	down	TRUE
ZC3H15	-0.354	0.07	normal	normal	FALSE
ZC3H18	-0.368	0.081	normal	normal	FALSE
ZC3H3	-0.262	0.205	normal	normal	FALSE
ZC3H4	-0.344	0.123	normal	normal	FALSE
ZC3H6	-0.33	0.174	normal	normal	FALSE
ZC3H7A	-0.364	0.094	normal	normal	FALSE
ZC3H7B	-0.37	0.143	normal	normal	FALSE
ZC3H8	-0.322	0.158	normal	normal	FALSE
ZC3HAV1	-0.264	0.211	normal	normal	FALSE
ZCCHC14	-0.422	0.172	normal	normal	FALSE
ZCCHC17	-0.286	0.121	normal	normal	FALSE
ZCCHC2	-0.322	0.165	normal	normal	FALSE
ZCCHC3	-0.292	0.192	normal	normal	FALSE
ZCCHC8	-0.366	0.178	normal	normal	FALSE
ZCCHC9	-0.306	0.109	normal	normal	FALSE
ZCRB1	-0.332	0.088	normal	normal	FALSE
ZFC3H1	-0.514	0.115	normal	normal	FALSE
ZFHX3	-0.442	0.199	normal	normal	FALSE
ZFP36	-0.37	0.101	normal	normal	FALSE
ZFP36L1	-0.296	0.08	normal	normal	FALSE
ZFP36L2	-0.188	0.051	normal	normal	FALSE
ZFR	-0.452	0.06	normal	normal	FALSE
ZMAT2	-0.366	0.055	normal	normal	FALSE
ZMAT3	-0.28	0.105	normal	normal	FALSE
ZMAT5	-0.298	0.134	normal	normal	FALSE
ZNF131	-0.394	0.121	normal	normal	FALSE
ZNF205	-0.364	0.155	normal	normal	FALSE
ZNF236	-0.414	0.134	normal	normal	FALSE
ZNF267	-0.406	0.202	normal	normal	FALSE
ZNF277	-0.318	0.09	normal	normal	FALSE
ZNF317	-0.354	0.186	normal	normal	FALSE
ZNF326	-0.464	0.072	normal	normal	FALSE
ZNF468	-0.26	0.197	normal	normal	FALSE
ZNF524	-0.318	0.195	normal	normal	FALSE
ZNF587B	-0.468	0.127	normal	normal	FALSE
ZNF593	-0.284	0.07	normal	normal	FALSE
ZNF622	-0.354	0.122	normal	normal	FALSE
ZNF638	-0.432	0.064	normal	normal	FALSE
ZNF652	-0.442	0.082	normal	normal	FALSE
ZNF700	-0.54	0.148	normal	down	TRUE
ZNF701	-0.422	0.152	normal	normal	FALSE
ZNF706	-0.346	0.068	normal	normal	FALSE
ZNF768	-0.336	0.121	normal	normal	FALSE
ZNF800	-0.418	0.078	normal	normal	FALSE
ZNF808	-0.366	0.143	normal	normal	FALSE
ZRANB1	-0.402	0.134	normal	normal	FALSE
ZRANB2	-0.422	0.055	normal	normal	FALSE
ZRSR2	-0.384	0.131	normal	normal	FALSE

## Sheet: GO_outliers
GO	hBECs	colon	ileum	total
translation [GO:0006412]	82	76	77	235
cytoplasmic translation [GO:0002181]	72	71	73	216
rRNA processing [GO:0006364]	18	18	18	54
ribosomal small subunit biogenesis [GO:0042274]	9	10	10	29
ribosomal small subunit assembly [GO:0000028]	8	7	8	23
mRNA splicing, via spliceosome [GO:0000398]	10	6	6	22
ribosomal large subunit assembly [GO:0000027]	7	7	6	20
positive regulation of cell population proliferation [GO:0008284]	6	7	6	19
negative regulation of transcription by RNA polymerase II [GO:0000122]	6	6	6	18
mRNA processing [GO:0006397]	10	2	5	17
positive regulation of translation [GO:0045727]	5	5	7	17
ribosomal large subunit biogenesis [GO:0042273]	5	6	6	17
translational elongation [GO:0006414]	6	5	5	16
negative regulation of translation [GO:0017148]	5	7	4	16
positive regulation of transcription by RNA polymerase II [GO:0045944]	3	6	6	15
positive regulation of gene expression [GO:0010628]	4	6	5	15
response to ethanol [GO:0045471]	5	5	4	14
negative regulation of apoptotic process [GO:0043066]	5	5	4	14
positive regulation of signal transduction by p53 class mediator [GO:1901798]	4	4	5	13
translational initiation [GO:0006413]	4	5	4	13
defense response to virus [GO:0051607]	5	2	5	12
RNA splicing [GO:0008380]	8	1	3	12
antimicrobial humoral immune response mediated by antimicrobial peptide [GO:0061844]	4	4	4	12
protein stabilization [GO:0050821]	3	5	4	12
maturation of SSU-rRNA from tricistronic rRNA transcript (SSU-rRNA, 5.8S rRNA, LSU-rRNA) [GO:0000462]	4	4	4	12
innate immune response [GO:0045087]	3	2	6	11
regulation of cell cycle [GO:0051726]	4	4	3	11
liver regeneration [GO:0097421]	4	4	3	11
regulation of alternative mRNA splicing, via spliceosome [GO:0000381]	4	4	2	10
response to virus [GO:0009615]	4	2	4	10
maturation of SSU-rRNA [GO:0030490]	3	4	3	10
regulation of transcription, DNA-templated [GO:0006355]	3	3	3	9
negative regulation of ubiquitin-dependent protein catabolic process [GO:2000059]	3	3	3	9
negative regulation of ubiquitin protein ligase activity [GO:1904667]	3	3	3	9
regulation of transcription by RNA polymerase II [GO:0006357]	3	3	2	8
RNA processing [GO:0006396]	3	3	2	8
cellular response to epidermal growth factor stimulus [GO:0071364]	4	2	2	8
mRNA transport [GO:0051028]	5	2	1	8
apoptotic process [GO:0006915]	4	3	1	8
cellular response to leukemia inhibitory factor [GO:1990830]	3	3	2	8
ribosomal small subunit export from nucleus [GO:0000056]	2	3	3	8
cell differentiation [GO:0030154]	2	4	2	8
regulation of translational initiation [GO:0006446]	4	1	2	7
mRNA stabilization [GO:0048255]	2	2	3	7
regulation of translation [GO:0006417]	2	2	3	7
maturation of LSU-rRNA [GO:0000470]	2	2	3	7
regulation of apoptotic process [GO:0042981]	1	3	3	7
regulation of gene expression [GO:0010468]	2	2	3	7
epithelial to mesenchymal transition [GO:0001837]	2	3	1	6
positive regulation of apoptotic process [GO:0043065]	3	2	1	6
antibacterial humoral response [GO:0019731]	2	2	2	6
defense response to Gram-positive bacterium [GO:0050830]	2	2	2	6
innate immune response in mucosa [GO:0002227]	2	2	2	6
signal transduction [GO:0007165]	1	2	3	6
cell division [GO:0051301]	2	2	2	6
positive regulation of protein binding [GO:0032092]	2	2	2	6
positive regulation of intrinsic apoptotic signaling pathway by p53 class mediator [GO:1902255]	2	2	2	6
cellular response to interleukin-4 [GO:0071353]	2	2	2	6
defense response to Gram-negative bacterium [GO:0050829]	2	2	2	6
killing of cells of other organism [GO:0031640]	2	2	2	6
maturation of LSU-rRNA from tricistronic rRNA transcript (SSU-rRNA, 5.8S rRNA, LSU-rRNA) [GO:0000463]	2	2	2	6
negative regulation of RNA splicing [GO:0033119]	2	2	2	6
erythrocyte differentiation [GO:0030218]	2	2	2	6
erythrocyte homeostasis [GO:0034101]	2	2	2	6
modification-dependent protein catabolic process [GO:0019941]	2	2	2	6
protein ubiquitination [GO:0016567]	2	2	2	6
alternative mRNA splicing, via spliceosome [GO:0000380]	3	2	0	5
intrinsic apoptotic signaling pathway by p53 class mediator [GO:0072332]	2	2	1	5
response to estradiol [GO:0032355]	2	2	1	5
in utero embryonic development [GO:0001701]	2	2	1	5
miRNA transport [GO:1990428]	2	1	2	5
RNA transport [GO:0050658]	2	1	2	5
protein export from nucleus [GO:0006611]	2	2	1	5
protein import into nucleus [GO:0006606]	1	2	2	5
ribosomal large subunit export from nucleus [GO:0000055]	1	2	2	5
cellular response to UV [GO:0034644]	1	2	2	5
cellular response to tumor necrosis factor [GO:0071356]	3	1	1	5
DNA repair [GO:0006281]	1	2	2	5
positive regulation of NF-kappaB transcription factor activity [GO:0051092]	1	2	2	5
positive regulation of NIK/NF-kappaB signaling [GO:1901224]	1	3	1	5
TOR signaling [GO:0031929]	1	3	1	5
negative regulation of transcription, DNA-templated [GO:0045892]	1	2	2	5
protein localization to cytoplasmic stress granule [GO:1903608]	3	1	1	5
positive regulation of interferon-beta production [GO:0032728]	1	1	3	5
regulation of mRNA stability [GO:0043488]	2	1	2	5
positive regulation of transcription, DNA-templated [GO:0045893]	0	2	3	5
negative regulation of viral genome replication [GO:0045071]	3	0	1	4
positive regulation of microtubule polymerization [GO:0031116]	2	1	1	4
androgen receptor signaling pathway [GO:0030521]	2	2	0	4
gene silencing by RNA [GO:0031047]	2	1	1	4
intracellular estrogen receptor signaling pathway [GO:0030520]	2	2	0	4
myoblast differentiation [GO:0045445]	2	2	0	4
regulation of skeletal muscle cell differentiation [GO:2001014]	2	2	0	4
nuclear-transcribed mRNA catabolic process [GO:0000956]	1	1	2	4
aging [GO:0007568]	2	1	1	4
response to drug [GO:0042493]	1	2	1	4
response to endoplasmic reticulum stress [GO:0034976]	1	1	2	4
response to ischemia [GO:0002931]	1	2	1	4
heart development [GO:0007507]	2	0	2	4
mitochondrial translation [GO:0032543]	3	0	1	4
positive regulation of RIG-I signaling pathway [GO:1900246]	2	0	2	4
positive regulation of nuclear-transcribed mRNA catabolic process, deadenylation-dependent decay [GO:1900153]	3	0	1	4
positive regulation of viral genome replication [GO:0045070]	1	1	2	4
regulation of mRNA splicing, via spliceosome [GO:0048024]	3	0	1	4
protein localization to nucleus [GO:0034504]	1	2	1	4
ribosomal protein import into nucleus [GO:0006610]	1	1	2	4
assembly of large subunit precursor of preribosome [GO:1902626]	1	2	1	4
osteoblast differentiation [GO:0001649]	1	1	2	4
positive regulation of cell cycle [GO:0045787]	1	2	1	4
endonucleolytic cleavage in ITS1 to separate SSU-rRNA from 5.8S rRNA and LSU-rRNA from tricistronic rRNA transcript (SSU-rRNA, 5.8S rRNA, LSU-rRNA) [GO:0000447]	1	2	1	4
stress granule assembly [GO:0034063]	1	1	2	4
cellular response to reactive oxygen species [GO:0034614]	1	2	1	4
chromosome segregation [GO:0007059]	1	2	1	4
positive regulation of apoptotic signaling pathway [GO:2001235]	1	2	1	4
positive regulation of JUN kinase activity [GO:0043507]	1	1	2	4
multicellular organism development [GO:0007275]	2	1	1	4
G1/S transition of mitotic cell cycle [GO:0000082]	1	2	1	4
T cell differentiation in thymus [GO:0033077]	2	1	1	4
negative regulation of mRNA splicing, via spliceosome [GO:0048025]	2	1	1	4
spliceosomal complex assembly [GO:0000245]	2	0	2	4
SRP-dependent cotranslational protein targeting to membrane [GO:0006614]	2	1	1	4
tRNA methylation [GO:0030488]	1	2	1	4
protein transport [GO:0015031]	2	1	0	3
BMP signaling pathway [GO:0030509]	1	2	0	3
rhythmic process [GO:0048511]	1	2	0	3
regulation of chaperone-mediated autophagy [GO:1904714]	1	1	1	3
regulation of D-erythro-sphingosine kinase activity [GO:1900022]	1	1	1	3
glutathione metabolic process [GO:0006749]	1	1	1	3
cellular response to brain-derived neurotrophic factor stimulus [GO:1990416]	1	1	1	3
glial cell proliferation [GO:0014009]	1	1	1	3
hematopoietic progenitor cell differentiation [GO:0002244]	1	1	1	3
positive regulation of cytoplasmic translation [GO:2000767]	1	1	1	3
response to folic acid [GO:0051593]	1	1	1	3
response to hydrogen peroxide [GO:0042542]	1	1	1	3
skeletal muscle cell differentiation [GO:0035914]	1	1	1	3
skeletal muscle contraction [GO:0003009]	1	1	1	3
positive regulation of cell growth [GO:0030307]	1	0	2	3
positive regulation of dendritic spine development [GO:0060999]	1	0	2	3
cellular response to hypoxia [GO:0071456]	2	1	0	3
purine ribonucleotide catabolic process [GO:0009154]	1	1	1	3
cellular response to glucose starvation [GO:0042149]	1	1	1	3
cellular response to sodium arsenite [GO:1903936]	1	1	1	3
import into nucleus [GO:0051170]	1	1	1	3
negative regulation of telomere maintenance via telomerase [GO:0032211]	1	1	1	3
nuclear export [GO:0051168]	1	1	1	3
positive regulation of telomere maintenance via telomerase [GO:0032212]	1	1	1	3
RNA export from nucleus [GO:0006405]	1	1	1	3
mRNA export from nucleus [GO:0006406]	1	1	1	3
positive regulation of telomerase RNA reverse transcriptase activity [GO:1905663]	1	0	2	3
immune response [GO:0006955]	1	0	2	3
angiogenesis [GO:0001525]	1	1	1	3
positive regulation of mRNA splicing, via spliceosome [GO:0048026]	1	1	1	3
positive regulation of transcription of nucleolar large rRNA by RNA polymerase I [GO:1901838]	1	1	1	3
negative regulation of nuclear-transcribed mRNA catabolic process, nonsense-mediated decay [GO:2000623]	1	0	2	3
nuclear-transcribed mRNA catabolic process, nonsense-mediated decay [GO:0000184]	1	0	2	3
positive regulation of nuclear-transcribed mRNA poly(A) tail shortening [GO:0060213]	2	0	1	3
transcription by RNA polymerase II [GO:0006366]	2	0	1	3
DNA metabolic process [GO:0006259]	1	1	1	3
GTP metabolic process [GO:0046039]	1	1	1	3
mitotic cell cycle [GO:0000278]	1	1	1	3
mitotic sister chromatid segregation [GO:0000070]	1	1	1	3
mitotic spindle organization [GO:0007052]	1	1	1	3
positive regulation of protein import into nucleus [GO:0042307]	1	1	1	3
pre-miRNA export from nucleus [GO:0035281]	1	1	1	3
protein localization to nucleolus [GO:1902570]	1	1	1	3
ribosomal subunit export from nucleus [GO:0000054]	1	1	1	3
snRNA import into nucleus [GO:0061015]	1	1	1	3
viral process [GO:0016032]	1	1	1	3
embryonic brain development [GO:1990403]	1	1	1	3
negative regulation of proteasomal ubiquitin-dependent protein catabolic process [GO:0032435]	1	1	1	3
negative regulation of protein neddylation [GO:2000435]	1	1	1	3
protein targeting [GO:0006605]	1	1	1	3
regulation of signal transduction by p53 class mediator [GO:1901796]	1	1	1	3
blastocyst development [GO:0001824]	1	1	1	3
bone development [GO:0060348]	1	1	1	3
cellular response to interferon-gamma [GO:0071346]	1	1	1	3
negative regulation of formation of translation preinitiation complex [GO:1901194]	1	1	1	3
response to antineoplastic agent [GO:0097327]	1	1	1	3
alpha-beta T cell differentiation [GO:0046632]	1	1	1	3
regulation of translation at presynapse, modulating synaptic transmission [GO:0099577]	1	1	1	3
cellular response to actinomycin D [GO:0072717]	1	1	1	3
protein-DNA complex disassembly [GO:0032986]	1	1	1	3
exit from mitosis [GO:0010458]	1	1	1	3
optic nerve development [GO:0021554]	1	1	1	3
retina development in camera-type eye [GO:0060041]	1	1	1	3
retinal ganglion cell axon guidance [GO:0031290]	1	1	1	3
cellular response to gamma radiation [GO:0071480]	1	1	1	3
DNA damage response, signal transduction by p53 class mediator resulting in cell cycle arrest [GO:0006977]	1	1	1	3
positive regulation of DNA damage response, signal transduction by p53 class mediator resulting in transcription of p21 class mediator [GO:1902164]	1	1	1	3
positive regulation of intrinsic apoptotic signaling pathway in response to DNA damage by p53 class mediator [GO:1902167]	1	1	1	3
regulation of translation involved in cellular response to UV [GO:1904803]	1	1	1	3
response to aldosterone [GO:1904044]	1	1	1	3
embryo implantation [GO:0007566]	1	1	1	3
90S preribosome assembly [GO:0034463]	1	1	1	3
axial mesoderm development [GO:0048318]	1	1	1	3
middle ear morphogenesis [GO:0042474]	1	1	1	3
ossification [GO:0001503]	1	1	1	3
ribonucleoprotein complex assembly [GO:0022618]	1	1	1	3
sensory perception of sound [GO:0007605]	1	1	1	3
skeletal system development [GO:0001501]	1	1	1	3
cytoplasmic translational elongation [GO:0002182]	1	1	1	3
positive regulation of canonical Wnt signaling pathway [GO:0090263]	1	1	1	3
monocyte chemotaxis [GO:0002548]	1	1	1	3
negative regulation of respiratory burst involved in inflammatory response [GO:0060266]	1	1	1	3
nucleolus organization [GO:0007000]	1	1	1	3
positive regulation of cellular component movement [GO:0051272]	1	1	1	3
positive regulation of respiratory burst involved in inflammatory response [GO:0060265]	1	1	1	3
response to extracellular stimulus [GO:0009991]	1	1	1	3
positive regulation of ubiquitin-protein transferase activity [GO:0051443]	1	1	1	3
endonucleolytic cleavage to generate mature 3'-end of SSU-rRNA from (SSU-rRNA, 5.8S rRNA, LSU-rRNA) [GO:0000461]	1	1	1	3
maintenance of translational fidelity [GO:1990145]	1	1	1	3
activation of cysteine-type endopeptidase activity involved in apoptotic process [GO:0006919]	1	1	1	3
DNA damage response, signal transduction by p53 class mediator resulting in transcription of p21 class mediator [GO:0006978]	1	1	1	3
intrinsic apoptotic signaling pathway in response to DNA damage by p53 class mediator [GO:0042771]	1	1	1	3
mitotic G1 DNA damage checkpoint signaling [GO:0031571]	1	1	1	3
ribosome biogenesis [GO:0042254]	1	1	1	3
cellular response to DNA damage stimulus [GO:0006974]	1	1	1	3
cellular response to hydrogen peroxide [GO:0070301]	1	1	1	3
DNA damage response, detection of DNA damage [GO:0042769]	1	1	1	3
negative regulation of DNA repair [GO:0045738]	1	1	1	3
negative regulation of protein ubiquitination [GO:0031397]	1	1	1	3
positive regulation of activated T cell proliferation [GO:0042104]	1	1	1	3
positive regulation of base-excision repair [GO:1905053]	1	1	1	3
positive regulation of cysteine-type endopeptidase activity involved in execution phase of apoptosis [GO:2001272]	1	1	1	3
positive regulation of DNA N-glycosylase activity [GO:1902546]	1	1	1	3
positive regulation of DNA repair [GO:0045739]	1	1	1	3
positive regulation of endodeoxyribonuclease activity [GO:0032079]	1	1	1	3
positive regulation of interleukin-2 production [GO:0032743]	1	1	1	3
positive regulation of intrinsic apoptotic signaling pathway in response to DNA damage [GO:1902231]	1	1	1	3
positive regulation of protein-containing complex assembly [GO:0031334]	1	1	1	3
positive regulation of T cell receptor signaling pathway [GO:0050862]	1	1	1	3
response to TNF agonist [GO:0061481]	1	1	1	3
spindle assembly [GO:0051225]	1	1	1	3
regulation of translational fidelity [GO:0006450]	1	1	1	3
activation-induced cell death of T cells [GO:0006924]	1	1	1	3
erythrocyte development [GO:0048821]	1	1	1	3
gastrulation [GO:0007369]	1	1	1	3
glucose homeostasis [GO:0042593]	1	1	1	3
mammalian oogenesis stage [GO:0022605]	1	1	1	3
placenta development [GO:0001890]	1	1	1	3
T cell proliferation involved in immune response [GO:0002309]	1	1	1	3
neural tube closure [GO:0001843]	1	1	1	3
positive regulation of translational fidelity [GO:0045903]	1	1	1	3
spliceosomal snRNP assembly [GO:0000387]	2	0	1	3
cotranslational protein targeting to membrane [GO:0006613]	1	1	1	3
protein targeting to ER [GO:0045047]	1	1	1	3
cellular response to insulin stimulus [GO:0032869]	2	1	0	3
mRNA splice site selection [GO:0006376]	2	1	0	3
cellular protein modification process [GO:0006464]	1	1	1	3
response to insecticide [GO:0017085]	1	1	1	3
cellular response to interleukin-7 [GO:0098761]	1	1	1	3
CRD-mediated mRNA stabilization [GO:0070934]	1	1	1	3
embryonic morphogenesis [GO:0048598]	1	1	1	3
epidermis development [GO:0008544]	1	1	1	3
negative regulation of cellular senescence [GO:2000773]	1	1	1	3
negative regulation of striated muscle cell differentiation [GO:0051154]	1	1	1	3
positive regulation of cell division [GO:0051781]	1	1	1	3
tRNA transport [GO:0051031]	1	1	1	3
3'-UTR-mediated mRNA destabilization [GO:0061158]	2	0	1	3
negative regulation of translational initiation [GO:0045947]	0	3	0	3
exonucleolytic trimming to generate mature 3'-end of 5.8S rRNA from tricistronic rRNA transcript (SSU-rRNA, 5.8S rRNA, LSU-rRNA) [GO:0000467]	0	1	2	3
positive regulation of protein ubiquitination [GO:0031398]	0	2	1	3
cell aging [GO:0007569]	0	2	1	3
intracellular protein transport [GO:0006886]	0	1	2	3
negative regulation of cell population proliferation [GO:0008285]	0	2	1	3
positive regulation of innate immune response [GO:0045089]	0	1	2	3
mitotic cytokinesis [GO:0000281]	2	0	0	2
miRNA metabolic process [GO:0010586]	1	1	0	2
mRNA transcription [GO:0009299]	1	1	0	2
positive regulation of DNA damage response, signal transduction by p53 class mediator [GO:0043517]	1	1	0	2
positive regulation of production of miRNAs involved in gene silencing by miRNA [GO:1903800]	1	1	0	2
pri-miRNA transcription by RNA polymerase II [GO:0061614]	1	1	0	2
regulation of androgen receptor signaling pathway [GO:0060765]	1	1	0	2
regulation of osteoblast differentiation [GO:0045667]	1	1	0	2
regulation of viral genome replication [GO:0045069]	1	1	0	2
cell death [GO:0008219]	1	0	1	2
cellular macromolecule biosynthetic process [GO:0034645]	1	0	1	2
negative regulation of autophagy [GO:0010507]	1	0	1	2
positive regulation of axon extension [GO:0045773]	1	0	1	2
formation of cytoplasmic translation initiation complex [GO:0001732]	1	1	0	2
formation of translation preinitiation complex [GO:0001731]	1	1	0	2
G-quadruplex DNA unwinding [GO:0044806]	1	0	1	2
positive regulation of telomere maintenance via telomere lengthening [GO:1904358]	1	0	1	2
primary miRNA processing [GO:0031053]	1	0	1	2
regulation of RNA splicing [GO:0043484]	2	0	0	2
histone deacetylation [GO:0016575]	1	1	0	2
NLS-bearing protein import into nucleus [GO:0006607]	1	0	1	2
interleukin-27-mediated signaling pathway [GO:0070106]	1	0	1	2
regulation of ribonuclease activity [GO:0060700]	1	0	1	2
mRNA polyadenylation [GO:0006378]	1	0	1	2
box C/D snoRNP assembly [GO:0000492]	1	1	0	2
cell adhesion [GO:0007155]	1	0	1	2
positive regulation of RNA splicing [GO:0033120]	1	1	0	2
tRNA 5'-leader removal [GO:0001682]	1	0	1	2
tRNA processing [GO:0008033]	1	0	1	2
rRNA methylation [GO:0031167]	1	1	0	2
positive regulation of interferon-alpha production [GO:0032727]	1	0	1	2
protein ADP-ribosylation [GO:0006471]	1	0	1	2
cellular response to fibroblast growth factor stimulus [GO:0044344]	2	0	0	2
cellular response to glucocorticoid stimulus [GO:0071385]	2	0	0	2
cellular response to lipopolysaccharide [GO:0071222]	1	1	0	2
MAPK cascade [GO:0000165]	2	0	0	2
miRNA mediated inhibition of translation [GO:0035278]	1	1	0	2
negative regulation of erythrocyte differentiation [GO:0045647]	2	0	0	2
negative regulation of viral transcription [GO:0032897]	1	0	1	2
nuclear-transcribed mRNA catabolic process, deadenylation-dependent decay [GO:0000288]	2	0	0	2
nuclear-transcribed mRNA catabolic process, deadenylation-independent decay [GO:0031086]	2	0	0	2
p38MAPK cascade [GO:0038066]	2	0	0	2
positive regulation of fat cell differentiation [GO:0045600]	2	0	0	2
positive regulation of gene silencing by miRNA [GO:2000637]	1	0	1	2
positive regulation of intracellular mRNA localization [GO:1904582]	2	0	0	2
regulation of keratinocyte apoptotic process [GO:1902172]	2	0	0	2
regulation of keratinocyte differentiation [GO:0045616]	2	0	0	2
regulation of keratinocyte proliferation [GO:0010837]	2	0	0	2
response to wounding [GO:0009611]	2	0	0	2
cell population proliferation [GO:0008283]	1	1	0	2
cellular senescence [GO:0090398]	0	2	0	2
negative regulation of protein-containing complex assembly [GO:0031333]	0	2	0	2
response to amino acid starvation [GO:1990928]	0	2	0	2
posttranscriptional regulation of gene expression [GO:0010608]	0	1	1	2
protein phosphorylation [GO:0006468]	0	1	1	2
regulation of circadian rhythm [GO:0042752]	0	1	1	2
cell volume homeostasis [GO:0006884]	0	1	1	2
centrosome cycle [GO:0007098]	0	1	1	2
chromatin remodeling [GO:0006338]	0	1	1	2
negative regulation of centrosome duplication [GO:0010826]	0	1	1	2
negative regulation of protein kinase activity by regulation of protein phosphorylation [GO:0044387]	0	1	1	2
nucleocytoplasmic transport [GO:0006913]	0	1	1	2
nucleosome assembly [GO:0006334]	0	1	1	2
positive regulation of cell cycle G2/M phase transition [GO:1902751]	0	1	1	2
positive regulation of centrosome duplication [GO:0010825]	0	1	1	2
positive regulation of protein kinase activity [GO:0045860]	0	1	1	2
positive regulation of protein localization to nucleolus [GO:1904751]	0	1	1	2
protein localization [GO:0008104]	0	1	1	2
regulation of cell growth [GO:0001558]	0	1	1	2
regulation of centriole replication [GO:0046599]	0	1	1	2
regulation of centrosome duplication [GO:0010824]	0	1	1	2
regulation of DNA damage response, signal transduction by p53 class mediator [GO:0043516]	0	1	1	2
regulation of eIF2 alpha phosphorylation by dsRNA [GO:0060735]	0	1	1	2
regulation of endodeoxyribonuclease activity [GO:0032071]	0	1	1	2
regulation of endoribonuclease activity [GO:0060699]	0	1	1	2
regulation of mRNA stability involved in cellular response to UV [GO:1902629]	0	1	1	2
ribosome assembly [GO:0042255]	0	1	1	2
rRNA export from nucleus [GO:0006407]	0	1	1	2
activation of innate immune response [GO:0002218]	0	1	1	2
circadian regulation of translation [GO:0097167]	0	1	1	2
cellular response to virus [GO:0098586]	0	1	1	2
PML body organization [GO:0030578]	0	1	1	2
endonucleolytic cleavage in 5'-ETS of tricistronic rRNA transcript (SSU-rRNA, 5.8S rRNA, LSU-rRNA) [GO:0000480]	0	1	1	2
rRNA catabolic process [GO:0016075]	0	0	2	2
RNA phosphodiester bond hydrolysis, endonucleolytic [GO:0090502]	0	0	2	2
cellular response to xenobiotic stimulus [GO:0071466]	1	0	0	1
clearance of foreign intracellular DNA [GO:0044355]	1	0	0	1
cytidine to uridine editing [GO:0016554]	1	0	0	1
DNA cytosine deamination [GO:0070383]	1	0	0	1
DNA demethylation [GO:0080111]	1	0	0	1
negative regulation of single stranded viral RNA replication via double stranded DNA intermediate [GO:0045869]	1	0	0	1
negative regulation of transposition [GO:0010529]	1	0	0	1
cilium assembly [GO:0060271]	1	0	0	1
Golgi to plasma membrane transport [GO:0006893]	1	0	0	1
intraciliary transport [GO:0042073]	1	0	0	1
kidney development [GO:0001822]	1	0	0	1
photoreceptor cell development [GO:0042461]	1	0	0	1
post-Golgi vesicle-mediated transport [GO:0006892]	1	0	0	1
protein localization to ciliary membrane [GO:1903441]	1	0	0	1
protein localization to cilium [GO:0061512]	1	0	0	1
small GTPase mediated signal transduction [GO:0007264]	1	0	0	1
smoothened signaling pathway [GO:0007224]	1	0	0	1
activation of GTPase activity [GO:0090630]	1	0	0	1
apoptotic DNA fragmentation [GO:0006309]	1	0	0	1
cellular response to calcium ion [GO:0071277]	1	0	0	1
cellular response to glucose stimulus [GO:0071333]	1	0	0	1
DNA recombination [GO:0006310]	1	0	0	1
neuron death in response to oxidative stress [GO:0036475]	1	0	0	1
positive regulation of apoptotic DNA fragmentation [GO:1902512]	1	0	0	1
positive regulation of hydrogen peroxide-mediated programmed cell death [GO:1901300]	1	0	0	1
response to antibiotic [GO:0046677]	1	0	0	1
response to mechanical stimulus [GO:0009612]	1	0	0	1
response to tumor necrosis factor [GO:0034612]	1	0	0	1
methylation [GO:0032259]	1	0	0	1
chromatin silencing [GO:0006342]	1	0	0	1
double-strand break repair via homologous recombination [GO:0000724]	1	0	0	1
histone acetylation [GO:0016573]	1	0	0	1
histone H2A acetylation [GO:0043968]	1	0	0	1
histone H4 acetylation [GO:0043967]	1	0	0	1
regulation of growth [GO:0040008]	1	0	0	1
cell cycle [GO:0007049]	1	0	0	1
blastocyst hatching [GO:0001835]	1	0	0	1
mitochondrial electron transport, NADH to ubiquinone [GO:0006120]	1	0	0	1
mitochondrial respiratory chain complex I assembly [GO:0032981]	1	0	0	1
positive regulation of telomerase RNA localization to Cajal body [GO:1904874]	1	0	0	1
pseudouridine synthesis [GO:0001522]	1	0	0	1
rRNA pseudouridine synthesis [GO:0031118]	1	0	0	1
snoRNA guided rRNA pseudouridine synthesis [GO:0000454]	1	0	0	1
snRNA pseudouridine synthesis [GO:0031120]	1	0	0	1
telomere maintenance via telomerase [GO:0007004]	1	0	0	1
nuclear pore organization [GO:0006999]	1	0	0	1
neuropeptide signaling pathway [GO:0007218]	1	0	0	1
peptide hormone processing [GO:0016486]	1	0	0	1
response to cold [GO:0009409]	1	0	0	1
response to dietary excess [GO:0002021]	1	0	0	1
maintenance of transcriptional fidelity during DNA-templated transcription elongation from RNA polymerase II promoter [GO:0001193]	1	0	0	1
mRNA cleavage [GO:0006379]	1	0	0	1
transcription-coupled nucleotide-excision repair [GO:0006283]	1	0	0	1
transcription initiation from RNA polymerase II promoter [GO:0006367]	1	0	0	1
regulation of transcription by RNA polymerase I [GO:0006356]	1	0	0	1
transcription by RNA polymerase I [GO:0006360]	1	0	0	1
tRNA transcription by RNA polymerase III [GO:0042797]	1	0	0	1
epithelial cell morphogenesis [GO:0003382]	1	0	0	1
exocytosis [GO:0006887]	1	0	0	1
positive regulation of epithelial cell migration [GO:0010634]	1	0	0	1
pseudopodium organization [GO:0031268]	1	0	0	1
regulation of vesicle-mediated transport [GO:0060627]	1	0	0	1
flagellated sperm motility [GO:0030317]	1	0	0	1
mitochondrion morphogenesis [GO:0070584]	1	0	0	1
negative regulation of mitochondrial RNA catabolic process [GO:0000961]	1	0	0	1
single fertilization [GO:0007338]	1	0	0	1
spermatid development [GO:0007286]	1	0	0	1
microtubule cytoskeleton organization [GO:0000226]	1	0	0	1
negative regulation of translational elongation [GO:0045900]	1	0	0	1
response to alkaloid [GO:0043279]	1	0	0	1
response to toxic substance [GO:0009636]	1	0	0	1
histone mRNA metabolic process [GO:0008334]	1	0	0	1
IRES-dependent viral translational initiation [GO:0075522]	1	0	0	1
nuclear histone mRNA catabolic process [GO:0071045]	1	0	0	1
tRNA 3'-end processing [GO:0042780]	1	0	0	1
tRNA export from nucleus [GO:0006409]	1	0	0	1
tRNA modification [GO:0006400]	1	0	0	1
negative regulation of cytokine production [GO:0001818]	1	0	0	1
positive regulation of epithelial cell apoptotic process [GO:1904037]	1	0	0	1
histone lysine methylation [GO:0034968]	1	0	0	1
peptidyl-glutamine methylation [GO:0018364]	1	0	0	1
positive regulation of rRNA processing [GO:2000234]	1	0	0	1
rRNA (guanine-N7)-methylation [GO:0070476]	1	0	0	1
mitochondrial translational elongation [GO:0070125]	1	0	0	1
positive regulation of protein export from nucleus [GO:0046827]	1	0	0	1
positive regulation of I-kappaB kinase/NF-kappaB signaling [GO:0043123]	1	0	0	1
positive regulation of mRNA catabolic process [GO:0061014]	1	0	0	1
3'-UTR-mediated mRNA stabilization [GO:0070935]	1	0	0	1
cellular response to granulocyte macrophage colony-stimulating factor stimulus [GO:0097011]	1	0	0	1
mRNA catabolic process [GO:0006402]	1	0	0	1
negative regulation of inflammatory response [GO:0050728]	1	0	0	1
negative regulation of interleukin-2 production [GO:0032703]	1	0	0	1
negative regulation of polynucleotide adenylyltransferase activity [GO:1904246]	1	0	0	1
nuclear-transcribed mRNA poly(A) tail shortening [GO:0000289]	1	0	0	1
positive regulation of deadenylation-independent decapping of nuclear-transcribed mRNA [GO:1901835]	1	0	0	1
regulation of tumor necrosis factor production [GO:0032680]	1	0	0	1
response to starvation [GO:0042594]	1	0	0	1
cellular response to cAMP [GO:0071320]	1	0	0	1
cellular response to peptide hormone stimulus [GO:0071375]	1	0	0	1
cellular response to raffinose [GO:0097403]	1	0	0	1
cellular response to salt stress [GO:0071472]	1	0	0	1
cellular response to transforming growth factor beta stimulus [GO:0071560]	1	0	0	1
chorio-allantoic fusion [GO:0060710]	1	0	0	1
ERK1 and ERK2 cascade [GO:0070371]	1	0	0	1
mesendoderm development [GO:0048382]	1	0	0	1
multicellular organism growth [GO:0035264]	1	0	0	1
negative regulation of mitotic cell cycle phase transition [GO:1901991]	1	0	0	1
neural tube development [GO:0021915]	1	0	0	1
phosphatidylinositol 3-kinase signaling [GO:0014065]	1	0	0	1
positive regulation of monocyte differentiation [GO:0045657]	1	0	0	1
proepicardium development [GO:0003342]	1	0	0	1
protein kinase B signaling [GO:0043491]	1	0	0	1
regulation of B cell differentiation [GO:0045577]	1	0	0	1
regulation of mRNA 3'-end processing [GO:0031440]	1	0	0	1
regulation of myoblast differentiation [GO:0045661]	1	0	0	1
regulation of stem cell proliferation [GO:0072091]	1	0	0	1
spongiotrophoblast layer development [GO:0060712]	1	0	0	1
vasculogenesis [GO:0001570]	1	0	0	1
cardiac muscle cell differentiation [GO:0055007]	0	1	0	1
cellular calcium ion homeostasis [GO:0006874]	0	1	0	1
cellular response to lithium ion [GO:0071285]	0	1	0	1
cortical actin cytoskeleton organization [GO:0030866]	0	1	0	1
endoplasmic reticulum unfolded protein response [GO:0030968]	0	1	0	1
glucocorticoid receptor signaling pathway [GO:0042921]	0	1	0	1
negative regulation of intracellular steroid hormone receptor signaling pathway [GO:0033144]	0	1	0	1
negative regulation of neuron differentiation [GO:0045665]	0	1	0	1
negative regulation of retinoic acid receptor signaling pathway [GO:0048387]	0	1	0	1
negative regulation of trophoblast cell migration [GO:1901164]	0	1	0	1
peptide antigen assembly with MHC class I protein complex [GO:0002502]	0	1	0	1
positive regulation of dendritic cell chemotaxis [GO:2000510]	0	1	0	1
positive regulation of endothelial cell migration [GO:0010595]	0	1	0	1
positive regulation of phagocytosis [GO:0050766]	0	1	0	1
positive regulation of substrate adhesion-dependent cell spreading [GO:1900026]	0	1	0	1
protein folding [GO:0006457]	0	1	0	1
protein folding in endoplasmic reticulum [GO:0034975]	0	1	0	1
protein maturation by protein folding [GO:0022417]	0	1	0	1
regulation of meiotic nuclear division [GO:0040020]	0	1	0	1
response to testosterone [GO:0033574]	0	1	0	1
sequestering of calcium ion [GO:0051208]	0	1	0	1
spermatogenesis [GO:0007283]	0	1	0	1
7-methylguanosine mRNA capping [GO:0006370]	0	1	0	1
cap1 mRNA methylation [GO:0097309]	0	1	0	1
cap2 mRNA methylation [GO:0097310]	0	1	0	1
mitochondrial asparaginyl-tRNA aminoacylation [GO:0070145]	0	1	0	1
tRNA aminoacylation [GO:0043039]	0	1	0	1
male germ cell proliferation [GO:0002176]	0	1	0	1
male gonad development [GO:0008584]	0	1	0	1
lung development [GO:0030324]	0	1	0	1
positive regulation of mitotic cell cycle [GO:0045931]	0	1	0	1
ultradian rhythm [GO:0007624]	0	1	0	1
activation of MAPKKK activity [GO:0000185]	0	1	0	1
negative regulation of protein kinase activity [GO:0006469]	0	1	0	1
positive regulation of JNK cascade [GO:0046330]	0	1	0	1
positive regulation of p38MAPK cascade [GO:1900745]	0	1	0	1
poly(A)+ mRNA export from nucleus [GO:0016973]	0	1	0	1
regulation of translational termination [GO:0006449]	0	1	0	1
DNA replication-dependent nucleosome assembly [GO:0006335]	0	1	0	1
DNA replication-independent nucleosome assembly [GO:0006336]	0	1	0	1
cellular response to rapamycin [GO:0072752]	0	1	0	1
positive regulation of macroautophagy [GO:0016239]	0	1	0	1
positive regulation of translational initiation [GO:0045948]	0	1	0	1
TORC1 signaling [GO:0038202]	0	1	0	1
cellular response to cadmium ion [GO:0071276]	0	1	0	1
Fc-epsilon receptor signaling pathway [GO:0038095]	0	1	0	1
intracellular signal transduction [GO:0035556]	0	1	0	1
JNK cascade [GO:0007254]	0	1	0	1
peptidyl-serine phosphorylation [GO:0018105]	0	1	0	1
positive regulation of macrophage derived foam cell differentiation [GO:0010744]	0	1	0	1
positive regulation of podosome assembly [GO:0071803]	0	1	0	1
positive regulation of transcription factor catabolic process [GO:1901485]	0	1	0	1
protein localization to tricellular tight junction [GO:0061833]	0	1	0	1
regulation of DNA-binding transcription factor activity [GO:0051090]	0	1	0	1
epithelial to mesenchymal transition involved in cardiac fibroblast development [GO:0060940]	0	1	0	1
negative regulation of cell cycle [GO:0045786]	0	1	0	1
negative regulation of cytokine production involved in inflammatory response [GO:1900016]	0	1	0	1
negative regulation of JUN kinase activity [GO:0043508]	0	1	0	1
negative regulation of myofibroblast differentiation [GO:1904761]	0	1	0	1
negative regulation of vascular associated smooth muscle cell differentiation [GO:1905064]	0	1	0	1
negative regulation of vascular associated smooth muscle cell proliferation [GO:1904706]	0	1	0	1
positive regulation of endothelial cell apoptotic process [GO:2000353]	0	1	0	1
positive regulation of inflammatory response [GO:0050729]	0	1	0	1
positive regulation of vascular associated smooth muscle cell apoptotic process [GO:1905461]	0	1	0	1
negative regulation of protein localization to nucleolus [GO:1904750]	0	1	0	1
centriole assembly [GO:0098534]	0	1	0	1
negative regulation of centriole replication [GO:0046600]	0	1	0	1
response to hormone [GO:0009725]	0	1	0	1
SMAD protein signal transduction [GO:0060395]	0	1	0	1
cap-independent translational initiation [GO:0002190]	0	1	0	1
entrainment of circadian clock by photoperiod [GO:0043153]	0	1	0	1
IRES-dependent translational initiation of linear mRNA [GO:0002192]	0	1	0	1
negative regulation of translation in response to stress [GO:0032055]	0	1	0	1
positive regulation of muscle cell differentiation [GO:0051149]	0	1	0	1
regulation of nucleocytoplasmic transport [GO:0046822]	0	1	0	1
response to arsenic-containing substance [GO:0046685]	0	1	0	1
cellular response to dsDNA [GO:1990786]	0	1	0	1
cellular response to dsRNA [GO:0071359]	0	1	0	1
negative regulation of I-kappaB kinase/NF-kappaB signaling [GO:0043124]	0	1	0	1
negative regulation of MDA-5 signaling pathway [GO:0039534]	0	1	0	1
rRNA modification [GO:0000154]	0	1	0	1
transcription initiation from mitochondrial promoter [GO:0006391]	0	1	0	1
endonucleolytic cleavage to generate mature 5'-end of SSU-rRNA from (SSU-rRNA, 5.8S rRNA, LSU-rRNA) [GO:0000472]	0	1	0	1
actin filament organization [GO:0007015]	0	0	1	1
cellular copper ion homeostasis [GO:0006878]	0	0	1	1
dendritic spine organization [GO:0097061]	0	0	1	1
Golgi to transport vesicle transport [GO:0055108]	0	0	1	1
long-term synaptic depression [GO:0060292]	0	0	1	1
lysosomal membrane organization [GO:0097212]	0	0	1	1
mitotic cleavage furrow ingression [GO:1990386]	0	0	1	1
positive regulation of calcium ion-dependent exocytosis [GO:0045956]	0	0	1	1
positive regulation of endocytosis [GO:0045807]	0	0	1	1
positive regulation of ER to Golgi vesicle-mediated transport [GO:1902953]	0	0	1	1
positive regulation of late endosome to lysosome transport [GO:1902824]	0	0	1	1
positive regulation of protein secretion [GO:0050714]	0	0	1	1
positive regulation of sodium ion transmembrane transport [GO:1902307]	0	0	1	1
postsynaptic actin cytoskeleton organization [GO:0098974]	0	0	1	1
regulation of Arp2/3 complex-mediated actin nucleation [GO:0034315]	0	0	1	1
regulation of phospholipid metabolic process [GO:1903725]	0	0	1	1
regulation of receptor internalization [GO:0002090]	0	0	1	1
synaptic vesicle budding [GO:0070142]	0	0	1	1
very-low-density lipoprotein particle assembly [GO:0034379]	0	0	1	1
vesicle-mediated transport [GO:0016192]	0	0	1	1
negative regulation of cyclin-dependent protein serine/threonine kinase activity [GO:0045736]	0	0	1	1
negative regulation of transcription elongation from RNA polymerase II promoter [GO:0034244]	0	0	1	1
RNA splicing, via transesterification reactions [GO:0000375]	0	0	1	1
antiviral innate immune response [GO:0140374]	0	0	1	1
cellular response to exogenous dsRNA [GO:0071360]	0	0	1	1
cytoplasmic pattern recognition receptor signaling pathway in response to virus [GO:0039528]	0	0	1	1
detection of virus [GO:0009597]	0	0	1	1
positive regulation of defense response to virus by host [GO:0002230]	0	0	1	1
positive regulation of DNA-binding transcription factor activity [GO:0051091]	0	0	1	1
positive regulation of granulocyte macrophage colony-stimulating factor production [GO:0032725]	0	0	1	1
positive regulation of interleukin-6 production [GO:0032755]	0	0	1	1
positive regulation of interleukin-8 production [GO:0032757]	0	0	1	1
positive regulation of myeloid dendritic cell cytokine production [GO:0002735]	0	0	1	1
positive regulation of response to cytokine stimulus [GO:0060760]	0	0	1	1
positive regulation of tumor necrosis factor production [GO:0032760]	0	0	1	1
regulation of cell migration [GO:0030334]	0	0	1	1
regulation of type III interferon production [GO:0034344]	0	0	1	1
response to exogenous dsRNA [GO:0043330]	0	0	1	1
RIG-I signaling pathway [GO:0039529]	0	0	1	1
chromatin organization [GO:0006325]	0	0	1	1
regulation of double-strand break repair [GO:2000779]	0	0	1	1
regulation of double-strand break repair via nonhomologous end joining [GO:2001032]	0	0	1	1
viral genome replication [GO:0019079]	0	0	1	1
cytoplasmic translational initiation [GO:0002183]	0	0	1	1
apoptotic chromosome condensation [GO:0030263]	0	0	1	1
intrinsic apoptotic signaling pathway in response to endoplasmic reticulum stress [GO:0070059]	0	0	1	1
IRE1-mediated unfolded protein response [GO:0036498]	0	0	1	1
exonucleolytic catabolism of deadenylated mRNA [GO:0043928]	0	0	1	1
nuclear mRNA surveillance [GO:0071028]	0	0	1	1
nuclear polyadenylation-dependent mRNA catabolic process [GO:0071042]	0	0	1	1
nuclear polyadenylation-dependent rRNA catabolic process [GO:0071035]	0	0	1	1
nuclear polyadenylation-dependent tRNA catabolic process [GO:0071038]	0	0	1	1
nuclear-transcribed mRNA catabolic process, exonucleolytic, 3'-5' [GO:0034427]	0	0	1	1
U1 snRNA 3'-end processing [GO:0034473]	0	0	1	1
U4 snRNA 3'-end processing [GO:0034475]	0	0	1	1
U5 snRNA 3'-end processing [GO:0034476]	0	0	1	1
heterochromatin assembly by small RNA [GO:0031048]	0	0	1	1
neural crest cell development [GO:0014032]	0	0	1	1
cholesterol metabolic process [GO:0008203]	0	0	1	1
lipid transport [GO:0006869]	0	0	1	1
cellular response to amino acid stimulus [GO:0071230]	0	0	1	1
cellular response to estradiol stimulus [GO:0071392]	0	0	1	1
cellular response to nitric oxide [GO:0071732]	0	0	1	1
cellular response to putrescine [GO:1904586]	0	0	1	1
cerebellum development [GO:0021549]	0	0	1	1
hepatocyte dedifferentiation [GO:1990828]	0	0	1	1
liver development [GO:0001889]	0	0	1	1
mRNA transcription by RNA polymerase II [GO:0042789]	0	0	1	1
positive regulation of telomere capping [GO:1904355]	0	0	1	1
regulation of telomere maintenance [GO:0032204]	0	0	1	1
response to calcium ion [GO:0051592]	0	0	1	1
response to electrical stimulus [GO:0051602]	0	0	1	1
response to rapamycin [GO:1901355]	0	0	1	1
response to sodium phosphate [GO:1904383]	0	0	1	1
RNA catabolic process [GO:0006401]	0	0	1	1
astral microtubule organization [GO:0030953]	0	0	1	1
establishment of mitotic spindle localization [GO:0040001]	0	0	1	1
establishment of protein localization [GO:0045184]	0	0	1	1
mitotic chromosome movement towards spindle pole [GO:0007079]	0	0	1	1
mitotic metaphase plate congression [GO:0007080]	0	0	1	1
mitotic spindle assembly [GO:0090307]	0	0	1	1
Ran protein signal transduction [GO:0031291]	0	0	1	1
negative regulation of chromatin binding [GO:0035562]	0	0	1	1
positive regulation of G1/S transition of mitotic cell cycle [GO:1900087]	0	0	1	1
positive regulation of protein localization to Cajal body [GO:1904871]	0	0	1	1
positive regulation of snRNA transcription by RNA polymerase II [GO:1905382]	0	0	1	1
RNA methylation [GO:0001510]	0	0	1	1
snRNA metabolic process [GO:0016073]	0	0	1	1
snRNA modification [GO:0040031]	0	0	1	1
mitochondrial tRNA wobble uridine modification [GO:0070899]	0	0	1	1
tRNA wobble uridine modification [GO:0002098]	0	0	1	1
negative regulation of gene expression [GO:0010629]	0	0	1	1
negative regulation of interferon-gamma-mediated signaling pathway [GO:0060336]	0	0	1	1
negative regulation of tyrosine phosphorylation of STAT protein [GO:0042532]	0	0	1	1
positive regulation of interleukin-4-mediated signaling pathway [GO:1902216]	0	0	1	1
positive regulation of tyrosine phosphorylation of STAT protein [GO:0042531]	0	0	1	1
protein mono-ADP-ribosylation [GO:0140289]	0	0	1	1
protein poly-ADP-ribosylation [GO:0070212]	0	0	1	1
transcription, DNA-templated [GO:0006351]	0	0	1	1
regulation of transcription by RNA polymerase III [GO:0006359]	0	0	1	1
transcription by RNA polymerase III [GO:0006383]	0	0	1	1
production of miRNAs involved in gene silencing by miRNA [GO:0035196]	0	0	1	1
regulation of chromosome segregation [GO:0051983]	0	0	1	1
regulation of gene silencing by miRNA [GO:0060964]	0	0	1	1
regulation of cellular senescence [GO:2000772]	0	0	1	1
regulation of protein localization [GO:0032880]	0	0	1	1
hair cycle [GO:0042633]	0	0	1	1
cellular response to oxidative stress [GO:0034599]	0	0	1	1
modification of postsynaptic structure [GO:0099010]	0	0	1	1
positive regulation by virus of viral protein levels in host cell [GO:0046726]	0	0	1	1
positive regulation of long-term synaptic potentiation [GO:1900273]	0	0	1	1
tRNA wobble position uridine thiolation [GO:0002143]	0	0	1	1
