# Supplementary material for: Single-cell RNA-sequencing data analysis reveals a highly correlated triphasic transcriptional response to SARS-CoV-2 infection
Source: Commun Biol. 2022 Nov 27;5:1302. doi: 10.1038/s42003-022-04253-4 (PMC9701238; doi:10.1038/s42003-022-04253-4)
Supplement: Supplementary file 8 — Supplementary Data 5 [file 42003_2022_4253_MOESM8_ESM.zip]

Archive with 12 entries (11 files):
- Suppl_Data_5/
- __MACOSX/._Suppl_Data_5
- Suppl_Data_5/STRING_network_fig5.tsv
- __MACOSX/Suppl_Data_5/._STRING_network_fig5.tsv
- Suppl_Data_5/.DS_Store
- __MACOSX/Suppl_Data_5/._.DS_Store
- Suppl_Data_5/common_network.gephi
- __MACOSX/Suppl_Data_5/._common_network.gephi
- Suppl_Data_5/kolmogorov_network_common_genes_p09_all.csv
- __MACOSX/Suppl_Data_5/._kolmogorov_network_common_genes_p09_all.csv
- Suppl_Data_5/common_network_p90.csv
- __MACOSX/Suppl_Data_5/._common_network_p90.csv
