# Supplementary material for: Single-cell RNA-sequencing data analysis reveals a highly correlated triphasic transcriptional response to SARS-CoV-2 infection
Source: Commun Biol. 2022 Nov 27;5:1302. doi: 10.1038/s42003-022-04253-4 (PMC9701238; doi:10.1038/s42003-022-04253-4)
Supplement: Supplementary file 8 — Supplementary Data 5 [file 42003_2022_4253_MOESM8_ESM.zip › Suppl_Data_5/STRING_network_fig5.tsv]

#node1	node2	node1_string_id	node2_string_id	homology	experimentally_determined_interaction	database_annotated	automated_textmining	combined_score
EEF1A1	RPL18A	9606.ENSP00000339063	9606.ENSP00000222247	0	0.909	0	0	0.910
EEF1A1	RPL19	9606.ENSP00000339063	9606.ENSP00000225430	0	0.835	0	0	0.835
EEF1A1	RPS12	9606.ENSP00000339063	9606.ENSP00000230050	0	0.822	0	0	0.822
EEF1A1	RPS16	9606.ENSP00000339063	9606.ENSP00000251453	0	0.869	0	0	0.870
EEF1A1	RPL35	9606.ENSP00000339063	9606.ENSP00000259469	0	0.845	0	0	0.845
EEF1A1	RPL8	9606.ENSP00000339063	9606.ENSP00000262584	0	0.829	0	0	0.829
EEF1A1	RPS11	9606.ENSP00000339063	9606.ENSP00000270625	0	0.910	0	0	0.910
EEF1A1	RPS27A	9606.ENSP00000339063	9606.ENSP00000272317	0	0.843	0	0	0.844
EEF1A1	RPL37	9606.ENSP00000339063	9606.ENSP00000274242	0	0.836	0	0	0.836
EEF1A1	RPS23	9606.ENSP00000339063	9606.ENSP00000296674	0	0.911	0	0.272	0.933
EEF1A1	RPS9	9606.ENSP00000339063	9606.ENSP00000302896	0	0.825	0	0	0.825
EEF1A1	RPL13	9606.ENSP00000339063	9606.ENSP00000307889	0	0.854	0	0	0.854
EEF1A1	EEF2	9606.ENSP00000339063	9606.ENSP00000307940	0	0.530	0	0.319	0.666
EEF1A1	RPL15	9606.ENSP00000339063	9606.ENSP00000309334	0	0.865	0	0	0.866
EEF1A1	RPL38	9606.ENSP00000339063	9606.ENSP00000309830	0	0.842	0	0	0.842
EEF1A1	RPL4	9606.ENSP00000339063	9606.ENSP00000311430	0	0.903	0	0	0.903
EEF1A1	NCL	9606.ENSP00000339063	9606.ENSP00000318195	0	0.134	0	0.565	0.607
EEF1A1	RPS15A	9606.ENSP00000339063	9606.ENSP00000318646	0	0.892	0	0	0.892
EEF1A1	EEF1G	9606.ENSP00000339063	9606.ENSP00000331901	0	0.775	0	0.737	0.938
EEF1A1	YBX1	9606.ENSP00000339063	9606.ENSP00000361626	0	0.481	0	0	0.481
EEF1A1	RPL28	9606.ENSP00000339063	9606.ENSP00000452909	0	0.800	0	0	0.800
EEF1A1	RPL27	9606.ENSP00000339063	9606.ENSP00000464813	0	0.826	0	0	0.826
EEF1A1	RPL39	9606.ENSP00000339063	9606.ENSP00000355315	0	0.826	0	0	0.826
EEF1A1	RPL10	9606.ENSP00000339063	9606.ENSP00000413436	0	0.826	0	0	0.826
EEF1A1	RPL13A	9606.ENSP00000339063	9606.ENSP00000375730	0	0.827	0	0	0.827
EEF1A1	RPS29	9606.ENSP00000339063	9606.ENSP00000379339	0	0.827	0	0	0.827
EEF1A1	RPS17	9606.ENSP00000339063	9606.ENSP00000346046	0	0.829	0	0	0.829
EEF1A1	RPL26	9606.ENSP00000339063	9606.ENSP00000463784	0	0.829	0	0	0.829
EEF1A1	RPL36	9606.ENSP00000339063	9606.ENSP00000464342	0	0.830	0	0	0.830
EEF1A1	RPL34	9606.ENSP00000339063	9606.ENSP00000378163	0	0.830	0	0	0.830
EEF1A1	RPL27A	9606.ENSP00000339063	9606.ENSP00000346015	0	0.833	0	0	0.833
EEF1A1	RPL35A	9606.ENSP00000339063	9606.ENSP00000419117	0	0.833	0	0	0.833
EEF1A1	RPS20	9606.ENSP00000339063	9606.ENSP00000429374	0	0.835	0	0	0.835
EEF1A1	UBA52	9606.ENSP00000339063	9606.ENSP00000388107	0	0.835	0	0	0.835
EEF1A1	RPL23	9606.ENSP00000339063	9606.ENSP00000420311	0	0.835	0	0	0.835
EEF1A1	RPL29	9606.ENSP00000339063	9606.ENSP00000418868	0	0.835	0	0	0.835
EEF1A1	RPS18	9606.ENSP00000339063	9606.ENSP00000393241	0	0.837	0	0	0.837
EEF1A1	RPS25	9606.ENSP00000339063	9606.ENSP00000435096	0	0.838	0	0	0.838
EEF1A1	RPS21	9606.ENSP00000339063	9606.ENSP00000345957	0	0.838	0	0	0.838
EEF1A1	RPS15	9606.ENSP00000339063	9606.ENSP00000467466	0	0.840	0	0	0.840
EEF1A1	RPS26	9606.ENSP00000339063	9606.ENSP00000348849	0	0.840	0	0	0.840
EEF1A1	RPS28	9606.ENSP00000339063	9606.ENSP00000472469	0	0.842	0	0	0.842
EEF1A1	RPL22	9606.ENSP00000339063	9606.ENSP00000346088	0	0.843	0	0	0.844
EEF1A1	RPL37A	9606.ENSP00000339063	9606.ENSP00000418082	0	0.845	0	0	0.845
EEF1A1	RPS7	9606.ENSP00000339063	9606.ENSP00000339095	0	0.853	0	0	0.853
EEF1A1	RPL32	9606.ENSP00000339063	9606.ENSP00000416429	0	0.856	0	0	0.857
EEF1A1	RPS27	9606.ENSP00000339063	9606.ENSP00000357555	0	0.857	0	0	0.857
EEF1A1	RPL21	9606.ENSP00000339063	9606.ENSP00000346027	0	0.858	0	0	0.859
EEF1A1	RPL11	9606.ENSP00000339063	9606.ENSP00000363676	0	0.861	0	0	0.861
EEF1A1	RPS19	9606.ENSP00000339063	9606.ENSP00000470972	0	0.867	0	0	0.867
EEF1A1	RPL23A	9606.ENSP00000339063	9606.ENSP00000389103	0	0.868	0	0	0.868
EEF1A1	FAU	9606.ENSP00000339063	9606.ENSP00000435370	0	0.870	0	0	0.870
EEF1A1	RPS24	9606.ENSP00000339063	9606.ENSP00000414321	0	0.877	0	0	0.877
EEF1A1	RPL9	9606.ENSP00000339063	9606.ENSP00000400467	0	0.885	0	0	0.885
EEF1A1	RPLP0	9606.ENSP00000339063	9606.ENSP00000449328	0	0.889	0	0	0.889
EEF1A1	RPS6	9606.ENSP00000339063	9606.ENSP00000369757	0	0.896	0	0	0.896
EEF1A1	RPL3	9606.ENSP00000339063	9606.ENSP00000346001	0	0.896	0	0	0.896
EEF1A1	RPL7A	9606.ENSP00000339063	9606.ENSP00000361076	0	0.900	0	0	0.901
EEF1A1	RPL10A	9606.ENSP00000339063	9606.ENSP00000363018	0	0.901	0	0	0.902
EEF1A1	RPL24	9606.ENSP00000339063	9606.ENSP00000377640	0	0.903	0	0	0.903
EEF1A1	RPS8	9606.ENSP00000339063	9606.ENSP00000379888	0	0.904	0	0	0.904
EEF1A1	RPS13	9606.ENSP00000339063	9606.ENSP00000435777	0	0.906	0	0	0.906
EEF1A1	RPS5	9606.ENSP00000339063	9606.ENSP00000472985	0	0.907	0	0	0.907
EEF1A1	RPS14	9606.ENSP00000339063	9606.ENSP00000385958	0	0.907	0	0	0.907
EEF1A1	RPS4X	9606.ENSP00000339063	9606.ENSP00000362744	0	0.906	0	0	0.907
EEF1A1	RPS2	9606.ENSP00000339063	9606.ENSP00000341885	0	0.907	0	0	0.908
EEF1A1	RPS3A	9606.ENSP00000339063	9606.ENSP00000346050	0	0.907	0	0	0.908
EEF1A1	RPL30	9606.ENSP00000339063	9606.ENSP00000428085	0	0.908	0	0	0.908
EEF1A1	RPL7	9606.ENSP00000339063	9606.ENSP00000339795	0	0.895	0	0.461	0.941
EEF1A1	RPL12	9606.ENSP00000339063	9606.ENSP00000354739	0	0.898	0	0.593	0.957
EEF1A1	EEF1B2	9606.ENSP00000339063	9606.ENSP00000376056	0	0.918	0.900	0.938	0.999
EEF1B2	RPL19	9606.ENSP00000376056	9606.ENSP00000225430	0	0.787	0	0	0.787
EEF1B2	RPL35	9606.ENSP00000376056	9606.ENSP00000259469	0	0.779	0	0	0.779
EEF1B2	RPL8	9606.ENSP00000376056	9606.ENSP00000262584	0	0.788	0	0	0.788
EEF1B2	RPS11	9606.ENSP00000376056	9606.ENSP00000270625	0	0.784	0	0	0.784
EEF1B2	RPS27A	9606.ENSP00000376056	9606.ENSP00000272317	0	0.783	0	0	0.783
EEF1B2	RPS3	9606.ENSP00000376056	9606.ENSP00000278572	0	0.787	0	0	0.787
EEF1B2	RPS23	9606.ENSP00000376056	9606.ENSP00000296674	0	0.786	0	0	0.786
EEF1B2	RPS9	9606.ENSP00000376056	9606.ENSP00000302896	0	0.786	0	0	0.786
EEF1B2	RPL13	9606.ENSP00000376056	9606.ENSP00000307889	0	0.787	0	0	0.787
EEF1B2	RPL15	9606.ENSP00000376056	9606.ENSP00000309334	0	0.784	0	0	0.784
EEF1B2	RPL4	9606.ENSP00000376056	9606.ENSP00000311430	0	0.784	0	0	0.784
EEF1B2	RPLP2	9606.ENSP00000376056	9606.ENSP00000322419	0	0.783	0	0	0.783
EEF1B2	EEF1G	9606.ENSP00000376056	9606.ENSP00000331901	0	0.994	0.800	0.816	0.999
EEF1B2	RPS7	9606.ENSP00000376056	9606.ENSP00000339095	0	0.783	0	0	0.783
EEF1B2	RPL7	9606.ENSP00000376056	9606.ENSP00000339795	0	0.786	0	0	0.786
EEF1B2	RPS2	9606.ENSP00000376056	9606.ENSP00000341885	0	0.807	0	0	0.807
EEF1B2	RPS21	9606.ENSP00000376056	9606.ENSP00000345957	0	0.788	0	0	0.788
EEF1B2	RPL27A	9606.ENSP00000376056	9606.ENSP00000346015	0	0.778	0	0	0.778
EEF1B2	RPLP1	9606.ENSP00000376056	9606.ENSP00000346037	0	0.788	0	0	0.788
EEF1B2	RPS17	9606.ENSP00000376056	9606.ENSP00000346046	0	0.787	0	0	0.787
EEF1B2	RPS3A	9606.ENSP00000376056	9606.ENSP00000346050	0	0.786	0	0	0.786
EEF1B2	RPL22	9606.ENSP00000376056	9606.ENSP00000346088	0	0.784	0	0	0.784
EEF1B2	RPS26	9606.ENSP00000376056	9606.ENSP00000348849	0	0.786	0	0	0.786
EEF1B2	RPL12	9606.ENSP00000376056	9606.ENSP00000354739	0	0.780	0	0	0.780
EEF1B2	RPL7A	9606.ENSP00000376056	9606.ENSP00000361076	0	0.806	0	0	0.806
EEF1B2	RPS4X	9606.ENSP00000376056	9606.ENSP00000362744	0	0.560	0	0	0.560
EEF1B2	RPL11	9606.ENSP00000376056	9606.ENSP00000363676	0	0.671	0	0	0.671
EEF1B2	RPL10	9606.ENSP00000376056	9606.ENSP00000413436	0	0.596	0	0	0.596
EEF1B2	RPL35A	9606.ENSP00000376056	9606.ENSP00000419117	0	0.637	0	0	0.637
EEF1B2	RPS24	9606.ENSP00000376056	9606.ENSP00000414321	0	0.783	0	0	0.783
EEF1B2	RPLP0	9606.ENSP00000376056	9606.ENSP00000449328	0	0.783	0	0	0.783
EEF1B2	RPL24	9606.ENSP00000376056	9606.ENSP00000377640	0	0.785	0	0	0.785
EEF1B2	RPL14	9606.ENSP00000376056	9606.ENSP00000379506	0	0.785	0	0	0.785
EEF1B2	RPS18	9606.ENSP00000376056	9606.ENSP00000393241	0	0.785	0	0	0.785
EEF1B2	RPS13	9606.ENSP00000376056	9606.ENSP00000435777	0	0.785	0	0	0.785
EEF1B2	RPS28	9606.ENSP00000376056	9606.ENSP00000472469	0	0.785	0	0	0.785
EEF1B2	RPL32	9606.ENSP00000376056	9606.ENSP00000416429	0	0.785	0	0	0.785
EEF1B2	RPS20	9606.ENSP00000376056	9606.ENSP00000429374	0	0.786	0	0	0.786
EEF1B2	RPS19	9606.ENSP00000376056	9606.ENSP00000470972	0	0.787	0	0	0.787
EEF1B2	RPS5	9606.ENSP00000376056	9606.ENSP00000472985	0	0.787	0	0	0.787
EEF1B2	RPS14	9606.ENSP00000376056	9606.ENSP00000385958	0	0.788	0	0	0.788
EEF1G	RPL19	9606.ENSP00000331901	9606.ENSP00000225430	0	0.733	0	0	0.733
EEF1G	RPS11	9606.ENSP00000331901	9606.ENSP00000270625	0	0.558	0	0	0.558
EEF1G	RPL15	9606.ENSP00000331901	9606.ENSP00000309334	0	0.540	0	0.138	0.586
EEF1G	RPL4	9606.ENSP00000331901	9606.ENSP00000311430	0	0.732	0	0	0.732
EEF1G	RPS27L	9606.ENSP00000331901	9606.ENSP00000331019	0	0.403	0	0	0.403
EEF1G	RPS27	9606.ENSP00000331901	9606.ENSP00000357555	0	0.403	0	0	0.403
EEF1G	RPL10	9606.ENSP00000331901	9606.ENSP00000413436	0	0.524	0	0	0.524
EEF1G	RPL27A	9606.ENSP00000331901	9606.ENSP00000346015	0	0.535	0	0	0.535
EEF1G	RPL21	9606.ENSP00000331901	9606.ENSP00000346027	0	0.535	0	0	0.535
EEF1G	RPL9	9606.ENSP00000331901	9606.ENSP00000400467	0	0.558	0	0	0.558
EEF1G	RPL35A	9606.ENSP00000331901	9606.ENSP00000419117	0	0.558	0	0	0.558
EEF1G	RPS24	9606.ENSP00000331901	9606.ENSP00000414321	0	0.558	0	0	0.558
EEF1G	RPS20	9606.ENSP00000331901	9606.ENSP00000429374	0	0.558	0	0	0.558
EEF1G	RPL27	9606.ENSP00000331901	9606.ENSP00000464813	0	0.558	0	0	0.558
EEF1G	RPLP1	9606.ENSP00000331901	9606.ENSP00000346037	0	0.564	0	0	0.564
EEF1G	RPLP0	9606.ENSP00000331901	9606.ENSP00000449328	0	0.571	0	0	0.571
EEF1G	UBA52	9606.ENSP00000331901	9606.ENSP00000388107	0	0.647	0	0	0.647
EEF1G	RPL11	9606.ENSP00000331901	9606.ENSP00000363676	0	0.687	0	0	0.687
EEF1G	RPS4X	9606.ENSP00000331901	9606.ENSP00000362744	0	0.721	0	0	0.721
EEF1G	FAU	9606.ENSP00000331901	9606.ENSP00000435370	0	0.934	0	0	0.934
EEF2	RPL18A	9606.ENSP00000307940	9606.ENSP00000222247	0	0.987	0.360	0	0.991
EEF2	RPL19	9606.ENSP00000307940	9606.ENSP00000225430	0	0.987	0.360	0	0.991
EEF2	RPS12	9606.ENSP00000307940	9606.ENSP00000230050	0	0.987	0	0	0.987
EEF2	RPS16	9606.ENSP00000307940	9606.ENSP00000251453	0	0.990	0	0	0.990
EEF2	RPL35	9606.ENSP00000307940	9606.ENSP00000259469	0	0.987	0	0	0.987
EEF2	RPL8	9606.ENSP00000307940	9606.ENSP00000262584	0	0.987	0.360	0.189	0.993
EEF2	RPS11	9606.ENSP00000307940	9606.ENSP00000270625	0	0.987	0	0	0.987
EEF2	RPS27A	9606.ENSP00000307940	9606.ENSP00000272317	0	0.987	0	0	0.987
EEF2	RPL37	9606.ENSP00000307940	9606.ENSP00000274242	0	0.987	0	0	0.987
EEF2	RPS3	9606.ENSP00000307940	9606.ENSP00000278572	0	0.941	0	0	0.941
EEF2	RPS23	9606.ENSP00000307940	9606.ENSP00000296674	0	0.990	0.360	0	0.993
EEF2	RPS9	9606.ENSP00000307940	9606.ENSP00000302896	0	0.987	0	0	0.987
EEF2	RPL13	9606.ENSP00000307940	9606.ENSP00000307889	0	0.987	0	0	0.987
EEF2	RPL36AL	9606.ENSP00000307940	9606.ENSP00000346012	0	0.770	0	0	0.770
EEF2	RPS27L	9606.ENSP00000307940	9606.ENSP00000331019	0	0.789	0	0	0.789
EEF2	RPS27	9606.ENSP00000307940	9606.ENSP00000357555	0	0.955	0	0	0.955
EEF2	RPL26	9606.ENSP00000307940	9606.ENSP00000463784	0	0.955	0	0	0.955
EEF2	RPL3	9606.ENSP00000307940	9606.ENSP00000346001	0	0.955	0	0	0.955
EEF2	RPL10	9606.ENSP00000307940	9606.ENSP00000413436	0	0.955	0	0	0.955
EEF2	RPLP1	9606.ENSP00000307940	9606.ENSP00000346037	0	0.961	0	0	0.961
EEF2	RPLP2	9606.ENSP00000307940	9606.ENSP00000322419	0	0.962	0	0	0.962
EEF2	RPL28	9606.ENSP00000307940	9606.ENSP00000452909	0	0.974	0	0	0.974
EEF2	RPS15A	9606.ENSP00000307940	9606.ENSP00000318646	0	0.974	0	0	0.974
EEF2	RPS21	9606.ENSP00000307940	9606.ENSP00000345957	0	0.978	0.360	0	0.985
EEF2	RPS8	9606.ENSP00000307940	9606.ENSP00000379888	0	0.987	0	0	0.987
EEF2	RPS25	9606.ENSP00000307940	9606.ENSP00000435096	0	0.987	0	0	0.987
EEF2	RPS15	9606.ENSP00000307940	9606.ENSP00000467466	0	0.987	0	0	0.987
EEF2	FAU	9606.ENSP00000307940	9606.ENSP00000435370	0	0.987	0	0	0.987
EEF2	RPL13A	9606.ENSP00000307940	9606.ENSP00000375730	0	0.987	0	0	0.987
EEF2	RPL27	9606.ENSP00000307940	9606.ENSP00000464813	0	0.987	0	0	0.987
EEF2	RPL23A	9606.ENSP00000307940	9606.ENSP00000389103	0	0.987	0	0	0.987
EEF2	RPL35A	9606.ENSP00000307940	9606.ENSP00000419117	0	0.987	0	0	0.987
EEF2	RPL37A	9606.ENSP00000307940	9606.ENSP00000418082	0	0.987	0	0	0.987
EEF2	RPL9	9606.ENSP00000307940	9606.ENSP00000400467	0	0.987	0	0	0.987
EEF2	RPS20	9606.ENSP00000307940	9606.ENSP00000429374	0	0.987	0	0	0.987
EEF2	RPS17	9606.ENSP00000307940	9606.ENSP00000346046	0	0.987	0	0	0.987
EEF2	RPL29	9606.ENSP00000307940	9606.ENSP00000418868	0	0.987	0	0	0.987
EEF2	RPS18	9606.ENSP00000307940	9606.ENSP00000393241	0	0.987	0	0	0.987
EEF2	RPL15	9606.ENSP00000307940	9606.ENSP00000309334	0	0.987	0	0	0.987
EEF2	UBA52	9606.ENSP00000307940	9606.ENSP00000388107	0	0.987	0	0	0.987
EEF2	RPS14	9606.ENSP00000307940	9606.ENSP00000385958	0	0.987	0	0	0.987
EEF2	RPL22	9606.ENSP00000307940	9606.ENSP00000346088	0	0.987	0	0	0.987
EEF2	RPL34	9606.ENSP00000307940	9606.ENSP00000378163	0	0.987	0	0	0.987
EEF2	RPS13	9606.ENSP00000307940	9606.ENSP00000435777	0	0.987	0	0	0.987
EEF2	RPL21	9606.ENSP00000307940	9606.ENSP00000346027	0	0.989	0	0	0.989
EEF2	RPL7	9606.ENSP00000307940	9606.ENSP00000339795	0	0.990	0	0	0.990
EEF2	RPL14	9606.ENSP00000307940	9606.ENSP00000379506	0	0.990	0	0	0.990
EEF2	RPS3A	9606.ENSP00000307940	9606.ENSP00000346050	0	0.990	0	0	0.990
EEF2	RPS2	9606.ENSP00000307940	9606.ENSP00000341885	0	0.990	0	0	0.990
EEF2	RPS24	9606.ENSP00000307940	9606.ENSP00000414321	0	0.990	0	0	0.990
EEF2	RPS7	9606.ENSP00000307940	9606.ENSP00000339095	0	0.990	0	0	0.990
EEF2	RPL27A	9606.ENSP00000307940	9606.ENSP00000346015	0	0.987	0	0.221	0.990
EEF2	RPS19	9606.ENSP00000307940	9606.ENSP00000470972	0	0.989	0	0	0.990
EEF2	RPS6	9606.ENSP00000307940	9606.ENSP00000369757	0	0.990	0	0	0.990
EEF2	RPL23	9606.ENSP00000307940	9606.ENSP00000420311	0	0.990	0	0	0.990
EEF2	RPS4X	9606.ENSP00000307940	9606.ENSP00000362744	0	0.990	0	0	0.990
EEF2	RPL4	9606.ENSP00000307940	9606.ENSP00000311430	0	0.990	0	0	0.990
EEF2	RPS29	9606.ENSP00000307940	9606.ENSP00000379339	0	0.987	0.360	0	0.991
EEF2	RPS26	9606.ENSP00000307940	9606.ENSP00000348849	0	0.987	0.360	0	0.991
EEF2	RPL32	9606.ENSP00000307940	9606.ENSP00000416429	0	0.987	0.360	0	0.991
EEF2	RPS28	9606.ENSP00000307940	9606.ENSP00000472469	0	0.987	0.360	0	0.991
EEF2	RPL36	9606.ENSP00000307940	9606.ENSP00000464342	0	0.987	0.360	0	0.991
EEF2	RPL24	9606.ENSP00000307940	9606.ENSP00000377640	0	0.987	0.360	0	0.991
EEF2	RPL38	9606.ENSP00000307940	9606.ENSP00000309830	0	0.987	0.360	0	0.991
EEF2	RPL39	9606.ENSP00000307940	9606.ENSP00000355315	0	0.987	0.360	0	0.991
EEF2	RPL30	9606.ENSP00000307940	9606.ENSP00000428085	0	0.987	0.360	0	0.991
EEF2	RPL10A	9606.ENSP00000307940	9606.ENSP00000363018	0	0.989	0.360	0	0.993
EEF2	RPS5	9606.ENSP00000307940	9606.ENSP00000472985	0	0.993	0	0	0.993
EEF2	RPL12	9606.ENSP00000307940	9606.ENSP00000354739	0	0.990	0	0.397	0.993
EEF2	RPL7A	9606.ENSP00000307940	9606.ENSP00000361076	0	0.990	0.360	0	0.993
EEF2	RPL11	9606.ENSP00000307940	9606.ENSP00000363676	0	0.990	0.360	0	0.993
EEF2	RPLP0	9606.ENSP00000307940	9606.ENSP00000449328	0	0.986	0	0.576	0.994
ENSP00000449026	RPL18A	9606.ENSP00000449026	9606.ENSP00000222247	0	0	0.900	0	0.900
ENSP00000449026	RPL19	9606.ENSP00000449026	9606.ENSP00000225430	0	0	0.900	0	0.900
ENSP00000449026	RPL8	9606.ENSP00000449026	9606.ENSP00000262584	0	0	0.900	0	0.900
ENSP00000449026	RPS23	9606.ENSP00000449026	9606.ENSP00000296674	0	0	0.900	0	0.900
ENSP00000449026	RPL38	9606.ENSP00000449026	9606.ENSP00000309830	0	0	0.900	0	0.900
ENSP00000449026	RPS21	9606.ENSP00000449026	9606.ENSP00000345957	0	0	0.900	0	0.900
ENSP00000449026	RPS26	9606.ENSP00000449026	9606.ENSP00000348849	0	0	0.900	0	0.900
ENSP00000449026	RPL39	9606.ENSP00000449026	9606.ENSP00000355315	0	0	0.900	0	0.900
ENSP00000449026	RPL7A	9606.ENSP00000449026	9606.ENSP00000361076	0	0	0.720	0	0.720
ENSP00000449026	RPL10A	9606.ENSP00000449026	9606.ENSP00000363018	0	0	0.900	0	0.900
ENSP00000449026	RPL11	9606.ENSP00000449026	9606.ENSP00000363676	0	0	0.900	0	0.900
ENSP00000449026	RPL24	9606.ENSP00000449026	9606.ENSP00000377640	0	0	0.900	0	0.900
ENSP00000449026	RPS29	9606.ENSP00000449026	9606.ENSP00000379339	0	0	0.900	0	0.900
ENSP00000449026	RPL32	9606.ENSP00000449026	9606.ENSP00000416429	0	0	0.900	0	0.900
ENSP00000449026	RPL30	9606.ENSP00000449026	9606.ENSP00000428085	0	0	0.900	0	0.900
ENSP00000449026	RPL36	9606.ENSP00000449026	9606.ENSP00000464342	0	0	0.900	0	0.900
ENSP00000449026	RPS28	9606.ENSP00000449026	9606.ENSP00000472469	0	0	0.900	0	0.900
FAU	RPL18A	9606.ENSP00000435370	9606.ENSP00000222247	0	0.987	0	0	0.987
FAU	RPL19	9606.ENSP00000435370	9606.ENSP00000225430	0	0.987	0	0	0.987
FAU	RPS12	9606.ENSP00000435370	9606.ENSP00000230050	0	0.995	0.900	0	0.999
FAU	RPS16	9606.ENSP00000435370	9606.ENSP00000251453	0	0.996	0.900	0	0.999
FAU	RPL35	9606.ENSP00000435370	9606.ENSP00000259469	0	0.987	0	0	0.987
FAU	RPL8	9606.ENSP00000435370	9606.ENSP00000262584	0	0.987	0	0	0.987
FAU	RPS11	9606.ENSP00000435370	9606.ENSP00000270625	0	0.987	0.900	0	0.998
FAU	RPS27A	9606.ENSP00000435370	9606.ENSP00000272317	0	0.987	0.900	0	0.998
FAU	RPL37	9606.ENSP00000435370	9606.ENSP00000274242	0	0.987	0	0	0.987
FAU	RPS3	9606.ENSP00000435370	9606.ENSP00000278572	0	0.955	0.900	0	0.995
FAU	RPS23	9606.ENSP00000435370	9606.ENSP00000296674	0	0.995	0.900	0	0.999
FAU	RPS9	9606.ENSP00000435370	9606.ENSP00000302896	0	0.995	0.900	0	0.999
FAU	RPL13	9606.ENSP00000435370	9606.ENSP00000307889	0	0.996	0	0	0.996
FAU	RPL15	9606.ENSP00000435370	9606.ENSP00000309334	0	0.987	0	0	0.987
FAU	RPL38	9606.ENSP00000435370	9606.ENSP00000309830	0	0.987	0	0	0.987
FAU	RPL4	9606.ENSP00000435370	9606.ENSP00000311430	0	0.987	0	0	0.987
FAU	RPS15A	9606.ENSP00000435370	9606.ENSP00000318646	0	0.994	0.900	0	0.999
FAU	RPLP2	9606.ENSP00000435370	9606.ENSP00000322419	0	0.987	0	0	0.987
FAU	RPS27L	9606.ENSP00000435370	9606.ENSP00000331019	0	0.946	0.600	0	0.977
FAU	RPS7	9606.ENSP00000435370	9606.ENSP00000339095	0	0.990	0.900	0	0.998
FAU	RPL7	9606.ENSP00000435370	9606.ENSP00000339795	0	0.987	0	0	0.987
FAU	RPS2	9606.ENSP00000435370	9606.ENSP00000341885	0	0.995	0.900	0	0.999
FAU	RPS21	9606.ENSP00000435370	9606.ENSP00000345957	0	0.987	0.900	0	0.998
FAU	RPL3	9606.ENSP00000435370	9606.ENSP00000346001	0	0.980	0	0	0.980
FAU	RPL36AL	9606.ENSP00000435370	9606.ENSP00000346012	0	0.936	0	0	0.936
FAU	RPL27A	9606.ENSP00000435370	9606.ENSP00000346015	0	0.995	0	0	0.995
FAU	RPL21	9606.ENSP00000435370	9606.ENSP00000346027	0	0.987	0	0	0.987
FAU	RPLP1	9606.ENSP00000435370	9606.ENSP00000346037	0	0.987	0	0	0.987
FAU	RPS17	9606.ENSP00000435370	9606.ENSP00000346046	0	0.995	0.900	0	0.999
FAU	RPS3A	9606.ENSP00000435370	9606.ENSP00000346050	0	0.987	0.900	0	0.998
FAU	RPL22	9606.ENSP00000435370	9606.ENSP00000346088	0	0.987	0	0	0.987
FAU	RPS26	9606.ENSP00000435370	9606.ENSP00000348849	0	0.994	0.900	0	0.999
FAU	RPL12	9606.ENSP00000435370	9606.ENSP00000354739	0	0.993	0	0	0.993
FAU	RPL39	9606.ENSP00000435370	9606.ENSP00000355315	0	0.987	0	0	0.987
FAU	RPS27	9606.ENSP00000435370	9606.ENSP00000357555	0	0.990	0.900	0	0.998
FAU	RPL7A	9606.ENSP00000435370	9606.ENSP00000361076	0	0.987	0	0	0.987
FAU	RPS4X	9606.ENSP00000435370	9606.ENSP00000362744	0	0.990	0.900	0	0.998
FAU	RPL10A	9606.ENSP00000435370	9606.ENSP00000363018	0	0.987	0	0	0.987
FAU	RPL11	9606.ENSP00000435370	9606.ENSP00000363676	0	0.993	0	0	0.993
FAU	RPS6	9606.ENSP00000435370	9606.ENSP00000369757	0	0.995	0.900	0	0.999
FAU	RPL13A	9606.ENSP00000435370	9606.ENSP00000375730	0	0.987	0	0	0.987
FAU	RPL24	9606.ENSP00000435370	9606.ENSP00000377640	0	0.987	0	0	0.987
FAU	RPL34	9606.ENSP00000435370	9606.ENSP00000378163	0	0.987	0	0	0.987
FAU	RPS29	9606.ENSP00000435370	9606.ENSP00000379339	0	0.990	0.900	0	0.998
FAU	RPL14	9606.ENSP00000435370	9606.ENSP00000379506	0	0.987	0	0	0.987
FAU	RPS8	9606.ENSP00000435370	9606.ENSP00000379888	0	0.987	0.900	0	0.998
FAU	RPS14	9606.ENSP00000435370	9606.ENSP00000385958	0	0.987	0.900	0	0.998
FAU	UBA52	9606.ENSP00000435370	9606.ENSP00000388107	0	0.987	0.540	0	0.994
FAU	RPL23A	9606.ENSP00000435370	9606.ENSP00000389103	0	0.994	0	0	0.995
FAU	RPS18	9606.ENSP00000435370	9606.ENSP00000393241	0	0.990	0.900	0	0.998
FAU	RPL9	9606.ENSP00000435370	9606.ENSP00000400467	0	0.987	0	0	0.987
FAU	RPL10	9606.ENSP00000435370	9606.ENSP00000413436	0	0.987	0	0	0.987
FAU	RPS24	9606.ENSP00000435370	9606.ENSP00000414321	0	0.990	0.900	0	0.998
FAU	RPL32	9606.ENSP00000435370	9606.ENSP00000416429	0	0.989	0	0	0.989
FAU	RPL37A	9606.ENSP00000435370	9606.ENSP00000418082	0	0.987	0	0	0.987
FAU	RPL29	9606.ENSP00000435370	9606.ENSP00000418868	0	0.987	0	0	0.987
FAU	RPL35A	9606.ENSP00000435370	9606.ENSP00000419117	0	0.987	0	0	0.987
FAU	RPL23	9606.ENSP00000435370	9606.ENSP00000420311	0	0.987	0	0	0.987
FAU	RPL30	9606.ENSP00000435370	9606.ENSP00000428085	0	0.987	0	0	0.987
FAU	RPS20	9606.ENSP00000435370	9606.ENSP00000429374	0	0.990	0.900	0	0.998
FAU	RPS25	9606.ENSP00000435370	9606.ENSP00000435096	0	0.995	0.900	0	0.999
FAU	RPL36	9606.ENSP00000435370	9606.ENSP00000464342	0	0.987	0	0	0.987
FAU	RPL28	9606.ENSP00000435370	9606.ENSP00000452909	0	0.987	0	0	0.987
FAU	RPL27	9606.ENSP00000435370	9606.ENSP00000464813	0	0.987	0	0	0.987
FAU	RPL26	9606.ENSP00000435370	9606.ENSP00000463784	0	0.987	0	0	0.987
FAU	RPLP0	9606.ENSP00000435370	9606.ENSP00000449328	0	0.987	0	0	0.987
FAU	RPS5	9606.ENSP00000435370	9606.ENSP00000472985	0	0.987	0.900	0	0.998
FAU	RPS28	9606.ENSP00000435370	9606.ENSP00000472469	0	0.990	0.900	0	0.998
FAU	RPS19	9606.ENSP00000435370	9606.ENSP00000470972	0	0.990	0.900	0	0.998
FAU	RPS13	9606.ENSP00000435370	9606.ENSP00000435777	0	0.995	0.900	0	0.999
FAU	RPS15	9606.ENSP00000435370	9606.ENSP00000467466	0	0.993	0.900	0.138	0.999
HNRNPA1	RPLP2	9606.ENSP00000341826	9606.ENSP00000322419	0	0.416	0	0	0.416
HNRNPA1	YBX1	9606.ENSP00000341826	9606.ENSP00000361626	0	0.314	0	0.197	0.426
NCL	RPL18A	9606.ENSP00000318195	9606.ENSP00000222247	0	0.475	0	0	0.475
NCL	RPL8	9606.ENSP00000318195	9606.ENSP00000262584	0	0.494	0	0	0.493
NCL	RPS5	9606.ENSP00000318195	9606.ENSP00000472985	0	0.471	0	0	0.471
NCL	RPL9	9606.ENSP00000318195	9606.ENSP00000400467	0	0.475	0	0	0.475
NCL	RPL7	9606.ENSP00000318195	9606.ENSP00000339795	0	0.486	0	0	0.486
NCL	RPL21	9606.ENSP00000318195	9606.ENSP00000346027	0	0.475	0	0.159	0.539
NCL	RPL26	9606.ENSP00000318195	9606.ENSP00000463784	0	0.117	0	0.578	0.611
NCL	RPL24	9606.ENSP00000318195	9606.ENSP00000377640	0	0.635	0	0	0.635
NCL	YBX1	9606.ENSP00000318195	9606.ENSP00000361626	0	0.271	0	0.537	0.648
NCL	RPL3	9606.ENSP00000318195	9606.ENSP00000346001	0	0.688	0	0	0.688
RAN	RPL7	9606.ENSP00000446215	9606.ENSP00000339795	0	0.413	0	0	0.412
RPL10	RPL18A	9606.ENSP00000413436	9606.ENSP00000222247	0	0.985	0	0	0.985
RPL10	RPL19	9606.ENSP00000413436	9606.ENSP00000225430	0	0.987	0	0	0.987
RPL10	RPS12	9606.ENSP00000413436	9606.ENSP00000230050	0	0.986	0	0	0.986
RPL10	RPS16	9606.ENSP00000413436	9606.ENSP00000251453	0	0.985	0	0	0.985
RPL10	RPL35	9606.ENSP00000413436	9606.ENSP00000259469	0	0.984	0	0	0.984
RPL10	RPL8	9606.ENSP00000413436	9606.ENSP00000262584	0	0.986	0	0	0.986
RPL10	SRP14	9606.ENSP00000413436	9606.ENSP00000267884	0	0.818	0	0	0.818
RPL10	RPS11	9606.ENSP00000413436	9606.ENSP00000270625	0	0.981	0	0	0.982
RPL10	RPS27A	9606.ENSP00000413436	9606.ENSP00000272317	0	0.959	0	0	0.960
RPL10	RPL37	9606.ENSP00000413436	9606.ENSP00000274242	0	0.955	0	0	0.955
RPL10	RPS3	9606.ENSP00000413436	9606.ENSP00000278572	0	0.929	0	0.259	0.945
RPL10	RPS23	9606.ENSP00000413436	9606.ENSP00000296674	0	0.985	0	0	0.985
RPL10	RPS9	9606.ENSP00000413436	9606.ENSP00000302896	0	0.981	0	0	0.981
RPL10	RPL13	9606.ENSP00000413436	9606.ENSP00000307889	0	0.985	0	0	0.986
RPL10	RPL15	9606.ENSP00000413436	9606.ENSP00000309334	0	0.981	0	0	0.982
RPL10	RPL38	9606.ENSP00000413436	9606.ENSP00000309830	0	0.987	0	0	0.987
RPL10	RPL4	9606.ENSP00000413436	9606.ENSP00000311430	0	0.985	0	0	0.985
RPL10	RPS15A	9606.ENSP00000413436	9606.ENSP00000318646	0	0.986	0	0	0.986
RPL10	RPLP2	9606.ENSP00000413436	9606.ENSP00000322419	0	0.927	0	0	0.927
RPL10	RPS27L	9606.ENSP00000413436	9606.ENSP00000331019	0	0.731	0	0	0.731
RPL10	RPS7	9606.ENSP00000413436	9606.ENSP00000339095	0	0.985	0	0	0.985
RPL10	RPL7	9606.ENSP00000413436	9606.ENSP00000339795	0	0.986	0	0.268	0.989
RPL10	RPS2	9606.ENSP00000413436	9606.ENSP00000341885	0	0.985	0	0	0.985
RPL10	RPS21	9606.ENSP00000413436	9606.ENSP00000345957	0	0.981	0	0	0.981
RPL10	RPL3	9606.ENSP00000413436	9606.ENSP00000346001	0	0.982	0	0	0.982
RPL10	RPL36AL	9606.ENSP00000413436	9606.ENSP00000346012	0	0.685	0	0	0.685
RPL10	RPL27A	9606.ENSP00000413436	9606.ENSP00000346015	0	0.986	0	0.231	0.988
RPL10	RPL21	9606.ENSP00000413436	9606.ENSP00000346027	0	0.987	0	0	0.987
RPL10	RPLP1	9606.ENSP00000413436	9606.ENSP00000346037	0	0.929	0	0	0.929
RPL10	RPS17	9606.ENSP00000413436	9606.ENSP00000346046	0	0.985	0	0	0.985
RPL10	RPS3A	9606.ENSP00000413436	9606.ENSP00000346050	0	0.985	0	0.302	0.989
RPL10	RPL22	9606.ENSP00000413436	9606.ENSP00000346088	0	0.985	0	0	0.985
RPL10	RPS26	9606.ENSP00000413436	9606.ENSP00000348849	0	0.987	0	0	0.987
RPL10	RPL12	9606.ENSP00000413436	9606.ENSP00000354739	0	0.985	0	0.303	0.989
RPL10	RPL39	9606.ENSP00000413436	9606.ENSP00000355315	0	0.955	0	0	0.955
RPL10	RPS27	9606.ENSP00000413436	9606.ENSP00000357555	0	0.980	0	0	0.980
RPL10	RPL7A	9606.ENSP00000413436	9606.ENSP00000361076	0	0.985	0	0	0.985
RPL10	RPS4X	9606.ENSP00000413436	9606.ENSP00000362744	0	0.985	0	0	0.985
RPL10	RPL10A	9606.ENSP00000413436	9606.ENSP00000363018	0	0.982	0	0	0.982
RPL10	RPL11	9606.ENSP00000413436	9606.ENSP00000363676	0	0.985	0	0	0.985
RPL10	RPS6	9606.ENSP00000413436	9606.ENSP00000369757	0	0.982	0	0	0.982
RPL10	RPL13A	9606.ENSP00000413436	9606.ENSP00000375730	0	0.981	0	0	0.981
RPL10	RPL24	9606.ENSP00000413436	9606.ENSP00000377640	0	0.982	0	0.306	0.987
RPL10	RPL34	9606.ENSP00000413436	9606.ENSP00000378163	0	0.955	0	0	0.955
RPL10	RPS29	9606.ENSP00000413436	9606.ENSP00000379339	0	0.959	0	0	0.960
RPL10	RPL14	9606.ENSP00000413436	9606.ENSP00000379506	0	0.985	0	0	0.985
RPL10	RPS8	9606.ENSP00000413436	9606.ENSP00000379888	0	0.981	0	0	0.981
RPL10	RPS14	9606.ENSP00000413436	9606.ENSP00000385958	0	0.981	0	0	0.981
RPL10	UBA52	9606.ENSP00000413436	9606.ENSP00000388107	0	0.955	0	0	0.955
RPL10	RPL23A	9606.ENSP00000413436	9606.ENSP00000389103	0	0.986	0	0	0.986
RPL10	RPS18	9606.ENSP00000413436	9606.ENSP00000393241	0	0.981	0	0	0.982
RPL10	RPL9	9606.ENSP00000413436	9606.ENSP00000400467	0	0.986	0	0	0.986
RPL10	RPS28	9606.ENSP00000413436	9606.ENSP00000472469	0	0.955	0	0	0.955
RPL10	RPL28	9606.ENSP00000413436	9606.ENSP00000452909	0	0.955	0	0	0.955
RPL10	RPL29	9606.ENSP00000413436	9606.ENSP00000418868	0	0.959	0	0	0.959
RPL10	RPL32	9606.ENSP00000413436	9606.ENSP00000416429	0	0.959	0	0	0.960
RPL10	RPL26	9606.ENSP00000413436	9606.ENSP00000463784	0	0.980	0	0	0.980
RPL10	RPS20	9606.ENSP00000413436	9606.ENSP00000429374	0	0.981	0	0	0.981
RPL10	RPL27	9606.ENSP00000413436	9606.ENSP00000464813	0	0.981	0	0	0.981
RPL10	RPS5	9606.ENSP00000413436	9606.ENSP00000472985	0	0.982	0	0	0.982
RPL10	RPL36	9606.ENSP00000413436	9606.ENSP00000464342	0	0.982	0	0	0.982
RPL10	RPS19	9606.ENSP00000413436	9606.ENSP00000470972	0	0.981	0	0	0.982
RPL10	RPS15	9606.ENSP00000413436	9606.ENSP00000467466	0	0.983	0	0	0.983
RPL10	RPL35A	9606.ENSP00000413436	9606.ENSP00000419117	0	0.983	0	0	0.983
RPL10	RPL37A	9606.ENSP00000413436	9606.ENSP00000418082	0	0.983	0	0	0.983
RPL10	RPS25	9606.ENSP00000413436	9606.ENSP00000435096	0	0.985	0	0	0.985
RPL10	RPS24	9606.ENSP00000413436	9606.ENSP00000414321	0	0.985	0	0	0.985
RPL10	RPLP0	9606.ENSP00000413436	9606.ENSP00000449328	0	0.985	0	0	0.985
RPL10	RPS13	9606.ENSP00000413436	9606.ENSP00000435777	0	0.985	0	0	0.985
RPL10	RPL23	9606.ENSP00000413436	9606.ENSP00000420311	0	0.985	0	0.150	0.987
RPL10	RPL30	9606.ENSP00000413436	9606.ENSP00000428085	0	0.987	0	0	0.987
RPL10A	RPL18A	9606.ENSP00000363018	9606.ENSP00000222247	0	0.995	0.900	0	0.999
RPL10A	RPL19	9606.ENSP00000363018	9606.ENSP00000225430	0	0.995	0.900	0	0.999
RPL10A	RPS12	9606.ENSP00000363018	9606.ENSP00000230050	0	0.995	0	0	0.995
RPL10A	RPS16	9606.ENSP00000363018	9606.ENSP00000251453	0	0.995	0	0	0.995
RPL10A	RPL35	9606.ENSP00000363018	9606.ENSP00000259469	0	0.995	0	0	0.995
RPL10A	RPL8	9606.ENSP00000363018	9606.ENSP00000262584	0	0.995	0.900	0	0.999
RPL10A	RPS11	9606.ENSP00000363018	9606.ENSP00000270625	0	0.995	0	0	0.995
RPL10A	RPS27A	9606.ENSP00000363018	9606.ENSP00000272317	0	0.994	0	0	0.995
RPL10A	RPL37	9606.ENSP00000363018	9606.ENSP00000274242	0	0.987	0	0	0.987
RPL10A	RPS3	9606.ENSP00000363018	9606.ENSP00000278572	0	0.981	0	0	0.981
RPL10A	RPS23	9606.ENSP00000363018	9606.ENSP00000296674	0	0.995	0.900	0	0.999
RPL10A	RPS9	9606.ENSP00000363018	9606.ENSP00000302896	0	0.995	0	0	0.995
RPL10A	RPL13	9606.ENSP00000363018	9606.ENSP00000307889	0	0.995	0	0	0.995
RPL10A	RPL15	9606.ENSP00000363018	9606.ENSP00000309334	0	0.995	0	0	0.995
RPL10A	RPL38	9606.ENSP00000363018	9606.ENSP00000309830	0	0.995	0.900	0.313	0.999
RPL10A	RPL4	9606.ENSP00000363018	9606.ENSP00000311430	0	0.995	0	0	0.995
RPL10A	RPS15A	9606.ENSP00000363018	9606.ENSP00000318646	0	0.995	0	0	0.995
RPL10A	RPLP2	9606.ENSP00000363018	9606.ENSP00000322419	0	0.994	0	0	0.994
RPL10A	RPS27L	9606.ENSP00000363018	9606.ENSP00000331019	0	0.915	0	0	0.915
RPL10A	RPS7	9606.ENSP00000363018	9606.ENSP00000339095	0	0.994	0	0	0.994
RPL10A	RPL7	9606.ENSP00000363018	9606.ENSP00000339795	0	0.995	0	0	0.996
RPL10A	RPS2	9606.ENSP00000363018	9606.ENSP00000341885	0	0.995	0	0	0.995
RPL10A	RPS21	9606.ENSP00000363018	9606.ENSP00000345957	0	0.995	0.900	0	0.999
RPL10A	RPL3	9606.ENSP00000363018	9606.ENSP00000346001	0	0.985	0	0	0.985
RPL10A	RPL36AL	9606.ENSP00000363018	9606.ENSP00000346012	0	0.907	0	0	0.907
RPL10A	RPL27A	9606.ENSP00000363018	9606.ENSP00000346015	0	0.995	0	0	0.995
RPL10A	RPL21	9606.ENSP00000363018	9606.ENSP00000346027	0	0.995	0	0	0.995
RPL10A	RPLP1	9606.ENSP00000363018	9606.ENSP00000346037	0	0.995	0	0	0.995
RPL10A	RPS17	9606.ENSP00000363018	9606.ENSP00000346046	0	0.987	0	0	0.987
RPL10A	RPS3A	9606.ENSP00000363018	9606.ENSP00000346050	0	0.995	0	0	0.995
RPL10A	RPL22	9606.ENSP00000363018	9606.ENSP00000346088	0	0.995	0	0	0.995
RPL10A	RPS26	9606.ENSP00000363018	9606.ENSP00000348849	0	0.995	0.900	0	0.999
RPL10A	RPL12	9606.ENSP00000363018	9606.ENSP00000354739	0	0.995	0	0	0.995
RPL10A	RPL39	9606.ENSP00000363018	9606.ENSP00000355315	0	0.987	0.900	0	0.998
RPL10A	RPS27	9606.ENSP00000363018	9606.ENSP00000357555	0	0.984	0	0	0.984
RPL10A	RPL7A	9606.ENSP00000363018	9606.ENSP00000361076	0	0.995	0.720	0.265	0.999
RPL10A	RPS4X	9606.ENSP00000363018	9606.ENSP00000362744	0	0.995	0	0	0.995
RPL10A	RPL26	9606.ENSP00000363018	9606.ENSP00000463784	0	0.955	0	0	0.955
RPL10A	RPS15	9606.ENSP00000363018	9606.ENSP00000467466	0	0.987	0	0	0.987
RPL10A	UBA52	9606.ENSP00000363018	9606.ENSP00000388107	0	0.987	0	0	0.987
RPL10A	RPL28	9606.ENSP00000363018	9606.ENSP00000452909	0	0.987	0	0	0.987
RPL10A	RPS24	9606.ENSP00000363018	9606.ENSP00000414321	0	0.993	0	0	0.993
RPL10A	RPL23	9606.ENSP00000363018	9606.ENSP00000420311	0	0.995	0	0	0.995
RPL10A	RPLP0	9606.ENSP00000363018	9606.ENSP00000449328	0	0.995	0	0	0.995
RPL10A	RPS8	9606.ENSP00000363018	9606.ENSP00000379888	0	0.995	0	0	0.995
RPL10A	RPL29	9606.ENSP00000363018	9606.ENSP00000418868	0	0.995	0	0	0.995
RPL10A	RPS25	9606.ENSP00000363018	9606.ENSP00000435096	0	0.995	0	0	0.995
RPL10A	RPS5	9606.ENSP00000363018	9606.ENSP00000472985	0	0.995	0	0	0.995
RPL10A	RPS18	9606.ENSP00000363018	9606.ENSP00000393241	0	0.995	0	0	0.995
RPL10A	RPL14	9606.ENSP00000363018	9606.ENSP00000379506	0	0.995	0	0	0.995
RPL10A	RPL27	9606.ENSP00000363018	9606.ENSP00000464813	0	0.995	0	0	0.995
RPL10A	RPL13A	9606.ENSP00000363018	9606.ENSP00000375730	0	0.995	0	0	0.995
RPL10A	RPL35A	9606.ENSP00000363018	9606.ENSP00000419117	0	0.995	0	0	0.995
RPL10A	RPL23A	9606.ENSP00000363018	9606.ENSP00000389103	0	0.995	0	0	0.995
RPL10A	RPL37A	9606.ENSP00000363018	9606.ENSP00000418082	0	0.995	0	0	0.995
RPL10A	RPS19	9606.ENSP00000363018	9606.ENSP00000470972	0	0.995	0	0	0.995
RPL10A	RPS20	9606.ENSP00000363018	9606.ENSP00000429374	0	0.995	0	0	0.995
RPL10A	RPS6	9606.ENSP00000363018	9606.ENSP00000369757	0	0.995	0	0	0.995
RPL10A	RPS13	9606.ENSP00000363018	9606.ENSP00000435777	0	0.995	0	0	0.995
RPL10A	RPS14	9606.ENSP00000363018	9606.ENSP00000385958	0	0.995	0	0	0.995
RPL10A	RPL34	9606.ENSP00000363018	9606.ENSP00000378163	0	0.995	0	0	0.995
RPL10A	RPL9	9606.ENSP00000363018	9606.ENSP00000400467	0	0.995	0	0	0.996
RPL10A	RPS29	9606.ENSP00000363018	9606.ENSP00000379339	0	0.987	0.900	0	0.998
RPL10A	RPL36	9606.ENSP00000363018	9606.ENSP00000464342	0	0.995	0.900	0	0.999
RPL10A	RPL32	9606.ENSP00000363018	9606.ENSP00000416429	0	0.995	0.900	0	0.999
RPL10A	RPS28	9606.ENSP00000363018	9606.ENSP00000472469	0	0.995	0.900	0	0.999
RPL10A	RPL24	9606.ENSP00000363018	9606.ENSP00000377640	0	0.995	0.900	0	0.999
RPL10A	RPL30	9606.ENSP00000363018	9606.ENSP00000428085	0	0.995	0.900	0	0.999
RPL10A	RPL11	9606.ENSP00000363018	9606.ENSP00000363676	0	0.995	0.900	0	0.999
RPL11	RPL18A	9606.ENSP00000363676	9606.ENSP00000222247	0	0.995	0.900	0	0.999
RPL11	RPL19	9606.ENSP00000363676	9606.ENSP00000225430	0	0.995	0.900	0	0.999
RPL11	RPS12	9606.ENSP00000363676	9606.ENSP00000230050	0	0.995	0	0	0.995
RPL11	RPS16	9606.ENSP00000363676	9606.ENSP00000251453	0	0.995	0	0	0.995
RPL11	RPL35	9606.ENSP00000363676	9606.ENSP00000259469	0	0.995	0	0	0.995
RPL11	RPL8	9606.ENSP00000363676	9606.ENSP00000262584	0	0.995	0.900	0	0.999
RPL11	SRP14	9606.ENSP00000363676	9606.ENSP00000267884	0	0.819	0	0	0.819
RPL11	RPS11	9606.ENSP00000363676	9606.ENSP00000270625	0	0.995	0	0	0.996
RPL11	RPS27A	9606.ENSP00000363676	9606.ENSP00000272317	0	0.995	0	0	0.995
RPL11	RPL37	9606.ENSP00000363676	9606.ENSP00000274242	0	0.987	0	0	0.987
RPL11	RPS3	9606.ENSP00000363676	9606.ENSP00000278572	0	0.982	0	0	0.982
RPL11	RPS23	9606.ENSP00000363676	9606.ENSP00000296674	0	0.995	0.900	0	0.999
RPL11	RPS9	9606.ENSP00000363676	9606.ENSP00000302896	0	0.995	0	0	0.996
RPL11	RPL13	9606.ENSP00000363676	9606.ENSP00000307889	0	0.995	0	0	0.995
RPL11	RPL15	9606.ENSP00000363676	9606.ENSP00000309334	0	0.995	0	0	0.995
RPL11	RPL38	9606.ENSP00000363676	9606.ENSP00000309830	0	0.995	0.900	0	0.999
RPL11	RPL4	9606.ENSP00000363676	9606.ENSP00000311430	0	0.994	0	0	0.994
RPL11	RPS15A	9606.ENSP00000363676	9606.ENSP00000318646	0	0.995	0	0	0.995
RPL11	RPLP2	9606.ENSP00000363676	9606.ENSP00000322419	0	0.995	0	0	0.995
RPL11	RPS27L	9606.ENSP00000363676	9606.ENSP00000331019	0	0.923	0	0	0.923
RPL11	RPS7	9606.ENSP00000363676	9606.ENSP00000339095	0	0.995	0	0	0.995
RPL11	RPL7	9606.ENSP00000363676	9606.ENSP00000339795	0	0.995	0	0.263	0.996
RPL11	RPS2	9606.ENSP00000363676	9606.ENSP00000341885	0	0.995	0	0	0.996
RPL11	RPS21	9606.ENSP00000363676	9606.ENSP00000345957	0	0.995	0.900	0	0.999
RPL11	RPL3	9606.ENSP00000363676	9606.ENSP00000346001	0	0.985	0	0	0.985
RPL11	RPL36AL	9606.ENSP00000363676	9606.ENSP00000346012	0	0.770	0	0	0.770
RPL11	RPL27A	9606.ENSP00000363676	9606.ENSP00000346015	0	0.995	0	0	0.995
RPL11	RPL21	9606.ENSP00000363676	9606.ENSP00000346027	0	0.995	0	0	0.995
RPL11	RPLP1	9606.ENSP00000363676	9606.ENSP00000346037	0	0.995	0	0	0.995
RPL11	RPS17	9606.ENSP00000363676	9606.ENSP00000346046	0	0.987	0	0	0.987
RPL11	RPS3A	9606.ENSP00000363676	9606.ENSP00000346050	0	0.995	0	0	0.996
RPL11	RPL22	9606.ENSP00000363676	9606.ENSP00000346088	0	0.995	0	0	0.995
RPL11	RPS26	9606.ENSP00000363676	9606.ENSP00000348849	0	0.995	0.900	0	0.999
RPL11	RPL12	9606.ENSP00000363676	9606.ENSP00000354739	0	0.995	0	0.307	0.997
RPL11	RPL39	9606.ENSP00000363676	9606.ENSP00000355315	0	0.987	0.900	0	0.998
RPL11	RPS27	9606.ENSP00000363676	9606.ENSP00000357555	0	0.982	0	0	0.982
RPL11	RPL7A	9606.ENSP00000363676	9606.ENSP00000361076	0	0.995	0.720	0	0.998
RPL11	RPS4X	9606.ENSP00000363676	9606.ENSP00000362744	0	0.995	0	0	0.995
RPL11	RPL26	9606.ENSP00000363676	9606.ENSP00000463784	0	0.955	0	0.075	0.957
RPL11	RPL29	9606.ENSP00000363676	9606.ENSP00000418868	0	0.987	0	0	0.987
RPL11	RPL34	9606.ENSP00000363676	9606.ENSP00000378163	0	0.987	0	0	0.987
RPL11	UBA52	9606.ENSP00000363676	9606.ENSP00000388107	0	0.987	0	0	0.987
RPL11	RPL28	9606.ENSP00000363676	9606.ENSP00000452909	0	0.987	0	0	0.987
RPL11	RPS15	9606.ENSP00000363676	9606.ENSP00000467466	0	0.992	0	0	0.992
RPL11	RPS14	9606.ENSP00000363676	9606.ENSP00000385958	0	0.993	0	0	0.993
RPL11	RPL35A	9606.ENSP00000363676	9606.ENSP00000419117	0	0.994	0	0	0.994
RPL11	RPS5	9606.ENSP00000363676	9606.ENSP00000472985	0	0.995	0	0	0.995
RPL11	RPS18	9606.ENSP00000363676	9606.ENSP00000393241	0	0.995	0	0	0.995
RPL11	RPLP0	9606.ENSP00000363676	9606.ENSP00000449328	0	0.995	0	0	0.995
RPL11	RPS25	9606.ENSP00000363676	9606.ENSP00000435096	0	0.995	0	0	0.995
RPL11	RPL9	9606.ENSP00000363676	9606.ENSP00000400467	0	0.995	0	0	0.995
RPL11	RPL23A	9606.ENSP00000363676	9606.ENSP00000389103	0	0.995	0	0	0.995
RPL11	RPS24	9606.ENSP00000363676	9606.ENSP00000414321	0	0.995	0	0	0.995
RPL11	RPS6	9606.ENSP00000363676	9606.ENSP00000369757	0	0.995	0	0	0.995
RPL11	RPS13	9606.ENSP00000363676	9606.ENSP00000435777	0	0.995	0	0	0.995
RPL11	RPS20	9606.ENSP00000363676	9606.ENSP00000429374	0	0.995	0	0	0.995
RPL11	RPL13A	9606.ENSP00000363676	9606.ENSP00000375730	0	0.994	0	0	0.995
RPL11	RPL27	9606.ENSP00000363676	9606.ENSP00000464813	0	0.995	0	0	0.995
RPL11	RPL14	9606.ENSP00000363676	9606.ENSP00000379506	0	0.995	0	0	0.996
RPL11	RPS8	9606.ENSP00000363676	9606.ENSP00000379888	0	0.995	0	0	0.996
RPL11	RPL37A	9606.ENSP00000363676	9606.ENSP00000418082	0	0.996	0	0	0.996
RPL11	RPS19	9606.ENSP00000363676	9606.ENSP00000470972	0	0.995	0	0	0.996
RPL11	RPS29	9606.ENSP00000363676	9606.ENSP00000379339	0	0.987	0.900	0	0.998
RPL11	RPL32	9606.ENSP00000363676	9606.ENSP00000416429	0	0.994	0.900	0	0.999
RPL11	RPS28	9606.ENSP00000363676	9606.ENSP00000472469	0	0.995	0.900	0	0.999
RPL11	RPL36	9606.ENSP00000363676	9606.ENSP00000464342	0	0.995	0.900	0	0.999
RPL11	RPL24	9606.ENSP00000363676	9606.ENSP00000377640	0	0.995	0.900	0	0.999
RPL11	RPL23	9606.ENSP00000363676	9606.ENSP00000420311	0	0.995	0.900	0	0.999
RPL11	RPL30	9606.ENSP00000363676	9606.ENSP00000428085	0	0.995	0.900	0	0.999
RPL12	RPL18A	9606.ENSP00000354739	9606.ENSP00000222247	0	0.995	0	0	0.996
RPL12	RPL19	9606.ENSP00000354739	9606.ENSP00000225430	0	0.995	0	0	0.995
RPL12	RPS12	9606.ENSP00000354739	9606.ENSP00000230050	0	0.995	0	0	0.995
RPL12	RPS16	9606.ENSP00000354739	9606.ENSP00000251453	0	0.995	0	0	0.995
RPL12	RPL35	9606.ENSP00000354739	9606.ENSP00000259469	0	0.995	0	0	0.995
RPL12	RPL8	9606.ENSP00000354739	9606.ENSP00000262584	0	0.995	0	0	0.995
RPL12	SRP14	9606.ENSP00000354739	9606.ENSP00000267884	0	0.823	0	0	0.823
RPL12	RPS11	9606.ENSP00000354739	9606.ENSP00000270625	0	0.995	0	0	0.995
RPL12	RPS27A	9606.ENSP00000354739	9606.ENSP00000272317	0	0.987	0	0	0.987
RPL12	RPL37	9606.ENSP00000354739	9606.ENSP00000274242	0	0.987	0	0	0.987
RPL12	RPS3	9606.ENSP00000354739	9606.ENSP00000278572	0	0.981	0	0	0.981
RPL12	RPS23	9606.ENSP00000354739	9606.ENSP00000296674	0	0.995	0	0	0.995
RPL12	RPS9	9606.ENSP00000354739	9606.ENSP00000302896	0	0.995	0	0	0.995
RPL12	RPL13	9606.ENSP00000354739	9606.ENSP00000307889	0	0.995	0	0	0.995
RPL12	RPL15	9606.ENSP00000354739	9606.ENSP00000309334	0	0.995	0	0	0.995
RPL12	RPL38	9606.ENSP00000354739	9606.ENSP00000309830	0	0.995	0	0	0.995
RPL12	RPL4	9606.ENSP00000354739	9606.ENSP00000311430	0	0.995	0	0	0.996
RPL12	RPS15A	9606.ENSP00000354739	9606.ENSP00000318646	0	0.995	0	0	0.995
RPL12	RPLP2	9606.ENSP00000354739	9606.ENSP00000322419	0	0.994	0	0	0.994
RPL12	RPS27L	9606.ENSP00000354739	9606.ENSP00000331019	0	0.914	0	0	0.914
RPL12	RPS7	9606.ENSP00000354739	9606.ENSP00000339095	0	0.995	0	0	0.995
RPL12	RPL7	9606.ENSP00000354739	9606.ENSP00000339795	0	0.995	0	0.405	0.997
RPL12	RPS2	9606.ENSP00000354739	9606.ENSP00000341885	0	0.995	0	0	0.995
RPL12	RPS21	9606.ENSP00000354739	9606.ENSP00000345957	0	0.995	0	0	0.995
RPL12	RPL3	9606.ENSP00000354739	9606.ENSP00000346001	0	0.986	0	0	0.986
RPL12	RPL36AL	9606.ENSP00000354739	9606.ENSP00000346012	0	0.770	0	0	0.770
RPL12	RPL27A	9606.ENSP00000354739	9606.ENSP00000346015	0	0.995	0	0	0.995
RPL12	RPL21	9606.ENSP00000354739	9606.ENSP00000346027	0	0.995	0	0	0.995
RPL12	RPLP1	9606.ENSP00000354739	9606.ENSP00000346037	0	0.995	0	0	0.995
RPL12	RPS17	9606.ENSP00000354739	9606.ENSP00000346046	0	0.995	0	0	0.995
RPL12	RPS3A	9606.ENSP00000354739	9606.ENSP00000346050	0	0.995	0	0	0.995
RPL12	RPL22	9606.ENSP00000354739	9606.ENSP00000346088	0	0.995	0	0.376	0.997
RPL12	RPS26	9606.ENSP00000354739	9606.ENSP00000348849	0	0.995	0	0	0.995
RPL12	RPL26	9606.ENSP00000354739	9606.ENSP00000463784	0	0.955	0	0	0.955
RPL12	RPS27	9606.ENSP00000354739	9606.ENSP00000357555	0	0.984	0	0	0.984
RPL12	RPS15	9606.ENSP00000354739	9606.ENSP00000467466	0	0.987	0	0	0.987
RPL12	RPS29	9606.ENSP00000354739	9606.ENSP00000379339	0	0.987	0	0	0.987
RPL12	RPL28	9606.ENSP00000354739	9606.ENSP00000452909	0	0.987	0	0	0.987
RPL12	UBA52	9606.ENSP00000354739	9606.ENSP00000388107	0	0.987	0	0	0.987
RPL12	RPL39	9606.ENSP00000354739	9606.ENSP00000355315	0	0.987	0	0.299	0.991
RPL12	RPS24	9606.ENSP00000354739	9606.ENSP00000414321	0	0.993	0	0	0.993
RPL12	RPLP0	9606.ENSP00000354739	9606.ENSP00000449328	0	0.992	0	0.313	0.994
RPL12	RPS19	9606.ENSP00000354739	9606.ENSP00000470972	0	0.994	0	0	0.994
RPL12	RPS14	9606.ENSP00000354739	9606.ENSP00000385958	0	0.994	0	0	0.994
RPL12	RPL35A	9606.ENSP00000354739	9606.ENSP00000419117	0	0.994	0	0	0.994
RPL12	RPL7A	9606.ENSP00000354739	9606.ENSP00000361076	0	0.995	0	0	0.995
RPL12	RPL14	9606.ENSP00000354739	9606.ENSP00000379506	0	0.995	0	0	0.995
RPL12	RPS18	9606.ENSP00000354739	9606.ENSP00000393241	0	0.995	0	0	0.995
RPL12	RPL24	9606.ENSP00000354739	9606.ENSP00000377640	0	0.995	0	0	0.995
RPL12	RPS4X	9606.ENSP00000354739	9606.ENSP00000362744	0	0.995	0	0	0.995
RPL12	RPL36	9606.ENSP00000354739	9606.ENSP00000464342	0	0.995	0	0	0.995
RPL12	RPL32	9606.ENSP00000354739	9606.ENSP00000416429	0	0.994	0	0	0.995
RPL12	RPS5	9606.ENSP00000354739	9606.ENSP00000472985	0	0.995	0	0	0.995
RPL12	RPS28	9606.ENSP00000354739	9606.ENSP00000472469	0	0.995	0	0	0.995
RPL12	RPS25	9606.ENSP00000354739	9606.ENSP00000435096	0	0.995	0	0	0.995
RPL12	RPS8	9606.ENSP00000354739	9606.ENSP00000379888	0	0.995	0	0	0.995
RPL12	RPL29	9606.ENSP00000354739	9606.ENSP00000418868	0	0.995	0	0	0.995
RPL12	RPL30	9606.ENSP00000354739	9606.ENSP00000428085	0	0.995	0	0	0.995
RPL12	RPS20	9606.ENSP00000354739	9606.ENSP00000429374	0	0.995	0	0	0.995
RPL12	RPS6	9606.ENSP00000354739	9606.ENSP00000369757	0	0.995	0	0	0.995
RPL12	RPS13	9606.ENSP00000354739	9606.ENSP00000435777	0	0.995	0	0	0.995
RPL12	RPL34	9606.ENSP00000354739	9606.ENSP00000378163	0	0.995	0	0	0.995
RPL12	RPL23A	9606.ENSP00000354739	9606.ENSP00000389103	0	0.995	0	0	0.995
RPL12	RPL37A	9606.ENSP00000354739	9606.ENSP00000418082	0	0.995	0	0	0.995
RPL12	RPL27	9606.ENSP00000354739	9606.ENSP00000464813	0	0.995	0	0	0.995
RPL12	RPL13A	9606.ENSP00000354739	9606.ENSP00000375730	0	0.995	0	0	0.995
RPL12	RPL23	9606.ENSP00000354739	9606.ENSP00000420311	0	0.995	0	0	0.996
RPL12	RPL9	9606.ENSP00000354739	9606.ENSP00000400467	0	0.996	0	0.144	0.996
RPL13	RPL18A	9606.ENSP00000307889	9606.ENSP00000222247	0	0.995	0	0	0.995
RPL13	RPL19	9606.ENSP00000307889	9606.ENSP00000225430	0	0.995	0	0	0.995
RPL13	RPS12	9606.ENSP00000307889	9606.ENSP00000230050	0	0.995	0	0	0.995
RPL13	RPS16	9606.ENSP00000307889	9606.ENSP00000251453	0	0.995	0	0	0.995
RPL13	RPL35	9606.ENSP00000307889	9606.ENSP00000259469	0	0.995	0	0	0.995
RPL13	RPL8	9606.ENSP00000307889	9606.ENSP00000262584	0	0.995	0	0.164	0.995
RPL13	SRP14	9606.ENSP00000307889	9606.ENSP00000267884	0	0.800	0	0	0.800
RPL13	RPS11	9606.ENSP00000307889	9606.ENSP00000270625	0	0.995	0	0	0.995
RPL13	RPS27A	9606.ENSP00000307889	9606.ENSP00000272317	0	0.987	0	0	0.987
RPL13	RPL37	9606.ENSP00000307889	9606.ENSP00000274242	0	0.987	0	0	0.987
RPL13	RPS3	9606.ENSP00000307889	9606.ENSP00000278572	0	0.981	0	0	0.981
RPL13	RPS23	9606.ENSP00000307889	9606.ENSP00000296674	0	0.995	0	0	0.995
RPL13	RPS9	9606.ENSP00000307889	9606.ENSP00000302896	0	0.995	0	0	0.995
RPL13	RPL36AL	9606.ENSP00000307889	9606.ENSP00000346012	0	0.770	0	0	0.770
RPL13	RPS27L	9606.ENSP00000307889	9606.ENSP00000331019	0	0.915	0	0	0.915
RPL13	RPLP2	9606.ENSP00000307889	9606.ENSP00000322419	0	0.962	0	0	0.962
RPL13	RPS27	9606.ENSP00000307889	9606.ENSP00000357555	0	0.977	0	0	0.977
RPL13	RPL3	9606.ENSP00000307889	9606.ENSP00000346001	0	0.983	0	0	0.983
RPL13	RPL26	9606.ENSP00000307889	9606.ENSP00000463784	0	0.985	0	0	0.985
RPL13	RPS17	9606.ENSP00000307889	9606.ENSP00000346046	0	0.987	0	0	0.987
RPL13	RPS24	9606.ENSP00000307889	9606.ENSP00000414321	0	0.987	0	0	0.987
RPL13	RPL39	9606.ENSP00000307889	9606.ENSP00000355315	0	0.987	0	0	0.987
RPL13	RPS29	9606.ENSP00000307889	9606.ENSP00000379339	0	0.987	0	0	0.987
RPL13	RPL29	9606.ENSP00000307889	9606.ENSP00000418868	0	0.987	0	0	0.987
RPL13	RPL32	9606.ENSP00000307889	9606.ENSP00000416429	0	0.987	0	0	0.987
RPL13	UBA52	9606.ENSP00000307889	9606.ENSP00000388107	0	0.993	0	0	0.993
RPL13	RPLP1	9606.ENSP00000307889	9606.ENSP00000346037	0	0.993	0	0	0.993
RPL13	RPS5	9606.ENSP00000307889	9606.ENSP00000472985	0	0.993	0	0	0.993
RPL13	RPL28	9606.ENSP00000307889	9606.ENSP00000452909	0	0.994	0	0	0.994
RPL13	RPS18	9606.ENSP00000307889	9606.ENSP00000393241	0	0.994	0	0	0.994
RPL13	RPS2	9606.ENSP00000307889	9606.ENSP00000341885	0	0.995	0	0	0.995
RPL13	RPL4	9606.ENSP00000307889	9606.ENSP00000311430	0	0.995	0	0	0.995
RPL13	RPS3A	9606.ENSP00000307889	9606.ENSP00000346050	0	0.995	0	0	0.995
RPL13	RPL27	9606.ENSP00000307889	9606.ENSP00000464813	0	0.995	0	0.147	0.995
RPL13	RPS20	9606.ENSP00000307889	9606.ENSP00000429374	0	0.995	0	0	0.995
RPL13	RPL27A	9606.ENSP00000307889	9606.ENSP00000346015	0	0.995	0	0	0.995
RPL13	RPS19	9606.ENSP00000307889	9606.ENSP00000470972	0	0.995	0	0	0.995
RPL13	RPL30	9606.ENSP00000307889	9606.ENSP00000428085	0	0.995	0	0	0.995
RPL13	RPS14	9606.ENSP00000307889	9606.ENSP00000385958	0	0.995	0	0	0.995
RPL13	RPL22	9606.ENSP00000307889	9606.ENSP00000346088	0	0.995	0	0	0.995
RPL13	RPL34	9606.ENSP00000307889	9606.ENSP00000378163	0	0.995	0	0	0.995
RPL13	RPS6	9606.ENSP00000307889	9606.ENSP00000369757	0	0.995	0	0	0.995
RPL13	RPS15A	9606.ENSP00000307889	9606.ENSP00000318646	0	0.995	0	0	0.995
RPL13	RPS13	9606.ENSP00000307889	9606.ENSP00000435777	0	0.995	0	0	0.995
RPL13	RPL23A	9606.ENSP00000307889	9606.ENSP00000389103	0	0.995	0	0	0.995
RPL13	RPL38	9606.ENSP00000307889	9606.ENSP00000309830	0	0.995	0	0	0.995
RPL13	RPL35A	9606.ENSP00000307889	9606.ENSP00000419117	0	0.995	0	0	0.995
RPL13	RPL37A	9606.ENSP00000307889	9606.ENSP00000418082	0	0.995	0	0	0.995
RPL13	RPS7	9606.ENSP00000307889	9606.ENSP00000339095	0	0.995	0	0	0.995
RPL13	RPL9	9606.ENSP00000307889	9606.ENSP00000400467	0	0.994	0	0.251	0.995
RPL13	RPS25	9606.ENSP00000307889	9606.ENSP00000435096	0	0.995	0	0	0.995
RPL13	RPS26	9606.ENSP00000307889	9606.ENSP00000348849	0	0.995	0	0	0.995
RPL13	RPL21	9606.ENSP00000307889	9606.ENSP00000346027	0	0.995	0	0	0.995
RPL13	RPLP0	9606.ENSP00000307889	9606.ENSP00000449328	0	0.995	0	0	0.995
RPL13	RPL23	9606.ENSP00000307889	9606.ENSP00000420311	0	0.995	0	0	0.995
RPL13	RPS8	9606.ENSP00000307889	9606.ENSP00000379888	0	0.995	0	0	0.995
RPL13	RPL24	9606.ENSP00000307889	9606.ENSP00000377640	0	0.995	0	0	0.995
RPL13	RPS4X	9606.ENSP00000307889	9606.ENSP00000362744	0	0.995	0	0	0.995
RPL13	RPL7A	9606.ENSP00000307889	9606.ENSP00000361076	0	0.995	0	0	0.995
RPL13	RPS21	9606.ENSP00000307889	9606.ENSP00000345957	0	0.995	0	0	0.995
RPL13	RPS15	9606.ENSP00000307889	9606.ENSP00000467466	0	0.995	0	0	0.995
RPL13	RPS28	9606.ENSP00000307889	9606.ENSP00000472469	0	0.995	0	0	0.995
RPL13	RPL36	9606.ENSP00000307889	9606.ENSP00000464342	0	0.995	0	0	0.995
RPL13	RPL15	9606.ENSP00000307889	9606.ENSP00000309334	0	0.995	0	0.317	0.996
RPL13	RPL13A	9606.ENSP00000307889	9606.ENSP00000375730	0	0.995	0	0.245	0.996
RPL13	RPL7	9606.ENSP00000307889	9606.ENSP00000339795	0	0.995	0	0	0.996
RPL13	RPL14	9606.ENSP00000307889	9606.ENSP00000379506	0	0.995	0	0.249	0.996
RPL13A	RPL18A	9606.ENSP00000375730	9606.ENSP00000222247	0	0.995	0	0	0.995
RPL13A	RPL19	9606.ENSP00000375730	9606.ENSP00000225430	0	0.995	0	0	0.995
RPL13A	RPS12	9606.ENSP00000375730	9606.ENSP00000230050	0	0.995	0	0	0.995
RPL13A	RPS16	9606.ENSP00000375730	9606.ENSP00000251453	0	0.995	0	0	0.995
RPL13A	RPL35	9606.ENSP00000375730	9606.ENSP00000259469	0	0.995	0	0	0.995
RPL13A	RPL8	9606.ENSP00000375730	9606.ENSP00000262584	0	0.995	0	0	0.995
RPL13A	SRP14	9606.ENSP00000375730	9606.ENSP00000267884	0	0.800	0	0	0.800
RPL13A	RPS11	9606.ENSP00000375730	9606.ENSP00000270625	0	0.995	0	0	0.995
RPL13A	RPS27A	9606.ENSP00000375730	9606.ENSP00000272317	0	0.987	0	0	0.987
RPL13A	RPL37	9606.ENSP00000375730	9606.ENSP00000274242	0	0.987	0	0	0.987
RPL13A	RPS3	9606.ENSP00000375730	9606.ENSP00000278572	0	0.977	0	0	0.977
RPL13A	RPS23	9606.ENSP00000375730	9606.ENSP00000296674	0	0.995	0	0	0.995
RPL13A	RPS9	9606.ENSP00000375730	9606.ENSP00000302896	0	0.995	0	0	0.995
RPL13A	RPL15	9606.ENSP00000375730	9606.ENSP00000309334	0	0.995	0	0	0.995
RPL13A	RPL38	9606.ENSP00000375730	9606.ENSP00000309830	0	0.995	0	0	0.995
RPL13A	RPL4	9606.ENSP00000375730	9606.ENSP00000311430	0	0.995	0	0	0.995
RPL13A	RPS15A	9606.ENSP00000375730	9606.ENSP00000318646	0	0.995	0	0	0.995
RPL13A	RPLP2	9606.ENSP00000375730	9606.ENSP00000322419	0	0.994	0	0	0.994
RPL13A	RPS27L	9606.ENSP00000375730	9606.ENSP00000331019	0	0.789	0	0	0.789
RPL13A	RPS7	9606.ENSP00000375730	9606.ENSP00000339095	0	0.994	0	0.189	0.995
RPL13A	RPL7	9606.ENSP00000375730	9606.ENSP00000339795	0	0.994	0	0	0.994
RPL13A	RPS2	9606.ENSP00000375730	9606.ENSP00000341885	0	0.995	0	0	0.995
RPL13A	RPS21	9606.ENSP00000375730	9606.ENSP00000345957	0	0.987	0	0	0.987
RPL13A	RPL3	9606.ENSP00000375730	9606.ENSP00000346001	0	0.983	0	0.279	0.987
RPL13A	RPL36AL	9606.ENSP00000375730	9606.ENSP00000346012	0	0.770	0	0	0.770
RPL13A	RPL27A	9606.ENSP00000375730	9606.ENSP00000346015	0	0.995	0	0	0.995
RPL13A	RPL21	9606.ENSP00000375730	9606.ENSP00000346027	0	0.995	0	0	0.995
RPL13A	RPLP1	9606.ENSP00000375730	9606.ENSP00000346037	0	0.987	0	0	0.987
RPL13A	RPS17	9606.ENSP00000375730	9606.ENSP00000346046	0	0.987	0	0	0.987
RPL13A	RPS3A	9606.ENSP00000375730	9606.ENSP00000346050	0	0.995	0	0	0.995
RPL13A	RPL22	9606.ENSP00000375730	9606.ENSP00000346088	0	0.995	0	0	0.995
RPL13A	RPS26	9606.ENSP00000375730	9606.ENSP00000348849	0	0.995	0	0	0.995
RPL13A	RPL39	9606.ENSP00000375730	9606.ENSP00000355315	0	0.987	0	0.375	0.991
RPL13A	RPS27	9606.ENSP00000375730	9606.ENSP00000357555	0	0.978	0	0	0.978
RPL13A	RPL7A	9606.ENSP00000375730	9606.ENSP00000361076	0	0.995	0	0	0.995
RPL13A	RPS4X	9606.ENSP00000375730	9606.ENSP00000362744	0	0.995	0	0	0.995
RPL13A	RPS6	9606.ENSP00000375730	9606.ENSP00000369757	0	0.995	0	0	0.995
RPL13A	RPL26	9606.ENSP00000375730	9606.ENSP00000463784	0	0.973	0	0	0.973
RPL13A	RPS28	9606.ENSP00000375730	9606.ENSP00000472469	0	0.987	0	0	0.987
RPL13A	RPS15	9606.ENSP00000375730	9606.ENSP00000467466	0	0.987	0	0	0.987
RPL13A	RPS29	9606.ENSP00000375730	9606.ENSP00000379339	0	0.987	0	0	0.987
RPL13A	RPL29	9606.ENSP00000375730	9606.ENSP00000418868	0	0.987	0	0	0.987
RPL13A	RPS24	9606.ENSP00000375730	9606.ENSP00000414321	0	0.987	0	0	0.987
RPL13A	UBA52	9606.ENSP00000375730	9606.ENSP00000388107	0	0.987	0	0	0.987
RPL13A	RPL28	9606.ENSP00000375730	9606.ENSP00000452909	0	0.987	0	0	0.987
RPL13A	RPS5	9606.ENSP00000375730	9606.ENSP00000472985	0	0.993	0	0	0.993
RPL13A	RPL23	9606.ENSP00000375730	9606.ENSP00000420311	0	0.994	0	0	0.994
RPL13A	RPL32	9606.ENSP00000375730	9606.ENSP00000416429	0	0.995	0	0	0.995
RPL13A	RPL36	9606.ENSP00000375730	9606.ENSP00000464342	0	0.995	0	0	0.995
RPL13A	RPL24	9606.ENSP00000375730	9606.ENSP00000377640	0	0.995	0	0	0.995
RPL13A	RPS18	9606.ENSP00000375730	9606.ENSP00000393241	0	0.995	0	0	0.995
RPL13A	RPLP0	9606.ENSP00000375730	9606.ENSP00000449328	0	0.995	0	0	0.995
RPL13A	RPS8	9606.ENSP00000375730	9606.ENSP00000379888	0	0.995	0	0	0.995
RPL13A	RPS25	9606.ENSP00000375730	9606.ENSP00000435096	0	0.995	0	0	0.995
RPL13A	RPL23A	9606.ENSP00000375730	9606.ENSP00000389103	0	0.995	0	0	0.995
RPL13A	RPL35A	9606.ENSP00000375730	9606.ENSP00000419117	0	0.995	0	0	0.995
RPL13A	RPL37A	9606.ENSP00000375730	9606.ENSP00000418082	0	0.995	0	0	0.995
RPL13A	RPL9	9606.ENSP00000375730	9606.ENSP00000400467	0	0.995	0	0	0.995
RPL13A	RPS20	9606.ENSP00000375730	9606.ENSP00000429374	0	0.995	0	0	0.995
RPL13A	RPS19	9606.ENSP00000375730	9606.ENSP00000470972	0	0.995	0	0	0.995
RPL13A	RPL30	9606.ENSP00000375730	9606.ENSP00000428085	0	0.995	0	0	0.995
RPL13A	RPS14	9606.ENSP00000375730	9606.ENSP00000385958	0	0.995	0	0	0.995
RPL13A	RPL34	9606.ENSP00000375730	9606.ENSP00000378163	0	0.995	0	0	0.995
RPL13A	RPS13	9606.ENSP00000375730	9606.ENSP00000435777	0	0.995	0	0	0.995
RPL13A	RPL27	9606.ENSP00000375730	9606.ENSP00000464813	0	0.995	0	0.187	0.996
RPL13A	RPL14	9606.ENSP00000375730	9606.ENSP00000379506	0	0.995	0	0.305	0.997
RPL14	RPL18A	9606.ENSP00000379506	9606.ENSP00000222247	0	0.995	0	0.366	0.997
RPL14	RPL19	9606.ENSP00000379506	9606.ENSP00000225430	0	0.995	0	0	0.995
RPL14	RPS12	9606.ENSP00000379506	9606.ENSP00000230050	0	0.995	0	0	0.995
RPL14	RPS16	9606.ENSP00000379506	9606.ENSP00000251453	0	0.995	0	0.181	0.996
RPL14	RPL35	9606.ENSP00000379506	9606.ENSP00000259469	0	0.995	0	0	0.995
RPL14	RPL8	9606.ENSP00000379506	9606.ENSP00000262584	0	0.995	0	0.192	0.996
RPL14	SRP14	9606.ENSP00000379506	9606.ENSP00000267884	0	0.835	0	0	0.836
RPL14	RPS11	9606.ENSP00000379506	9606.ENSP00000270625	0	0.995	0	0	0.995
RPL14	RPS27A	9606.ENSP00000379506	9606.ENSP00000272317	0	0.995	0	0	0.995
RPL14	RPL37	9606.ENSP00000379506	9606.ENSP00000274242	0	0.987	0	0	0.987
RPL14	RPS3	9606.ENSP00000379506	9606.ENSP00000278572	0	0.981	0	0	0.981
RPL14	RPS23	9606.ENSP00000379506	9606.ENSP00000296674	0	0.995	0	0	0.995
RPL14	RPS9	9606.ENSP00000379506	9606.ENSP00000302896	0	0.995	0	0	0.995
RPL14	RPL15	9606.ENSP00000379506	9606.ENSP00000309334	0	0.995	0	0	0.995
RPL14	RPL38	9606.ENSP00000379506	9606.ENSP00000309830	0	0.995	0	0	0.995
RPL14	RPL4	9606.ENSP00000379506	9606.ENSP00000311430	0	0.995	0	0.193	0.996
RPL14	RPS15A	9606.ENSP00000379506	9606.ENSP00000318646	0	0.995	0	0	0.995
RPL14	RPLP2	9606.ENSP00000379506	9606.ENSP00000322419	0	0.972	0	0	0.972
RPL14	RPS27L	9606.ENSP00000379506	9606.ENSP00000331019	0	0.914	0	0	0.914
RPL14	RPS7	9606.ENSP00000379506	9606.ENSP00000339095	0	0.996	0	0	0.996
RPL14	RPL7	9606.ENSP00000379506	9606.ENSP00000339795	0	0.996	0	0.189	0.996
RPL14	RPS2	9606.ENSP00000379506	9606.ENSP00000341885	0	0.995	0	0	0.995
RPL14	RPS21	9606.ENSP00000379506	9606.ENSP00000345957	0	0.995	0	0	0.995
RPL14	RPL3	9606.ENSP00000379506	9606.ENSP00000346001	0	0.986	0	0.280	0.989
RPL14	RPL36AL	9606.ENSP00000379506	9606.ENSP00000346012	0	0.816	0	0	0.816
RPL14	RPL27A	9606.ENSP00000379506	9606.ENSP00000346015	0	0.995	0	0	0.995
RPL14	RPL21	9606.ENSP00000379506	9606.ENSP00000346027	0	0.995	0	0	0.995
RPL14	RPLP1	9606.ENSP00000379506	9606.ENSP00000346037	0	0.979	0	0	0.979
RPL14	RPS17	9606.ENSP00000379506	9606.ENSP00000346046	0	0.995	0	0	0.995
RPL14	RPS3A	9606.ENSP00000379506	9606.ENSP00000346050	0	0.995	0	0	0.995
RPL14	RPL22	9606.ENSP00000379506	9606.ENSP00000346088	0	0.995	0	0	0.995
RPL14	RPS26	9606.ENSP00000379506	9606.ENSP00000348849	0	0.995	0	0	0.995
RPL14	RPL39	9606.ENSP00000379506	9606.ENSP00000355315	0	0.987	0	0	0.987
RPL14	RPS27	9606.ENSP00000379506	9606.ENSP00000357555	0	0.984	0	0	0.984
RPL14	RPL7A	9606.ENSP00000379506	9606.ENSP00000361076	0	0.995	0	0	0.995
RPL14	RPS4X	9606.ENSP00000379506	9606.ENSP00000362744	0	0.995	0	0	0.996
RPL14	RPS6	9606.ENSP00000379506	9606.ENSP00000369757	0	0.995	0	0.144	0.996
RPL14	RPL24	9606.ENSP00000379506	9606.ENSP00000377640	0	0.995	0	0	0.995
RPL14	RPL34	9606.ENSP00000379506	9606.ENSP00000378163	0	0.995	0	0	0.995
RPL14	RPS29	9606.ENSP00000379506	9606.ENSP00000379339	0	0.987	0	0	0.987
RPL14	RPL26	9606.ENSP00000379506	9606.ENSP00000463784	0	0.983	0	0	0.983
RPL14	UBA52	9606.ENSP00000379506	9606.ENSP00000388107	0	0.987	0	0	0.987
RPL14	RPS24	9606.ENSP00000379506	9606.ENSP00000414321	0	0.991	0	0	0.991
RPL14	RPS15	9606.ENSP00000379506	9606.ENSP00000467466	0	0.994	0	0	0.994
RPL14	RPS14	9606.ENSP00000379506	9606.ENSP00000385958	0	0.994	0	0	0.994
RPL14	RPL36	9606.ENSP00000379506	9606.ENSP00000464342	0	0.995	0	0	0.995
RPL14	RPS28	9606.ENSP00000379506	9606.ENSP00000472469	0	0.995	0	0	0.995
RPL14	RPL32	9606.ENSP00000379506	9606.ENSP00000416429	0	0.995	0	0	0.995
RPL14	RPS5	9606.ENSP00000379506	9606.ENSP00000472985	0	0.995	0	0	0.995
RPL14	RPS25	9606.ENSP00000379506	9606.ENSP00000435096	0	0.995	0	0	0.995
RPL14	RPL37A	9606.ENSP00000379506	9606.ENSP00000418082	0	0.995	0	0	0.995
RPL14	RPL35A	9606.ENSP00000379506	9606.ENSP00000419117	0	0.995	0	0	0.995
RPL14	RPL23A	9606.ENSP00000379506	9606.ENSP00000389103	0	0.995	0	0	0.995
RPL14	RPS19	9606.ENSP00000379506	9606.ENSP00000470972	0	0.995	0	0	0.995
RPL14	RPS20	9606.ENSP00000379506	9606.ENSP00000429374	0	0.995	0	0	0.995
RPL14	RPL27	9606.ENSP00000379506	9606.ENSP00000464813	0	0.995	0	0	0.995
RPL14	RPL28	9606.ENSP00000379506	9606.ENSP00000452909	0	0.995	0	0	0.995
RPL14	RPS18	9606.ENSP00000379506	9606.ENSP00000393241	0	0.995	0	0	0.995
RPL14	RPL29	9606.ENSP00000379506	9606.ENSP00000418868	0	0.995	0	0	0.995
RPL14	RPL23	9606.ENSP00000379506	9606.ENSP00000420311	0	0.995	0	0	0.995
RPL14	RPLP0	9606.ENSP00000379506	9606.ENSP00000449328	0	0.995	0	0	0.995
RPL14	RPS13	9606.ENSP00000379506	9606.ENSP00000435777	0	0.995	0	0	0.995
RPL14	RPL30	9606.ENSP00000379506	9606.ENSP00000428085	0	0.995	0	0	0.995
RPL14	RPS8	9606.ENSP00000379506	9606.ENSP00000379888	0	0.994	0	0.248	0.996
RPL14	RPL9	9606.ENSP00000379506	9606.ENSP00000400467	0	0.995	0	0	0.996
RPL15	RPL18A	9606.ENSP00000309334	9606.ENSP00000222247	0	0.995	0	0	0.995
RPL15	RPL19	9606.ENSP00000309334	9606.ENSP00000225430	0	0.995	0	0	0.995
RPL15	RPS12	9606.ENSP00000309334	9606.ENSP00000230050	0	0.995	0	0	0.995
RPL15	RPS16	9606.ENSP00000309334	9606.ENSP00000251453	0	0.995	0	0	0.995
RPL15	RPL35	9606.ENSP00000309334	9606.ENSP00000259469	0	0.995	0	0	0.995
RPL15	RPL8	9606.ENSP00000309334	9606.ENSP00000262584	0	0.995	0	0	0.995
RPL15	SRP14	9606.ENSP00000309334	9606.ENSP00000267884	0	0.818	0	0	0.818
RPL15	RPS11	9606.ENSP00000309334	9606.ENSP00000270625	0	0.995	0	0	0.995
RPL15	RPS27A	9606.ENSP00000309334	9606.ENSP00000272317	0	0.995	0	0	0.995
RPL15	RPL37	9606.ENSP00000309334	9606.ENSP00000274242	0	0.987	0	0	0.987
RPL15	RPS3	9606.ENSP00000309334	9606.ENSP00000278572	0	0.980	0	0	0.980
RPL15	RPS23	9606.ENSP00000309334	9606.ENSP00000296674	0	0.995	0	0	0.995
RPL15	RPS9	9606.ENSP00000309334	9606.ENSP00000302896	0	0.995	0	0	0.995
RPL15	RPL36AL	9606.ENSP00000309334	9606.ENSP00000346012	0	0.770	0	0	0.770
RPL15	RPS27L	9606.ENSP00000309334	9606.ENSP00000331019	0	0.914	0	0	0.914
RPL15	RPS27	9606.ENSP00000309334	9606.ENSP00000357555	0	0.980	0	0	0.980
RPL15	RPL3	9606.ENSP00000309334	9606.ENSP00000346001	0	0.985	0	0	0.985
RPL15	RPL26	9606.ENSP00000309334	9606.ENSP00000463784	0	0.985	0	0	0.985
RPL15	RPL29	9606.ENSP00000309334	9606.ENSP00000418868	0	0.987	0	0	0.987
RPL15	RPS29	9606.ENSP00000309334	9606.ENSP00000379339	0	0.987	0	0	0.987
RPL15	RPL28	9606.ENSP00000309334	9606.ENSP00000452909	0	0.987	0	0	0.987
RPL15	UBA52	9606.ENSP00000309334	9606.ENSP00000388107	0	0.987	0	0	0.987
RPL15	RPS17	9606.ENSP00000309334	9606.ENSP00000346046	0	0.987	0	0	0.987
RPL15	RPL39	9606.ENSP00000309334	9606.ENSP00000355315	0	0.987	0	0	0.987
RPL15	RPLP2	9606.ENSP00000309334	9606.ENSP00000322419	0	0.992	0	0	0.992
RPL15	RPS24	9606.ENSP00000309334	9606.ENSP00000414321	0	0.993	0	0	0.993
RPL15	RPL21	9606.ENSP00000309334	9606.ENSP00000346027	0	0.995	0	0	0.995
RPL15	RPS26	9606.ENSP00000309334	9606.ENSP00000348849	0	0.995	0	0	0.995
RPL15	RPS25	9606.ENSP00000309334	9606.ENSP00000435096	0	0.995	0	0	0.995
RPL15	RPS8	9606.ENSP00000309334	9606.ENSP00000379888	0	0.995	0	0	0.995
RPL15	RPL7	9606.ENSP00000309334	9606.ENSP00000339795	0	0.995	0	0	0.995
RPL15	RPL23	9606.ENSP00000309334	9606.ENSP00000420311	0	0.995	0	0	0.995
RPL15	RPLP0	9606.ENSP00000309334	9606.ENSP00000449328	0	0.995	0	0	0.995
RPL15	RPLP1	9606.ENSP00000309334	9606.ENSP00000346037	0	0.995	0	0	0.995
RPL15	RPS15	9606.ENSP00000309334	9606.ENSP00000467466	0	0.995	0	0	0.995
RPL15	RPS21	9606.ENSP00000309334	9606.ENSP00000345957	0	0.995	0	0	0.995
RPL15	RPS18	9606.ENSP00000309334	9606.ENSP00000393241	0	0.995	0	0	0.995
RPL15	RPL7A	9606.ENSP00000309334	9606.ENSP00000361076	0	0.995	0	0	0.995
RPL15	RPS4X	9606.ENSP00000309334	9606.ENSP00000362744	0	0.995	0	0	0.995
RPL15	RPL24	9606.ENSP00000309334	9606.ENSP00000377640	0	0.995	0	0	0.995
RPL15	RPL36	9606.ENSP00000309334	9606.ENSP00000464342	0	0.995	0	0	0.995
RPL15	RPS28	9606.ENSP00000309334	9606.ENSP00000472469	0	0.995	0	0	0.995
RPL15	RPS5	9606.ENSP00000309334	9606.ENSP00000472985	0	0.995	0	0	0.995
RPL15	RPL32	9606.ENSP00000309334	9606.ENSP00000416429	0	0.995	0	0	0.995
RPL15	RPS2	9606.ENSP00000309334	9606.ENSP00000341885	0	0.995	0	0	0.995
RPL15	RPL27	9606.ENSP00000309334	9606.ENSP00000464813	0	0.995	0	0	0.995
RPL15	RPS3A	9606.ENSP00000309334	9606.ENSP00000346050	0	0.995	0	0	0.995
RPL15	RPL4	9606.ENSP00000309334	9606.ENSP00000311430	0	0.995	0	0	0.995
RPL15	RPS13	9606.ENSP00000309334	9606.ENSP00000435777	0	0.995	0	0	0.995
RPL15	RPS15A	9606.ENSP00000309334	9606.ENSP00000318646	0	0.995	0	0	0.995
RPL15	RPL34	9606.ENSP00000309334	9606.ENSP00000378163	0	0.995	0	0	0.995
RPL15	RPL22	9606.ENSP00000309334	9606.ENSP00000346088	0	0.995	0	0	0.995
RPL15	RPS14	9606.ENSP00000309334	9606.ENSP00000385958	0	0.995	0	0	0.995
RPL15	RPL30	9606.ENSP00000309334	9606.ENSP00000428085	0	0.995	0	0	0.995
RPL15	RPS19	9606.ENSP00000309334	9606.ENSP00000470972	0	0.995	0	0	0.995
RPL15	RPL27A	9606.ENSP00000309334	9606.ENSP00000346015	0	0.995	0	0	0.995
RPL15	RPS20	9606.ENSP00000309334	9606.ENSP00000429374	0	0.995	0	0	0.995
RPL15	RPL9	9606.ENSP00000309334	9606.ENSP00000400467	0	0.995	0	0	0.995
RPL15	RPS7	9606.ENSP00000309334	9606.ENSP00000339095	0	0.995	0	0	0.995
RPL15	RPL37A	9606.ENSP00000309334	9606.ENSP00000418082	0	0.995	0	0	0.995
RPL15	RPL35A	9606.ENSP00000309334	9606.ENSP00000419117	0	0.995	0	0	0.995
RPL15	RPL38	9606.ENSP00000309334	9606.ENSP00000309830	0	0.995	0	0	0.995
RPL15	RPL23A	9606.ENSP00000309334	9606.ENSP00000389103	0	0.995	0	0	0.995
RPL15	RPS6	9606.ENSP00000309334	9606.ENSP00000369757	0	0.995	0	0.241	0.996
RPL18A	RPL36AL	9606.ENSP00000222247	9606.ENSP00000346012	0	0.770	0	0	0.770
RPL18A	RPS27L	9606.ENSP00000222247	9606.ENSP00000331019	0	0.789	0	0	0.789
RPL18A	SRP14	9606.ENSP00000222247	9606.ENSP00000267884	0	0.800	0	0	0.800
RPL18A	RPLP2	9606.ENSP00000222247	9606.ENSP00000322419	0	0.973	0	0	0.973
RPL18A	RPL26	9606.ENSP00000222247	9606.ENSP00000463784	0	0.977	0	0	0.977
RPL18A	RPS3	9606.ENSP00000222247	9606.ENSP00000278572	0	0.981	0	0	0.981
RPL18A	RPS27	9606.ENSP00000222247	9606.ENSP00000357555	0	0.983	0	0	0.983
RPL18A	RPLP1	9606.ENSP00000222247	9606.ENSP00000346037	0	0.986	0	0	0.986
RPL18A	RPL3	9606.ENSP00000222247	9606.ENSP00000346001	0	0.986	0	0	0.986
RPL18A	RPS17	9606.ENSP00000222247	9606.ENSP00000346046	0	0.987	0	0	0.987
RPL18A	RPL34	9606.ENSP00000222247	9606.ENSP00000378163	0	0.987	0	0	0.987
RPL18A	RPL29	9606.ENSP00000222247	9606.ENSP00000418868	0	0.987	0	0	0.987
RPL18A	RPL37	9606.ENSP00000222247	9606.ENSP00000274242	0	0.987	0	0	0.987
RPL18A	RPL28	9606.ENSP00000222247	9606.ENSP00000452909	0	0.989	0	0	0.989
RPL18A	UBA52	9606.ENSP00000222247	9606.ENSP00000388107	0	0.992	0	0	0.992
RPL18A	RPS15	9606.ENSP00000222247	9606.ENSP00000467466	0	0.993	0	0	0.993
RPL18A	RPL35	9606.ENSP00000222247	9606.ENSP00000259469	0	0.994	0	0	0.994
RPL18A	RPS18	9606.ENSP00000222247	9606.ENSP00000393241	0	0.994	0	0	0.994
RPL18A	RPS9	9606.ENSP00000222247	9606.ENSP00000302896	0	0.994	0	0	0.994
RPL18A	RPL4	9606.ENSP00000222247	9606.ENSP00000311430	0	0.995	0	0	0.995
RPL18A	RPS3A	9606.ENSP00000222247	9606.ENSP00000346050	0	0.995	0	0	0.995
RPL18A	RPS2	9606.ENSP00000222247	9606.ENSP00000341885	0	0.995	0	0	0.995
RPL18A	RPL23A	9606.ENSP00000222247	9606.ENSP00000389103	0	0.995	0	0.050	0.995
RPL18A	RPL35A	9606.ENSP00000222247	9606.ENSP00000419117	0	0.995	0	0	0.995
RPL18A	RPS24	9606.ENSP00000222247	9606.ENSP00000414321	0	0.995	0	0	0.995
RPL18A	RPL37A	9606.ENSP00000222247	9606.ENSP00000418082	0	0.995	0	0	0.995
RPL18A	RPS7	9606.ENSP00000222247	9606.ENSP00000339095	0	0.995	0	0	0.995
RPL18A	RPL9	9606.ENSP00000222247	9606.ENSP00000400467	0	0.995	0	0	0.995
RPL18A	RPS20	9606.ENSP00000222247	9606.ENSP00000429374	0	0.995	0	0	0.995
RPL18A	RPL27A	9606.ENSP00000222247	9606.ENSP00000346015	0	0.995	0	0	0.995
RPL18A	RPS19	9606.ENSP00000222247	9606.ENSP00000470972	0	0.995	0	0	0.995
RPL18A	RPS14	9606.ENSP00000222247	9606.ENSP00000385958	0	0.994	0	0	0.995
RPL18A	RPL22	9606.ENSP00000222247	9606.ENSP00000346088	0	0.995	0	0	0.995
RPL18A	RPS6	9606.ENSP00000222247	9606.ENSP00000369757	0	0.995	0	0	0.995
RPL18A	RPS15A	9606.ENSP00000222247	9606.ENSP00000318646	0	0.995	0	0	0.995
RPL18A	RPL7	9606.ENSP00000222247	9606.ENSP00000339795	0	0.995	0	0	0.995
RPL18A	RPL23	9606.ENSP00000222247	9606.ENSP00000420311	0	0.995	0	0	0.995
RPL18A	RPS16	9606.ENSP00000222247	9606.ENSP00000251453	0	0.995	0	0	0.995
RPL18A	RPS8	9606.ENSP00000222247	9606.ENSP00000379888	0	0.995	0	0	0.995
RPL18A	RPS27A	9606.ENSP00000222247	9606.ENSP00000272317	0	0.995	0	0	0.995
RPL18A	RPS25	9606.ENSP00000222247	9606.ENSP00000435096	0	0.995	0	0	0.995
RPL18A	RPL21	9606.ENSP00000222247	9606.ENSP00000346027	0	0.995	0	0	0.995
RPL18A	RPS5	9606.ENSP00000222247	9606.ENSP00000472985	0	0.995	0	0	0.995
RPL18A	RPS4X	9606.ENSP00000222247	9606.ENSP00000362744	0	0.995	0	0	0.995
RPL18A	RPS12	9606.ENSP00000222247	9606.ENSP00000230050	0	0.995	0	0	0.995
RPL18A	RPL27	9606.ENSP00000222247	9606.ENSP00000464813	0	0.995	0	0.235	0.996
RPL18A	RPS13	9606.ENSP00000222247	9606.ENSP00000435777	0	0.995	0	0	0.996
RPL18A	RPLP0	9606.ENSP00000222247	9606.ENSP00000449328	0	0.995	0	0	0.996
RPL18A	RPS11	9606.ENSP00000222247	9606.ENSP00000270625	0	0.995	0	0	0.996
RPL18A	RPL39	9606.ENSP00000222247	9606.ENSP00000355315	0	0.987	0.900	0	0.998
RPL18A	RPS29	9606.ENSP00000222247	9606.ENSP00000379339	0	0.987	0.900	0	0.998
RPL18A	RPS28	9606.ENSP00000222247	9606.ENSP00000472469	0	0.987	0.900	0	0.998
RPL18A	RPL7A	9606.ENSP00000222247	9606.ENSP00000361076	0	0.994	0.720	0	0.998
RPL18A	RPS23	9606.ENSP00000222247	9606.ENSP00000296674	0	0.995	0.900	0	0.999
RPL18A	RPL38	9606.ENSP00000222247	9606.ENSP00000309830	0	0.995	0.900	0	0.999
RPL18A	RPL8	9606.ENSP00000222247	9606.ENSP00000262584	0	0.995	0.900	0	0.999
RPL18A	RPL30	9606.ENSP00000222247	9606.ENSP00000428085	0	0.995	0.900	0	0.999
RPL18A	RPS26	9606.ENSP00000222247	9606.ENSP00000348849	0	0.995	0.900	0	0.999
RPL18A	RPL32	9606.ENSP00000222247	9606.ENSP00000416429	0	0.995	0.900	0	0.999
RPL18A	RPL36	9606.ENSP00000222247	9606.ENSP00000464342	0	0.995	0.900	0	0.999
RPL18A	RPL24	9606.ENSP00000222247	9606.ENSP00000377640	0	0.995	0.900	0	0.999
RPL18A	RPS21	9606.ENSP00000222247	9606.ENSP00000345957	0	0.995	0.900	0	0.999
RPL18A	RPL19	9606.ENSP00000222247	9606.ENSP00000225430	0	0.995	0.900	0	0.999
RPL19	RPL36AL	9606.ENSP00000225430	9606.ENSP00000346012	0	0.770	0	0	0.770
RPL19	SRP14	9606.ENSP00000225430	9606.ENSP00000267884	0	0.834	0	0	0.835
RPL19	RPS27L	9606.ENSP00000225430	9606.ENSP00000331019	0	0.923	0	0	0.923
RPL19	RPS27	9606.ENSP00000225430	9606.ENSP00000357555	0	0.955	0	0	0.955
RPL19	RPS3	9606.ENSP00000225430	9606.ENSP00000278572	0	0.980	0	0	0.980
RPL19	RPL26	9606.ENSP00000225430	9606.ENSP00000463784	0	0.984	0	0	0.984
RPL19	RPL3	9606.ENSP00000225430	9606.ENSP00000346001	0	0.985	0	0	0.985
RPL19	UBA52	9606.ENSP00000225430	9606.ENSP00000388107	0	0.987	0	0	0.987
RPL19	RPL37	9606.ENSP00000225430	9606.ENSP00000274242	0	0.987	0	0	0.987
RPL19	RPL29	9606.ENSP00000225430	9606.ENSP00000418868	0	0.987	0	0	0.987
RPL19	RPS24	9606.ENSP00000225430	9606.ENSP00000414321	0	0.991	0	0	0.991
RPL19	RPLP2	9606.ENSP00000225430	9606.ENSP00000322419	0	0.994	0	0	0.994
RPL19	RPL9	9606.ENSP00000225430	9606.ENSP00000400467	0	0.995	0	0	0.995
RPL19	RPL37A	9606.ENSP00000225430	9606.ENSP00000418082	0	0.995	0	0	0.995
RPL19	RPL35A	9606.ENSP00000225430	9606.ENSP00000419117	0	0.995	0	0	0.995
RPL19	RPS15A	9606.ENSP00000225430	9606.ENSP00000318646	0	0.995	0	0	0.995
RPL19	RPS6	9606.ENSP00000225430	9606.ENSP00000369757	0	0.995	0	0	0.995
RPL19	RPL27A	9606.ENSP00000225430	9606.ENSP00000346015	0	0.995	0	0	0.995
RPL19	RPS19	9606.ENSP00000225430	9606.ENSP00000470972	0	0.995	0	0	0.995
RPL19	RPS17	9606.ENSP00000225430	9606.ENSP00000346046	0	0.995	0	0	0.995
RPL19	RPS20	9606.ENSP00000225430	9606.ENSP00000429374	0	0.995	0	0	0.995
RPL19	RPL27	9606.ENSP00000225430	9606.ENSP00000464813	0	0.994	0	0	0.995
RPL19	RPS3A	9606.ENSP00000225430	9606.ENSP00000346050	0	0.995	0	0	0.995
RPL19	RPS2	9606.ENSP00000225430	9606.ENSP00000341885	0	0.995	0	0	0.995
RPL19	RPL28	9606.ENSP00000225430	9606.ENSP00000452909	0	0.995	0	0	0.995
RPL19	RPS5	9606.ENSP00000225430	9606.ENSP00000472985	0	0.995	0	0	0.995
RPL19	RPS15	9606.ENSP00000225430	9606.ENSP00000467466	0	0.995	0	0	0.995
RPL19	RPS16	9606.ENSP00000225430	9606.ENSP00000251453	0	0.995	0	0	0.995
RPL19	RPL7	9606.ENSP00000225430	9606.ENSP00000339795	0	0.995	0	0	0.995
RPL19	RPLP1	9606.ENSP00000225430	9606.ENSP00000346037	0	0.995	0	0	0.995
RPL19	RPS25	9606.ENSP00000225430	9606.ENSP00000435096	0	0.995	0	0	0.995
RPL19	RPS13	9606.ENSP00000225430	9606.ENSP00000435777	0	0.995	0	0	0.995
RPL19	RPL34	9606.ENSP00000225430	9606.ENSP00000378163	0	0.995	0	0	0.995
RPL19	RPS14	9606.ENSP00000225430	9606.ENSP00000385958	0	0.995	0	0	0.995
RPL19	RPL4	9606.ENSP00000225430	9606.ENSP00000311430	0	0.995	0	0	0.995
RPL19	RPS18	9606.ENSP00000225430	9606.ENSP00000393241	0	0.995	0	0	0.995
RPL19	RPS4X	9606.ENSP00000225430	9606.ENSP00000362744	0	0.995	0	0	0.995
RPL19	RPL23	9606.ENSP00000225430	9606.ENSP00000420311	0	0.995	0	0	0.995
RPL19	RPLP0	9606.ENSP00000225430	9606.ENSP00000449328	0	0.995	0	0	0.995
RPL19	RPS27A	9606.ENSP00000225430	9606.ENSP00000272317	0	0.995	0	0	0.995
RPL19	RPL23A	9606.ENSP00000225430	9606.ENSP00000389103	0	0.995	0	0.254	0.996
RPL19	RPS8	9606.ENSP00000225430	9606.ENSP00000379888	0	0.995	0	0.374	0.996
RPL19	RPL21	9606.ENSP00000225430	9606.ENSP00000346027	0	0.996	0	0	0.996
RPL19	RPL22	9606.ENSP00000225430	9606.ENSP00000346088	0	0.995	0	0.328	0.996
RPL19	RPL35	9606.ENSP00000225430	9606.ENSP00000259469	0	0.995	0	0.258	0.996
RPL19	RPS12	9606.ENSP00000225430	9606.ENSP00000230050	0	0.996	0	0	0.996
RPL19	RPS11	9606.ENSP00000225430	9606.ENSP00000270625	0	0.995	0	0.310	0.996
RPL19	RPS7	9606.ENSP00000225430	9606.ENSP00000339095	0	0.995	0	0.365	0.997
RPL19	RPS9	9606.ENSP00000225430	9606.ENSP00000302896	0	0.995	0	0.346	0.997
RPL19	RPL39	9606.ENSP00000225430	9606.ENSP00000355315	0	0.987	0.900	0	0.998
RPL19	RPL7A	9606.ENSP00000225430	9606.ENSP00000361076	0	0.995	0.720	0	0.998
RPL19	RPL36	9606.ENSP00000225430	9606.ENSP00000464342	0	0.995	0.900	0	0.999
RPL19	RPS28	9606.ENSP00000225430	9606.ENSP00000472469	0	0.993	0.900	0	0.999
RPL19	RPL32	9606.ENSP00000225430	9606.ENSP00000416429	0	0.995	0.900	0	0.999
RPL19	RPS29	9606.ENSP00000225430	9606.ENSP00000379339	0	0.995	0.900	0	0.999
RPL19	RPS26	9606.ENSP00000225430	9606.ENSP00000348849	0	0.995	0.900	0	0.999
RPL19	RPL8	9606.ENSP00000225430	9606.ENSP00000262584	0	0.995	0.900	0	0.999
RPL19	RPL38	9606.ENSP00000225430	9606.ENSP00000309830	0	0.994	0.900	0	0.999
RPL19	RPL30	9606.ENSP00000225430	9606.ENSP00000428085	0	0.995	0.900	0	0.999
RPL19	RPS23	9606.ENSP00000225430	9606.ENSP00000296674	0	0.995	0.900	0	0.999
RPL19	RPS21	9606.ENSP00000225430	9606.ENSP00000345957	0	0.995	0.900	0	0.999
RPL19	RPL24	9606.ENSP00000225430	9606.ENSP00000377640	0	0.995	0.900	0	0.999
RPL21	RPS12	9606.ENSP00000346027	9606.ENSP00000230050	0	0.995	0	0	0.995
RPL21	RPS16	9606.ENSP00000346027	9606.ENSP00000251453	0	0.995	0	0	0.995
RPL21	RPL35	9606.ENSP00000346027	9606.ENSP00000259469	0	0.995	0	0	0.995
RPL21	RPL8	9606.ENSP00000346027	9606.ENSP00000262584	0	0.995	0	0	0.995
RPL21	SRP14	9606.ENSP00000346027	9606.ENSP00000267884	0	0.813	0	0	0.813
RPL21	RPS11	9606.ENSP00000346027	9606.ENSP00000270625	0	0.995	0	0	0.995
RPL21	RPS27A	9606.ENSP00000346027	9606.ENSP00000272317	0	0.995	0	0	0.995
RPL21	RPL37	9606.ENSP00000346027	9606.ENSP00000274242	0	0.987	0	0	0.987
RPL21	RPS3	9606.ENSP00000346027	9606.ENSP00000278572	0	0.981	0	0	0.981
RPL21	RPS23	9606.ENSP00000346027	9606.ENSP00000296674	0	0.995	0	0	0.995
RPL21	RPS9	9606.ENSP00000346027	9606.ENSP00000302896	0	0.995	0	0	0.995
RPL21	RPL38	9606.ENSP00000346027	9606.ENSP00000309830	0	0.996	0	0	0.996
RPL21	RPL4	9606.ENSP00000346027	9606.ENSP00000311430	0	0.995	0	0	0.995
RPL21	RPS15A	9606.ENSP00000346027	9606.ENSP00000318646	0	0.995	0	0	0.995
RPL21	RPLP2	9606.ENSP00000346027	9606.ENSP00000322419	0	0.994	0	0	0.994
RPL21	RPS27L	9606.ENSP00000346027	9606.ENSP00000331019	0	0.914	0	0	0.914
RPL21	RPS7	9606.ENSP00000346027	9606.ENSP00000339095	0	0.995	0	0	0.995
RPL21	RPL7	9606.ENSP00000346027	9606.ENSP00000339795	0	0.995	0	0.446	0.997
RPL21	RPS2	9606.ENSP00000346027	9606.ENSP00000341885	0	0.995	0	0	0.995
RPL21	RPS21	9606.ENSP00000346027	9606.ENSP00000345957	0	0.995	0	0	0.995
RPL21	RPL3	9606.ENSP00000346027	9606.ENSP00000346001	0	0.986	0	0	0.986
RPL21	RPL36AL	9606.ENSP00000346027	9606.ENSP00000346012	0	0.770	0	0	0.770
RPL21	RPL27A	9606.ENSP00000346027	9606.ENSP00000346015	0	0.995	0	0	0.995
RPL21	RPS27	9606.ENSP00000346027	9606.ENSP00000357555	0	0.985	0	0	0.985
RPL21	RPL26	9606.ENSP00000346027	9606.ENSP00000463784	0	0.985	0	0	0.985
RPL21	RPS29	9606.ENSP00000346027	9606.ENSP00000379339	0	0.987	0	0	0.987
RPL21	UBA52	9606.ENSP00000346027	9606.ENSP00000388107	0	0.987	0	0	0.987
RPL21	RPL39	9606.ENSP00000346027	9606.ENSP00000355315	0	0.987	0	0	0.987
RPL21	RPS24	9606.ENSP00000346027	9606.ENSP00000414321	0	0.993	0	0	0.993
RPL21	RPLP1	9606.ENSP00000346027	9606.ENSP00000346037	0	0.995	0	0	0.995
RPL21	RPLP0	9606.ENSP00000346027	9606.ENSP00000449328	0	0.995	0	0	0.995
RPL21	RPL23	9606.ENSP00000346027	9606.ENSP00000420311	0	0.995	0	0	0.995
RPL21	RPL29	9606.ENSP00000346027	9606.ENSP00000418868	0	0.995	0	0	0.995
RPL21	RPS8	9606.ENSP00000346027	9606.ENSP00000379888	0	0.995	0	0	0.995
RPL21	RPL27	9606.ENSP00000346027	9606.ENSP00000464813	0	0.995	0	0	0.995
RPL21	RPS3A	9606.ENSP00000346027	9606.ENSP00000346050	0	0.995	0	0	0.995
RPL21	RPS26	9606.ENSP00000346027	9606.ENSP00000348849	0	0.995	0	0	0.995
RPL21	RPL28	9606.ENSP00000346027	9606.ENSP00000452909	0	0.995	0	0	0.995
RPL21	RPL23A	9606.ENSP00000346027	9606.ENSP00000389103	0	0.995	0	0	0.995
RPL21	RPL35A	9606.ENSP00000346027	9606.ENSP00000419117	0	0.995	0	0	0.995
RPL21	RPS28	9606.ENSP00000346027	9606.ENSP00000472469	0	0.995	0	0	0.995
RPL21	RPL32	9606.ENSP00000346027	9606.ENSP00000416429	0	0.995	0	0	0.995
RPL21	RPL37A	9606.ENSP00000346027	9606.ENSP00000418082	0	0.995	0	0	0.995
RPL21	RPS5	9606.ENSP00000346027	9606.ENSP00000472985	0	0.995	0	0	0.995
RPL21	RPL9	9606.ENSP00000346027	9606.ENSP00000400467	0	0.995	0	0	0.995
RPL21	RPL36	9606.ENSP00000346027	9606.ENSP00000464342	0	0.995	0	0	0.995
RPL21	RPS17	9606.ENSP00000346027	9606.ENSP00000346046	0	0.994	0	0	0.995
RPL21	RPL24	9606.ENSP00000346027	9606.ENSP00000377640	0	0.995	0	0	0.995
RPL21	RPS20	9606.ENSP00000346027	9606.ENSP00000429374	0	0.995	0	0	0.995
RPL21	RPS4X	9606.ENSP00000346027	9606.ENSP00000362744	0	0.995	0	0	0.995
RPL21	RPL30	9606.ENSP00000346027	9606.ENSP00000428085	0	0.995	0	0	0.995
RPL21	RPS19	9606.ENSP00000346027	9606.ENSP00000470972	0	0.995	0	0	0.995
RPL21	RPL7A	9606.ENSP00000346027	9606.ENSP00000361076	0	0.995	0	0	0.995
RPL21	RPS18	9606.ENSP00000346027	9606.ENSP00000393241	0	0.995	0	0	0.995
RPL21	RPL34	9606.ENSP00000346027	9606.ENSP00000378163	0	0.995	0	0	0.995
RPL21	RPL22	9606.ENSP00000346027	9606.ENSP00000346088	0	0.995	0	0	0.995
RPL21	RPS14	9606.ENSP00000346027	9606.ENSP00000385958	0	0.995	0	0	0.995
RPL21	RPS13	9606.ENSP00000346027	9606.ENSP00000435777	0	0.995	0	0	0.995
RPL21	RPS6	9606.ENSP00000346027	9606.ENSP00000369757	0	0.995	0	0	0.995
RPL21	RPS15	9606.ENSP00000346027	9606.ENSP00000467466	0	0.995	0	0	0.995
RPL21	RPS25	9606.ENSP00000346027	9606.ENSP00000435096	0	0.996	0	0	0.996
RPL22	RPS12	9606.ENSP00000346088	9606.ENSP00000230050	0	0.995	0	0	0.995
RPL22	RPS16	9606.ENSP00000346088	9606.ENSP00000251453	0	0.995	0	0	0.995
RPL22	RPL35	9606.ENSP00000346088	9606.ENSP00000259469	0	0.995	0	0	0.995
RPL22	RPL8	9606.ENSP00000346088	9606.ENSP00000262584	0	0.995	0	0	0.995
RPL22	SRP14	9606.ENSP00000346088	9606.ENSP00000267884	0	0.800	0	0	0.800
RPL22	RPS11	9606.ENSP00000346088	9606.ENSP00000270625	0	0.995	0	0	0.995
RPL22	RPS27A	9606.ENSP00000346088	9606.ENSP00000272317	0	0.995	0	0	0.995
RPL22	RPL37	9606.ENSP00000346088	9606.ENSP00000274242	0	0.987	0	0	0.987
RPL22	RPS3	9606.ENSP00000346088	9606.ENSP00000278572	0	0.980	0	0	0.980
RPL22	RPS23	9606.ENSP00000346088	9606.ENSP00000296674	0	0.995	0	0	0.995
RPL22	RPS9	9606.ENSP00000346088	9606.ENSP00000302896	0	0.995	0	0	0.995
RPL22	RPL38	9606.ENSP00000346088	9606.ENSP00000309830	0	0.995	0	0	0.995
RPL22	RPL4	9606.ENSP00000346088	9606.ENSP00000311430	0	0.995	0	0.347	0.997
RPL22	RPS15A	9606.ENSP00000346088	9606.ENSP00000318646	0	0.995	0	0	0.995
RPL22	RPLP2	9606.ENSP00000346088	9606.ENSP00000322419	0	0.992	0	0	0.992
RPL22	RPS27L	9606.ENSP00000346088	9606.ENSP00000331019	0	0.915	0	0	0.915
RPL22	RPS7	9606.ENSP00000346088	9606.ENSP00000339095	0	0.995	0	0	0.995
RPL22	RPL7	9606.ENSP00000346088	9606.ENSP00000339795	0	0.995	0	0	0.996
RPL22	RPS2	9606.ENSP00000346088	9606.ENSP00000341885	0	0.995	0	0	0.995
RPL22	RPS21	9606.ENSP00000346088	9606.ENSP00000345957	0	0.995	0	0	0.995
RPL22	RPL3	9606.ENSP00000346088	9606.ENSP00000346001	0	0.983	0	0	0.983
RPL22	RPL36AL	9606.ENSP00000346088	9606.ENSP00000346012	0	0.770	0	0	0.770
RPL22	RPL27A	9606.ENSP00000346088	9606.ENSP00000346015	0	0.995	0	0	0.995
RPL22	RPLP1	9606.ENSP00000346088	9606.ENSP00000346037	0	0.984	0	0	0.984
RPL22	RPS17	9606.ENSP00000346088	9606.ENSP00000346046	0	0.995	0	0	0.995
RPL22	RPS3A	9606.ENSP00000346088	9606.ENSP00000346050	0	0.995	0	0	0.995
RPL22	RPL26	9606.ENSP00000346088	9606.ENSP00000463784	0	0.984	0	0	0.984
RPL22	RPS27	9606.ENSP00000346088	9606.ENSP00000357555	0	0.985	0	0	0.985
RPL22	RPL39	9606.ENSP00000346088	9606.ENSP00000355315	0	0.987	0	0	0.987
RPL22	RPL28	9606.ENSP00000346088	9606.ENSP00000452909	0	0.987	0	0	0.987
RPL22	UBA52	9606.ENSP00000346088	9606.ENSP00000388107	0	0.987	0	0	0.987
RPL22	RPL32	9606.ENSP00000346088	9606.ENSP00000416429	0	0.987	0	0	0.987
RPL22	RPS28	9606.ENSP00000346088	9606.ENSP00000472469	0	0.987	0	0	0.987
RPL22	RPL29	9606.ENSP00000346088	9606.ENSP00000418868	0	0.987	0	0	0.987
RPL22	RPS29	9606.ENSP00000346088	9606.ENSP00000379339	0	0.987	0	0	0.987
RPL22	RPS5	9606.ENSP00000346088	9606.ENSP00000472985	0	0.993	0	0	0.993
RPL22	RPL9	9606.ENSP00000346088	9606.ENSP00000400467	0	0.994	0	0	0.994
RPL22	RPS25	9606.ENSP00000346088	9606.ENSP00000435096	0	0.994	0	0	0.994
RPL22	RPS14	9606.ENSP00000346088	9606.ENSP00000385958	0	0.995	0	0	0.995
RPL22	RPL34	9606.ENSP00000346088	9606.ENSP00000378163	0	0.995	0	0	0.995
RPL22	RPS6	9606.ENSP00000346088	9606.ENSP00000369757	0	0.995	0	0	0.995
RPL22	RPS13	9606.ENSP00000346088	9606.ENSP00000435777	0	0.995	0	0	0.995
RPL22	RPS20	9606.ENSP00000346088	9606.ENSP00000429374	0	0.995	0	0	0.995
RPL22	RPS19	9606.ENSP00000346088	9606.ENSP00000470972	0	0.995	0	0	0.995
RPL22	RPL30	9606.ENSP00000346088	9606.ENSP00000428085	0	0.995	0	0	0.995
RPL22	RPL37A	9606.ENSP00000346088	9606.ENSP00000418082	0	0.995	0	0	0.995
RPL22	RPL23A	9606.ENSP00000346088	9606.ENSP00000389103	0	0.995	0	0	0.995
RPL22	RPS24	9606.ENSP00000346088	9606.ENSP00000414321	0	0.995	0	0	0.995
RPL22	RPL35A	9606.ENSP00000346088	9606.ENSP00000419117	0	0.995	0	0	0.995
RPL22	RPL27	9606.ENSP00000346088	9606.ENSP00000464813	0	0.995	0	0	0.995
RPL22	RPS15	9606.ENSP00000346088	9606.ENSP00000467466	0	0.995	0	0	0.995
RPL22	RPL24	9606.ENSP00000346088	9606.ENSP00000377640	0	0.995	0	0	0.995
RPL22	RPS4X	9606.ENSP00000346088	9606.ENSP00000362744	0	0.995	0	0	0.995
RPL22	RPL7A	9606.ENSP00000346088	9606.ENSP00000361076	0	0.995	0	0	0.995
RPL22	RPS18	9606.ENSP00000346088	9606.ENSP00000393241	0	0.995	0	0	0.995
RPL22	RPL36	9606.ENSP00000346088	9606.ENSP00000464342	0	0.995	0	0	0.995
RPL22	RPS26	9606.ENSP00000346088	9606.ENSP00000348849	0	0.995	0	0	0.995
RPL22	RPS8	9606.ENSP00000346088	9606.ENSP00000379888	0	0.995	0	0	0.995
RPL22	RPL23	9606.ENSP00000346088	9606.ENSP00000420311	0	0.995	0	0	0.995
RPL22	RPLP0	9606.ENSP00000346088	9606.ENSP00000449328	0	0.995	0	0	0.996
RPL23	RPS12	9606.ENSP00000420311	9606.ENSP00000230050	0	0.995	0	0	0.995
RPL23	RPS16	9606.ENSP00000420311	9606.ENSP00000251453	0	0.995	0	0	0.995
RPL23	RPL35	9606.ENSP00000420311	9606.ENSP00000259469	0	0.994	0	0	0.994
RPL23	RPL8	9606.ENSP00000420311	9606.ENSP00000262584	0	0.995	0	0	0.995
RPL23	SRP14	9606.ENSP00000420311	9606.ENSP00000267884	0	0.819	0	0	0.819
RPL23	RPS11	9606.ENSP00000420311	9606.ENSP00000270625	0	0.995	0	0	0.995
RPL23	RPS27A	9606.ENSP00000420311	9606.ENSP00000272317	0	0.995	0	0	0.995
RPL23	RPL37	9606.ENSP00000420311	9606.ENSP00000274242	0	0.987	0	0	0.987
RPL23	RPS3	9606.ENSP00000420311	9606.ENSP00000278572	0	0.982	0	0	0.982
RPL23	RPS23	9606.ENSP00000420311	9606.ENSP00000296674	0	0.995	0	0	0.995
RPL23	RPS9	9606.ENSP00000420311	9606.ENSP00000302896	0	0.995	0	0	0.995
RPL23	RPL38	9606.ENSP00000420311	9606.ENSP00000309830	0	0.995	0	0	0.995
RPL23	RPL4	9606.ENSP00000420311	9606.ENSP00000311430	0	0.995	0	0	0.996
RPL23	RPS15A	9606.ENSP00000420311	9606.ENSP00000318646	0	0.995	0	0.370	0.996
RPL23	RPLP2	9606.ENSP00000420311	9606.ENSP00000322419	0	0.990	0	0	0.990
RPL23	RPS27L	9606.ENSP00000420311	9606.ENSP00000331019	0	0.914	0	0	0.914
RPL23	RPS7	9606.ENSP00000420311	9606.ENSP00000339095	0	0.995	0	0	0.995
RPL23	RPL7	9606.ENSP00000420311	9606.ENSP00000339795	0	0.995	0	0	0.995
RPL23	RPS2	9606.ENSP00000420311	9606.ENSP00000341885	0	0.995	0	0	0.996
RPL23	RPS21	9606.ENSP00000420311	9606.ENSP00000345957	0	0.995	0	0	0.995
RPL23	RPL3	9606.ENSP00000420311	9606.ENSP00000346001	0	0.986	0	0	0.986
RPL23	RPL36AL	9606.ENSP00000420311	9606.ENSP00000346012	0	0.770	0	0	0.770
RPL23	RPL27A	9606.ENSP00000420311	9606.ENSP00000346015	0	0.995	0	0	0.995
RPL23	RPLP1	9606.ENSP00000420311	9606.ENSP00000346037	0	0.995	0	0	0.995
RPL23	RPS17	9606.ENSP00000420311	9606.ENSP00000346046	0	0.995	0	0	0.995
RPL23	RPS3A	9606.ENSP00000420311	9606.ENSP00000346050	0	0.995	0	0	0.995
RPL23	RPS26	9606.ENSP00000420311	9606.ENSP00000348849	0	0.995	0	0	0.995
RPL23	RPL39	9606.ENSP00000420311	9606.ENSP00000355315	0	0.990	0	0	0.990
RPL23	RPS27	9606.ENSP00000420311	9606.ENSP00000357555	0	0.983	0	0	0.983
RPL23	RPL7A	9606.ENSP00000420311	9606.ENSP00000361076	0	0.995	0	0	0.995
RPL23	RPS4X	9606.ENSP00000420311	9606.ENSP00000362744	0	0.995	0	0	0.995
RPL23	RPS6	9606.ENSP00000420311	9606.ENSP00000369757	0	0.995	0	0	0.995
RPL23	RPL24	9606.ENSP00000420311	9606.ENSP00000377640	0	0.995	0	0	0.995
RPL23	RPL34	9606.ENSP00000420311	9606.ENSP00000378163	0	0.995	0	0	0.995
RPL23	RPS29	9606.ENSP00000420311	9606.ENSP00000379339	0	0.987	0	0	0.987
RPL23	RPS8	9606.ENSP00000420311	9606.ENSP00000379888	0	0.995	0	0	0.995
RPL23	RPS14	9606.ENSP00000420311	9606.ENSP00000385958	0	0.995	0	0	0.995
RPL23	UBA52	9606.ENSP00000420311	9606.ENSP00000388107	0	0.987	0	0	0.987
RPL23	RPL23A	9606.ENSP00000420311	9606.ENSP00000389103	0	0.995	0	0.460	0.997
RPL23	RPS18	9606.ENSP00000420311	9606.ENSP00000393241	0	0.995	0	0	0.995
RPL23	RPL9	9606.ENSP00000420311	9606.ENSP00000400467	0	0.995	0	0.145	0.996
RPL23	RPS24	9606.ENSP00000420311	9606.ENSP00000414321	0	0.995	0	0	0.995
RPL23	RPL32	9606.ENSP00000420311	9606.ENSP00000416429	0	0.995	0	0	0.995
RPL23	RPL37A	9606.ENSP00000420311	9606.ENSP00000418082	0	0.995	0	0	0.996
RPL23	RPL29	9606.ENSP00000420311	9606.ENSP00000418868	0	0.987	0	0	0.987
RPL23	RPL35A	9606.ENSP00000420311	9606.ENSP00000419117	0	0.994	0	0	0.994
RPL23	RPL26	9606.ENSP00000420311	9606.ENSP00000463784	0	0.982	0	0	0.982
RPL23	RPS15	9606.ENSP00000420311	9606.ENSP00000467466	0	0.994	0	0	0.994
RPL23	RPL28	9606.ENSP00000420311	9606.ENSP00000452909	0	0.995	0	0	0.995
RPL23	RPL27	9606.ENSP00000420311	9606.ENSP00000464813	0	0.995	0	0	0.995
RPL23	RPL30	9606.ENSP00000420311	9606.ENSP00000428085	0	0.995	0	0	0.995
RPL23	RPS19	9606.ENSP00000420311	9606.ENSP00000470972	0	0.995	0	0	0.995
RPL23	RPS20	9606.ENSP00000420311	9606.ENSP00000429374	0	0.995	0	0	0.995
RPL23	RPS25	9606.ENSP00000420311	9606.ENSP00000435096	0	0.995	0	0	0.995
RPL23	RPLP0	9606.ENSP00000420311	9606.ENSP00000449328	0	0.995	0	0	0.995
RPL23	RPL36	9606.ENSP00000420311	9606.ENSP00000464342	0	0.995	0	0	0.995
RPL23	RPS28	9606.ENSP00000420311	9606.ENSP00000472469	0	0.995	0	0	0.995
RPL23	RPS5	9606.ENSP00000420311	9606.ENSP00000472985	0	0.995	0	0	0.995
RPL23	RPS13	9606.ENSP00000420311	9606.ENSP00000435777	0	0.995	0	0	0.996
RPL23A	RPS12	9606.ENSP00000389103	9606.ENSP00000230050	0	0.995	0	0	0.995
RPL23A	RPS16	9606.ENSP00000389103	9606.ENSP00000251453	0	0.995	0	0.257	0.996
RPL23A	RPL35	9606.ENSP00000389103	9606.ENSP00000259469	0	0.995	0	0.453	0.997
RPL23A	RPL8	9606.ENSP00000389103	9606.ENSP00000262584	0	0.995	0	0	0.995
RPL23A	SRP14	9606.ENSP00000389103	9606.ENSP00000267884	0	0.813	0	0	0.813
RPL23A	RPS11	9606.ENSP00000389103	9606.ENSP00000270625	0	0.995	0	0	0.995
RPL23A	RPS27A	9606.ENSP00000389103	9606.ENSP00000272317	0	0.995	0	0	0.995
RPL23A	RPL37	9606.ENSP00000389103	9606.ENSP00000274242	0	0.987	0	0.294	0.990
RPL23A	RPS3	9606.ENSP00000389103	9606.ENSP00000278572	0	0.981	0	0	0.981
RPL23A	RPS23	9606.ENSP00000389103	9606.ENSP00000296674	0	0.995	0	0	0.995
RPL23A	RPS9	9606.ENSP00000389103	9606.ENSP00000302896	0	0.995	0	0	0.995
RPL23A	RPL38	9606.ENSP00000389103	9606.ENSP00000309830	0	0.995	0	0	0.995
RPL23A	RPL4	9606.ENSP00000389103	9606.ENSP00000311430	0	0.995	0	0.324	0.997
RPL23A	RPS15A	9606.ENSP00000389103	9606.ENSP00000318646	0	0.995	0	0	0.995
RPL23A	RPLP2	9606.ENSP00000389103	9606.ENSP00000322419	0	0.994	0	0	0.994
RPL23A	RPS27L	9606.ENSP00000389103	9606.ENSP00000331019	0	0.914	0	0	0.914
RPL23A	RPS7	9606.ENSP00000389103	9606.ENSP00000339095	0	0.996	0	0	0.996
RPL23A	RPL7	9606.ENSP00000389103	9606.ENSP00000339795	0	0.996	0	0	0.996
RPL23A	RPS2	9606.ENSP00000389103	9606.ENSP00000341885	0	0.994	0	0	0.994
RPL23A	RPS21	9606.ENSP00000389103	9606.ENSP00000345957	0	0.995	0	0	0.995
RPL23A	RPL3	9606.ENSP00000389103	9606.ENSP00000346001	0	0.986	0	0	0.986
RPL23A	RPL36AL	9606.ENSP00000389103	9606.ENSP00000346012	0	0.770	0	0	0.770
RPL23A	RPL27A	9606.ENSP00000389103	9606.ENSP00000346015	0	0.995	0	0	0.995
RPL23A	RPLP1	9606.ENSP00000389103	9606.ENSP00000346037	0	0.995	0	0	0.995
RPL23A	RPS17	9606.ENSP00000389103	9606.ENSP00000346046	0	0.995	0	0	0.995
RPL23A	RPS3A	9606.ENSP00000389103	9606.ENSP00000346050	0	0.995	0	0	0.995
RPL23A	RPS26	9606.ENSP00000389103	9606.ENSP00000348849	0	0.995	0	0	0.995
RPL23A	RPL39	9606.ENSP00000389103	9606.ENSP00000355315	0	0.987	0	0.367	0.991
RPL23A	RPS27	9606.ENSP00000389103	9606.ENSP00000357555	0	0.985	0	0	0.985
RPL23A	RPL7A	9606.ENSP00000389103	9606.ENSP00000361076	0	0.995	0	0	0.995
RPL23A	RPS4X	9606.ENSP00000389103	9606.ENSP00000362744	0	0.995	0	0	0.995
RPL23A	RPS6	9606.ENSP00000389103	9606.ENSP00000369757	0	0.995	0	0	0.995
RPL23A	RPL24	9606.ENSP00000389103	9606.ENSP00000377640	0	0.995	0	0	0.995
RPL23A	RPL34	9606.ENSP00000389103	9606.ENSP00000378163	0	0.995	0	0	0.995
RPL23A	RPS29	9606.ENSP00000389103	9606.ENSP00000379339	0	0.987	0	0.297	0.990
RPL23A	RPS8	9606.ENSP00000389103	9606.ENSP00000379888	0	0.995	0	0	0.995
RPL23A	RPS14	9606.ENSP00000389103	9606.ENSP00000385958	0	0.995	0	0	0.995
RPL23A	UBA52	9606.ENSP00000389103	9606.ENSP00000388107	0	0.987	0	0	0.987
RPL23A	RPL26	9606.ENSP00000389103	9606.ENSP00000463784	0	0.987	0	0.318	0.991
RPL23A	RPS15	9606.ENSP00000389103	9606.ENSP00000467466	0	0.994	0	0	0.994
RPL23A	RPS13	9606.ENSP00000389103	9606.ENSP00000435777	0	0.995	0	0	0.995
RPL23A	RPL30	9606.ENSP00000389103	9606.ENSP00000428085	0	0.995	0	0	0.995
RPL23A	RPL29	9606.ENSP00000389103	9606.ENSP00000418868	0	0.995	0	0	0.995
RPL23A	RPLP0	9606.ENSP00000389103	9606.ENSP00000449328	0	0.995	0	0	0.995
RPL23A	RPS18	9606.ENSP00000389103	9606.ENSP00000393241	0	0.995	0	0	0.995
RPL23A	RPL27	9606.ENSP00000389103	9606.ENSP00000464813	0	0.995	0	0	0.995
RPL23A	RPL28	9606.ENSP00000389103	9606.ENSP00000452909	0	0.995	0	0	0.995
RPL23A	RPL9	9606.ENSP00000389103	9606.ENSP00000400467	0	0.995	0	0	0.995
RPL23A	RPL37A	9606.ENSP00000389103	9606.ENSP00000418082	0	0.995	0	0	0.995
RPL23A	RPL35A	9606.ENSP00000389103	9606.ENSP00000419117	0	0.995	0	0	0.995
RPL23A	RPS24	9606.ENSP00000389103	9606.ENSP00000414321	0	0.995	0	0	0.995
RPL23A	RPS19	9606.ENSP00000389103	9606.ENSP00000470972	0	0.995	0	0	0.995
RPL23A	RPS20	9606.ENSP00000389103	9606.ENSP00000429374	0	0.995	0	0	0.995
RPL23A	RPS25	9606.ENSP00000389103	9606.ENSP00000435096	0	0.995	0	0	0.995
RPL23A	RPL36	9606.ENSP00000389103	9606.ENSP00000464342	0	0.994	0	0	0.995
RPL23A	RPS5	9606.ENSP00000389103	9606.ENSP00000472985	0	0.995	0	0	0.995
RPL23A	RPL32	9606.ENSP00000389103	9606.ENSP00000416429	0	0.995	0	0	0.995
RPL23A	RPS28	9606.ENSP00000389103	9606.ENSP00000472469	0	0.995	0	0	0.995
RPL24	RPS12	9606.ENSP00000377640	9606.ENSP00000230050	0	0.995	0	0	0.995
RPL24	RPS16	9606.ENSP00000377640	9606.ENSP00000251453	0	0.995	0	0	0.995
RPL24	RPL35	9606.ENSP00000377640	9606.ENSP00000259469	0	0.995	0	0	0.995
RPL24	RPL8	9606.ENSP00000377640	9606.ENSP00000262584	0	0.995	0.900	0	0.999
RPL24	SRP14	9606.ENSP00000377640	9606.ENSP00000267884	0	0.818	0	0	0.818
RPL24	RPS11	9606.ENSP00000377640	9606.ENSP00000270625	0	0.995	0	0	0.995
RPL24	RPS27A	9606.ENSP00000377640	9606.ENSP00000272317	0	0.995	0	0	0.995
RPL24	RPL37	9606.ENSP00000377640	9606.ENSP00000274242	0	0.987	0	0	0.987
RPL24	RPS3	9606.ENSP00000377640	9606.ENSP00000278572	0	0.980	0	0	0.980
RPL24	RPS23	9606.ENSP00000377640	9606.ENSP00000296674	0	0.995	0.900	0	0.999
RPL24	RPS9	9606.ENSP00000377640	9606.ENSP00000302896	0	0.995	0	0	0.995
RPL24	RPL38	9606.ENSP00000377640	9606.ENSP00000309830	0	0.995	0.900	0	0.999
RPL24	RPL4	9606.ENSP00000377640	9606.ENSP00000311430	0	0.995	0	0	0.995
RPL24	RPS15A	9606.ENSP00000377640	9606.ENSP00000318646	0	0.995	0	0	0.995
RPL24	RPLP2	9606.ENSP00000377640	9606.ENSP00000322419	0	0.994	0	0	0.994
RPL24	RPS27L	9606.ENSP00000377640	9606.ENSP00000331019	0	0.929	0	0	0.929
RPL24	RPS7	9606.ENSP00000377640	9606.ENSP00000339095	0	0.995	0	0	0.995
RPL24	RPL7	9606.ENSP00000377640	9606.ENSP00000339795	0	0.995	0	0	0.995
RPL24	RPS2	9606.ENSP00000377640	9606.ENSP00000341885	0	0.995	0	0	0.995
RPL24	RPS21	9606.ENSP00000377640	9606.ENSP00000345957	0	0.995	0.900	0	0.999
RPL24	RPL3	9606.ENSP00000377640	9606.ENSP00000346001	0	0.983	0	0	0.983
RPL24	RPL36AL	9606.ENSP00000377640	9606.ENSP00000346012	0	0.770	0	0	0.770
RPL24	RPL27A	9606.ENSP00000377640	9606.ENSP00000346015	0	0.995	0	0	0.995
RPL24	RPLP1	9606.ENSP00000377640	9606.ENSP00000346037	0	0.994	0	0	0.994
RPL24	RPS17	9606.ENSP00000377640	9606.ENSP00000346046	0	0.995	0	0	0.995
RPL24	RPS3A	9606.ENSP00000377640	9606.ENSP00000346050	0	0.995	0	0	0.995
RPL24	RPS26	9606.ENSP00000377640	9606.ENSP00000348849	0	0.995	0.900	0	0.999
RPL24	RPL39	9606.ENSP00000377640	9606.ENSP00000355315	0	0.987	0.900	0	0.998
RPL24	RPS27	9606.ENSP00000377640	9606.ENSP00000357555	0	0.985	0	0	0.985
RPL24	RPL7A	9606.ENSP00000377640	9606.ENSP00000361076	0	0.995	0.720	0	0.998
RPL24	RPS4X	9606.ENSP00000377640	9606.ENSP00000362744	0	0.995	0	0	0.995
RPL24	RPS6	9606.ENSP00000377640	9606.ENSP00000369757	0	0.995	0	0.749	0.998
RPL24	RPL26	9606.ENSP00000377640	9606.ENSP00000463784	0	0.983	0	0	0.983
RPL24	RPL28	9606.ENSP00000377640	9606.ENSP00000452909	0	0.987	0	0	0.987
RPL24	RPL29	9606.ENSP00000377640	9606.ENSP00000418868	0	0.987	0	0.266	0.990
RPL24	RPS8	9606.ENSP00000377640	9606.ENSP00000379888	0	0.995	0	0.085	0.995
RPL24	RPLP0	9606.ENSP00000377640	9606.ENSP00000449328	0	0.995	0	0	0.995
RPL24	RPS25	9606.ENSP00000377640	9606.ENSP00000435096	0	0.995	0	0	0.995
RPL24	RPS5	9606.ENSP00000377640	9606.ENSP00000472985	0	0.995	0	0	0.995
RPL24	RPS15	9606.ENSP00000377640	9606.ENSP00000467466	0	0.995	0	0	0.995
RPL24	RPS18	9606.ENSP00000377640	9606.ENSP00000393241	0	0.995	0	0	0.995
RPL24	RPL27	9606.ENSP00000377640	9606.ENSP00000464813	0	0.995	0	0	0.995
RPL24	UBA52	9606.ENSP00000377640	9606.ENSP00000388107	0	0.995	0	0	0.995
RPL24	RPL9	9606.ENSP00000377640	9606.ENSP00000400467	0	0.995	0	0	0.995
RPL24	RPL37A	9606.ENSP00000377640	9606.ENSP00000418082	0	0.995	0	0	0.995
RPL24	RPL35A	9606.ENSP00000377640	9606.ENSP00000419117	0	0.995	0	0	0.995
RPL24	RPS24	9606.ENSP00000377640	9606.ENSP00000414321	0	0.995	0	0	0.995
RPL24	RPS13	9606.ENSP00000377640	9606.ENSP00000435777	0	0.995	0	0	0.995
RPL24	RPL34	9606.ENSP00000377640	9606.ENSP00000378163	0	0.995	0	0	0.995
RPL24	RPS14	9606.ENSP00000377640	9606.ENSP00000385958	0	0.995	0	0	0.995
RPL24	RPS19	9606.ENSP00000377640	9606.ENSP00000470972	0	0.995	0	0	0.995
RPL24	RPS20	9606.ENSP00000377640	9606.ENSP00000429374	0	0.995	0	0	0.995
RPL24	RPS29	9606.ENSP00000377640	9606.ENSP00000379339	0	0.987	0.900	0	0.998
RPL24	RPL36	9606.ENSP00000377640	9606.ENSP00000464342	0	0.995	0.900	0	0.999
RPL24	RPS28	9606.ENSP00000377640	9606.ENSP00000472469	0	0.994	0.900	0	0.999
RPL24	RPL32	9606.ENSP00000377640	9606.ENSP00000416429	0	0.995	0.900	0	0.999
RPL24	RPL30	9606.ENSP00000377640	9606.ENSP00000428085	0	0.995	0.900	0	0.999
RPL26	RPS12	9606.ENSP00000463784	9606.ENSP00000230050	0	0.955	0	0	0.955
RPL26	RPS16	9606.ENSP00000463784	9606.ENSP00000251453	0	0.985	0	0	0.985
RPL26	RPL35	9606.ENSP00000463784	9606.ENSP00000259469	0	0.985	0	0.461	0.991
RPL26	RPL8	9606.ENSP00000463784	9606.ENSP00000262584	0	0.983	0	0	0.983
RPL26	SRP14	9606.ENSP00000463784	9606.ENSP00000267884	0	0.824	0	0	0.824
RPL26	RPS11	9606.ENSP00000463784	9606.ENSP00000270625	0	0.983	0	0	0.983
RPL26	RPS27A	9606.ENSP00000463784	9606.ENSP00000272317	0	0.955	0	0	0.955
RPL26	RPL37	9606.ENSP00000463784	9606.ENSP00000274242	0	0.955	0	0.334	0.969
RPL26	RPS3	9606.ENSP00000463784	9606.ENSP00000278572	0	0.931	0	0	0.931
RPL26	RPS23	9606.ENSP00000463784	9606.ENSP00000296674	0	0.955	0	0	0.955
RPL26	RPS9	9606.ENSP00000463784	9606.ENSP00000302896	0	0.983	0	0	0.984
RPL26	RPL38	9606.ENSP00000463784	9606.ENSP00000309830	0	0.984	0	0.318	0.988
RPL26	RPL4	9606.ENSP00000463784	9606.ENSP00000311430	0	0.981	0	0	0.981
RPL26	RPS15A	9606.ENSP00000463784	9606.ENSP00000318646	0	0.955	0	0	0.955
RPL26	RPLP2	9606.ENSP00000463784	9606.ENSP00000322419	0	0.982	0	0	0.983
RPL26	RPS27L	9606.ENSP00000463784	9606.ENSP00000331019	0	0.734	0	0	0.734
RPL26	RPS7	9606.ENSP00000463784	9606.ENSP00000339095	0	0.955	0	0	0.955
RPL26	RPL7	9606.ENSP00000463784	9606.ENSP00000339795	0	0.975	0	0	0.975
RPL26	RPS2	9606.ENSP00000463784	9606.ENSP00000341885	0	0.966	0	0	0.966
RPL26	RPS21	9606.ENSP00000463784	9606.ENSP00000345957	0	0.955	0	0	0.955
RPL26	RPL3	9606.ENSP00000463784	9606.ENSP00000346001	0	0.980	0	0	0.981
RPL26	RPL36AL	9606.ENSP00000463784	9606.ENSP00000346012	0	0.720	0	0	0.720
RPL26	RPL27A	9606.ENSP00000463784	9606.ENSP00000346015	0	0.955	0	0	0.955
RPL26	RPLP1	9606.ENSP00000463784	9606.ENSP00000346037	0	0.955	0	0	0.955
RPL26	RPS17	9606.ENSP00000463784	9606.ENSP00000346046	0	0.955	0	0	0.955
RPL26	RPS3A	9606.ENSP00000463784	9606.ENSP00000346050	0	0.982	0	0	0.982
RPL26	RPS26	9606.ENSP00000463784	9606.ENSP00000348849	0	0.983	0	0	0.983
RPL26	RPL39	9606.ENSP00000463784	9606.ENSP00000355315	0	0.967	0	0	0.967
RPL26	RPS27	9606.ENSP00000463784	9606.ENSP00000357555	0	0.944	0	0	0.944
RPL26	RPL7A	9606.ENSP00000463784	9606.ENSP00000361076	0	0.985	0	0	0.985
RPL26	RPS4X	9606.ENSP00000463784	9606.ENSP00000362744	0	0.985	0	0	0.985
RPL26	RPS6	9606.ENSP00000463784	9606.ENSP00000369757	0	0.981	0	0	0.981
RPL26	RPL34	9606.ENSP00000463784	9606.ENSP00000378163	0	0.984	0	0	0.984
RPL26	RPS29	9606.ENSP00000463784	9606.ENSP00000379339	0	0.985	0	0	0.985
RPL26	RPS8	9606.ENSP00000463784	9606.ENSP00000379888	0	0.985	0	0	0.985
RPL26	RPS14	9606.ENSP00000463784	9606.ENSP00000385958	0	0.983	0	0	0.983
RPL26	UBA52	9606.ENSP00000463784	9606.ENSP00000388107	0	0.955	0	0	0.955
RPL26	RPS18	9606.ENSP00000463784	9606.ENSP00000393241	0	0.983	0	0	0.983
RPL26	RPL9	9606.ENSP00000463784	9606.ENSP00000400467	0	0.955	0	0	0.955
RPL26	RPS24	9606.ENSP00000463784	9606.ENSP00000414321	0	0.955	0	0	0.955
RPL26	RPL32	9606.ENSP00000463784	9606.ENSP00000416429	0	0.987	0	0	0.987
RPL26	RPL37A	9606.ENSP00000463784	9606.ENSP00000418082	0	0.985	0	0	0.985
RPL26	RPL29	9606.ENSP00000463784	9606.ENSP00000418868	0	0.955	0	0.404	0.972
RPL26	RPL35A	9606.ENSP00000463784	9606.ENSP00000419117	0	0.955	0	0	0.955
RPL26	RPL30	9606.ENSP00000463784	9606.ENSP00000428085	0	0.985	0	0	0.985
RPL26	RPS20	9606.ENSP00000463784	9606.ENSP00000429374	0	0.955	0	0	0.955
RPL26	RPS25	9606.ENSP00000463784	9606.ENSP00000435096	0	0.983	0	0	0.984
RPL26	RPS13	9606.ENSP00000463784	9606.ENSP00000435777	0	0.982	0	0	0.982
RPL26	RPLP0	9606.ENSP00000463784	9606.ENSP00000449328	0	0.974	0	0	0.974
RPL26	RPL28	9606.ENSP00000463784	9606.ENSP00000452909	0	0.955	0	0	0.955
RPL26	RPS28	9606.ENSP00000463784	9606.ENSP00000472469	0	0.955	0	0	0.955
RPL26	RPS5	9606.ENSP00000463784	9606.ENSP00000472985	0	0.972	0	0	0.972
RPL26	RPL27	9606.ENSP00000463784	9606.ENSP00000464813	0	0.982	0	0	0.982
RPL26	RPS19	9606.ENSP00000463784	9606.ENSP00000470972	0	0.983	0	0	0.983
RPL26	RPS15	9606.ENSP00000463784	9606.ENSP00000467466	0	0.983	0	0	0.983
RPL26	RPL36	9606.ENSP00000463784	9606.ENSP00000464342	0	0.985	0	0	0.985
RPL27	RPS12	9606.ENSP00000464813	9606.ENSP00000230050	0	0.995	0	0	0.995
RPL27	RPS16	9606.ENSP00000464813	9606.ENSP00000251453	0	0.995	0	0.193	0.996
RPL27	RPL35	9606.ENSP00000464813	9606.ENSP00000259469	0	0.995	0	0	0.995
RPL27	RPL8	9606.ENSP00000464813	9606.ENSP00000262584	0	0.995	0	0.192	0.995
RPL27	SRP14	9606.ENSP00000464813	9606.ENSP00000267884	0	0.818	0	0	0.818
RPL27	RPS11	9606.ENSP00000464813	9606.ENSP00000270625	0	0.995	0	0	0.995
RPL27	RPS27A	9606.ENSP00000464813	9606.ENSP00000272317	0	0.987	0	0	0.987
RPL27	RPL37	9606.ENSP00000464813	9606.ENSP00000274242	0	0.995	0	0	0.995
RPL27	RPS3	9606.ENSP00000464813	9606.ENSP00000278572	0	0.976	0	0	0.976
RPL27	RPS23	9606.ENSP00000464813	9606.ENSP00000296674	0	0.995	0	0	0.995
RPL27	RPS9	9606.ENSP00000464813	9606.ENSP00000302896	0	0.995	0	0	0.995
RPL27	RPL38	9606.ENSP00000464813	9606.ENSP00000309830	0	0.995	0	0	0.995
RPL27	RPL4	9606.ENSP00000464813	9606.ENSP00000311430	0	0.995	0	0.193	0.996
RPL27	RPS15A	9606.ENSP00000464813	9606.ENSP00000318646	0	0.995	0	0	0.995
RPL27	RPLP2	9606.ENSP00000464813	9606.ENSP00000322419	0	0.994	0	0	0.994
RPL27	RPS27L	9606.ENSP00000464813	9606.ENSP00000331019	0	0.789	0	0	0.789
RPL27	RPS7	9606.ENSP00000464813	9606.ENSP00000339095	0	0.995	0	0	0.995
RPL27	RPL7	9606.ENSP00000464813	9606.ENSP00000339795	0	0.993	0	0.159	0.994
RPL27	RPS2	9606.ENSP00000464813	9606.ENSP00000341885	0	0.995	0	0	0.995
RPL27	RPS21	9606.ENSP00000464813	9606.ENSP00000345957	0	0.995	0	0	0.995
RPL27	RPL3	9606.ENSP00000464813	9606.ENSP00000346001	0	0.982	0	0	0.982
RPL27	RPL36AL	9606.ENSP00000464813	9606.ENSP00000346012	0	0.770	0	0	0.770
RPL27	RPL27A	9606.ENSP00000464813	9606.ENSP00000346015	0	0.995	0	0	0.995
RPL27	RPLP1	9606.ENSP00000464813	9606.ENSP00000346037	0	0.995	0	0	0.995
RPL27	RPS17	9606.ENSP00000464813	9606.ENSP00000346046	0	0.995	0	0	0.995
RPL27	RPS3A	9606.ENSP00000464813	9606.ENSP00000346050	0	0.995	0	0	0.995
RPL27	RPS26	9606.ENSP00000464813	9606.ENSP00000348849	0	0.995	0	0	0.995
RPL27	RPL39	9606.ENSP00000464813	9606.ENSP00000355315	0	0.987	0	0	0.987
RPL27	RPS27	9606.ENSP00000464813	9606.ENSP00000357555	0	0.984	0	0	0.984
RPL27	RPL7A	9606.ENSP00000464813	9606.ENSP00000361076	0	0.995	0	0	0.995
RPL27	RPS4X	9606.ENSP00000464813	9606.ENSP00000362744	0	0.995	0	0	0.996
RPL27	RPS6	9606.ENSP00000464813	9606.ENSP00000369757	0	0.995	0	0.144	0.995
RPL27	RPL34	9606.ENSP00000464813	9606.ENSP00000378163	0	0.995	0	0	0.995
RPL27	RPS29	9606.ENSP00000464813	9606.ENSP00000379339	0	0.995	0	0	0.995
RPL27	RPS8	9606.ENSP00000464813	9606.ENSP00000379888	0	0.995	0	0	0.995
RPL27	RPS14	9606.ENSP00000464813	9606.ENSP00000385958	0	0.994	0	0	0.995
RPL27	UBA52	9606.ENSP00000464813	9606.ENSP00000388107	0	0.987	0	0	0.987
RPL27	RPS18	9606.ENSP00000464813	9606.ENSP00000393241	0	0.995	0	0	0.995
RPL27	RPL9	9606.ENSP00000464813	9606.ENSP00000400467	0	0.995	0	0	0.995
RPL27	RPS24	9606.ENSP00000464813	9606.ENSP00000414321	0	0.993	0	0	0.993
RPL27	RPL32	9606.ENSP00000464813	9606.ENSP00000416429	0	0.995	0	0	0.995
RPL27	RPL37A	9606.ENSP00000464813	9606.ENSP00000418082	0	0.995	0	0	0.996
RPL27	RPL29	9606.ENSP00000464813	9606.ENSP00000418868	0	0.987	0	0	0.987
RPL27	RPL35A	9606.ENSP00000464813	9606.ENSP00000419117	0	0.994	0	0	0.994
RPL27	RPL30	9606.ENSP00000464813	9606.ENSP00000428085	0	0.995	0	0	0.995
RPL27	RPS20	9606.ENSP00000464813	9606.ENSP00000429374	0	0.995	0	0	0.995
RPL27	RPS25	9606.ENSP00000464813	9606.ENSP00000435096	0	0.995	0	0	0.995
RPL27	RPS13	9606.ENSP00000464813	9606.ENSP00000435777	0	0.995	0	0	0.995
RPL27	RPLP0	9606.ENSP00000464813	9606.ENSP00000449328	0	0.993	0	0	0.993
RPL27	RPL28	9606.ENSP00000464813	9606.ENSP00000452909	0	0.989	0	0	0.989
RPL27	RPL36	9606.ENSP00000464813	9606.ENSP00000464342	0	0.995	0	0	0.995
RPL27	RPS28	9606.ENSP00000464813	9606.ENSP00000472469	0	0.987	0	0	0.987
RPL27	RPS5	9606.ENSP00000464813	9606.ENSP00000472985	0	0.991	0	0	0.991
RPL27	RPS19	9606.ENSP00000464813	9606.ENSP00000470972	0	0.995	0	0	0.995
RPL27	RPS15	9606.ENSP00000464813	9606.ENSP00000467466	0	0.995	0	0	0.995
RPL27A	RPS12	9606.ENSP00000346015	9606.ENSP00000230050	0	0.994	0	0	0.994
RPL27A	RPS16	9606.ENSP00000346015	9606.ENSP00000251453	0	0.995	0	0	0.995
RPL27A	RPL35	9606.ENSP00000346015	9606.ENSP00000259469	0	0.995	0	0	0.995
RPL27A	RPL8	9606.ENSP00000346015	9606.ENSP00000262584	0	0.995	0	0	0.995
RPL27A	SRP14	9606.ENSP00000346015	9606.ENSP00000267884	0	0.823	0	0	0.823
RPL27A	RPS11	9606.ENSP00000346015	9606.ENSP00000270625	0	0.995	0	0	0.995
RPL27A	RPS27A	9606.ENSP00000346015	9606.ENSP00000272317	0	0.987	0	0	0.987
RPL27A	RPL37	9606.ENSP00000346015	9606.ENSP00000274242	0	0.987	0	0	0.987
RPL27A	RPS3	9606.ENSP00000346015	9606.ENSP00000278572	0	0.980	0	0	0.980
RPL27A	RPS23	9606.ENSP00000346015	9606.ENSP00000296674	0	0.995	0	0	0.995
RPL27A	RPS9	9606.ENSP00000346015	9606.ENSP00000302896	0	0.995	0	0	0.995
RPL27A	RPL38	9606.ENSP00000346015	9606.ENSP00000309830	0	0.995	0	0	0.995
RPL27A	RPL4	9606.ENSP00000346015	9606.ENSP00000311430	0	0.995	0	0	0.995
RPL27A	RPS15A	9606.ENSP00000346015	9606.ENSP00000318646	0	0.995	0	0	0.995
RPL27A	RPLP2	9606.ENSP00000346015	9606.ENSP00000322419	0	0.994	0	0	0.994
RPL27A	RPS27L	9606.ENSP00000346015	9606.ENSP00000331019	0	0.915	0	0	0.915
RPL27A	RPS7	9606.ENSP00000346015	9606.ENSP00000339095	0	0.995	0	0	0.995
RPL27A	RPL7	9606.ENSP00000346015	9606.ENSP00000339795	0	0.995	0	0.079	0.996
RPL27A	RPS2	9606.ENSP00000346015	9606.ENSP00000341885	0	0.995	0	0	0.995
RPL27A	RPS21	9606.ENSP00000346015	9606.ENSP00000345957	0	0.987	0	0	0.987
RPL27A	RPL3	9606.ENSP00000346015	9606.ENSP00000346001	0	0.986	0	0	0.986
RPL27A	RPL36AL	9606.ENSP00000346015	9606.ENSP00000346012	0	0.909	0	0	0.909
RPL27A	RPS27	9606.ENSP00000346015	9606.ENSP00000357555	0	0.985	0	0	0.985
RPL27A	RPL28	9606.ENSP00000346015	9606.ENSP00000452909	0	0.987	0	0	0.987
RPL27A	RPS17	9606.ENSP00000346015	9606.ENSP00000346046	0	0.987	0	0	0.987
RPL27A	RPL39	9606.ENSP00000346015	9606.ENSP00000355315	0	0.987	0	0	0.987
RPL27A	RPS24	9606.ENSP00000346015	9606.ENSP00000414321	0	0.987	0	0	0.987
RPL27A	RPL29	9606.ENSP00000346015	9606.ENSP00000418868	0	0.987	0	0	0.987
RPL27A	RPS29	9606.ENSP00000346015	9606.ENSP00000379339	0	0.987	0	0	0.987
RPL27A	RPS28	9606.ENSP00000346015	9606.ENSP00000472469	0	0.987	0	0	0.987
RPL27A	RPS5	9606.ENSP00000346015	9606.ENSP00000472985	0	0.992	0	0	0.992
RPL27A	RPLP0	9606.ENSP00000346015	9606.ENSP00000449328	0	0.993	0	0	0.993
RPL27A	RPL9	9606.ENSP00000346015	9606.ENSP00000400467	0	0.994	0	0	0.994
RPL27A	RPS3A	9606.ENSP00000346015	9606.ENSP00000346050	0	0.995	0	0	0.995
RPL27A	UBA52	9606.ENSP00000346015	9606.ENSP00000388107	0	0.995	0	0	0.995
RPL27A	RPS13	9606.ENSP00000346015	9606.ENSP00000435777	0	0.995	0	0	0.995
RPL27A	RPS14	9606.ENSP00000346015	9606.ENSP00000385958	0	0.995	0	0	0.995
RPL27A	RPL34	9606.ENSP00000346015	9606.ENSP00000378163	0	0.995	0	0	0.995
RPL27A	RPS19	9606.ENSP00000346015	9606.ENSP00000470972	0	0.995	0	0	0.995
RPL27A	RPL30	9606.ENSP00000346015	9606.ENSP00000428085	0	0.995	0	0	0.995
RPL27A	RPS20	9606.ENSP00000346015	9606.ENSP00000429374	0	0.995	0	0	0.995
RPL27A	RPL37A	9606.ENSP00000346015	9606.ENSP00000418082	0	0.995	0	0	0.995
RPL27A	RPL35A	9606.ENSP00000346015	9606.ENSP00000419117	0	0.995	0	0	0.995
RPL27A	RPS26	9606.ENSP00000346015	9606.ENSP00000348849	0	0.995	0	0	0.995
RPL27A	RPS25	9606.ENSP00000346015	9606.ENSP00000435096	0	0.995	0	0	0.995
RPL27A	RPS8	9606.ENSP00000346015	9606.ENSP00000379888	0	0.995	0	0	0.995
RPL27A	RPLP1	9606.ENSP00000346015	9606.ENSP00000346037	0	0.995	0	0	0.995
RPL27A	RPS15	9606.ENSP00000346015	9606.ENSP00000467466	0	0.995	0	0	0.995
RPL27A	RPS18	9606.ENSP00000346015	9606.ENSP00000393241	0	0.995	0	0	0.995
RPL27A	RPL7A	9606.ENSP00000346015	9606.ENSP00000361076	0	0.995	0	0	0.995
RPL27A	RPS4X	9606.ENSP00000346015	9606.ENSP00000362744	0	0.995	0	0	0.995
RPL27A	RPL36	9606.ENSP00000346015	9606.ENSP00000464342	0	0.995	0	0	0.995
RPL27A	RPL32	9606.ENSP00000346015	9606.ENSP00000416429	0	0.995	0	0	0.995
RPL27A	RPS6	9606.ENSP00000346015	9606.ENSP00000369757	0	0.995	0	0.149	0.996
RPL28	RPS12	9606.ENSP00000452909	9606.ENSP00000230050	0	0.987	0	0	0.987
RPL28	RPS16	9606.ENSP00000452909	9606.ENSP00000251453	0	0.995	0	0	0.995
RPL28	RPL35	9606.ENSP00000452909	9606.ENSP00000259469	0	0.995	0	0	0.995
RPL28	RPL8	9606.ENSP00000452909	9606.ENSP00000262584	0	0.992	0	0	0.992
RPL28	SRP14	9606.ENSP00000452909	9606.ENSP00000267884	0	0.835	0	0	0.836
RPL28	RPS11	9606.ENSP00000452909	9606.ENSP00000270625	0	0.995	0	0	0.995
RPL28	RPS27A	9606.ENSP00000452909	9606.ENSP00000272317	0	0.987	0	0	0.987
RPL28	RPL37	9606.ENSP00000452909	9606.ENSP00000274242	0	0.987	0	0	0.987
RPL28	RPS3	9606.ENSP00000452909	9606.ENSP00000278572	0	0.947	0	0	0.947
RPL28	RPS23	9606.ENSP00000452909	9606.ENSP00000296674	0	0.996	0	0	0.996
RPL28	RPS9	9606.ENSP00000452909	9606.ENSP00000302896	0	0.987	0	0	0.987
RPL28	RPL38	9606.ENSP00000452909	9606.ENSP00000309830	0	0.995	0	0	0.995
RPL28	RPL4	9606.ENSP00000452909	9606.ENSP00000311430	0	0.990	0	0	0.990
RPL28	RPS15A	9606.ENSP00000452909	9606.ENSP00000318646	0	0.994	0	0	0.995
RPL28	RPLP2	9606.ENSP00000452909	9606.ENSP00000322419	0	0.987	0	0	0.987
RPL28	RPS27L	9606.ENSP00000452909	9606.ENSP00000331019	0	0.789	0	0	0.789
RPL28	RPS7	9606.ENSP00000452909	9606.ENSP00000339095	0	0.987	0	0	0.987
RPL28	RPL7	9606.ENSP00000452909	9606.ENSP00000339795	0	0.995	0	0	0.995
RPL28	RPS2	9606.ENSP00000452909	9606.ENSP00000341885	0	0.990	0	0	0.990
RPL28	RPS21	9606.ENSP00000452909	9606.ENSP00000345957	0	0.971	0	0	0.971
RPL28	RPL3	9606.ENSP00000452909	9606.ENSP00000346001	0	0.985	0	0	0.985
RPL28	RPL36AL	9606.ENSP00000452909	9606.ENSP00000346012	0	0.770	0	0	0.770
RPL28	RPLP1	9606.ENSP00000452909	9606.ENSP00000346037	0	0.988	0	0	0.988
RPL28	RPS17	9606.ENSP00000452909	9606.ENSP00000346046	0	0.987	0	0	0.987
RPL28	RPS3A	9606.ENSP00000452909	9606.ENSP00000346050	0	0.995	0	0	0.995
RPL28	RPS26	9606.ENSP00000452909	9606.ENSP00000348849	0	0.987	0	0	0.987
RPL28	RPL39	9606.ENSP00000452909	9606.ENSP00000355315	0	0.987	0	0	0.987
RPL28	RPS27	9606.ENSP00000452909	9606.ENSP00000357555	0	0.955	0	0	0.955
RPL28	RPL7A	9606.ENSP00000452909	9606.ENSP00000361076	0	0.989	0	0	0.989
RPL28	RPS4X	9606.ENSP00000452909	9606.ENSP00000362744	0	0.987	0	0	0.987
RPL28	RPS6	9606.ENSP00000452909	9606.ENSP00000369757	0	0.995	0	0	0.995
RPL28	RPL34	9606.ENSP00000452909	9606.ENSP00000378163	0	0.995	0	0	0.995
RPL28	RPS29	9606.ENSP00000452909	9606.ENSP00000379339	0	0.990	0	0	0.990
RPL28	RPS8	9606.ENSP00000452909	9606.ENSP00000379888	0	0.989	0	0	0.989
RPL28	RPS14	9606.ENSP00000452909	9606.ENSP00000385958	0	0.995	0	0	0.995
RPL28	UBA52	9606.ENSP00000452909	9606.ENSP00000388107	0	0.987	0	0	0.987
RPL28	RPS18	9606.ENSP00000452909	9606.ENSP00000393241	0	0.990	0	0	0.990
RPL28	RPL9	9606.ENSP00000452909	9606.ENSP00000400467	0	0.987	0	0	0.987
RPL28	RPS24	9606.ENSP00000452909	9606.ENSP00000414321	0	0.987	0	0	0.987
RPL28	RPL32	9606.ENSP00000452909	9606.ENSP00000416429	0	0.989	0	0	0.989
RPL28	RPL37A	9606.ENSP00000452909	9606.ENSP00000418082	0	0.987	0	0	0.987
RPL28	RPL29	9606.ENSP00000452909	9606.ENSP00000418868	0	0.987	0	0	0.987
RPL28	RPL35A	9606.ENSP00000452909	9606.ENSP00000419117	0	0.987	0	0	0.987
RPL28	RPL30	9606.ENSP00000452909	9606.ENSP00000428085	0	0.989	0	0	0.989
RPL28	RPS20	9606.ENSP00000452909	9606.ENSP00000429374	0	0.987	0	0	0.987
RPL28	RPS25	9606.ENSP00000452909	9606.ENSP00000435096	0	0.995	0	0	0.995
RPL28	RPS13	9606.ENSP00000452909	9606.ENSP00000435777	0	0.987	0	0	0.987
RPL28	RPLP0	9606.ENSP00000452909	9606.ENSP00000449328	0	0.995	0	0	0.995
RPL28	RPS5	9606.ENSP00000452909	9606.ENSP00000472985	0	0.987	0	0	0.987
RPL28	RPS28	9606.ENSP00000452909	9606.ENSP00000472469	0	0.987	0	0	0.987
RPL28	RPS19	9606.ENSP00000452909	9606.ENSP00000470972	0	0.995	0	0	0.995
RPL28	RPS15	9606.ENSP00000452909	9606.ENSP00000467466	0	0.995	0	0	0.995
RPL28	RPL36	9606.ENSP00000452909	9606.ENSP00000464342	0	0.995	0	0	0.995
RPL29	RPS12	9606.ENSP00000418868	9606.ENSP00000230050	0	0.995	0	0	0.995
RPL29	RPS16	9606.ENSP00000418868	9606.ENSP00000251453	0	0.995	0	0	0.995
RPL29	RPL35	9606.ENSP00000418868	9606.ENSP00000259469	0	0.987	0	0	0.987
RPL29	RPL8	9606.ENSP00000418868	9606.ENSP00000262584	0	0.994	0	0	0.995
RPL29	SRP14	9606.ENSP00000418868	9606.ENSP00000267884	0	0.818	0	0	0.818
RPL29	RPS11	9606.ENSP00000418868	9606.ENSP00000270625	0	0.987	0	0	0.987
RPL29	RPS27A	9606.ENSP00000418868	9606.ENSP00000272317	0	0.987	0	0	0.987
RPL29	RPL37	9606.ENSP00000418868	9606.ENSP00000274242	0	0.987	0	0	0.987
RPL29	RPS3	9606.ENSP00000418868	9606.ENSP00000278572	0	0.955	0	0	0.955
RPL29	RPS23	9606.ENSP00000418868	9606.ENSP00000296674	0	0.995	0	0	0.995
RPL29	RPS9	9606.ENSP00000418868	9606.ENSP00000302896	0	0.987	0	0	0.987
RPL29	RPL38	9606.ENSP00000418868	9606.ENSP00000309830	0	0.995	0	0	0.995
RPL29	RPL4	9606.ENSP00000418868	9606.ENSP00000311430	0	0.993	0	0	0.993
RPL29	RPS15A	9606.ENSP00000418868	9606.ENSP00000318646	0	0.995	0	0	0.995
RPL29	RPLP2	9606.ENSP00000418868	9606.ENSP00000322419	0	0.963	0	0	0.963
RPL29	RPS27L	9606.ENSP00000418868	9606.ENSP00000331019	0	0.789	0	0	0.789
RPL29	RPS7	9606.ENSP00000418868	9606.ENSP00000339095	0	0.987	0	0	0.987
RPL29	RPL7	9606.ENSP00000418868	9606.ENSP00000339795	0	0.988	0	0	0.988
RPL29	RPS2	9606.ENSP00000418868	9606.ENSP00000341885	0	0.992	0	0	0.992
RPL29	RPS21	9606.ENSP00000418868	9606.ENSP00000345957	0	0.987	0	0	0.987
RPL29	RPL3	9606.ENSP00000418868	9606.ENSP00000346001	0	0.955	0	0	0.955
RPL29	RPL36AL	9606.ENSP00000418868	9606.ENSP00000346012	0	0.770	0	0	0.770
RPL29	RPLP1	9606.ENSP00000418868	9606.ENSP00000346037	0	0.995	0	0	0.995
RPL29	RPS17	9606.ENSP00000418868	9606.ENSP00000346046	0	0.987	0	0	0.987
RPL29	RPS3A	9606.ENSP00000418868	9606.ENSP00000346050	0	0.995	0	0	0.995
RPL29	RPS26	9606.ENSP00000418868	9606.ENSP00000348849	0	0.995	0	0	0.995
RPL29	RPL39	9606.ENSP00000418868	9606.ENSP00000355315	0	0.987	0	0	0.987
RPL29	RPS27	9606.ENSP00000418868	9606.ENSP00000357555	0	0.955	0	0	0.955
RPL29	RPL7A	9606.ENSP00000418868	9606.ENSP00000361076	0	0.995	0	0	0.995
RPL29	RPS4X	9606.ENSP00000418868	9606.ENSP00000362744	0	0.992	0	0	0.992
RPL29	RPS6	9606.ENSP00000418868	9606.ENSP00000369757	0	0.992	0	0	0.992
RPL29	RPL34	9606.ENSP00000418868	9606.ENSP00000378163	0	0.987	0	0	0.987
RPL29	RPS29	9606.ENSP00000418868	9606.ENSP00000379339	0	0.987	0	0	0.987
RPL29	RPS8	9606.ENSP00000418868	9606.ENSP00000379888	0	0.987	0	0	0.987
RPL29	RPS14	9606.ENSP00000418868	9606.ENSP00000385958	0	0.987	0	0	0.987
RPL29	UBA52	9606.ENSP00000418868	9606.ENSP00000388107	0	0.987	0	0	0.987
RPL29	RPS18	9606.ENSP00000418868	9606.ENSP00000393241	0	0.987	0	0	0.987
RPL29	RPL9	9606.ENSP00000418868	9606.ENSP00000400467	0	0.995	0	0	0.995
RPL29	RPS24	9606.ENSP00000418868	9606.ENSP00000414321	0	0.990	0	0	0.990
RPL29	RPL32	9606.ENSP00000418868	9606.ENSP00000416429	0	0.995	0	0	0.995
RPL29	RPL37A	9606.ENSP00000418868	9606.ENSP00000418082	0	0.989	0	0	0.989
RPL29	RPS5	9606.ENSP00000418868	9606.ENSP00000472985	0	0.986	0	0	0.986
RPL29	RPLP0	9606.ENSP00000418868	9606.ENSP00000449328	0	0.987	0	0	0.987
RPL29	RPS15	9606.ENSP00000418868	9606.ENSP00000467466	0	0.987	0	0	0.987
RPL29	RPL36	9606.ENSP00000418868	9606.ENSP00000464342	0	0.987	0	0	0.987
RPL29	RPS28	9606.ENSP00000418868	9606.ENSP00000472469	0	0.987	0	0	0.987
RPL29	RPS19	9606.ENSP00000418868	9606.ENSP00000470972	0	0.987	0	0	0.987
RPL29	RPL30	9606.ENSP00000418868	9606.ENSP00000428085	0	0.987	0	0	0.987
RPL29	RPS13	9606.ENSP00000418868	9606.ENSP00000435777	0	0.987	0	0	0.987
RPL29	RPL35A	9606.ENSP00000418868	9606.ENSP00000419117	0	0.987	0	0	0.987
RPL29	RPS25	9606.ENSP00000418868	9606.ENSP00000435096	0	0.995	0	0	0.995
RPL29	RPS20	9606.ENSP00000418868	9606.ENSP00000429374	0	0.994	0	0	0.995
RPL3	RPS12	9606.ENSP00000346001	9606.ENSP00000230050	0	0.983	0	0	0.984
RPL3	RPS16	9606.ENSP00000346001	9606.ENSP00000251453	0	0.985	0	0.199	0.988
RPL3	RPL35	9606.ENSP00000346001	9606.ENSP00000259469	0	0.983	0	0	0.983
RPL3	RPL8	9606.ENSP00000346001	9606.ENSP00000262584	0	0.986	0	0	0.986
RPL3	SRP14	9606.ENSP00000346001	9606.ENSP00000267884	0	0.824	0	0	0.824
RPL3	RPS11	9606.ENSP00000346001	9606.ENSP00000270625	0	0.982	0	0	0.982
RPL3	RPS27A	9606.ENSP00000346001	9606.ENSP00000272317	0	0.955	0	0	0.955
RPL3	RPL37	9606.ENSP00000346001	9606.ENSP00000274242	0	0.955	0	0	0.955
RPL3	RPS3	9606.ENSP00000346001	9606.ENSP00000278572	0	0.934	0	0.144	0.941
RPL3	RPS23	9606.ENSP00000346001	9606.ENSP00000296674	0	0.985	0	0	0.985
RPL3	RPS9	9606.ENSP00000346001	9606.ENSP00000302896	0	0.982	0	0	0.982
RPL3	RPL38	9606.ENSP00000346001	9606.ENSP00000309830	0	0.985	0	0	0.985
RPL3	RPL4	9606.ENSP00000346001	9606.ENSP00000311430	0	0.986	0	0.199	0.988
RPL3	RPS15A	9606.ENSP00000346001	9606.ENSP00000318646	0	0.985	0	0	0.985
RPL3	RPLP2	9606.ENSP00000346001	9606.ENSP00000322419	0	0.982	0	0	0.982
RPL3	RPS27L	9606.ENSP00000346001	9606.ENSP00000331019	0	0.731	0	0	0.731
RPL3	RPS7	9606.ENSP00000346001	9606.ENSP00000339095	0	0.984	0	0	0.984
RPL3	RPL7	9606.ENSP00000346001	9606.ENSP00000339795	0	0.985	0	0	0.985
RPL3	RPS2	9606.ENSP00000346001	9606.ENSP00000341885	0	0.986	0	0	0.986
RPL3	RPS21	9606.ENSP00000346001	9606.ENSP00000345957	0	0.955	0	0	0.955
RPL3	RPL36AL	9606.ENSP00000346001	9606.ENSP00000346012	0	0.907	0	0	0.907
RPL3	RPS29	9606.ENSP00000346001	9606.ENSP00000379339	0	0.955	0	0	0.955
RPL3	RPS28	9606.ENSP00000346001	9606.ENSP00000472469	0	0.955	0	0	0.955
RPL3	UBA52	9606.ENSP00000346001	9606.ENSP00000388107	0	0.955	0	0	0.955
RPL3	RPS17	9606.ENSP00000346001	9606.ENSP00000346046	0	0.955	0	0	0.955
RPL3	RPL39	9606.ENSP00000346001	9606.ENSP00000355315	0	0.955	0	0	0.955
RPL3	RPS24	9606.ENSP00000346001	9606.ENSP00000414321	0	0.971	0	0	0.971
RPL3	RPS5	9606.ENSP00000346001	9606.ENSP00000472985	0	0.967	0	0.226	0.973
RPL3	RPS27	9606.ENSP00000346001	9606.ENSP00000357555	0	0.979	0	0	0.979
RPL3	RPS19	9606.ENSP00000346001	9606.ENSP00000470972	0	0.982	0	0	0.982
RPL3	RPL35A	9606.ENSP00000346001	9606.ENSP00000419117	0	0.982	0	0	0.982
RPL3	RPS25	9606.ENSP00000346001	9606.ENSP00000435096	0	0.983	0	0	0.983
RPL3	RPS18	9606.ENSP00000346001	9606.ENSP00000393241	0	0.983	0	0	0.983
RPL3	RPL34	9606.ENSP00000346001	9606.ENSP00000378163	0	0.983	0	0	0.983
RPL3	RPLP1	9606.ENSP00000346001	9606.ENSP00000346037	0	0.983	0	0	0.984
RPL3	RPS26	9606.ENSP00000346001	9606.ENSP00000348849	0	0.985	0	0	0.985
RPL3	RPS8	9606.ENSP00000346001	9606.ENSP00000379888	0	0.985	0	0	0.985
RPL3	RPL7A	9606.ENSP00000346001	9606.ENSP00000361076	0	0.985	0	0	0.985
RPL3	RPS15	9606.ENSP00000346001	9606.ENSP00000467466	0	0.985	0	0	0.985
RPL3	RPS3A	9606.ENSP00000346001	9606.ENSP00000346050	0	0.985	0	0	0.985
RPL3	RPL30	9606.ENSP00000346001	9606.ENSP00000428085	0	0.985	0	0	0.985
RPL3	RPS14	9606.ENSP00000346001	9606.ENSP00000385958	0	0.985	0	0	0.985
RPL3	RPS6	9606.ENSP00000346001	9606.ENSP00000369757	0	0.985	0	0	0.985
RPL3	RPL9	9606.ENSP00000346001	9606.ENSP00000400467	0	0.985	0	0	0.985
RPL3	RPLP0	9606.ENSP00000346001	9606.ENSP00000449328	0	0.986	0	0	0.986
RPL3	RPS4X	9606.ENSP00000346001	9606.ENSP00000362744	0	0.986	0	0	0.986
RPL3	RPL32	9606.ENSP00000346001	9606.ENSP00000416429	0	0.986	0	0	0.986
RPL3	RPL36	9606.ENSP00000346001	9606.ENSP00000464342	0	0.986	0	0	0.986
RPL3	RPS20	9606.ENSP00000346001	9606.ENSP00000429374	0	0.986	0	0	0.986
RPL3	RPS13	9606.ENSP00000346001	9606.ENSP00000435777	0	0.986	0	0	0.986
RPL3	RPL37A	9606.ENSP00000346001	9606.ENSP00000418082	0	0.986	0	0	0.986
RPL30	RPS12	9606.ENSP00000428085	9606.ENSP00000230050	0	0.995	0	0	0.995
RPL30	RPS16	9606.ENSP00000428085	9606.ENSP00000251453	0	0.995	0	0	0.995
RPL30	RPL35	9606.ENSP00000428085	9606.ENSP00000259469	0	0.995	0	0	0.995
RPL30	RPL8	9606.ENSP00000428085	9606.ENSP00000262584	0	0.995	0.900	0	0.999
RPL30	SRP14	9606.ENSP00000428085	9606.ENSP00000267884	0	0.819	0	0	0.819
RPL30	RPS11	9606.ENSP00000428085	9606.ENSP00000270625	0	0.995	0	0	0.995
RPL30	RPS27A	9606.ENSP00000428085	9606.ENSP00000272317	0	0.987	0	0	0.987
RPL30	RPL37	9606.ENSP00000428085	9606.ENSP00000274242	0	0.993	0	0	0.993
RPL30	RPS3	9606.ENSP00000428085	9606.ENSP00000278572	0	0.981	0	0	0.981
RPL30	RPS23	9606.ENSP00000428085	9606.ENSP00000296674	0	0.995	0.900	0	0.999
RPL30	RPS9	9606.ENSP00000428085	9606.ENSP00000302896	0	0.995	0	0	0.995
RPL30	RPL38	9606.ENSP00000428085	9606.ENSP00000309830	0	0.995	0.900	0	0.999
RPL30	RPL4	9606.ENSP00000428085	9606.ENSP00000311430	0	0.995	0	0	0.995
RPL30	RPS15A	9606.ENSP00000428085	9606.ENSP00000318646	0	0.996	0	0	0.996
RPL30	RPLP2	9606.ENSP00000428085	9606.ENSP00000322419	0	0.994	0	0	0.994
RPL30	RPS27L	9606.ENSP00000428085	9606.ENSP00000331019	0	0.789	0	0	0.789
RPL30	RPS7	9606.ENSP00000428085	9606.ENSP00000339095	0	0.995	0	0	0.995
RPL30	RPL7	9606.ENSP00000428085	9606.ENSP00000339795	0	0.995	0	0	0.996
RPL30	RPS2	9606.ENSP00000428085	9606.ENSP00000341885	0	0.995	0	0	0.995
RPL30	RPS21	9606.ENSP00000428085	9606.ENSP00000345957	0	0.995	0.900	0	0.999
RPL30	RPL36AL	9606.ENSP00000428085	9606.ENSP00000346012	0	0.770	0	0	0.770
RPL30	RPLP1	9606.ENSP00000428085	9606.ENSP00000346037	0	0.993	0	0	0.993
RPL30	RPS17	9606.ENSP00000428085	9606.ENSP00000346046	0	0.987	0	0	0.987
RPL30	RPS3A	9606.ENSP00000428085	9606.ENSP00000346050	0	0.994	0	0	0.994
RPL30	RPS26	9606.ENSP00000428085	9606.ENSP00000348849	0	0.995	0.900	0	0.999
RPL30	RPL39	9606.ENSP00000428085	9606.ENSP00000355315	0	0.987	0.900	0	0.998
RPL30	RPS27	9606.ENSP00000428085	9606.ENSP00000357555	0	0.978	0	0	0.978
RPL30	RPL7A	9606.ENSP00000428085	9606.ENSP00000361076	0	0.994	0.720	0	0.998
RPL30	RPS4X	9606.ENSP00000428085	9606.ENSP00000362744	0	0.995	0	0	0.995
RPL30	RPS6	9606.ENSP00000428085	9606.ENSP00000369757	0	0.995	0	0	0.995
RPL30	RPL34	9606.ENSP00000428085	9606.ENSP00000378163	0	0.995	0	0	0.995
RPL30	RPS29	9606.ENSP00000428085	9606.ENSP00000379339	0	0.995	0.900	0	0.999
RPL30	RPS8	9606.ENSP00000428085	9606.ENSP00000379888	0	0.995	0	0	0.995
RPL30	RPS14	9606.ENSP00000428085	9606.ENSP00000385958	0	0.995	0	0	0.995
RPL30	UBA52	9606.ENSP00000428085	9606.ENSP00000388107	0	0.987	0	0	0.987
RPL30	RPS18	9606.ENSP00000428085	9606.ENSP00000393241	0	0.995	0	0	0.995
RPL30	RPL9	9606.ENSP00000428085	9606.ENSP00000400467	0	0.994	0	0	0.994
RPL30	RPS24	9606.ENSP00000428085	9606.ENSP00000414321	0	0.995	0	0	0.995
RPL30	RPL32	9606.ENSP00000428085	9606.ENSP00000416429	0	0.990	0.900	0	0.999
RPL30	RPL37A	9606.ENSP00000428085	9606.ENSP00000418082	0	0.995	0	0	0.995
RPL30	RPL35A	9606.ENSP00000428085	9606.ENSP00000419117	0	0.987	0	0	0.987
RPL30	RPS19	9606.ENSP00000428085	9606.ENSP00000470972	0	0.994	0	0	0.994
RPL30	RPS15	9606.ENSP00000428085	9606.ENSP00000467466	0	0.994	0	0	0.995
RPL30	RPS5	9606.ENSP00000428085	9606.ENSP00000472985	0	0.995	0	0	0.995
RPL30	RPS25	9606.ENSP00000428085	9606.ENSP00000435096	0	0.995	0	0	0.995
RPL30	RPLP0	9606.ENSP00000428085	9606.ENSP00000449328	0	0.995	0	0	0.995
RPL30	RPS13	9606.ENSP00000428085	9606.ENSP00000435777	0	0.995	0	0	0.995
RPL30	RPS20	9606.ENSP00000428085	9606.ENSP00000429374	0	0.995	0	0	0.995
RPL30	RPS28	9606.ENSP00000428085	9606.ENSP00000472469	0	0.987	0.900	0	0.998
RPL30	RPL36	9606.ENSP00000428085	9606.ENSP00000464342	0	0.994	0.900	0	0.999
RPL32	RPS12	9606.ENSP00000416429	9606.ENSP00000230050	0	0.987	0	0	0.987
RPL32	RPS16	9606.ENSP00000416429	9606.ENSP00000251453	0	0.995	0	0	0.995
RPL32	RPL35	9606.ENSP00000416429	9606.ENSP00000259469	0	0.987	0	0	0.987
RPL32	RPL8	9606.ENSP00000416429	9606.ENSP00000262584	0	0.995	0.900	0	0.999
RPL32	SRP14	9606.ENSP00000416429	9606.ENSP00000267884	0	0.813	0	0	0.813
RPL32	RPS11	9606.ENSP00000416429	9606.ENSP00000270625	0	0.995	0	0	0.995
RPL32	RPS27A	9606.ENSP00000416429	9606.ENSP00000272317	0	0.987	0	0.183	0.989
RPL32	RPL37	9606.ENSP00000416429	9606.ENSP00000274242	0	0.987	0	0	0.987
RPL32	RPS3	9606.ENSP00000416429	9606.ENSP00000278572	0	0.981	0	0	0.981
RPL32	RPS23	9606.ENSP00000416429	9606.ENSP00000296674	0	0.995	0.900	0	0.999
RPL32	RPS9	9606.ENSP00000416429	9606.ENSP00000302896	0	0.995	0	0	0.995
RPL32	RPL38	9606.ENSP00000416429	9606.ENSP00000309830	0	0.987	0.900	0	0.998
RPL32	RPL4	9606.ENSP00000416429	9606.ENSP00000311430	0	0.995	0	0	0.995
RPL32	RPS15A	9606.ENSP00000416429	9606.ENSP00000318646	0	0.995	0	0	0.995
RPL32	RPLP2	9606.ENSP00000416429	9606.ENSP00000322419	0	0.986	0	0	0.986
RPL32	RPS27L	9606.ENSP00000416429	9606.ENSP00000331019	0	0.789	0	0	0.789
RPL32	RPS7	9606.ENSP00000416429	9606.ENSP00000339095	0	0.987	0	0	0.987
RPL32	RPL7	9606.ENSP00000416429	9606.ENSP00000339795	0	0.995	0	0	0.996
RPL32	RPS2	9606.ENSP00000416429	9606.ENSP00000341885	0	0.995	0	0	0.995
RPL32	RPS21	9606.ENSP00000416429	9606.ENSP00000345957	0	0.987	0.900	0	0.998
RPL32	RPL36AL	9606.ENSP00000416429	9606.ENSP00000346012	0	0.770	0	0	0.770
RPL32	RPLP1	9606.ENSP00000416429	9606.ENSP00000346037	0	0.987	0	0	0.987
RPL32	RPS17	9606.ENSP00000416429	9606.ENSP00000346046	0	0.987	0	0	0.987
RPL32	RPS3A	9606.ENSP00000416429	9606.ENSP00000346050	0	0.995	0	0	0.995
RPL32	RPS26	9606.ENSP00000416429	9606.ENSP00000348849	0	0.995	0.900	0	0.999
RPL32	RPL39	9606.ENSP00000416429	9606.ENSP00000355315	0	0.994	0.900	0	0.999
RPL32	RPS27	9606.ENSP00000416429	9606.ENSP00000357555	0	0.955	0	0	0.955
RPL32	RPL7A	9606.ENSP00000416429	9606.ENSP00000361076	0	0.995	0.720	0	0.998
RPL32	RPS4X	9606.ENSP00000416429	9606.ENSP00000362744	0	0.995	0	0	0.995
RPL32	RPS6	9606.ENSP00000416429	9606.ENSP00000369757	0	0.995	0	0	0.995
RPL32	RPL34	9606.ENSP00000416429	9606.ENSP00000378163	0	0.995	0	0	0.995
RPL32	RPS29	9606.ENSP00000416429	9606.ENSP00000379339	0	0.987	0.900	0	0.998
RPL32	RPS8	9606.ENSP00000416429	9606.ENSP00000379888	0	0.995	0	0	0.995
RPL32	RPS14	9606.ENSP00000416429	9606.ENSP00000385958	0	0.988	0	0	0.988
RPL32	UBA52	9606.ENSP00000416429	9606.ENSP00000388107	0	0.995	0	0.317	0.997
RPL32	RPS18	9606.ENSP00000416429	9606.ENSP00000393241	0	0.987	0	0	0.987
RPL32	RPL9	9606.ENSP00000416429	9606.ENSP00000400467	0	0.995	0	0	0.995
RPL32	RPS24	9606.ENSP00000416429	9606.ENSP00000414321	0	0.987	0	0	0.987
RPL32	RPS19	9606.ENSP00000416429	9606.ENSP00000470972	0	0.986	0	0	0.986
RPL32	RPS25	9606.ENSP00000416429	9606.ENSP00000435096	0	0.987	0	0	0.987
RPL32	RPS5	9606.ENSP00000416429	9606.ENSP00000472985	0	0.987	0	0	0.987
RPL32	RPLP0	9606.ENSP00000416429	9606.ENSP00000449328	0	0.993	0	0	0.993
RPL32	RPL35A	9606.ENSP00000416429	9606.ENSP00000419117	0	0.995	0	0	0.995
RPL32	RPL37A	9606.ENSP00000416429	9606.ENSP00000418082	0	0.995	0	0	0.995
RPL32	RPS20	9606.ENSP00000416429	9606.ENSP00000429374	0	0.995	0	0	0.995
RPL32	RPS15	9606.ENSP00000416429	9606.ENSP00000467466	0	0.995	0	0	0.995
RPL32	RPS13	9606.ENSP00000416429	9606.ENSP00000435777	0	0.995	0	0	0.995
RPL32	RPL36	9606.ENSP00000416429	9606.ENSP00000464342	0	0.987	0.900	0	0.998
RPL32	RPS28	9606.ENSP00000416429	9606.ENSP00000472469	0	0.987	0.900	0	0.998
RPL34	RPS12	9606.ENSP00000378163	9606.ENSP00000230050	0	0.987	0	0	0.987
RPL34	RPS16	9606.ENSP00000378163	9606.ENSP00000251453	0	0.995	0	0	0.995
RPL34	RPL35	9606.ENSP00000378163	9606.ENSP00000259469	0	0.995	0	0	0.995
RPL34	RPL8	9606.ENSP00000378163	9606.ENSP00000262584	0	0.995	0	0	0.995
RPL34	SRP14	9606.ENSP00000378163	9606.ENSP00000267884	0	0.819	0	0	0.819
RPL34	RPS11	9606.ENSP00000378163	9606.ENSP00000270625	0	0.995	0	0	0.995
RPL34	RPS27A	9606.ENSP00000378163	9606.ENSP00000272317	0	0.987	0	0	0.987
RPL34	RPL37	9606.ENSP00000378163	9606.ENSP00000274242	0	0.987	0	0	0.987
RPL34	RPS3	9606.ENSP00000378163	9606.ENSP00000278572	0	0.977	0	0	0.977
RPL34	RPS23	9606.ENSP00000378163	9606.ENSP00000296674	0	0.995	0	0	0.995
RPL34	RPS9	9606.ENSP00000378163	9606.ENSP00000302896	0	0.994	0	0	0.994
RPL34	RPL38	9606.ENSP00000378163	9606.ENSP00000309830	0	0.995	0	0	0.995
RPL34	RPL4	9606.ENSP00000378163	9606.ENSP00000311430	0	0.995	0	0	0.995
RPL34	RPS15A	9606.ENSP00000378163	9606.ENSP00000318646	0	0.994	0	0	0.994
RPL34	RPLP2	9606.ENSP00000378163	9606.ENSP00000322419	0	0.986	0	0	0.986
RPL34	RPS27L	9606.ENSP00000378163	9606.ENSP00000331019	0	0.789	0	0	0.789
RPL34	RPS7	9606.ENSP00000378163	9606.ENSP00000339095	0	0.987	0	0	0.987
RPL34	RPL7	9606.ENSP00000378163	9606.ENSP00000339795	0	0.995	0	0	0.995
RPL34	RPS2	9606.ENSP00000378163	9606.ENSP00000341885	0	0.995	0	0	0.995
RPL34	RPS21	9606.ENSP00000378163	9606.ENSP00000345957	0	0.990	0	0	0.990
RPL34	RPL36AL	9606.ENSP00000378163	9606.ENSP00000346012	0	0.770	0	0	0.770
RPL34	RPLP1	9606.ENSP00000378163	9606.ENSP00000346037	0	0.994	0	0	0.994
RPL34	RPS17	9606.ENSP00000378163	9606.ENSP00000346046	0	0.987	0	0	0.987
RPL34	RPS3A	9606.ENSP00000378163	9606.ENSP00000346050	0	0.995	0	0	0.995
RPL34	RPS26	9606.ENSP00000378163	9606.ENSP00000348849	0	0.995	0	0	0.995
RPL34	RPL39	9606.ENSP00000378163	9606.ENSP00000355315	0	0.987	0	0	0.987
RPL34	RPS27	9606.ENSP00000378163	9606.ENSP00000357555	0	0.985	0	0	0.985
RPL34	RPL7A	9606.ENSP00000378163	9606.ENSP00000361076	0	0.995	0	0	0.995
RPL34	RPS4X	9606.ENSP00000378163	9606.ENSP00000362744	0	0.986	0	0	0.986
RPL34	RPS6	9606.ENSP00000378163	9606.ENSP00000369757	0	0.994	0	0	0.994
RPL34	RPS19	9606.ENSP00000378163	9606.ENSP00000470972	0	0.986	0	0	0.986
RPL34	RPS29	9606.ENSP00000378163	9606.ENSP00000379339	0	0.987	0	0	0.987
RPL34	RPS5	9606.ENSP00000378163	9606.ENSP00000472985	0	0.987	0	0	0.987
RPL34	RPS28	9606.ENSP00000378163	9606.ENSP00000472469	0	0.987	0	0	0.987
RPL34	RPS24	9606.ENSP00000378163	9606.ENSP00000414321	0	0.987	0	0	0.987
RPL34	UBA52	9606.ENSP00000378163	9606.ENSP00000388107	0	0.990	0	0	0.990
RPL34	RPS8	9606.ENSP00000378163	9606.ENSP00000379888	0	0.994	0	0	0.994
RPL34	RPS15	9606.ENSP00000378163	9606.ENSP00000467466	0	0.994	0	0	0.994
RPL34	RPL9	9606.ENSP00000378163	9606.ENSP00000400467	0	0.994	0	0	0.994
RPL34	RPS20	9606.ENSP00000378163	9606.ENSP00000429374	0	0.994	0	0	0.994
RPL34	RPLP0	9606.ENSP00000378163	9606.ENSP00000449328	0	0.995	0	0	0.995
RPL34	RPS25	9606.ENSP00000378163	9606.ENSP00000435096	0	0.995	0	0	0.995
RPL34	RPL36	9606.ENSP00000378163	9606.ENSP00000464342	0	0.995	0	0	0.995
RPL34	RPS18	9606.ENSP00000378163	9606.ENSP00000393241	0	0.995	0	0	0.995
RPL34	RPL35A	9606.ENSP00000378163	9606.ENSP00000419117	0	0.995	0	0	0.995
RPL34	RPL37A	9606.ENSP00000378163	9606.ENSP00000418082	0	0.995	0	0	0.995
RPL34	RPS14	9606.ENSP00000378163	9606.ENSP00000385958	0	0.995	0	0	0.995
RPL34	RPS13	9606.ENSP00000378163	9606.ENSP00000435777	0	0.995	0	0	0.995
RPL35	RPS12	9606.ENSP00000259469	9606.ENSP00000230050	0	0.995	0	0	0.995
RPL35	RPS16	9606.ENSP00000259469	9606.ENSP00000251453	0	0.995	0	0	0.995
RPL35	RPL36AL	9606.ENSP00000259469	9606.ENSP00000346012	0	0.770	0	0	0.770
RPL35	RPS27L	9606.ENSP00000259469	9606.ENSP00000331019	0	0.789	0	0	0.789
RPL35	SRP14	9606.ENSP00000259469	9606.ENSP00000267884	0	0.819	0	0	0.819
RPL35	RPS3	9606.ENSP00000259469	9606.ENSP00000278572	0	0.977	0	0	0.977
RPL35	RPS27	9606.ENSP00000259469	9606.ENSP00000357555	0	0.984	0	0	0.984
RPL35	RPL37	9606.ENSP00000259469	9606.ENSP00000274242	0	0.987	0	0.044	0.987
RPL35	RPL39	9606.ENSP00000259469	9606.ENSP00000355315	0	0.987	0	0	0.987
RPL35	RPS17	9606.ENSP00000259469	9606.ENSP00000346046	0	0.987	0	0	0.987
RPL35	RPS21	9606.ENSP00000259469	9606.ENSP00000345957	0	0.987	0	0	0.987
RPL35	RPS15	9606.ENSP00000259469	9606.ENSP00000467466	0	0.987	0	0	0.987
RPL35	RPS29	9606.ENSP00000259469	9606.ENSP00000379339	0	0.987	0	0	0.987
RPL35	RPLP1	9606.ENSP00000259469	9606.ENSP00000346037	0	0.987	0	0	0.987
RPL35	RPS27A	9606.ENSP00000259469	9606.ENSP00000272317	0	0.987	0	0	0.987
RPL35	RPS28	9606.ENSP00000259469	9606.ENSP00000472469	0	0.990	0	0	0.990
RPL35	RPS5	9606.ENSP00000259469	9606.ENSP00000472985	0	0.992	0	0	0.992
RPL35	RPS24	9606.ENSP00000259469	9606.ENSP00000414321	0	0.993	0	0	0.993
RPL35	RPLP0	9606.ENSP00000259469	9606.ENSP00000449328	0	0.993	0	0	0.993
RPL35	RPLP2	9606.ENSP00000259469	9606.ENSP00000322419	0	0.993	0	0	0.993
RPL35	RPS4X	9606.ENSP00000259469	9606.ENSP00000362744	0	0.994	0	0	0.994
RPL35	UBA52	9606.ENSP00000259469	9606.ENSP00000388107	0	0.994	0	0	0.994
RPL35	RPL38	9606.ENSP00000259469	9606.ENSP00000309830	0	0.995	0	0	0.995
RPL35	RPL35A	9606.ENSP00000259469	9606.ENSP00000419117	0	0.995	0	0	0.995
RPL35	RPL8	9606.ENSP00000259469	9606.ENSP00000262584	0	0.995	0	0	0.995
RPL35	RPL37A	9606.ENSP00000259469	9606.ENSP00000418082	0	0.995	0	0	0.995
RPL35	RPS7	9606.ENSP00000259469	9606.ENSP00000339095	0	0.995	0	0	0.995
RPL35	RPL36	9606.ENSP00000259469	9606.ENSP00000464342	0	0.995	0	0	0.995
RPL35	RPL9	9606.ENSP00000259469	9606.ENSP00000400467	0	0.995	0	0	0.995
RPL35	RPS20	9606.ENSP00000259469	9606.ENSP00000429374	0	0.995	0	0	0.995
RPL35	RPS19	9606.ENSP00000259469	9606.ENSP00000470972	0	0.995	0	0	0.995
RPL35	RPL7A	9606.ENSP00000259469	9606.ENSP00000361076	0	0.995	0	0	0.995
RPL35	RPS18	9606.ENSP00000259469	9606.ENSP00000393241	0	0.995	0	0	0.995
RPL35	RPS9	9606.ENSP00000259469	9606.ENSP00000302896	0	0.995	0	0	0.995
RPL35	RPS14	9606.ENSP00000259469	9606.ENSP00000385958	0	0.995	0	0	0.995
RPL35	RPS6	9606.ENSP00000259469	9606.ENSP00000369757	0	0.995	0	0	0.995
RPL35	RPS13	9606.ENSP00000259469	9606.ENSP00000435777	0	0.995	0	0	0.995
RPL35	RPS15A	9606.ENSP00000259469	9606.ENSP00000318646	0	0.995	0	0	0.995
RPL35	RPL4	9606.ENSP00000259469	9606.ENSP00000311430	0	0.995	0	0	0.995
RPL35	RPS8	9606.ENSP00000259469	9606.ENSP00000379888	0	0.995	0	0	0.995
RPL35	RPS3A	9606.ENSP00000259469	9606.ENSP00000346050	0	0.995	0	0	0.995
RPL35	RPS11	9606.ENSP00000259469	9606.ENSP00000270625	0	0.995	0	0	0.995
RPL35	RPS25	9606.ENSP00000259469	9606.ENSP00000435096	0	0.995	0	0	0.995
RPL35	RPS26	9606.ENSP00000259469	9606.ENSP00000348849	0	0.995	0	0	0.995
RPL35	RPS23	9606.ENSP00000259469	9606.ENSP00000296674	0	0.995	0	0	0.995
RPL35	RPS2	9606.ENSP00000259469	9606.ENSP00000341885	0	0.995	0	0	0.995
RPL35	RPL7	9606.ENSP00000259469	9606.ENSP00000339795	0	0.996	0	0	0.996
RPL35A	RPS12	9606.ENSP00000419117	9606.ENSP00000230050	0	0.995	0	0	0.995
RPL35A	RPS16	9606.ENSP00000419117	9606.ENSP00000251453	0	0.995	0	0	0.995
RPL35A	RPL8	9606.ENSP00000419117	9606.ENSP00000262584	0	0.994	0	0	0.994
RPL35A	SRP14	9606.ENSP00000419117	9606.ENSP00000267884	0	0.819	0	0	0.819
RPL35A	RPS11	9606.ENSP00000419117	9606.ENSP00000270625	0	0.995	0	0	0.995
RPL35A	RPS27A	9606.ENSP00000419117	9606.ENSP00000272317	0	0.987	0	0	0.987
RPL35A	RPL37	9606.ENSP00000419117	9606.ENSP00000274242	0	0.995	0	0	0.995
RPL35A	RPS3	9606.ENSP00000419117	9606.ENSP00000278572	0	0.976	0	0	0.976
RPL35A	RPS23	9606.ENSP00000419117	9606.ENSP00000296674	0	0.987	0	0	0.987
RPL35A	RPS9	9606.ENSP00000419117	9606.ENSP00000302896	0	0.995	0	0	0.995
RPL35A	RPL38	9606.ENSP00000419117	9606.ENSP00000309830	0	0.987	0	0	0.987
RPL35A	RPL4	9606.ENSP00000419117	9606.ENSP00000311430	0	0.995	0	0	0.995
RPL35A	RPS15A	9606.ENSP00000419117	9606.ENSP00000318646	0	0.993	0	0	0.993
RPL35A	RPLP2	9606.ENSP00000419117	9606.ENSP00000322419	0	0.991	0	0	0.991
RPL35A	RPS27L	9606.ENSP00000419117	9606.ENSP00000331019	0	0.839	0	0	0.839
RPL35A	RPS7	9606.ENSP00000419117	9606.ENSP00000339095	0	0.987	0	0	0.987
RPL35A	RPL7	9606.ENSP00000419117	9606.ENSP00000339795	0	0.994	0	0	0.994
RPL35A	RPS2	9606.ENSP00000419117	9606.ENSP00000341885	0	0.994	0	0	0.995
RPL35A	RPS21	9606.ENSP00000419117	9606.ENSP00000345957	0	0.987	0	0	0.987
RPL35A	RPL36AL	9606.ENSP00000419117	9606.ENSP00000346012	0	0.913	0	0	0.913
RPL35A	RPLP1	9606.ENSP00000419117	9606.ENSP00000346037	0	0.984	0	0	0.984
RPL35A	RPS17	9606.ENSP00000419117	9606.ENSP00000346046	0	0.987	0	0	0.987
RPL35A	RPS3A	9606.ENSP00000419117	9606.ENSP00000346050	0	0.995	0	0	0.995
RPL35A	RPS26	9606.ENSP00000419117	9606.ENSP00000348849	0	0.987	0	0	0.987
RPL35A	RPL39	9606.ENSP00000419117	9606.ENSP00000355315	0	0.990	0	0	0.990
RPL35A	RPS27	9606.ENSP00000419117	9606.ENSP00000357555	0	0.980	0	0	0.980
RPL35A	RPL7A	9606.ENSP00000419117	9606.ENSP00000361076	0	0.995	0	0	0.995
RPL35A	RPS4X	9606.ENSP00000419117	9606.ENSP00000362744	0	0.993	0	0	0.993
RPL35A	RPS6	9606.ENSP00000419117	9606.ENSP00000369757	0	0.995	0	0	0.995
RPL35A	RPS29	9606.ENSP00000419117	9606.ENSP00000379339	0	0.987	0	0	0.987
RPL35A	RPS8	9606.ENSP00000419117	9606.ENSP00000379888	0	0.995	0	0	0.995
RPL35A	RPS14	9606.ENSP00000419117	9606.ENSP00000385958	0	0.995	0	0	0.995
RPL35A	UBA52	9606.ENSP00000419117	9606.ENSP00000388107	0	0.995	0	0	0.995
RPL35A	RPS18	9606.ENSP00000419117	9606.ENSP00000393241	0	0.995	0	0	0.995
RPL35A	RPL9	9606.ENSP00000419117	9606.ENSP00000400467	0	0.993	0	0	0.993
RPL35A	RPS24	9606.ENSP00000419117	9606.ENSP00000414321	0	0.987	0	0	0.987
RPL35A	RPL37A	9606.ENSP00000419117	9606.ENSP00000418082	0	0.987	0	0	0.987
RPL35A	RPS28	9606.ENSP00000419117	9606.ENSP00000472469	0	0.987	0	0	0.987
RPL35A	RPS5	9606.ENSP00000419117	9606.ENSP00000472985	0	0.991	0	0	0.991
RPL35A	RPLP0	9606.ENSP00000419117	9606.ENSP00000449328	0	0.992	0	0	0.992
RPL35A	RPS20	9606.ENSP00000419117	9606.ENSP00000429374	0	0.995	0	0	0.995
RPL35A	RPS19	9606.ENSP00000419117	9606.ENSP00000470972	0	0.995	0	0	0.995
RPL35A	RPS15	9606.ENSP00000419117	9606.ENSP00000467466	0	0.995	0	0	0.995
RPL35A	RPS13	9606.ENSP00000419117	9606.ENSP00000435777	0	0.994	0	0	0.995
RPL35A	RPL36	9606.ENSP00000419117	9606.ENSP00000464342	0	0.995	0	0	0.995
RPL35A	RPS25	9606.ENSP00000419117	9606.ENSP00000435096	0	0.995	0	0	0.995
RPL36	RPS12	9606.ENSP00000464342	9606.ENSP00000230050	0	0.995	0	0	0.995
RPL36	RPS16	9606.ENSP00000464342	9606.ENSP00000251453	0	0.995	0	0	0.995
RPL36	RPL8	9606.ENSP00000464342	9606.ENSP00000262584	0	0.995	0.900	0	0.999
RPL36	SRP14	9606.ENSP00000464342	9606.ENSP00000267884	0	0.819	0	0	0.819
RPL36	RPS11	9606.ENSP00000464342	9606.ENSP00000270625	0	0.995	0	0.061	0.995
RPL36	RPS27A	9606.ENSP00000464342	9606.ENSP00000272317	0	0.987	0	0	0.987
RPL36	RPL37	9606.ENSP00000464342	9606.ENSP00000274242	0	0.987	0	0	0.987
RPL36	RPS3	9606.ENSP00000464342	9606.ENSP00000278572	0	0.976	0	0.154	0.979
RPL36	RPS23	9606.ENSP00000464342	9606.ENSP00000296674	0	0.995	0.900	0	0.999
RPL36	RPS9	9606.ENSP00000464342	9606.ENSP00000302896	0	0.995	0	0	0.995
RPL36	RPL38	9606.ENSP00000464342	9606.ENSP00000309830	0	0.995	0.900	0	0.999
RPL36	RPL4	9606.ENSP00000464342	9606.ENSP00000311430	0	0.995	0	0	0.995
RPL36	RPS15A	9606.ENSP00000464342	9606.ENSP00000318646	0	0.995	0	0	0.995
RPL36	RPLP2	9606.ENSP00000464342	9606.ENSP00000322419	0	0.994	0	0	0.994
RPL36	RPS27L	9606.ENSP00000464342	9606.ENSP00000331019	0	0.789	0	0	0.789
RPL36	RPS7	9606.ENSP00000464342	9606.ENSP00000339095	0	0.994	0	0	0.994
RPL36	RPL7	9606.ENSP00000464342	9606.ENSP00000339795	0	0.995	0	0	0.995
RPL36	RPS2	9606.ENSP00000464342	9606.ENSP00000341885	0	0.995	0	0	0.995
RPL36	RPS21	9606.ENSP00000464342	9606.ENSP00000345957	0	0.987	0.900	0	0.998
RPL36	RPL36AL	9606.ENSP00000464342	9606.ENSP00000346012	0	0.770	0	0	0.770
RPL36	RPLP1	9606.ENSP00000464342	9606.ENSP00000346037	0	0.995	0	0	0.995
RPL36	RPS17	9606.ENSP00000464342	9606.ENSP00000346046	0	0.987	0	0	0.987
RPL36	RPS3A	9606.ENSP00000464342	9606.ENSP00000346050	0	0.995	0	0	0.995
RPL36	RPS26	9606.ENSP00000464342	9606.ENSP00000348849	0	0.995	0.900	0	0.999
RPL36	RPL39	9606.ENSP00000464342	9606.ENSP00000355315	0	0.987	0.900	0	0.998
RPL36	RPS27	9606.ENSP00000464342	9606.ENSP00000357555	0	0.955	0	0	0.955
RPL36	RPL7A	9606.ENSP00000464342	9606.ENSP00000361076	0	0.994	0.720	0	0.998
RPL36	RPS4X	9606.ENSP00000464342	9606.ENSP00000362744	0	0.995	0	0	0.995
RPL36	RPS6	9606.ENSP00000464342	9606.ENSP00000369757	0	0.995	0	0	0.995
RPL36	RPS29	9606.ENSP00000464342	9606.ENSP00000379339	0	0.987	0.900	0	0.998
RPL36	RPS8	9606.ENSP00000464342	9606.ENSP00000379888	0	0.995	0	0	0.995
RPL36	RPS14	9606.ENSP00000464342	9606.ENSP00000385958	0	0.995	0	0	0.995
RPL36	UBA52	9606.ENSP00000464342	9606.ENSP00000388107	0	0.993	0	0	0.993
RPL36	RPS18	9606.ENSP00000464342	9606.ENSP00000393241	0	0.995	0	0	0.995
RPL36	RPL9	9606.ENSP00000464342	9606.ENSP00000400467	0	0.995	0	0	0.995
RPL36	RPS24	9606.ENSP00000464342	9606.ENSP00000414321	0	0.990	0	0	0.990
RPL36	RPL37A	9606.ENSP00000464342	9606.ENSP00000418082	0	0.995	0	0	0.995
RPL36	RPS20	9606.ENSP00000464342	9606.ENSP00000429374	0	0.995	0	0	0.995
RPL36	RPS25	9606.ENSP00000464342	9606.ENSP00000435096	0	0.995	0	0	0.995
RPL36	RPS13	9606.ENSP00000464342	9606.ENSP00000435777	0	0.994	0	0	0.994
RPL36	RPLP0	9606.ENSP00000464342	9606.ENSP00000449328	0	0.995	0	0	0.995
RPL36	RPS5	9606.ENSP00000464342	9606.ENSP00000472985	0	0.992	0	0	0.992
RPL36	RPS19	9606.ENSP00000464342	9606.ENSP00000470972	0	0.995	0	0	0.995
RPL36	RPS15	9606.ENSP00000464342	9606.ENSP00000467466	0	0.995	0	0	0.995
RPL36	RPS28	9606.ENSP00000464342	9606.ENSP00000472469	0	0.995	0.900	0	0.999
RPL36AL	RPS12	9606.ENSP00000346012	9606.ENSP00000230050	0	0.770	0	0	0.770
RPL36AL	RPS16	9606.ENSP00000346012	9606.ENSP00000251453	0	0.770	0	0	0.770
RPL36AL	RPL8	9606.ENSP00000346012	9606.ENSP00000262584	0	0.770	0	0	0.770
RPL36AL	RPS11	9606.ENSP00000346012	9606.ENSP00000270625	0	0.770	0	0	0.770
RPL36AL	RPS27A	9606.ENSP00000346012	9606.ENSP00000272317	0	0.770	0	0	0.770
RPL36AL	RPL37	9606.ENSP00000346012	9606.ENSP00000274242	0	0.770	0	0	0.770
RPL36AL	RPS3	9606.ENSP00000346012	9606.ENSP00000278572	0	0.773	0	0	0.773
RPL36AL	RPS23	9606.ENSP00000346012	9606.ENSP00000296674	0	0.770	0	0	0.770
RPL36AL	RPS9	9606.ENSP00000346012	9606.ENSP00000302896	0	0.770	0	0	0.770
RPL36AL	RPL38	9606.ENSP00000346012	9606.ENSP00000309830	0	0.770	0	0	0.770
RPL36AL	RPL4	9606.ENSP00000346012	9606.ENSP00000311430	0	0.770	0	0	0.770
RPL36AL	RPS15A	9606.ENSP00000346012	9606.ENSP00000318646	0	0.769	0	0	0.769
RPL36AL	RPLP2	9606.ENSP00000346012	9606.ENSP00000322419	0	0.746	0	0	0.746
RPL36AL	RPS27L	9606.ENSP00000346012	9606.ENSP00000331019	0	0.685	0	0	0.685
RPL36AL	RPS7	9606.ENSP00000346012	9606.ENSP00000339095	0	0.791	0	0	0.791
RPL36AL	RPL7	9606.ENSP00000346012	9606.ENSP00000339795	0	0.791	0	0	0.791
RPL36AL	RPS2	9606.ENSP00000346012	9606.ENSP00000341885	0	0.770	0	0	0.770
RPL36AL	RPS21	9606.ENSP00000346012	9606.ENSP00000345957	0	0.770	0	0	0.770
RPL36AL	RPS6	9606.ENSP00000346012	9606.ENSP00000369757	0	0.769	0	0	0.769
RPL36AL	RPS29	9606.ENSP00000346012	9606.ENSP00000379339	0	0.770	0	0	0.770
RPL36AL	RPLP1	9606.ENSP00000346012	9606.ENSP00000346037	0	0.770	0	0	0.770
RPL36AL	RPLP0	9606.ENSP00000346012	9606.ENSP00000449328	0	0.770	0	0	0.770
RPL36AL	RPS3A	9606.ENSP00000346012	9606.ENSP00000346050	0	0.770	0	0	0.770
RPL36AL	RPS8	9606.ENSP00000346012	9606.ENSP00000379888	0	0.770	0	0	0.770
RPL36AL	UBA52	9606.ENSP00000346012	9606.ENSP00000388107	0	0.770	0	0	0.770
RPL36AL	RPS26	9606.ENSP00000346012	9606.ENSP00000348849	0	0.770	0	0	0.770
RPL36AL	RPS25	9606.ENSP00000346012	9606.ENSP00000435096	0	0.770	0	0	0.770
RPL36AL	RPS24	9606.ENSP00000346012	9606.ENSP00000414321	0	0.770	0	0	0.770
RPL36AL	RPL39	9606.ENSP00000346012	9606.ENSP00000355315	0	0.770	0	0	0.770
RPL36AL	RPS5	9606.ENSP00000346012	9606.ENSP00000472985	0	0.770	0	0	0.770
RPL36AL	RPS28	9606.ENSP00000346012	9606.ENSP00000472469	0	0.770	0	0	0.770
RPL36AL	RPS19	9606.ENSP00000346012	9606.ENSP00000470972	0	0.770	0	0	0.770
RPL36AL	RPL7A	9606.ENSP00000346012	9606.ENSP00000361076	0	0.770	0	0	0.770
RPL36AL	RPS18	9606.ENSP00000346012	9606.ENSP00000393241	0	0.770	0	0	0.770
RPL36AL	RPS20	9606.ENSP00000346012	9606.ENSP00000429374	0	0.770	0	0	0.770
RPL36AL	RPS4X	9606.ENSP00000346012	9606.ENSP00000362744	0	0.770	0	0	0.770
RPL36AL	RPS17	9606.ENSP00000346012	9606.ENSP00000346046	0	0.770	0	0	0.770
RPL36AL	RPS13	9606.ENSP00000346012	9606.ENSP00000435777	0	0.770	0	0	0.770
RPL36AL	RPL37A	9606.ENSP00000346012	9606.ENSP00000418082	0	0.791	0	0	0.791
RPL36AL	RPS14	9606.ENSP00000346012	9606.ENSP00000385958	0	0.791	0	0	0.791
RPL36AL	RPL9	9606.ENSP00000346012	9606.ENSP00000400467	0	0.770	0	0.260	0.822
RPL36AL	RPS27	9606.ENSP00000346012	9606.ENSP00000357555	0	0.894	0	0	0.894
RPL36AL	RPS15	9606.ENSP00000346012	9606.ENSP00000467466	0	0.918	0	0	0.918
RPL37	RPS12	9606.ENSP00000274242	9606.ENSP00000230050	0	0.987	0	0	0.987
RPL37	RPS16	9606.ENSP00000274242	9606.ENSP00000251453	0	0.987	0	0	0.987
RPL37	RPL8	9606.ENSP00000274242	9606.ENSP00000262584	0	0.987	0	0.261	0.990
RPL37	SRP14	9606.ENSP00000274242	9606.ENSP00000267884	0	0.825	0	0	0.825
RPL37	RPS11	9606.ENSP00000274242	9606.ENSP00000270625	0	0.992	0	0	0.992
RPL37	RPS27A	9606.ENSP00000274242	9606.ENSP00000272317	0	0.987	0	0	0.987
RPL37	RPS27L	9606.ENSP00000274242	9606.ENSP00000331019	0	0.789	0	0	0.789
RPL37	RPS27	9606.ENSP00000274242	9606.ENSP00000357555	0	0.955	0	0	0.955
RPL37	RPS3	9606.ENSP00000274242	9606.ENSP00000278572	0	0.959	0	0	0.959
RPL37	RPLP2	9606.ENSP00000274242	9606.ENSP00000322419	0	0.978	0	0	0.978
RPL37	RPLP0	9606.ENSP00000274242	9606.ENSP00000449328	0	0.987	0	0	0.987
RPL37	RPL7A	9606.ENSP00000274242	9606.ENSP00000361076	0	0.987	0	0	0.987
RPL37	RPS18	9606.ENSP00000274242	9606.ENSP00000393241	0	0.987	0	0	0.987
RPL37	RPS4X	9606.ENSP00000274242	9606.ENSP00000362744	0	0.987	0	0	0.987
RPL37	RPS21	9606.ENSP00000274242	9606.ENSP00000345957	0	0.987	0	0	0.987
RPL37	RPS23	9606.ENSP00000274242	9606.ENSP00000296674	0	0.987	0	0	0.987
RPL37	RPL4	9606.ENSP00000274242	9606.ENSP00000311430	0	0.987	0	0	0.987
RPL37	RPS14	9606.ENSP00000274242	9606.ENSP00000385958	0	0.987	0	0	0.987
RPL37	RPL38	9606.ENSP00000274242	9606.ENSP00000309830	0	0.987	0	0	0.987
RPL37	RPL39	9606.ENSP00000274242	9606.ENSP00000355315	0	0.987	0	0	0.987
RPL37	RPS26	9606.ENSP00000274242	9606.ENSP00000348849	0	0.987	0	0	0.987
RPL37	RPS25	9606.ENSP00000274242	9606.ENSP00000435096	0	0.987	0	0	0.987
RPL37	RPL7	9606.ENSP00000274242	9606.ENSP00000339795	0	0.987	0	0	0.987
RPL37	RPS29	9606.ENSP00000274242	9606.ENSP00000379339	0	0.987	0	0	0.987
RPL37	RPLP1	9606.ENSP00000274242	9606.ENSP00000346037	0	0.987	0	0	0.987
RPL37	RPS8	9606.ENSP00000274242	9606.ENSP00000379888	0	0.987	0	0	0.987
RPL37	RPS28	9606.ENSP00000274242	9606.ENSP00000472469	0	0.987	0	0	0.987
RPL37	RPS5	9606.ENSP00000274242	9606.ENSP00000472985	0	0.987	0	0	0.987
RPL37	RPS2	9606.ENSP00000274242	9606.ENSP00000341885	0	0.987	0	0	0.987
RPL37	RPS3A	9606.ENSP00000274242	9606.ENSP00000346050	0	0.987	0	0	0.987
RPL37	RPS19	9606.ENSP00000274242	9606.ENSP00000470972	0	0.987	0	0	0.987
RPL37	RPS17	9606.ENSP00000274242	9606.ENSP00000346046	0	0.987	0	0	0.987
RPL37	RPS20	9606.ENSP00000274242	9606.ENSP00000429374	0	0.987	0	0	0.987
RPL37	RPS6	9606.ENSP00000274242	9606.ENSP00000369757	0	0.987	0	0	0.987
RPL37	RPS24	9606.ENSP00000274242	9606.ENSP00000414321	0	0.987	0	0	0.987
RPL37	RPL9	9606.ENSP00000274242	9606.ENSP00000400467	0	0.987	0	0	0.987
RPL37	RPS7	9606.ENSP00000274242	9606.ENSP00000339095	0	0.987	0	0	0.987
RPL37	UBA52	9606.ENSP00000274242	9606.ENSP00000388107	0	0.990	0	0	0.990
RPL37	RPS13	9606.ENSP00000274242	9606.ENSP00000435777	0	0.990	0	0	0.990
RPL37	RPL37A	9606.ENSP00000274242	9606.ENSP00000418082	0	0.990	0	0	0.990
RPL37	RPS15A	9606.ENSP00000274242	9606.ENSP00000318646	0	0.991	0	0	0.991
RPL37	RPS15	9606.ENSP00000274242	9606.ENSP00000467466	0	0.994	0	0	0.994
RPL37	RPS9	9606.ENSP00000274242	9606.ENSP00000302896	0	0.995	0	0	0.995
RPL37A	RPS12	9606.ENSP00000418082	9606.ENSP00000230050	0	0.995	0	0	0.995
RPL37A	RPS16	9606.ENSP00000418082	9606.ENSP00000251453	0	0.995	0	0	0.995
RPL37A	RPL8	9606.ENSP00000418082	9606.ENSP00000262584	0	0.995	0	0.294	0.996
RPL37A	SRP14	9606.ENSP00000418082	9606.ENSP00000267884	0	0.819	0	0	0.819
RPL37A	RPS11	9606.ENSP00000418082	9606.ENSP00000270625	0	0.995	0	0	0.995
RPL37A	RPS27A	9606.ENSP00000418082	9606.ENSP00000272317	0	0.995	0	0	0.995
RPL37A	RPS3	9606.ENSP00000418082	9606.ENSP00000278572	0	0.981	0	0	0.981
RPL37A	RPS23	9606.ENSP00000418082	9606.ENSP00000296674	0	0.995	0	0	0.995
RPL37A	RPS9	9606.ENSP00000418082	9606.ENSP00000302896	0	0.995	0	0	0.995
RPL37A	RPL38	9606.ENSP00000418082	9606.ENSP00000309830	0	0.995	0	0	0.995
RPL37A	RPL4	9606.ENSP00000418082	9606.ENSP00000311430	0	0.995	0	0	0.995
RPL37A	RPS15A	9606.ENSP00000418082	9606.ENSP00000318646	0	0.994	0	0	0.994
RPL37A	RPLP2	9606.ENSP00000418082	9606.ENSP00000322419	0	0.995	0	0	0.995
RPL37A	RPS27L	9606.ENSP00000418082	9606.ENSP00000331019	0	0.914	0	0	0.914
RPL37A	RPS7	9606.ENSP00000418082	9606.ENSP00000339095	0	0.995	0	0	0.995
RPL37A	RPL7	9606.ENSP00000418082	9606.ENSP00000339795	0	0.995	0	0	0.995
RPL37A	RPS2	9606.ENSP00000418082	9606.ENSP00000341885	0	0.996	0	0	0.996
RPL37A	RPS21	9606.ENSP00000418082	9606.ENSP00000345957	0	0.995	0	0	0.995
RPL37A	RPLP1	9606.ENSP00000418082	9606.ENSP00000346037	0	0.995	0	0	0.995
RPL37A	RPS17	9606.ENSP00000418082	9606.ENSP00000346046	0	0.995	0	0	0.995
RPL37A	RPS3A	9606.ENSP00000418082	9606.ENSP00000346050	0	0.995	0	0	0.995
RPL37A	RPS26	9606.ENSP00000418082	9606.ENSP00000348849	0	0.995	0	0	0.995
RPL37A	RPL39	9606.ENSP00000418082	9606.ENSP00000355315	0	0.992	0	0	0.992
RPL37A	RPS27	9606.ENSP00000418082	9606.ENSP00000357555	0	0.955	0	0	0.955
RPL37A	RPL7A	9606.ENSP00000418082	9606.ENSP00000361076	0	0.995	0	0	0.995
RPL37A	RPS4X	9606.ENSP00000418082	9606.ENSP00000362744	0	0.996	0	0	0.996
RPL37A	RPS6	9606.ENSP00000418082	9606.ENSP00000369757	0	0.995	0	0	0.995
RPL37A	RPS29	9606.ENSP00000418082	9606.ENSP00000379339	0	0.987	0	0	0.987
RPL37A	RPS8	9606.ENSP00000418082	9606.ENSP00000379888	0	0.995	0	0	0.995
RPL37A	RPS14	9606.ENSP00000418082	9606.ENSP00000385958	0	0.994	0	0	0.994
RPL37A	UBA52	9606.ENSP00000418082	9606.ENSP00000388107	0	0.987	0	0	0.987
RPL37A	RPS18	9606.ENSP00000418082	9606.ENSP00000393241	0	0.995	0	0	0.995
RPL37A	RPL9	9606.ENSP00000418082	9606.ENSP00000400467	0	0.996	0	0	0.996
RPL37A	RPS24	9606.ENSP00000418082	9606.ENSP00000414321	0	0.995	0	0	0.995
RPL37A	RPLP0	9606.ENSP00000418082	9606.ENSP00000449328	0	0.994	0	0	0.994
RPL37A	RPS28	9606.ENSP00000418082	9606.ENSP00000472469	0	0.995	0	0	0.995
RPL37A	RPS5	9606.ENSP00000418082	9606.ENSP00000472985	0	0.995	0	0	0.995
RPL37A	RPS19	9606.ENSP00000418082	9606.ENSP00000470972	0	0.995	0	0	0.995
RPL37A	RPS20	9606.ENSP00000418082	9606.ENSP00000429374	0	0.995	0	0	0.995
RPL37A	RPS13	9606.ENSP00000418082	9606.ENSP00000435777	0	0.995	0	0	0.995
RPL37A	RPS15	9606.ENSP00000418082	9606.ENSP00000467466	0	0.995	0	0	0.995
RPL37A	RPS25	9606.ENSP00000418082	9606.ENSP00000435096	0	0.995	0	0	0.995
RPL38	RPS12	9606.ENSP00000309830	9606.ENSP00000230050	0	0.996	0	0	0.996
[truncated: 858 more rows]
