# Supplementary material for: Single-cell RNA-sequencing data analysis reveals a highly correlated triphasic transcriptional response to SARS-CoV-2 infection
Source: Commun Biol. 2022 Nov 27;5:1302. doi: 10.1038/s42003-022-04253-4 (PMC9701238; doi:10.1038/s42003-022-04253-4)
Supplement: Supplementary file 8 — Supplementary Data 5 [file 42003_2022_4253_MOESM8_ESM.zip › Suppl_Data_5/kolmogorov_network_common_genes_p09_all.csv]

source	target	n_points	RMSD	pearson	p_pearson	wilcoxon	p_wilcoxon	kolmogorov	p_kolmogorov	cell
AASDHPPT	ARF5	118	3.14	0.9	4.05e-43	2186.5	2.04e-03	0.11	4.73e-01	hBECs
AASDHPPT	PSMA1	117	3.0	0.9	3.09e-43	2153.0	9.71e-04	0.11	4.67e-01	hBECs
AASDHPPT	SERINC3	117	3.1	0.9	3.05e-42	2013.5	2.26e-04	0.12	3.73e-01	hBECs
AASDHPPT	SRRM2	118	3.65	0.9	7.59e-44	1194.0	2.30e-09	0.18	4.74e-02	hBECs
ABCD3	ACTN4	119	2.91	0.9	2.35e-44	1936.0	3.75e-05	0.14	1.77e-01	hBECs
ABCD3	ALDH3A2	119	3.09	0.91	1.67e-46	1742.0	3.32e-06	0.1	5.83e-01	hBECs
ABCD3	C12orf57	119	3.21	0.9	4.80e-44	1299.0	4.78e-09	0.2	1.56e-02	hBECs
ABCD3	CDC42BPB	117	2.93	0.9	2.90e-42	2885.5	1.62e-01	0.15	1.69e-01	hBECs
ABCD3	COX17	118	2.9	0.9	2.36e-44	2451.0	6.50e-03	0.14	2.29e-01	hBECs
ABCD3	HACD3	119	2.87	0.9	8.11e-44	2438.0	2.68e-03	0.12	3.84e-01	hBECs
ABCD3	ISCU	117	2.77	0.9	1.14e-42	2818.5	2.49e-01	0.1	5.72e-01	hBECs
ABCD3	LAPTM4B	116	2.88	0.9	4.95e-42	2523.0	6.27e-02	0.08	8.78e-01	hBECs
ABCD3	MDH1	119	2.78	0.9	1.30e-43	3136.0	4.79e-01	0.11	4.78e-01	hBECs
ABCD3	MRPS36	117	2.73	0.9	3.10e-43	3052.5	5.25e-01	0.1	5.72e-01	hBECs
ABCD3	MTDH	118	2.82	0.9	8.37e-44	2080.0	1.91e-04	0.08	7.93e-01	hBECs
ABCD3	PDCD2	118	2.99	0.9	7.17e-43	2830.0	9.09e-02	0.11	4.73e-01	hBECs
ABCD3	PGLS	118	2.79	0.9	4.61e-43	3439.5	9.74e-01	0.08	7.93e-01	hBECs
ABCD3	PSMA4	118	3.34	0.9	5.17e-43	1063.5	8.30e-11	0.14	1.73e-01	hBECs
ABCD3	PSME2	119	3.74	0.9	2.53e-43	593.5	7.64e-15	0.16	9.63e-02	hBECs
ABCD3	SEC62	119	2.87	0.9	6.87e-44	2767.0	4.59e-02	0.16	9.63e-02	hBECs
ABCD3	SMARCA2	117	2.92	0.9	2.70e-43	1990.5	1.12e-04	0.1	5.72e-01	hBECs
ABCD3	SNU13	119	2.83	0.9	3.45e-44	2386.5	5.56e-03	0.14	1.77e-01	hBECs
ABCD3	TMED10	119	3.04	0.9	1.60e-43	1829.5	1.65e-05	0.18	4.90e-02	hBECs
ABCD3	TRAM1	118	2.83	0.9	3.60e-43	2393.5	2.70e-03	0.1	5.77e-01	hBECs
ABCD3	TSPAN6	118	2.82	0.9	1.03e-43	3383.0	8.52e-01	0.12	3.79e-01	hBECs
ABCD3	UQCC2	119	3.26	0.9	7.48e-43	1332.5	8.24e-09	0.13	2.33e-01	hBECs
ABHD2	ADGRF1	118	2.63	0.91	4.78e-45	1919.5	3.09e-05	0.12	3.79e-01	hBECs
ABHD2	AKR1C3	117	2.63	0.9	1.75e-43	2433.0	1.18e-02	0.09	7.89e-01	hBECs
ABHD2	ANXA4	118	2.74	0.9	1.99e-43	2301.5	1.76e-03	0.08	7.93e-01	hBECs
ABHD2	AP2M1	118	2.61	0.91	2.09e-46	1975.5	3.61e-04	0.15	1.28e-01	hBECs
ABHD2	AP2S1	118	2.74	0.92	9.28e-48	1305.5	5.32e-09	0.14	2.29e-01	hBECs
ABHD2	ARPC5	118	3.16	0.9	5.96e-43	1033.5	2.89e-11	0.2	1.50e-02	hBECs
ABHD2	ATP1A1	118	2.53	0.91	2.07e-45	3112.5	6.41e-01	0.08	8.84e-01	hBECs
ABHD2	ATP5F1B	118	2.44	0.92	1.43e-48	2292.5	1.62e-03	0.08	7.93e-01	hBECs
ABHD2	ATP5F1C	118	2.91	0.92	3.39e-48	736.0	1.09e-12	0.18	4.74e-02	hBECs
ABHD2	ATP5MC1	118	3.18	0.9	7.37e-43	1756.5	2.47e-06	0.08	7.93e-01	hBECs
ABHD2	ATP5PD	118	2.73	0.9	5.15e-44	1854.5	2.25e-05	0.14	2.29e-01	hBECs
ABHD2	ATP5PO	118	2.47	0.91	2.27e-46	2741.5	9.76e-02	0.06	9.86e-01	hBECs
ABHD2	ATP6AP1	117	2.72	0.9	1.12e-43	2056.0	3.58e-04	0.1	5.72e-01	hBECs
ABHD2	ATRAID	118	2.8	0.91	6.18e-45	1961.0	1.26e-04	0.14	1.73e-01	hBECs
ABHD2	C11orf58	118	2.7	0.9	7.14e-45	1791.5	1.02e-05	0.13	2.97e-01	hBECs
ABHD2	C1QBP	117	2.63	0.91	1.70e-45	3263.5	9.68e-01	0.1	5.72e-01	hBECs
ABHD2	CALM3	118	3.08	0.9	1.10e-42	1146.5	3.63e-10	0.14	1.73e-01	hBECs
ABHD2	CALR	118	3.01	0.91	8.25e-46	997.5	2.48e-11	0.19	3.29e-02	hBECs
ABHD2	CBX5	118	2.92	0.9	1.07e-42	2893.5	9.75e-02	0.11	4.73e-01	hBECs
ABHD2	CCT5	118	2.58	0.91	4.63e-47	2857.0	2.98e-01	0.08	7.93e-01	hBECs
ABHD2	CDK2AP1	118	2.7	0.9	5.30e-43	2760.0	1.87e-01	0.06	9.86e-01	hBECs
ABHD2	CEBPB	118	3.28	0.9	6.68e-43	1038.0	3.14e-11	0.17	6.73e-02	hBECs
ABHD2	CERS6	118	2.86	0.9	7.17e-43	2839.0	9.57e-02	0.05	9.98e-01	hBECs
ABHD2	CHD4	118	2.59	0.91	4.91e-45	2955.5	2.90e-01	0.09	6.87e-01	hBECs
ABHD2	CHURC1	118	2.93	0.9	1.15e-43	1228.0	8.80e-10	0.14	1.73e-01	hBECs
ABHD2	CIRBP	118	3.32	0.9	2.99e-43	782.0	3.85e-13	0.19	2.24e-02	hBECs
ABHD2	CLSTN1	118	2.93	0.9	1.90e-43	1564.5	2.86e-07	0.19	3.29e-02	hBECs
ABHD2	COPB1	118	3.37	0.9	1.16e-42	834.0	1.79e-12	0.19	3.29e-02	hBECs
ABHD2	CRIPT	118	2.83	0.9	7.59e-45	2829.0	1.58e-01	0.1	5.77e-01	hBECs
ABHD2	CTSH	117	2.99	0.9	2.61e-43	1164.5	1.38e-09	0.15	1.26e-01	hBECs
ABHD2	DEK	118	2.93	0.9	3.28e-43	1848.0	2.08e-05	0.16	9.38e-02	hBECs
ABHD2	DENR	118	2.7	0.9	1.32e-44	2883.5	2.65e-01	0.05	9.98e-01	hBECs
ABHD2	DHCR24	118	3.07	0.9	7.49e-44	1079.0	1.10e-10	0.17	6.73e-02	hBECs
ABHD2	EFCAB14	117	2.96	0.9	2.08e-43	1167.5	2.43e-09	0.19	3.17e-02	hBECs
ABHD2	EIF3K	118	2.41	0.91	1.96e-46	3205.5	8.39e-01	0.08	8.84e-01	hBECs
ABHD2	ENSA	118	2.36	0.92	1.16e-48	2662.5	4.42e-02	0.08	8.84e-01	hBECs
ABHD2	ENY2	118	2.73	0.9	1.49e-44	1971.0	5.65e-05	0.11	4.73e-01	hBECs
ABHD2	ERBB3	118	2.95	0.91	1.94e-46	1139.0	3.17e-10	0.17	6.73e-02	hBECs
ABHD2	ERH	118	2.59	0.9	1.49e-43	2720.5	4.68e-02	0.08	8.84e-01	hBECs
ABHD2	FKBP1A	118	2.63	0.9	1.81e-44	3068.5	4.57e-01	0.09	6.87e-01	hBECs
ABHD2	GSTO1	118	3.09	0.9	3.88e-44	1261.0	1.53e-09	0.18	4.74e-02	hBECs
ABHD2	HIGD2A	118	3.05	0.91	7.18e-47	820.0	8.22e-13	0.18	4.74e-02	hBECs
ABHD2	HMGN2	118	2.52	0.91	6.85e-45	2998.5	3.48e-01	0.09	6.87e-01	hBECs
ABHD2	HNRNPA1	118	2.42	0.91	6.31e-47	2528.0	3.41e-02	0.08	8.84e-01	hBECs
ABHD2	HNRNPA3	118	2.73	0.91	1.32e-46	1577.0	9.27e-07	0.13	2.97e-01	hBECs
ABHD2	HNRNPAB	118	2.83	0.9	1.63e-43	2769.0	1.50e-01	0.08	8.84e-01	hBECs
ABHD2	HSPA9	118	2.58	0.91	3.57e-46	2145.0	1.36e-03	0.08	8.84e-01	hBECs
ABHD2	INSR	118	3.15	0.91	1.53e-45	768.5	7.89e-13	0.18	4.74e-02	hBECs
ABHD2	ISCU	117	2.92	0.9	4.16e-43	1250.5	9.97e-09	0.15	1.69e-01	hBECs
ABHD2	ITGB1	118	3.22	0.9	1.89e-43	1355.5	1.19e-08	0.14	1.73e-01	hBECs
ABHD2	LAMTOR4	118	2.87	0.9	1.31e-42	1735.5	3.05e-06	0.14	1.73e-01	hBECs
ABHD2	LMNA	118	2.5	0.92	3.73e-48	1747.5	9.40e-06	0.1	5.77e-01	hBECs
ABHD2	LRP11	118	2.75	0.9	1.42e-42	1966.5	3.38e-05	0.12	3.79e-01	hBECs
ABHD2	LSM3	118	2.85	0.9	3.03e-44	2022.5	1.02e-04	0.14	1.73e-01	hBECs
ABHD2	LSM5	117	2.68	0.9	3.91e-42	3169.0	6.43e-01	0.04	1.00e+00	hBECs
ABHD2	LSM7	118	2.6	0.91	8.68e-47	2049.0	8.67e-05	0.15	1.28e-01	hBECs
ABHD2	LUC7L3	117	2.99	0.9	2.55e-42	1359.0	2.10e-08	0.13	2.92e-01	hBECs
ABHD2	MAP3K2	117	3.31	0.9	2.96e-43	828.5	1.60e-12	0.2	2.15e-02	hBECs
ABHD2	MDH1	118	2.74	0.9	6.44e-44	1777.5	8.56e-06	0.14	1.73e-01	hBECs
ABHD2	MDH2	118	3.02	0.9	2.92e-43	1273.0	1.87e-09	0.15	1.28e-01	hBECs
ABHD2	MIEN1	118	3.32	0.9	8.22e-43	900.5	2.40e-12	0.19	2.24e-02	hBECs
ABHD2	MMADHC	118	3.09	0.9	1.04e-42	1416.5	5.17e-08	0.19	3.29e-02	hBECs
ABHD2	MOB1A	118	2.95	0.9	1.58e-42	1612.0	3.42e-07	0.16	9.38e-02	hBECs
ABHD2	MRPL21	118	2.96	0.9	6.78e-43	2591.0	2.71e-02	0.14	1.73e-01	hBECs
ABHD2	MRPL41	118	2.36	0.91	2.70e-47	3314.0	9.53e-01	0.08	8.84e-01	hBECs
ABHD2	MRPL51	118	2.61	0.9	1.31e-43	2424.0	1.10e-02	0.08	7.93e-01	hBECs
ABHD2	MRPS21	118	2.57	0.9	3.71e-43	3109.0	3.52e-01	0.07	9.51e-01	hBECs
ABHD2	MSI2	118	2.55	0.91	1.20e-45	2255.0	1.74e-02	0.09	6.87e-01	hBECs
ABHD2	MYH9	118	3.3	0.9	1.80e-43	943.5	9.01e-12	0.19	3.29e-02	hBECs
ABHD2	MYOF	117	2.97	0.9	2.79e-44	1128.5	2.64e-10	0.18	4.59e-02	hBECs
ABHD2	NCL	118	2.69	0.92	3.71e-48	1690.0	1.01e-06	0.12	3.79e-01	hBECs
ABHD2	NDUFA11	117	2.44	0.91	2.21e-45	3024.5	2.45e-01	0.09	7.89e-01	hBECs
ABHD2	NDUFB1	118	2.59	0.9	1.56e-43	2854.0	2.31e-01	0.11	4.73e-01	hBECs
ABHD2	NDUFV2	118	2.84	0.9	1.43e-43	1528.5	2.80e-07	0.15	1.28e-01	hBECs
ABHD2	NONO	118	3.23	0.9	1.78e-44	890.5	5.41e-12	0.2	1.50e-02	hBECs
ABHD2	NUCKS1	118	2.96	0.9	1.48e-43	1262.0	2.60e-09	0.18	4.74e-02	hBECs
ABHD2	OCIAD2	117	2.54	0.91	4.83e-46	2003.5	3.15e-04	0.12	3.73e-01	hBECs
ABHD2	PGLS	118	2.71	0.91	1.70e-45	1659.0	1.09e-06	0.12	3.79e-01	hBECs
ABHD2	PIN4	117	2.92	0.9	1.99e-42	1827.5	1.00e-05	0.16	9.14e-02	hBECs
ABHD2	POLR2K	118	2.51	0.92	1.13e-47	2042.5	8.07e-05	0.11	4.73e-01	hBECs
ABHD2	PRDX2	118	2.64	0.9	1.24e-43	2836.0	1.25e-01	0.13	2.97e-01	hBECs
ABHD2	PSMA2	118	2.85	0.91	1.39e-46	1222.0	1.33e-09	0.18	4.74e-02	hBECs
ABHD2	PSMA7	118	2.52	0.91	4.59e-45	2372.5	4.93e-03	0.1	5.77e-01	hBECs
ABHD2	PSMB3	118	2.72	0.91	6.49e-45	2088.0	5.01e-04	0.1	5.77e-01	hBECs
ABHD2	PSMD8	118	3.23	0.9	2.23e-43	943.0	5.38e-12	0.19	3.29e-02	hBECs
ABHD2	PSME1	118	2.59	0.9	1.75e-44	2374.0	2.27e-03	0.11	4.73e-01	hBECs
ABHD2	PTMS	118	3.16	0.9	3.26e-44	1532.5	1.79e-07	0.11	4.73e-01	hBECs
ABHD2	RAN	118	2.57	0.92	1.78e-48	1570.5	8.46e-07	0.11	4.73e-01	hBECs
ABHD2	RBX1	118	2.57	0.9	6.80e-43	3310.5	7.01e-01	0.06	9.86e-01	hBECs
ABHD2	RCC2	117	2.87	0.9	3.53e-42	2333.5	3.51e-03	0.11	4.67e-01	hBECs
ABHD2	REEP5	118	2.63	0.9	2.32e-43	2373.5	1.06e-02	0.11	4.73e-01	hBECs
ABHD2	RPL22L1	118	2.65	0.9	1.24e-42	2495.0	1.91e-02	0.08	8.84e-01	hBECs
ABHD2	RTRAF	118	2.72	0.91	5.40e-46	1551.5	2.37e-07	0.15	1.28e-01	hBECs
ABHD2	RWDD1	118	2.42	0.91	3.89e-47	2400.0	2.86e-03	0.09	6.87e-01	hBECs
ABHD2	S100A16	118	3.0	0.9	6.82e-44	1199.0	4.18e-09	0.16	9.38e-02	hBECs
ABHD2	SLC25A5	118	2.45	0.91	9.62e-46	3113.5	4.41e-01	0.06	9.86e-01	hBECs
ABHD2	SLC25A6	118	2.63	0.9	2.80e-43	2717.5	3.32e-02	0.1	5.77e-01	hBECs
ABHD2	SMIM19	118	2.6	0.91	1.62e-45	2345.0	5.73e-03	0.09	6.87e-01	hBECs
ABHD2	SNRPD1	118	2.49	0.91	6.50e-45	3316.0	9.58e-01	0.06	9.86e-01	hBECs
ABHD2	SRP72	117	3.07	0.9	2.48e-42	1650.0	9.59e-07	0.16	9.14e-02	hBECs
ABHD2	SRP9	118	2.74	0.91	3.70e-46	1345.5	1.69e-08	0.13	2.97e-01	hBECs
ABHD2	SRSF2	118	2.81	0.9	1.09e-43	2959.5	1.39e-01	0.08	7.93e-01	hBECs
ABHD2	SRSF5	118	2.55	0.9	2.05e-44	2673.0	4.73e-02	0.09	6.87e-01	hBECs
ABHD2	SRSF9	117	3.25	0.91	1.11e-44	818.0	2.15e-12	0.2	2.15e-02	hBECs
ABHD2	SSBP1	118	2.49	0.91	3.28e-45	3316.5	9.59e-01	0.04	1.00e+00	hBECs
ABHD2	SSRP1	117	2.83	0.91	3.56e-45	2222.5	1.90e-03	0.11	4.67e-01	hBECs
ABHD2	TAF10	118	2.54	0.91	2.98e-45	2309.5	4.21e-03	0.08	8.84e-01	hBECs
ABHD2	TALDO1	117	2.61	0.9	3.19e-43	2224.5	1.35e-02	0.08	8.81e-01	hBECs
ABHD2	TAX1BP3	118	2.98	0.9	5.62e-43	2044.0	1.29e-04	0.14	2.29e-01	hBECs
ABHD2	TMBIM4	118	2.38	0.91	2.58e-47	2900.5	1.75e-01	0.1	5.77e-01	hBECs
ABHD2	TMCO1	116	2.46	0.92	4.38e-48	2623.0	4.69e-02	0.09	7.84e-01	hBECs
ABHD2	TMEM219	118	2.8	0.9	2.48e-44	1419.5	1.49e-07	0.14	1.73e-01	hBECs
ABHD2	TOMM5	118	2.67	0.9	1.34e-42	3297.5	6.75e-01	0.07	9.51e-01	hBECs
ABHD2	TPR	118	2.65	0.91	1.13e-45	1961.5	1.26e-04	0.13	2.97e-01	hBECs
ABHD2	TRAPPC5	118	2.83	0.9	3.31e-43	1578.0	5.72e-07	0.14	2.29e-01	hBECs
ABHD2	TSG101	117	2.81	0.91	1.96e-45	1887.0	2.09e-05	0.15	1.69e-01	hBECs
ABHD2	UBE4A	114	3.21	0.9	3.57e-41	1607.0	1.62e-05	0.16	1.17e-01	hBECs
ABHD2	UBXN4	118	2.9	0.91	4.22e-45	1160.5	4.63e-10	0.14	1.73e-01	hBECs
ABHD2	UQCC2	118	2.66	0.9	3.21e-43	2693.5	2.82e-02	0.07	9.51e-01	hBECs
ABHD2	VAMP2	118	2.69	0.9	5.40e-44	2302.5	1.18e-03	0.09	6.87e-01	hBECs
ABHD2	VPS35	118	2.77	0.9	3.50e-43	1608.5	5.36e-07	0.12	3.79e-01	hBECs
ABHD2	ZBTB7A	118	2.82	0.9	5.56e-44	1690.0	1.01e-06	0.14	1.73e-01	hBECs
ABHD2	ZNHIT1	117	3.01	0.9	6.27e-43	1199.5	2.52e-09	0.18	4.59e-02	hBECs
ABRACL	ACTR3	118	2.66	0.92	1.22e-47	2129.0	2.07e-04	0.08	8.84e-01	hBECs
ABRACL	ADSS2	118	2.83	0.9	3.64e-43	2838.0	2.73e-01	0.12	3.79e-01	hBECs
ABRACL	ARF1	118	3.76	0.9	1.16e-43	718.5	1.06e-13	0.2	1.50e-02	hBECs
ABRACL	ARF3	118	2.78	0.91	1.65e-45	2439.5	5.91e-03	0.08	8.84e-01	hBECs
ABRACL	ARPC5	118	3.01	0.9	1.11e-42	1908.0	2.69e-05	0.11	4.73e-01	hBECs
ABRACL	ATP5MC1	119	3.42	0.91	1.00e-46	999.5	2.57e-11	0.18	4.90e-02	hBECs
ABRACL	ATP6AP1	117	2.59	0.91	3.73e-46	3138.5	6.94e-01	0.09	7.89e-01	hBECs
ABRACL	BLOC1S1	118	3.06	0.9	9.18e-43	2071.0	2.70e-04	0.16	9.38e-02	hBECs
ABRACL	BUD31	118	2.94	0.9	7.66e-43	2101.0	2.40e-04	0.11	4.73e-01	hBECs
ABRACL	C12orf57	118	3.4	0.9	4.29e-43	1100.0	9.58e-11	0.17	6.73e-02	hBECs
ABRACL	C1QBP	118	2.92	0.9	3.26e-43	2388.0	2.57e-03	0.09	6.87e-01	hBECs
ABRACL	CAPNS1	118	2.81	0.91	1.24e-45	2020.5	6.29e-05	0.12	3.79e-01	hBECs
ABRACL	CAT	116	2.83	0.9	5.08e-43	3314.0	9.53e-01	0.1	5.66e-01	hBECs
ABRACL	CCT8	118	2.86	0.91	6.03e-45	1899.0	3.85e-05	0.09	6.87e-01	hBECs
ABRACL	CD164	118	3.45	0.91	6.36e-46	1099.5	9.49e-11	0.16	9.38e-02	hBECs
ABRACL	CLTC	119	2.92	0.9	3.23e-44	1997.0	4.81e-05	0.12	3.84e-01	hBECs
ABRACL	CMIP	117	3.33	0.9	3.43e-43	1056.5	7.31e-11	0.17	6.54e-02	hBECs
ABRACL	CPNE3	118	3.45	0.9	2.19e-43	1038.0	3.13e-11	0.19	3.29e-02	hBECs
ABRACL	EFCAB14	117	2.86	0.9	1.24e-42	2257.5	5.80e-03	0.09	7.89e-01	hBECs
ABRACL	EIF3A	118	2.83	0.9	1.08e-43	3361.0	9.30e-01	0.11	4.73e-01	hBECs
ABRACL	EIF3F	118	3.01	0.91	6.02e-45	1562.5	2.78e-07	0.14	1.73e-01	hBECs
ABRACL	EIF3K	118	2.75	0.92	3.08e-48	1932.0	2.23e-04	0.14	1.73e-01	hBECs
ABRACL	EMP2	118	2.69	0.91	4.82e-45	3117.0	4.47e-01	0.06	9.86e-01	hBECs
ABRACL	ENY2	118	2.67	0.91	1.78e-45	3096.5	5.06e-01	0.06	9.86e-01	hBECs
ABRACL	EPS8	118	2.79	0.9	2.47e-43	3418.5	9.28e-01	0.1	5.77e-01	hBECs
ABRACL	FKBP1A	118	2.75	0.91	2.24e-45	2214.5	7.66e-04	0.12	3.79e-01	hBECs
ABRACL	FKBP8	118	3.05	0.9	1.61e-42	1840.5	1.18e-05	0.11	4.73e-01	hBECs
ABRACL	GNG12	117	3.01	0.9	2.46e-44	1603.0	8.16e-07	0.14	2.25e-01	hBECs
ABRACL	GSTO1	118	2.95	0.9	1.51e-42	2136.0	3.46e-04	0.08	8.84e-01	hBECs
ABRACL	HNRNPA1	118	2.73	0.91	1.57e-45	2733.5	6.92e-02	0.12	3.79e-01	hBECs
ABRACL	IFI27L2	118	2.86	0.91	6.36e-45	2011.5	5.68e-05	0.11	4.73e-01	hBECs
ABRACL	ILF2	118	2.56	0.92	4.72e-48	3266.5	7.27e-01	0.08	8.84e-01	hBECs
ABRACL	KLF3	118	3.17	0.9	5.40e-44	1341.0	9.44e-09	0.15	1.28e-01	hBECs
ABRACL	LAMTOR4	118	2.73	0.9	7.91e-45	2705.5	5.82e-02	0.08	8.84e-01	hBECs
ABRACL	LAPTM4B	116	2.88	0.9	5.67e-42	3245.0	9.27e-01	0.07	9.47e-01	hBECs
ABRACL	LGALS3BP	118	3.33	0.9	6.33e-44	1162.5	2.87e-10	0.19	2.24e-02	hBECs
ABRACL	LMNA	118	2.79	0.9	2.58e-43	3076.5	4.71e-01	0.08	7.93e-01	hBECs
ABRACL	LSM3	118	2.59	0.92	1.45e-47	2696.0	2.25e-01	0.07	9.51e-01	hBECs
ABRACL	LSM7	118	2.81	0.9	7.34e-43	3150.0	6.06e-01	0.07	9.51e-01	hBECs
ABRACL	MDH1	118	2.7	0.9	7.48e-45	3008.5	2.89e-01	0.07	9.51e-01	hBECs
ABRACL	MDH2	119	2.69	0.91	8.88e-48	2080.0	1.22e-04	0.08	7.97e-01	hBECs
ABRACL	MRFAP1	118	3.1	0.9	1.62e-42	1816.5	8.70e-06	0.11	4.73e-01	hBECs
ABRACL	MRPL33	118	3.11	0.9	9.49e-43	1681.0	2.40e-06	0.11	4.73e-01	hBECs
ABRACL	MRPL51	118	2.65	0.91	2.35e-46	2632.5	4.99e-02	0.1	5.77e-01	hBECs
ABRACL	MXD4	117	2.96	0.9	2.96e-42	3155.5	7.30e-01	0.09	6.82e-01	hBECs
ABRACL	MYOF	117	2.84	0.9	1.64e-43	2130.0	3.25e-04	0.14	2.25e-01	hBECs
ABRACL	NDUFA5	118	2.85	0.9	1.25e-42	2968.5	1.89e-01	0.06	9.86e-01	hBECs
ABRACL	NDUFB7	118	3.1	0.9	1.24e-42	1625.0	1.11e-06	0.14	1.73e-01	hBECs
ABRACL	NDUFS4	118	2.91	0.91	3.20e-47	1458.5	3.57e-08	0.15	1.28e-01	hBECs
ABRACL	NUCKS1	118	2.84	0.9	3.42e-44	2241.0	9.93e-04	0.09	6.87e-01	hBECs
ABRACL	OCIAD2	117	2.63	0.91	7.94e-46	3137.5	8.12e-01	0.09	6.82e-01	hBECs
ABRACL	PAIP2	118	3.32	0.9	3.93e-43	981.5	3.06e-11	0.19	3.29e-02	hBECs
ABRACL	PAPSS1	117	2.96	0.9	3.93e-42	3000.0	2.79e-01	0.06	9.86e-01	hBECs
ABRACL	PHB	118	3.04	0.9	2.36e-43	2771.5	1.53e-01	0.09	6.87e-01	hBECs
ABRACL	PLP2	116	3.35	0.9	8.67e-42	1263.5	4.44e-09	0.16	8.90e-02	hBECs
ABRACL	PPA1	117	3.13	0.9	3.37e-44	1537.5	3.19e-07	0.16	9.14e-02	hBECs
ABRACL	PRDX6	118	3.17	0.9	3.91e-43	1742.0	3.32e-06	0.12	3.79e-01	hBECs
ABRACL	PRRC2B	117	2.88	0.9	3.07e-42	3146.0	7.10e-01	0.05	9.98e-01	hBECs
ABRACL	PSMA3	119	2.89	0.9	2.08e-44	2580.5	3.52e-02	0.13	2.33e-01	hBECs
ABRACL	PSMA5	118	2.8	0.9	6.19e-44	2338.5	3.67e-03	0.11	4.73e-01	hBECs
ABRACL	PTPMT1	118	2.86	0.9	2.33e-43	2482.5	2.46e-02	0.08	7.93e-01	hBECs
ABRACL	RAB22A	116	3.35	0.9	1.72e-43	997.5	1.14e-10	0.16	8.90e-02	hBECs
ABRACL	RANBP1	118	2.89	0.9	5.68e-43	2178.5	8.20e-04	0.11	4.73e-01	hBECs
ABRACL	RPL6	118	3.08	0.9	4.36e-43	1838.0	7.07e-06	0.11	4.73e-01	hBECs
ABRACL	SARAF	118	2.93	0.9	1.52e-43	3090.0	4.04e-01	0.13	2.97e-01	hBECs
ABRACL	SCP2	118	2.83	0.9	8.46e-43	2869.5	2.49e-01	0.06	9.86e-01	hBECs
ABRACL	SELENOS	118	2.72	0.91	1.62e-45	2135.0	8.11e-04	0.07	9.51e-01	hBECs
ABRACL	SERINC3	118	2.91	0.9	2.87e-43	2424.0	3.52e-03	0.08	7.93e-01	hBECs
ABRACL	SIVA1	118	3.03	0.9	2.87e-43	1681.5	2.41e-06	0.11	4.73e-01	hBECs
ABRACL	SLC38A1	118	2.92	0.9	6.09e-43	2732.0	6.86e-02	0.06	9.86e-01	hBECs
ABRACL	SLC44A1	117	2.64	0.91	7.86e-46	3003.0	2.23e-01	0.08	8.81e-01	hBECs
ABRACL	SLIRP	118	3.11	0.91	2.90e-46	1343.0	5.85e-09	0.17	6.73e-02	hBECs
ABRACL	SNRPD3	118	2.87	0.9	1.35e-42	3332.5	8.68e-01	0.06	9.86e-01	hBECs
ABRACL	SNU13	118	2.99	0.9	1.50e-42	1732.5	1.25e-05	0.11	4.73e-01	hBECs
ABRACL	SNX7	116	3.27	0.9	3.62e-43	1348.5	4.92e-08	0.17	6.35e-02	hBECs
ABRACL	SPCS2	118	3.24	0.9	9.24e-45	1242.0	3.10e-09	0.18	4.74e-02	hBECs
ABRACL	SRP9	118	2.76	0.91	6.46e-45	2744.0	7.38e-02	0.08	7.93e-01	hBECs
ABRACL	SRSF9	117	3.04	0.92	3.66e-47	1708.0	2.11e-06	0.14	2.25e-01	hBECs
ABRACL	STRAP	117	2.74	0.9	1.85e-44	2797.5	7.53e-02	0.05	9.98e-01	hBECs
ABRACL	TM9SF3	118	3.29	0.9	1.06e-42	1259.5	4.16e-09	0.15	1.28e-01	hBECs
ABRACL	TMBIM4	118	2.92	0.9	7.34e-43	2455.0	9.76e-03	0.16	9.38e-02	hBECs
ABRACL	TNKS1BP1	115	3.09	0.91	1.92e-44	1195.0	3.90e-09	0.13	2.83e-01	hBECs
ABRACL	TPR	118	2.77	0.9	1.21e-43	3373.5	9.57e-01	0.07	9.51e-01	hBECs
ABRACL	TRAPPC5	118	2.69	0.91	2.71e-46	2702.5	7.75e-02	0.08	7.93e-01	hBECs
ABRACL	TRIR	118	2.86	0.9	6.43e-43	2993.5	2.13e-01	0.09	6.87e-01	hBECs
ABRACL	TRMT112	118	3.2	0.9	8.88e-43	1788.5	3.75e-06	0.14	2.29e-01	hBECs
ABRACL	TSG101	117	2.7	0.91	1.36e-45	2966.5	3.04e-01	0.06	9.86e-01	hBECs
ABRACL	TWF1	118	2.97	0.9	5.17e-44	1908.5	2.71e-05	0.13	2.97e-01	hBECs
ABRACL	UBXN1	118	3.39	0.9	1.43e-42	1168.0	3.16e-10	0.17	6.73e-02	hBECs
ABRACL	UQCC2	118	3.03	0.9	5.46e-44	1517.0	3.90e-07	0.14	1.73e-01	hBECs
ABRACL	UXT	118	3.25	0.9	7.23e-44	1255.0	2.31e-09	0.14	2.29e-01	hBECs
ABRACL	VPS29	118	2.78	0.91	1.52e-45	2237.0	9.55e-04	0.08	7.93e-01	hBECs
ABRACL	XRCC6	118	2.88	0.9	9.70e-43	2606.5	7.86e-02	0.11	4.73e-01	hBECs
ACADM	ATP5F1A	119	3.01	0.9	4.97e-43	2059.5	3.71e-04	0.13	3.02e-01	hBECs
ACADM	ATRAID	118	2.82	0.9	8.71e-45	2765.0	1.12e-01	0.08	7.93e-01	hBECs
ACADM	CIRBP	118	3.39	0.9	6.89e-43	1317.5	1.08e-08	0.14	1.73e-01	hBECs
ACADM	DPM3	118	3.27	0.9	3.04e-44	1242.0	1.86e-09	0.16	9.38e-02	hBECs
ACADM	GNG12	117	3.35	0.9	3.81e-42	1243.5	1.91e-09	0.16	9.14e-02	hBECs
ACADM	GRSF1	119	2.87	0.9	4.19e-45	2623.5	1.21e-02	0.11	4.78e-01	hBECs
ACADM	HSPA9	119	2.88	0.9	4.18e-43	3050.5	4.27e-01	0.09	6.92e-01	hBECs
ACADM	ISCA2	117	3.19	0.9	1.34e-42	1390.5	2.62e-07	0.15	1.69e-01	hBECs
ACADM	MOB1A	118	2.94	0.9	7.07e-44	2047.0	3.25e-04	0.08	7.93e-01	hBECs
ACADM	NSD3	119	3.39	0.9	3.65e-44	1081.0	1.14e-10	0.16	9.63e-02	hBECs
ACADM	PBX1	118	3.32	0.9	8.27e-43	1391.5	3.50e-08	0.15	1.28e-01	hBECs
ACADM	PDIA3	118	2.96	0.9	3.41e-43	2308.5	1.30e-02	0.13	2.97e-01	hBECs
ACADM	PHACTR2	120	3.5	0.9	1.78e-43	1133.0	1.72e-10	0.17	7.12e-02	hBECs
ACADM	PIN4	117	2.85	0.9	2.72e-44	2135.0	4.20e-03	0.09	6.82e-01	hBECs
ACADM	PTPMT1	119	2.75	0.91	7.56e-46	3407.5	6.67e-01	0.07	9.52e-01	hBECs
ACADM	RPL22L1	119	2.68	0.91	6.31e-47	3081.0	4.78e-01	0.13	2.33e-01	hBECs
ACADM	SF3B2	118	3.16	0.9	5.16e-43	1679.0	8.72e-07	0.14	2.29e-01	hBECs
ACADM	SLC39A6	117	2.95	0.9	3.48e-43	2947.0	3.50e-01	0.05	9.98e-01	hBECs
ACADM	SMARCA2	118	2.85	0.9	8.38e-44	2758.5	1.42e-01	0.1	5.77e-01	hBECs
ACADM	SMARCA5	119	2.83	0.9	3.33e-44	3021.0	4.68e-01	0.09	6.92e-01	hBECs
ACADM	STRN	117	3.59	0.9	3.14e-42	984.0	3.20e-11	0.18	4.59e-02	hBECs
ACADM	TMED10	120	3.53	0.9	3.27e-43	1198.0	1.90e-10	0.18	3.52e-02	hBECs
ACADVL	ACTN4	119	2.41	0.9	8.57e-44	3149.0	8.38e-01	0.05	9.98e-01	hBECs
ACADVL	ADGRF1	118	2.85	0.9	1.76e-42	1407.0	1.61e-08	0.1	5.77e-01	hBECs
ACADVL	AHCYL1	119	2.56	0.91	2.21e-46	1469.0	1.91e-07	0.13	3.02e-01	hBECs
ACADVL	AKR1A1	116	2.53	0.91	2.19e-44	3004.5	8.86e-01	0.07	9.47e-01	hBECs
ACADVL	AKR1C3	118	2.72	0.92	7.05e-48	1169.5	5.41e-10	0.16	9.38e-02	hBECs
ACADVL	AP2S1	118	2.28	0.92	3.69e-50	1852.5	3.51e-05	0.08	7.93e-01	hBECs
ACADVL	APRT	118	3.12	0.91	5.34e-46	909.5	7.81e-12	0.14	1.73e-01	hBECs
ACADVL	ARL1	118	2.41	0.91	3.33e-47	3011.5	3.67e-01	0.09	6.87e-01	hBECs
ACADVL	ATP5F1D	118	3.08	0.9	1.35e-44	785.0	4.09e-13	0.18	4.74e-02	hBECs
ACADVL	ATP5PO	118	2.92	0.92	1.32e-47	890.0	5.36e-12	0.15	1.28e-01	hBECs
ACADVL	ATP6V1A	118	3.49	0.9	1.03e-42	1272.5	8.61e-09	0.14	2.29e-01	hBECs
ACADVL	AURKAIP1	118	3.34	0.9	3.98e-43	737.0	1.55e-13	0.17	6.73e-02	hBECs
ACADVL	BDH2	116	2.98	0.9	1.61e-42	1980.0	2.44e-04	0.1	5.66e-01	hBECs
ACADVL	BSG	119	2.96	0.9	3.53e-44	1740.5	5.30e-06	0.11	4.78e-01	hBECs
ACADVL	BTF3L4	119	2.64	0.9	1.44e-44	2372.0	3.32e-03	0.08	7.97e-01	hBECs
ACADVL	C1QBP	117	3.37	0.91	9.43e-46	899.5	3.89e-12	0.15	1.26e-01	hBECs
ACADVL	CAMTA1	118	2.72	0.9	2.14e-43	1604.0	3.06e-07	0.14	1.73e-01	hBECs
ACADVL	CBX3	118	2.87	0.9	4.86e-43	2098.5	3.62e-04	0.1	5.77e-01	hBECs
ACADVL	CCDC186	119	2.5	0.9	5.24e-44	2649.0	1.46e-02	0.09	6.92e-01	hBECs
ACADVL	CCT3	119	3.31	0.92	9.30e-49	678.0	1.73e-14	0.18	4.90e-02	hBECs
ACADVL	CD47	117	2.93	0.9	8.61e-44	1597.0	7.50e-07	0.12	3.73e-01	hBECs
ACADVL	CD81	118	2.38	0.91	2.90e-45	1950.5	7.06e-05	0.08	7.93e-01	hBECs
ACADVL	CDC26	118	3.04	0.9	1.37e-42	1627.0	1.14e-06	0.1	5.77e-01	hBECs
ACADVL	CEP350	119	2.72	0.9	6.97e-45	1912.5	1.10e-05	0.14	1.77e-01	hBECs
ACADVL	CERS6	119	3.43	0.9	4.92e-44	1048.5	1.05e-10	0.15	1.32e-01	hBECs
ACADVL	CHURC1	119	2.48	0.9	4.39e-44	2124.5	7.29e-04	0.08	8.87e-01	hBECs
ACADVL	CIAO2B	118	2.44	0.9	1.94e-43	2501.5	1.40e-02	0.1	5.77e-01	hBECs
ACADVL	CLSTN1	118	2.48	0.92	1.66e-48	1915.5	1.18e-04	0.09	6.87e-01	hBECs
ACADVL	CMPK1	118	2.17	0.92	1.80e-48	2516.0	1.09e-02	0.08	7.93e-01	hBECs
ACADVL	CNIH4	117	2.7	0.9	1.16e-43	3034.5	2.57e-01	0.08	8.81e-01	hBECs
ACADVL	CNPY2	118	3.52	0.91	2.71e-45	735.0	2.43e-13	0.19	3.29e-02	hBECs
ACADVL	COX7A2L	116	2.71	0.9	2.72e-42	2189.5	4.67e-03	0.11	4.62e-01	hBECs
ACADVL	CPD	119	3.04	0.9	2.32e-43	1226.5	8.58e-10	0.1	5.83e-01	hBECs
ACADVL	CTSH	118	2.39	0.9	2.06e-44	2044.0	4.87e-04	0.11	4.73e-01	hBECs
ACADVL	CUTA	119	2.37	0.91	6.00e-47	3373.5	7.13e-01	0.08	8.87e-01	hBECs
ACADVL	DAD1	118	2.39	0.9	1.10e-42	3314.5	8.29e-01	0.08	7.93e-01	hBECs
ACADVL	DBNDD2	118	2.6	0.9	2.65e-43	2890.5	1.27e-01	0.1	5.77e-01	hBECs
ACADVL	DMAC1	118	3.26	0.9	2.73e-43	1703.0	8.51e-06	0.14	1.73e-01	hBECs
ACADVL	EFCAB14	117	2.51	0.91	8.48e-46	2059.0	5.70e-04	0.09	7.89e-01	hBECs
ACADVL	EIF2S2	119	2.61	0.9	2.45e-44	1953.5	2.90e-05	0.11	4.78e-01	hBECs
ACADVL	EIF3D	119	2.5	0.9	6.89e-45	2246.0	2.37e-03	0.11	4.78e-01	hBECs
ACADVL	EIF3G	119	2.81	0.9	6.62e-43	1892.0	5.64e-05	0.1	5.83e-01	hBECs
ACADVL	EIF3H	119	2.51	0.9	4.81e-43	2920.0	1.13e-01	0.07	9.52e-01	hBECs
ACADVL	EIF3M	118	2.71	0.9	1.05e-42	3149.0	7.16e-01	0.08	7.93e-01	hBECs
ACADVL	ENSA	119	3.05	0.9	8.82e-45	950.0	1.69e-11	0.16	9.63e-02	hBECs
ACADVL	ENY2	119	3.04	0.9	4.87e-44	1391.0	3.48e-08	0.11	4.78e-01	hBECs
ACADVL	EPHA2	119	2.7	0.9	3.19e-44	1870.0	1.05e-05	0.17	6.93e-02	hBECs
ACADVL	EPRS1	116	3.11	0.9	4.46e-42	1577.5	1.53e-06	0.1	5.66e-01	hBECs
ACADVL	ERBB3	118	2.65	0.9	7.09e-43	2421.0	2.20e-02	0.08	7.93e-01	hBECs
ACADVL	F11R	119	2.08	0.92	1.10e-50	3284.5	5.44e-01	0.1	5.83e-01	hBECs
ACADVL	FZD6	119	3.32	0.9	2.06e-43	1419.5	9.00e-08	0.13	3.02e-01	hBECs
ACADVL	GCC2	119	2.83	0.9	4.83e-43	1243.0	1.89e-09	0.19	2.33e-02	hBECs
ACADVL	GCHFR	116	2.46	0.9	6.91e-43	2138.5	1.28e-03	0.08	8.78e-01	hBECs
ACADVL	GHITM	119	2.65	0.91	9.11e-46	2366.0	1.41e-03	0.08	7.97e-01	hBECs
ACADVL	GMCL1	117	3.14	0.9	7.68e-43	2030.5	6.51e-04	0.12	3.73e-01	hBECs
ACADVL	GNB2	119	2.6	0.9	4.22e-44	3084.0	3.95e-01	0.08	7.97e-01	hBECs
ACADVL	GNG12	118	2.45	0.92	8.71e-48	3380.5	9.73e-01	0.07	9.51e-01	hBECs
ACADVL	GSTK1	118	2.94	0.9	5.07e-43	1505.0	7.21e-08	0.11	4.73e-01	hBECs
ACADVL	HNRNPA1	119	2.79	0.91	2.01e-46	938.0	1.35e-11	0.16	9.63e-02	hBECs
ACADVL	HNRNPU	119	3.27	0.92	5.12e-50	512.0	5.08e-16	0.2	1.56e-02	hBECs
ACADVL	HSP90B1	119	3.11	0.9	6.88e-43	2654.0	5.74e-02	0.2	1.56e-02	hBECs
ACADVL	HSPA9	119	2.95	0.9	1.35e-44	1292.5	4.30e-09	0.14	1.77e-01	hBECs
ACADVL	IDS	118	2.26	0.91	1.45e-46	3292.0	7.81e-01	0.07	9.51e-01	hBECs
ACADVL	IL18	119	2.23	0.91	1.86e-47	3230.5	5.48e-01	0.08	8.87e-01	hBECs
ACADVL	ISCU	117	2.35	0.92	4.56e-48	1813.5	3.48e-05	0.09	6.82e-01	hBECs
ACADVL	ITGB1	119	2.36	0.92	3.30e-48	2790.5	3.87e-02	0.17	6.93e-02	hBECs
ACADVL	JOSD2	118	3.0	0.91	1.39e-46	963.5	2.18e-11	0.14	1.73e-01	hBECs
ACADVL	KDELR1	119	3.2	0.9	1.37e-43	577.5	3.36e-15	0.21	1.03e-02	hBECs
ACADVL	KLF3	119	2.44	0.9	3.36e-43	2735.5	1.65e-01	0.08	7.97e-01	hBECs
ACADVL	LAMP1	118	2.67	0.92	1.32e-47	1512.0	2.19e-07	0.11	4.73e-01	hBECs
ACADVL	LAMTOR2	118	2.49	0.91	1.38e-45	1798.5	1.80e-05	0.08	7.93e-01	hBECs
ACADVL	LAMTOR5	119	2.7	0.9	1.53e-44	1372.5	1.56e-08	0.13	3.02e-01	hBECs
ACADVL	LDHB	119	2.93	0.9	5.62e-44	1392.0	1.28e-08	0.11	4.78e-01	hBECs
ACADVL	LITAF	119	2.65	0.91	2.67e-46	1171.5	9.33e-10	0.13	2.33e-01	hBECs
ACADVL	LMNA	118	2.5	0.92	3.98e-48	1456.0	3.44e-08	0.12	3.79e-01	hBECs
ACADVL	LRP10	119	2.36	0.92	4.81e-49	1821.0	2.39e-05	0.08	8.87e-01	hBECs
ACADVL	LUC7L3	118	2.55	0.91	6.92e-45	2411.0	4.65e-03	0.08	7.93e-01	hBECs
ACADVL	MAP3K2	118	2.49	0.9	4.57e-43	3329.0	8.60e-01	0.09	6.87e-01	hBECs
ACADVL	METAP2	119	2.95	0.9	2.38e-44	2166.5	1.98e-04	0.11	4.78e-01	hBECs
ACADVL	MFSD1	117	3.23	0.9	4.92e-43	1554.5	1.11e-06	0.13	2.92e-01	hBECs
ACADVL	MMADHC	118	2.73	0.9	1.72e-42	2362.5	1.40e-02	0.08	7.93e-01	hBECs
ACADVL	MPZL2	118	2.91	0.9	3.82e-44	875.5	6.69e-12	0.19	2.24e-02	hBECs
ACADVL	MRPL14	119	2.49	0.9	1.78e-43	2247.5	2.40e-03	0.11	4.78e-01	hBECs
ACADVL	MRPL33	119	2.32	0.91	5.96e-46	3310.0	5.90e-01	0.06	9.87e-01	hBECs
ACADVL	MRPL34	116	3.03	0.9	5.16e-43	2093.0	1.24e-03	0.1	5.66e-01	hBECs
ACADVL	MRPL41	119	3.2	0.9	2.53e-43	649.0	9.47e-15	0.2	1.56e-02	hBECs
ACADVL	MRPL51	119	3.04	0.9	3.82e-43	1100.0	1.60e-10	0.16	9.63e-02	hBECs
ACADVL	MRPL52	118	3.02	0.9	7.88e-44	1333.5	8.38e-09	0.13	2.97e-01	hBECs
ACADVL	MZT2B	119	2.57	0.91	1.59e-47	1303.0	8.51e-09	0.15	1.32e-01	hBECs
ACADVL	NANS	117	2.41	0.9	5.29e-43	3289.0	7.74e-01	0.08	8.81e-01	hBECs
ACADVL	NARS1	119	2.91	0.9	6.96e-43	1764.0	2.73e-06	0.1	5.83e-01	hBECs
ACADVL	NBDY	118	2.55	0.9	2.90e-43	2386.0	8.08e-03	0.08	8.84e-01	hBECs
ACADVL	NDUFA2	118	2.64	0.91	1.73e-47	1241.0	1.83e-09	0.15	1.28e-01	hBECs
ACADVL	NDUFB4	119	2.57	0.9	1.65e-43	1927.0	8.51e-05	0.11	4.78e-01	hBECs
ACADVL	NDUFB5	119	2.4	0.91	1.30e-46	2547.5	3.90e-02	0.07	9.52e-01	hBECs
ACADVL	NDUFB9	117	3.16	0.9	7.35e-44	1092.5	2.33e-10	0.13	2.92e-01	hBECs
ACADVL	NDUFS2	117	2.51	0.92	5.17e-48	2771.5	1.16e-01	0.08	8.81e-01	hBECs
ACADVL	NEDD8	118	2.88	0.91	2.71e-45	941.5	8.67e-12	0.18	4.74e-02	hBECs
ACADVL	NOP53	118	2.56	0.9	4.14e-43	2208.5	1.10e-03	0.09	6.87e-01	hBECs
ACADVL	NR2F6	118	3.09	0.91	1.29e-45	969.5	6.76e-11	0.16	9.38e-02	hBECs
ACADVL	OCEL1	117	2.99	0.9	7.35e-43	1495.0	2.82e-07	0.13	2.92e-01	hBECs
ACADVL	OCIAD2	118	2.73	0.9	3.19e-43	1230.0	7.06e-09	0.11	4.73e-01	hBECs
ACADVL	P4HB	119	2.51	0.91	2.60e-45	2117.0	2.84e-04	0.1	5.83e-01	hBECs
ACADVL	PDCD4	118	3.06	0.9	1.38e-43	1239.5	4.96e-09	0.13	2.97e-01	hBECs
ACADVL	PDIA3	119	2.64	0.91	4.97e-46	2028.0	4.33e-05	0.09	6.92e-01	hBECs
ACADVL	PDIA6	118	2.36	0.91	4.30e-47	1728.0	1.24e-04	0.1	5.77e-01	hBECs
ACADVL	PEBP1	117	2.79	0.91	2.94e-46	921.0	5.87e-12	0.18	4.59e-02	hBECs
ACADVL	PET100	118	2.67	0.91	9.25e-47	1773.5	5.02e-06	0.1	5.77e-01	hBECs
ACADVL	PGLS	118	2.46	0.91	7.51e-46	1628.0	1.16e-06	0.12	3.79e-01	hBECs
ACADVL	PIN4	117	2.71	0.91	2.87e-45	1489.0	2.58e-07	0.1	5.72e-01	hBECs
ACADVL	PLP2	116	2.42	0.9	1.06e-42	2204.0	2.35e-02	0.1	5.66e-01	hBECs
ACADVL	PNKD	119	2.63	0.91	2.50e-45	2337.5	2.45e-03	0.08	7.97e-01	hBECs
ACADVL	PRDX3	118	2.76	0.9	3.47e-43	1833.5	1.08e-05	0.08	7.93e-01	hBECs
ACADVL	PRDX6	118	2.37	0.9	6.65e-43	3113.5	5.36e-01	0.08	7.93e-01	hBECs
ACADVL	PROM2	116	3.08	0.9	1.26e-43	1191.0	3.65e-09	0.14	2.20e-01	hBECs
ACADVL	PSMA7	119	2.96	0.9	7.71e-43	1313.5	2.18e-09	0.16	9.63e-02	hBECs
ACADVL	PSMB6	118	3.34	0.91	3.30e-46	784.0	4.01e-13	0.16	9.38e-02	hBECs
ACADVL	PSMC5	118	3.27	0.91	5.17e-45	1088.0	5.98e-10	0.13	2.97e-01	hBECs
ACADVL	RBM3	116	2.52	0.9	5.09e-44	2411.5	2.89e-02	0.06	9.85e-01	hBECs
ACADVL	RCN2	119	3.36	0.9	8.03e-44	1180.5	1.09e-09	0.14	1.77e-01	hBECs
ACADVL	RER1	118	2.37	0.91	7.86e-47	2237.5	4.86e-03	0.08	8.84e-01	hBECs
ACADVL	REXO2	118	3.16	0.9	2.26e-44	971.0	9.11e-12	0.16	9.38e-02	hBECs
ACADVL	RNPEP	118	3.06	0.9	3.52e-44	2430.5	8.01e-03	0.09	6.87e-01	hBECs
ACADVL	RPAIN	118	2.91	0.9	9.16e-43	3285.0	8.89e-01	0.11	4.73e-01	hBECs
ACADVL	S100A16	118	2.34	0.91	6.36e-45	2217.0	7.85e-04	0.11	4.73e-01	hBECs
ACADVL	SDHC	118	3.17	0.9	7.23e-45	936.5	4.76e-12	0.17	6.73e-02	hBECs
ACADVL	SF3B1	119	2.2	0.92	3.76e-50	2583.0	1.82e-02	0.07	9.52e-01	hBECs
ACADVL	SFT2D1	118	2.77	0.9	4.37e-44	2596.5	2.00e-02	0.13	2.97e-01	hBECs
ACADVL	SLC25A6	119	2.79	0.9	4.70e-44	936.5	2.17e-11	0.13	3.02e-01	hBECs
ACADVL	SLC44A1	117	3.0	0.9	1.47e-42	1778.5	8.67e-06	0.13	2.92e-01	hBECs
ACADVL	SLC6A14	119	2.89	0.9	1.93e-43	1314.5	2.21e-09	0.16	9.63e-02	hBECs
ACADVL	SLK	119	3.23	0.9	1.20e-43	602.0	5.68e-15	0.18	4.90e-02	hBECs
ACADVL	SOWAHC	117	3.13	0.91	2.60e-45	1147.5	1.03e-09	0.16	9.14e-02	hBECs
ACADVL	SRP9	119	2.52	0.9	1.12e-44	1901.5	9.65e-06	0.1	5.83e-01	hBECs
ACADVL	SSBP1	119	3.06	0.92	2.68e-48	715.0	3.70e-14	0.18	4.90e-02	hBECs
ACADVL	SSNA1	117	2.93	0.9	2.33e-44	1423.0	2.61e-07	0.11	4.67e-01	hBECs
ACADVL	SSR2	118	2.55	0.91	3.79e-45	1412.5	1.34e-07	0.12	3.79e-01	hBECs
ACADVL	SUMO1	118	2.28	0.91	8.44e-46	3095.0	4.12e-01	0.07	9.51e-01	hBECs
ACADVL	THOC7	119	2.93	0.9	6.87e-44	1583.0	2.26e-07	0.12	3.84e-01	hBECs
ACADVL	TIAL1	118	2.64	0.91	2.66e-45	2306.0	4.08e-03	0.11	4.73e-01	hBECs
ACADVL	TKT	119	2.66	0.9	1.09e-43	1531.5	2.92e-07	0.13	3.02e-01	hBECs
ACADVL	TM9SF2	118	2.79	0.9	6.73e-44	1529.0	7.66e-07	0.09	6.87e-01	hBECs
ACADVL	TMED2	118	2.34	0.91	3.59e-47	3305.0	8.08e-01	0.07	9.51e-01	hBECs
ACADVL	TMED4	117	2.38	0.92	2.85e-48	2713.5	4.47e-02	0.09	7.89e-01	hBECs
ACADVL	TMEM167A	118	2.48	0.91	1.42e-45	3191.5	4.79e-01	0.08	7.93e-01	hBECs
ACADVL	TMEM179B	117	2.82	0.91	4.09e-45	1483.5	1.44e-07	0.11	4.67e-01	hBECs
ACADVL	TMEM219	119	2.43	0.91	4.49e-46	1873.5	1.10e-05	0.13	2.33e-01	hBECs
ACADVL	TMEM238	119	2.78	0.9	7.57e-43	2045.0	5.25e-05	0.09	6.92e-01	hBECs
ACADVL	TMEM50A	119	2.75	0.9	3.42e-43	1636.5	7.95e-07	0.09	6.92e-01	hBECs
ACADVL	TNKS1BP1	114	2.64	0.91	1.29e-45	2863.0	3.82e-01	0.11	4.50e-01	hBECs
ACADVL	TOMM5	118	3.31	0.91	1.06e-45	735.0	1.48e-13	0.18	4.74e-02	hBECs
ACADVL	TRAM1	118	2.35	0.92	1.41e-47	2421.5	4.34e-02	0.08	7.93e-01	hBECs
ACADVL	TRMT112	119	2.4	0.9	2.15e-43	3302.0	9.27e-01	0.08	7.97e-01	hBECs
ACADVL	TSPAN6	118	2.53	0.91	3.95e-45	1673.5	8.08e-07	0.16	9.38e-02	hBECs
ACADVL	TST	116	3.16	0.9	2.42e-43	1441.5	3.45e-07	0.13	2.88e-01	hBECs
ACADVL	TTC9	117	2.89	0.91	3.91e-45	672.5	1.76e-13	0.17	6.54e-02	hBECs
ACADVL	UAP1	117	2.72	0.9	4.72e-43	3220.0	7.48e-01	0.08	8.81e-01	hBECs
ACADVL	UQCRC1	117	2.88	0.91	6.68e-45	2031.5	6.58e-04	0.1	5.72e-01	hBECs
ACADVL	VPS13C	118	3.26	0.9	6.46e-43	1069.5	9.24e-11	0.14	1.73e-01	hBECs
ACADVL	VPS28	119	2.7	0.91	5.26e-46	1690.5	1.02e-06	0.1	5.83e-01	hBECs
ACADVL	XRCC6	119	3.22	0.9	5.51e-43	1295.5	2.71e-09	0.16	9.63e-02	hBECs
ACADVL	ZCRB1	118	2.74	0.9	2.15e-44	1959.5	4.94e-05	0.08	7.93e-01	hBECs
ACADVL	ZKSCAN1	118	2.75	0.9	2.57e-43	1601.5	1.31e-06	0.16	9.38e-02	hBECs
ACADVL	ZMAT2	119	2.88	0.91	1.09e-45	1529.5	2.83e-07	0.11	4.78e-01	hBECs
ACBD3	ANP32A	117	3.2	0.9	2.27e-42	980.5	4.99e-11	0.18	4.59e-02	hBECs
ACBD3	BIK	116	2.42	0.9	3.01e-42	2667.5	6.25e-02	0.09	6.76e-01	hBECs
ACBD3	GNG12	116	2.94	0.9	5.06e-43	1163.5	3.79e-09	0.15	1.66e-01	hBECs
ACBD3	MAP3K8	117	2.45	0.9	5.20e-44	1960.5	1.96e-04	0.13	2.92e-01	hBECs
ACBD3	PJA2	117	2.51	0.9	1.68e-43	2796.0	1.33e-01	0.09	6.82e-01	hBECs
ACBD3	PSAP	116	2.73	0.9	6.08e-42	1275.5	1.51e-08	0.16	1.23e-01	hBECs
ACBD3	RBM8A	117	2.77	0.91	4.74e-47	957.5	1.17e-11	0.18	4.59e-02	hBECs
ACBD3	SH3BGRL	117	3.35	0.9	2.36e-42	1015.0	3.43e-11	0.16	9.14e-02	hBECs
ACIN1	AGRN	117	3.0	0.9	7.25e-43	2289.0	1.11e-02	0.1	5.72e-01	hBECs
ACIN1	ATP2B4	116	3.36	0.9	4.87e-42	1004.0	7.75e-11	0.14	2.20e-01	hBECs
ACIN1	ATP5PB	117	3.04	0.9	8.80e-43	1749.5	5.96e-06	0.19	3.17e-02	hBECs
ACIN1	COPA	117	2.82	0.9	2.29e-42	2641.5	9.71e-02	0.07	9.49e-01	hBECs
ACIN1	EFCAB14	116	2.8	0.9	6.75e-42	3037.0	5.99e-01	0.06	9.85e-01	hBECs
ACIN1	FAM133B	118	2.88	0.91	6.15e-45	2520.5	2.30e-02	0.14	1.73e-01	hBECs
ACIN1	LAPTM4B	116	2.78	0.91	2.86e-44	2174.0	4.05e-03	0.09	7.84e-01	hBECs
ACIN1	LMNA	117	2.58	0.91	7.94e-47	2916.5	3.07e-01	0.11	4.67e-01	hBECs
ACIN1	MRPL13	117	2.84	0.9	9.25e-43	3186.0	9.21e-01	0.06	9.86e-01	hBECs
ACIN1	NDUFS8	116	2.74	0.9	2.28e-43	2589.5	9.53e-02	0.09	6.76e-01	hBECs
ACIN1	PHIP	118	2.91	0.9	2.04e-43	2284.5	2.26e-03	0.19	3.29e-02	hBECs
ACIN1	PLP2	116	3.14	0.9	4.52e-42	1508.0	2.07e-07	0.13	2.88e-01	hBECs
ACIN1	PPP4R2	117	2.83	0.9	4.80e-43	2283.5	3.34e-03	0.09	7.89e-01	hBECs
ACIN1	REEP3	119	2.8	0.9	4.98e-45	3329.5	5.24e-01	0.1	5.83e-01	hBECs
ACIN1	RPL26L1	116	2.95	0.9	1.59e-43	1879.5	7.72e-05	0.16	8.90e-02	hBECs
ACIN1	RTN3	117	2.76	0.92	1.94e-47	1715.5	6.19e-06	0.09	7.89e-01	hBECs
ACIN1	SELENOS	118	2.86	0.9	1.67e-43	2869.0	1.93e-01	0.08	8.84e-01	hBECs
ACIN1	SKIL	118	2.92	0.9	1.85e-43	2181.5	3.58e-04	0.07	9.51e-01	hBECs
ACIN1	TOMM5	117	2.96	0.9	4.86e-44	1589.5	4.10e-07	0.2	2.15e-02	hBECs
ACIN1	TSPAN6	117	2.88	0.9	3.20e-42	2937.5	4.17e-01	0.14	2.25e-01	hBECs
ACIN1	VMA21	115	2.81	0.9	4.58e-43	3001.0	6.36e-01	0.08	8.75e-01	hBECs
ACO2	AKIRIN1	118	2.91	0.9	4.74e-44	2173.5	1.19e-03	0.08	7.93e-01	hBECs
ACO2	ARPC1B	118	3.04	0.9	1.13e-42	2073.0	1.13e-04	0.11	4.73e-01	hBECs
ACO2	CAPZA2	118	3.29	0.9	3.74e-43	1335.5	8.65e-09	0.18	4.74e-02	hBECs
ACO2	CAT	116	2.94	0.9	4.74e-42	2724.5	2.59e-01	0.07	9.47e-01	hBECs
ACO2	CCDC186	118	3.67	0.9	2.12e-44	825.0	5.52e-13	0.2	1.50e-02	hBECs
ACO2	CHMP4A	116	3.1	0.9	2.41e-43	2048.0	3.28e-04	0.16	8.90e-02	hBECs
ACO2	DDX46	117	2.99	0.9	3.62e-42	2745.0	2.24e-01	0.07	9.49e-01	hBECs
ACO2	DNAJA2	118	3.06	0.9	8.25e-43	1984.5	6.61e-05	0.11	4.73e-01	hBECs
ACO2	EFCAB14	117	3.08	0.9	6.42e-43	1882.0	5.01e-05	0.13	2.92e-01	hBECs
ACO2	EIF3H	118	3.63	0.9	3.10e-43	708.0	6.11e-13	0.19	2.24e-02	hBECs
ACO2	ENSA	118	2.67	0.91	1.66e-46	3378.0	8.42e-01	0.07	9.51e-01	hBECs
ACO2	ERGIC2	118	2.88	0.9	6.27e-44	2581.5	1.21e-01	0.06	9.86e-01	hBECs
ACO2	F11R	118	3.46	0.9	1.22e-42	1381.0	4.95e-08	0.16	9.38e-02	hBECs
ACO2	GCLM	118	2.9	0.9	2.80e-43	2493.0	3.71e-02	0.07	9.51e-01	hBECs
ACO2	GNG12	117	3.4	0.9	5.97e-43	1043.0	5.72e-11	0.18	4.59e-02	hBECs
ACO2	HNRNPA1	118	2.88	0.9	8.13e-44	3152.5	5.08e-01	0.08	7.93e-01	hBECs
ACO2	ITGB1	118	3.55	0.9	1.16e-44	1879.5	3.05e-05	0.14	1.73e-01	hBECs
ACO2	KPNA6	117	2.95	0.9	1.76e-42	2551.5	7.53e-02	0.07	9.49e-01	hBECs
ACO2	LGALS3BP	118	3.07	0.9	2.14e-44	1521.5	9.21e-08	0.11	4.73e-01	hBECs
ACO2	LMNA	118	2.77	0.91	3.57e-47	2482.5	1.21e-02	0.11	4.73e-01	hBECs
ACO2	MAP3K2	117	3.43	0.9	2.74e-42	1137.5	5.17e-10	0.17	6.54e-02	hBECs
ACO2	MCL1	118	2.88	0.9	2.92e-43	3175.0	5.48e-01	0.08	7.93e-01	hBECs
ACO2	METAP2	118	2.98	0.9	2.21e-43	2146.5	2.49e-04	0.14	2.29e-01	hBECs
ACO2	MRPL13	118	3.01	0.9	1.06e-42	2136.5	1.25e-03	0.13	2.97e-01	hBECs
ACO2	MYH9	118	3.35	0.9	1.05e-43	1193.5	1.36e-09	0.14	1.73e-01	hBECs
ACO2	NCL	118	3.21	0.9	9.81e-43	1616.5	6.01e-07	0.14	2.29e-01	hBECs
ACO2	NSD3	118	3.53	0.9	2.14e-43	995.0	3.94e-11	0.19	3.29e-02	hBECs
ACO2	NUDT21	116	3.55	0.9	1.22e-42	887.5	1.40e-11	0.18	4.45e-02	hBECs
ACO2	PDIA6	118	3.12	0.9	5.91e-43	1892.0	3.55e-05	0.1	5.77e-01	hBECs
ACO2	PIN4	117	2.94	0.9	1.12e-43	2146.5	9.10e-04	0.1	5.72e-01	hBECs
ACO2	PROM2	116	2.89	0.9	4.43e-42	3223.0	8.78e-01	0.09	6.76e-01	hBECs
ACO2	PSMA7	118	2.86	0.9	7.50e-44	3380.0	7.26e-01	0.08	8.84e-01	hBECs
ACO2	PTPMT1	118	2.86	0.9	3.60e-43	3129.5	4.68e-01	0.05	9.98e-01	hBECs
ACO2	PTTG1IP	117	3.39	0.9	1.68e-42	1379.0	2.88e-08	0.16	9.14e-02	hBECs
ACO2	RCN2	118	2.83	0.9	3.09e-44	2930.5	4.06e-01	0.04	1.00e+00	hBECs
ACO2	RPL22L1	118	2.88	0.9	1.01e-42	3320.0	6.09e-01	0.09	6.87e-01	hBECs
ACO2	RRBP1	118	3.52	0.9	2.93e-44	917.5	9.11e-12	0.17	6.73e-02	hBECs
ACO2	SFPQ	118	3.39	0.9	7.88e-43	1256.5	1.42e-09	0.18	4.74e-02	hBECs
ACO2	SMIM19	118	2.8	0.9	1.90e-44	2729.5	2.07e-01	0.05	9.98e-01	hBECs
ACO2	SOWAHC	117	2.91	0.9	3.40e-42	3244.0	9.25e-01	0.04	1.00e+00	hBECs
ACO2	SRP9	118	3.09	0.9	4.64e-43	2151.5	4.06e-04	0.1	5.77e-01	hBECs
ACO2	SSBP1	118	2.82	0.9	4.99e-44	3003.0	2.83e-01	0.07	9.51e-01	hBECs
ACO2	TAX1BP3	118	2.93	0.9	2.16e-44	2476.5	1.16e-02	0.14	1.73e-01	hBECs
ACO2	TMEM50A	118	2.98	0.9	1.46e-43	2353.0	4.17e-03	0.1	5.77e-01	hBECs
ACO2	TPR	118	2.92	0.9	3.75e-43	2608.0	5.84e-02	0.09	6.87e-01	hBECs
ACO2	TRMT112	118	3.55	0.9	3.15e-43	1219.0	3.52e-09	0.17	6.73e-02	hBECs
ACO2	TTC37	118	3.0	0.9	1.25e-43	2106.0	2.13e-03	0.09	6.87e-01	hBECs
ACO2	ZC3H15	118	2.87	0.92	1.29e-47	1692.5	2.80e-06	0.12	3.79e-01	hBECs
ACOT9	MAPK1	113	3.12	0.9	8.78e-41	2256.5	1.76e-02	0.18	5.79e-02	hBECs
ACOX1	AP2M1	117	3.22	0.9	2.88e-43	1723.0	4.21e-06	0.14	2.25e-01	hBECs
ACOX1	ICMT	117	3.42	0.9	1.37e-43	1147.0	1.02e-09	0.16	9.14e-02	hBECs
ACOX1	IRF6	116	3.7	0.9	7.61e-42	1445.0	2.20e-07	0.19	3.06e-02	hBECs
ACOX1	PGD	116	2.85	0.91	1.72e-44	2461.0	2.96e-02	0.09	7.84e-01	hBECs
ACOX1	PSME1	117	3.28	0.9	1.52e-43	1675.0	1.35e-06	0.18	4.59e-02	hBECs
ACOX1	RNPEP	117	3.09	0.9	9.99e-43	2680.5	4.97e-02	0.07	9.49e-01	hBECs
ACOX1	RPN1	115	3.17	0.9	1.10e-41	1659.0	7.69e-06	0.15	1.62e-01	hBECs
ACP1	ATP6V0C	117	2.67	0.9	1.66e-42	3188.0	8.00e-01	0.07	9.49e-01	hBECs
ACP1	CEBPD	118	3.61	0.91	1.02e-46	1998.5	1.92e-04	0.18	4.74e-02	hBECs
ACP1	DGUOK	117	2.74	0.9	2.30e-42	2694.0	2.23e-01	0.07	9.49e-01	hBECs
ACP1	TMED2	117	2.72	0.9	3.54e-42	2631.0	9.12e-02	0.09	6.82e-01	hBECs
ACP1	UGCG	118	3.58	0.9	1.51e-42	1204.0	1.63e-09	0.17	6.73e-02	hBECs
ACSL3	ALDH3A2	119	3.13	0.9	1.13e-43	1825.5	1.57e-05	0.12	3.84e-01	hBECs
ACSL3	CAMLG	119	2.99	0.91	1.87e-45	1306.0	1.93e-09	0.21	1.03e-02	hBECs
ACSL3	CHIC2	120	2.82	0.9	2.08e-43	3195.0	3.97e-01	0.07	9.54e-01	hBECs
ACSL3	CKAP4	115	3.12	0.9	1.82e-41	2871.0	2.50e-01	0.09	7.80e-01	hBECs
ACSL3	CMAS	117	2.95	0.9	2.06e-42	1557.5	7.02e-07	0.15	1.69e-01	hBECs
ACSL3	COA3	118	2.61	0.92	1.03e-47	1737.0	3.11e-06	0.1	5.77e-01	hBECs
ACSL3	COPB1	118	2.85	0.9	1.18e-44	1452.0	8.92e-08	0.14	2.29e-01	hBECs
ACSL3	CROT	115	3.02	0.91	3.12e-46	2767.0	1.94e-01	0.1	5.60e-01	hBECs
ACSL3	CYCS	121	3.23	0.91	1.11e-46	1002.5	3.57e-12	0.19	2.50e-02	hBECs
ACSL3	DNAJB6	120	2.84	0.9	4.12e-44	1767.5	1.75e-06	0.1	5.88e-01	hBECs
ACSL3	DRAP1	118	2.73	0.92	5.56e-48	1391.0	1.59e-07	0.2	1.50e-02	hBECs
ACSL3	FIBP	118	2.96	0.9	9.44e-43	2762.5	1.10e-01	0.09	6.87e-01	hBECs
ACSL3	FKBP1A	120	2.74	0.9	1.16e-44	2203.5	6.88e-04	0.1	5.88e-01	hBECs
ACSL3	GLO1	116	2.78	0.9	1.15e-42	2268.5	6.38e-03	0.09	6.76e-01	hBECs
ACSL3	GRN	119	2.77	0.9	8.27e-44	2011.5	5.68e-05	0.13	3.02e-01	hBECs
ACSL3	GSR	116	2.93	0.9	1.81e-42	2549.5	2.01e-02	0.13	2.88e-01	hBECs
ACSL3	GTF3C6	119	2.74	0.91	2.04e-46	1891.0	3.50e-05	0.08	7.97e-01	hBECs
ACSL3	HNRNPDL	121	2.56	0.9	4.90e-45	3105.5	5.22e-01	0.08	8.05e-01	hBECs
ACSL3	IARS2	119	2.73	0.9	1.23e-43	2930.0	2.02e-01	0.08	8.87e-01	hBECs
ACSL3	IQGAP1	120	2.82	0.91	2.62e-48	1118.0	2.20e-10	0.17	5.05e-02	hBECs
ACSL3	LRRFIP1	118	3.3	0.9	7.90e-43	788.5	4.38e-13	0.19	3.29e-02	hBECs
ACSL3	LSM2	119	2.86	0.9	4.36e-43	2673.0	4.73e-02	0.08	7.97e-01	hBECs
ACSL3	LSM3	119	2.79	0.9	6.37e-43	3328.5	9.86e-01	0.08	8.87e-01	hBECs
ACSL3	LSM6	118	2.97	0.9	1.16e-42	2401.5	1.90e-02	0.08	7.93e-01	hBECs
ACSL3	LSM7	120	2.61	0.9	1.18e-44	3168.5	3.58e-01	0.1	5.88e-01	hBECs
ACSL3	MARCHF6	120	2.57	0.91	1.07e-45	3261.0	5.03e-01	0.07	9.54e-01	hBECs
ACSL3	MIEN1	118	2.66	0.92	7.28e-48	1374.0	2.66e-08	0.14	2.29e-01	hBECs
ACSL3	MRPS15	118	2.96	0.9	3.46e-43	1907.5	4.27e-05	0.13	2.97e-01	hBECs
ACSL3	MSRB2	117	2.85	0.91	1.17e-44	2639.5	3.79e-02	0.13	2.92e-01	hBECs
ACSL3	MYO1B	120	2.66	0.9	2.93e-44	2858.0	1.40e-01	0.03	1.00e+00	hBECs
ACSL3	NDUFA7	119	2.72	0.9	7.04e-43	2158.0	6.68e-04	0.13	2.33e-01	hBECs
ACSL3	NONO	120	2.89	0.9	3.56e-44	1688.0	3.66e-07	0.11	4.84e-01	hBECs
ACSL3	NUCKS1	120	2.62	0.9	2.78e-45	2077.0	4.46e-04	0.1	5.88e-01	hBECs
ACSL3	PDCD6	119	2.61	0.91	1.77e-46	1816.0	1.40e-05	0.1	5.83e-01	hBECs
ACSL3	PLP2	117	2.9	0.92	3.51e-47	909.0	1.28e-11	0.18	4.59e-02	hBECs
ACSL3	PPIB	120	2.89	0.9	1.16e-44	1410.0	2.81e-08	0.17	7.12e-02	hBECs
ACSL3	PPIG	120	2.36	0.92	4.90e-49	2938.0	9.37e-02	0.06	9.87e-01	hBECs
ACSL3	PSMD9	117	2.76	0.9	2.22e-43	2158.0	2.33e-03	0.14	2.25e-01	hBECs
ACSL3	RAN	121	3.29	0.9	5.53e-44	961.5	4.60e-12	0.18	3.64e-02	hBECs
ACSL3	RANBP1	120	2.82	0.9	2.72e-43	2497.5	3.02e-03	0.07	9.54e-01	hBECs
ACSL3	RBBP7	118	2.82	0.91	6.29e-46	3374.5	9.59e-01	0.11	4.73e-01	hBECs
ACSL3	RNF130	117	2.73	0.9	2.31e-43	3047.5	5.15e-01	0.1	5.72e-01	hBECs
ACSL3	RPL22L1	120	2.61	0.9	1.08e-44	2844.5	7.37e-02	0.1	5.88e-01	hBECs
ACSL3	SLC30A9	114	2.91	0.9	4.09e-41	2534.5	4.94e-02	0.11	4.50e-01	hBECs
ACSL3	SLC39A6	118	2.62	0.92	4.25e-50	2577.5	4.78e-02	0.06	9.86e-01	hBECs
ACSL3	SLIRP	119	3.22	0.9	1.17e-43	1198.0	1.47e-09	0.16	9.63e-02	hBECs
ACSL3	SMAD5	120	2.6	0.9	2.57e-45	2605.5	1.05e-02	0.06	9.87e-01	hBECs
ACSL3	STOML2	119	2.86	0.9	3.44e-43	2534.0	2.54e-02	0.06	9.87e-01	hBECs
ACSL3	TM2D1	119	2.94	0.9	3.50e-43	1930.5	2.20e-05	0.13	3.02e-01	hBECs
ACSL3	TMEM134	116	3.13	0.9	1.87e-42	1024.0	1.12e-10	0.19	3.06e-02	hBECs
ACSL3	TNKS1BP1	115	2.99	0.91	3.53e-45	1273.0	8.67e-09	0.16	1.20e-01	hBECs
ACSL3	TWF1	119	2.97	0.9	4.69e-43	1829.0	3.89e-06	0.13	2.33e-01	hBECs
ACSL3	UBE2A	119	2.78	0.9	1.82e-43	2779.0	4.95e-02	0.06	9.87e-01	hBECs
ACSL3	UBE2L3	119	2.48	0.91	1.62e-46	2890.0	4.26e-01	0.04	1.00e+00	hBECs
ACSL3	UBE4A	114	2.94	0.9	5.62e-42	2498.0	7.27e-02	0.09	7.75e-01	hBECs
ACSL3	USP14	118	3.08	0.9	1.32e-42	3315.0	6.00e-01	0.09	6.87e-01	hBECs
ACSL3	VAMP2	120	2.57	0.9	2.06e-45	3352.5	7.88e-01	0.05	9.98e-01	hBECs
ACSL3	WDR83OS	120	2.83	0.9	7.36e-45	1391.5	7.59e-09	0.17	5.05e-02	hBECs
ACSL3	XIAP	118	2.76	0.9	1.57e-44	3140.5	5.87e-01	0.08	8.84e-01	hBECs
ACSL3	ZNHIT1	117	2.68	0.9	2.69e-43	2084.0	7.39e-04	0.1	5.72e-01	hBECs
ACTB	GLUL	122	1.68	0.91	6.84e-49	3206.5	3.35e-01	0.11	3.99e-01	hBECs
ACTB	H3-3A	121	2.73	0.9	2.78e-45	3228.5	6.50e-01	0.21	1.12e-02	hBECs
ACTB	HINT1	122	2.27	0.91	1.26e-48	3176.5	1.42e-01	0.07	8.96e-01	hBECs
ACTB	PTMA	122	1.71	0.92	3.55e-49	2656.5	1.54e-02	0.2	1.76e-02	hBECs
ACTG1	NACA	122	1.95	0.92	1.13e-50	2580.5	5.98e-03	0.17	5.37e-02	hBECs
ACTG1	RPL18	122	2.08	0.94	3.98e-56	3502.5	8.58e-01	0.15	1.41e-01	hBECs
ACTG1	UBC	122	2.02	0.9	4.32e-45	625.0	5.69e-15	0.2	1.76e-02	hBECs
ACTN4	ACTR2	119	2.58	0.9	7.71e-44	2068.5	2.63e-04	0.13	2.33e-01	hBECs
ACTN4	ACTR3	120	2.63	0.9	7.17e-45	2558.0	3.01e-02	0.07	8.90e-01	hBECs
ACTN4	ADGRF1	118	2.77	0.9	5.17e-44	1462.0	3.77e-08	0.11	4.73e-01	hBECs
ACTN4	AHCYL1	120	2.66	0.9	1.75e-43	1632.0	7.46e-07	0.11	4.84e-01	hBECs
ACTN4	AKR1C3	118	2.66	0.92	1.18e-49	1071.0	9.50e-11	0.15	1.28e-01	hBECs
ACTN4	ALDH3A2	119	3.6	0.92	6.89e-49	993.0	1.37e-11	0.16	9.63e-02	hBECs
ACTN4	ANAPC5	117	3.26	0.9	6.55e-44	1637.0	1.31e-06	0.11	4.67e-01	hBECs
ACTN4	ANP32A	119	2.68	0.9	2.35e-44	2724.5	1.18e-01	0.08	7.97e-01	hBECs
ACTN4	ANP32B	119	3.08	0.9	1.47e-43	748.0	7.23e-14	0.19	2.33e-02	hBECs
ACTN4	ANXA5	119	2.29	0.91	2.50e-45	3227.5	7.64e-01	0.06	9.87e-01	hBECs
ACTN4	AP2M1	119	2.72	0.92	1.78e-50	1361.0	7.81e-09	0.11	4.78e-01	hBECs
ACTN4	AP2S1	118	2.42	0.91	7.63e-47	2108.0	2.58e-04	0.11	4.73e-01	hBECs
ACTN4	APRT	118	2.88	0.93	1.13e-52	679.5	1.25e-13	0.15	1.28e-01	hBECs
ACTN4	ARF5	118	2.06	0.93	4.37e-52	2489.5	6.11e-03	0.06	9.86e-01	hBECs
ACTN4	ARGLU1	119	2.45	0.93	2.65e-51	2025.5	6.66e-05	0.12	3.84e-01	hBECs
ACTN4	ARHGEF12	118	2.81	0.9	2.70e-43	2076.0	1.04e-03	0.08	7.93e-01	hBECs
ACTN4	ARL6IP1	119	2.37	0.9	2.03e-43	2246.0	1.58e-03	0.09	6.92e-01	hBECs
ACTN4	ARL6IP4	119	2.77	0.91	6.73e-46	1293.0	2.60e-09	0.13	2.33e-01	hBECs
ACTN4	ARPC1A	119	2.47	0.92	1.46e-48	1324.5	4.34e-09	0.14	1.77e-01	hBECs
ACTN4	ARPC5L	119	2.73	0.91	3.33e-46	1936.0	2.35e-05	0.09	6.92e-01	hBECs
ACTN4	ATP1A1	119	3.19	0.91	6.24e-46	929.0	2.49e-12	0.17	6.93e-02	hBECs
ACTN4	ATP5F1C	119	2.43	0.9	5.05e-44	2641.0	7.19e-02	0.08	8.87e-01	hBECs
ACTN4	ATP5F1D	119	3.04	0.91	1.08e-45	842.5	7.78e-13	0.18	4.90e-02	hBECs
ACTN4	ATP5PD	119	2.78	0.9	2.74e-43	1672.0	7.92e-07	0.13	3.02e-01	hBECs
ACTN4	ATP5PO	119	2.81	0.93	3.41e-51	906.5	4.45e-12	0.16	9.63e-02	hBECs
ACTN4	ATP6V0E1	119	2.8	0.91	3.93e-46	1104.5	1.73e-10	0.17	6.93e-02	hBECs
ACTN4	ATP6V1F	119	2.28	0.91	4.74e-47	2497.5	9.46e-03	0.11	4.78e-01	hBECs
ACTN4	ATRAID	119	2.73	0.92	3.23e-49	1663.5	7.04e-07	0.1	5.83e-01	hBECs
ACTN4	AURKAIP1	118	3.26	0.9	1.28e-44	674.0	6.85e-14	0.18	4.74e-02	hBECs
ACTN4	BAG1	120	2.47	0.9	2.03e-45	2877.5	6.63e-02	0.17	5.05e-02	hBECs
ACTN4	BNIP2	118	3.02	0.9	6.74e-43	2974.5	3.14e-01	0.08	7.93e-01	hBECs
ACTN4	BOLA3	118	3.63	0.9	3.23e-44	860.5	1.11e-12	0.18	4.74e-02	hBECs
ACTN4	BRI3	119	2.98	0.91	8.37e-47	741.0	6.27e-14	0.2	1.56e-02	hBECs
ACTN4	BRK1	120	2.48	0.9	1.09e-43	1984.5	2.61e-05	0.11	4.84e-01	hBECs
ACTN4	C12orf57	119	2.18	0.93	8.42e-52	1935.5	9.39e-05	0.1	5.83e-01	hBECs
ACTN4	C1QBP	117	3.29	0.91	9.29e-47	904.5	1.18e-11	0.16	9.14e-02	hBECs
ACTN4	CALM3	118	2.23	0.91	1.76e-47	2365.5	9.91e-03	0.08	8.84e-01	hBECs
ACTN4	CAMTA1	118	2.46	0.92	1.07e-49	1263.0	1.58e-09	0.14	2.29e-01	hBECs
ACTN4	CAPNS1	120	2.35	0.92	9.17e-49	2726.5	4.86e-02	0.08	8.01e-01	hBECs
ACTN4	CBX3	118	2.6	0.92	6.15e-49	2149.5	9.38e-04	0.1	5.77e-01	hBECs
ACTN4	CCDC88C	118	3.56	0.9	1.07e-42	1123.5	6.75e-10	0.16	9.38e-02	hBECs
ACTN4	CCT3	120	3.45	0.91	2.22e-47	715.5	2.29e-14	0.19	2.41e-02	hBECs
ACTN4	CCT5	119	3.27	0.91	1.54e-45	1151.0	1.41e-10	0.15	1.32e-01	hBECs
ACTN4	CCT8	119	2.64	0.9	3.91e-43	2917.0	1.90e-01	0.08	8.87e-01	hBECs
ACTN4	CD164	120	2.19	0.92	2.55e-50	2124.5	1.26e-04	0.1	5.88e-01	hBECs
ACTN4	CD47	118	2.97	0.9	1.07e-43	1617.0	1.63e-06	0.11	4.73e-01	hBECs
ACTN4	CD81	119	2.28	0.91	1.54e-47	2056.0	2.30e-04	0.08	7.97e-01	hBECs
ACTN4	CDC42BPB	117	3.01	0.9	3.65e-42	2366.5	1.00e-02	0.09	6.82e-01	hBECs
ACTN4	CDK2AP1	119	3.36	0.92	9.79e-49	617.5	1.28e-14	0.19	2.33e-02	hBECs
ACTN4	CEBPB	120	2.3	0.91	1.03e-45	3127.0	3.77e-01	0.12	3.89e-01	hBECs
ACTN4	CEBPD	120	3.12	0.92	2.09e-48	1316.5	2.28e-09	0.2	1.63e-02	hBECs
ACTN4	CHCHD1	119	2.56	0.92	1.75e-49	1639.0	8.22e-07	0.1	5.83e-01	hBECs
ACTN4	CHCHD10	120	2.45	0.93	1.57e-53	1610.5	1.23e-07	0.11	4.84e-01	hBECs
ACTN4	CHCHD5	118	2.62	0.91	6.19e-45	2553.5	2.07e-02	0.09	6.87e-01	hBECs
ACTN4	CHMP2A	120	2.5	0.9	1.77e-43	2185.0	5.71e-04	0.09	6.97e-01	hBECs
ACTN4	CHMP2B	119	2.64	0.9	4.64e-44	2632.0	4.98e-02	0.08	7.97e-01	hBECs
ACTN4	CIAO2B	119	2.35	0.91	1.81e-45	2415.0	1.47e-02	0.11	4.78e-01	hBECs
ACTN4	CISD1	118	2.98	0.92	1.22e-47	1308.0	2.57e-08	0.11	4.73e-01	hBECs
ACTN4	CLDN1	120	2.4	0.9	3.58e-44	2820.0	1.14e-01	0.09	6.97e-01	hBECs
ACTN4	CLSTN1	118	2.66	0.9	1.98e-44	2035.0	4.43e-04	0.08	7.93e-01	hBECs
ACTN4	CMPK1	119	2.11	0.92	2.17e-50	2220.5	6.16e-03	0.08	7.97e-01	hBECs
ACTN4	CNBP	120	2.93	0.9	3.17e-43	921.0	1.30e-12	0.17	7.12e-02	hBECs
ACTN4	CNOT1	119	2.91	0.9	6.58e-45	1635.5	7.84e-07	0.18	4.90e-02	hBECs
ACTN4	COA3	118	3.32	0.9	2.66e-44	819.0	1.33e-12	0.16	9.38e-02	hBECs
ACTN4	COA6	117	3.17	0.9	1.53e-42	1947.0	6.78e-05	0.12	3.73e-01	hBECs
ACTN4	COPB1	118	2.53	0.91	5.09e-45	3265.5	8.46e-01	0.07	9.51e-01	hBECs
ACTN4	COPE	119	2.72	0.9	5.93e-44	2129.0	3.22e-04	0.1	5.83e-01	hBECs
ACTN4	COPS9	119	3.28	0.91	9.54e-47	443.5	7.05e-16	0.18	4.90e-02	hBECs
ACTN4	COX7A2L	116	2.66	0.9	1.46e-43	1988.0	1.70e-04	0.11	4.62e-01	hBECs
ACTN4	CPNE3	120	2.61	0.9	1.98e-44	2222.5	5.42e-04	0.11	4.84e-01	hBECs
ACTN4	CRIPT	119	3.52	0.9	3.53e-44	1128.0	2.62e-10	0.13	2.33e-01	hBECs
ACTN4	CROT	115	3.81	0.9	7.03e-42	1484.0	3.96e-07	0.15	1.62e-01	hBECs
ACTN4	CSDE1	120	2.72	0.92	1.98e-50	812.0	7.02e-13	0.14	1.80e-01	hBECs
ACTN4	CSNK1A1	120	2.02	0.93	2.82e-52	2483.5	1.75e-02	0.07	9.54e-01	hBECs
ACTN4	CTSD	120	2.24	0.91	1.05e-47	2566.5	1.12e-02	0.1	5.88e-01	hBECs
ACTN4	CTSH	118	2.13	0.92	1.99e-49	2413.0	1.01e-02	0.11	4.73e-01	hBECs
ACTN4	CUTA	119	2.32	0.91	6.39e-48	3242.5	9.21e-01	0.08	8.87e-01	hBECs
ACTN4	CYB561	118	3.83	0.9	2.41e-43	928.0	6.71e-12	0.16	9.38e-02	hBECs
ACTN4	DBNDD2	118	2.43	0.91	5.17e-47	2515.0	5.95e-02	0.12	3.79e-01	hBECs
ACTN4	DCAF7	120	3.41	0.9	1.21e-43	999.5	1.55e-11	0.15	1.35e-01	hBECs
ACTN4	DCTN3	118	2.9	0.9	1.42e-43	1676.5	2.26e-06	0.12	3.79e-01	hBECs
ACTN4	DDT	119	2.49	0.9	5.57e-43	3076.0	7.98e-01	0.06	9.87e-01	hBECs
ACTN4	DECR1	119	2.96	0.91	8.60e-46	1780.5	1.44e-05	0.11	4.78e-01	hBECs
ACTN4	DENR	119	3.38	0.9	6.04e-43	1180.0	2.33e-10	0.18	4.90e-02	hBECs
ACTN4	DGKH	120	2.72	0.91	1.82e-46	1063.5	1.80e-11	0.18	3.52e-02	hBECs
ACTN4	DGUOK	118	2.63	0.9	6.14e-43	3209.5	8.48e-01	0.08	8.84e-01	hBECs
ACTN4	DMAC1	119	3.15	0.91	8.96e-47	1876.0	1.82e-05	0.13	2.33e-01	hBECs
ACTN4	DRAP1	118	2.76	0.9	4.93e-43	3478.5	9.32e-01	0.08	8.84e-01	hBECs
ACTN4	DSG2	119	2.76	0.92	3.89e-48	898.5	1.39e-12	0.16	9.63e-02	hBECs
ACTN4	DUT	120	3.37	0.91	1.02e-46	1240.0	1.80e-09	0.12	3.07e-01	hBECs
ACTN4	DYNLRB1	120	2.39	0.9	1.39e-44	2335.5	3.57e-03	0.09	6.97e-01	hBECs
ACTN4	EFCAB14	118	2.3	0.93	8.23e-51	2062.5	1.58e-04	0.08	7.93e-01	hBECs
ACTN4	EIF2S2	120	2.4	0.92	1.98e-48	1658.5	1.76e-06	0.11	4.84e-01	hBECs
ACTN4	EIF3D	120	2.43	0.91	6.37e-47	2096.0	1.27e-03	0.09	6.97e-01	hBECs
ACTN4	EIF3F	119	2.04	0.93	2.69e-51	3195.5	4.86e-01	0.06	9.87e-01	hBECs
ACTN4	EIF3H	120	2.25	0.92	2.28e-48	2602.0	5.61e-02	0.07	9.54e-01	hBECs
ACTN4	EIF3L	118	2.21	0.93	1.10e-52	2230.5	8.96e-04	0.08	8.84e-01	hBECs
ACTN4	EIF4A1	120	2.32	0.91	8.35e-46	2878.0	6.65e-02	0.09	6.97e-01	hBECs
ACTN4	EIF4A2	120	3.29	0.91	5.26e-48	643.0	5.16e-15	0.21	1.08e-02	hBECs
ACTN4	EIF4B	120	2.54	0.91	3.07e-48	1258.0	2.43e-09	0.14	1.80e-01	hBECs
ACTN4	EML4	120	3.11	0.9	1.63e-43	1715.5	5.33e-07	0.12	3.07e-01	hBECs
ACTN4	EPHA2	120	2.46	0.92	9.24e-49	1848.5	4.99e-06	0.15	1.35e-01	hBECs
ACTN4	ERBB3	118	2.59	0.9	4.82e-44	2570.0	1.65e-02	0.08	7.93e-01	hBECs
ACTN4	ERH	119	2.89	0.9	6.44e-44	1324.0	2.58e-09	0.18	3.40e-02	hBECs
ACTN4	ETFB	118	3.02	0.9	1.42e-43	1944.5	2.60e-05	0.1	5.77e-01	hBECs
ACTN4	F11R	120	2.19	0.91	1.08e-47	3016.0	6.67e-01	0.11	4.84e-01	hBECs
ACTN4	FIS1	119	3.18	0.9	1.67e-43	917.0	3.29e-12	0.16	9.63e-02	hBECs
ACTN4	FKBP1A	120	3.23	0.9	8.00e-45	1154.5	1.50e-10	0.17	7.12e-02	hBECs
ACTN4	FOXN3	119	2.78	0.9	4.03e-44	1707.5	7.85e-07	0.16	9.63e-02	hBECs
ACTN4	FZD6	120	3.41	0.9	1.79e-43	1461.5	2.25e-08	0.15	1.35e-01	hBECs
ACTN4	GATAD1	117	2.61	0.9	2.39e-43	2770.5	1.97e-01	0.09	6.82e-01	hBECs
ACTN4	GCHFR	116	2.27	0.91	5.08e-46	2279.0	4.75e-03	0.08	8.78e-01	hBECs
ACTN4	GDI2	119	2.6	0.91	1.46e-45	2290.0	3.54e-03	0.09	6.92e-01	hBECs
ACTN4	GHITM	120	2.81	0.9	6.44e-44	2463.0	3.33e-03	0.09	6.97e-01	hBECs
ACTN4	GLO1	116	2.61	0.91	4.17e-45	2571.0	3.30e-02	0.07	9.47e-01	hBECs
ACTN4	GLTP	119	2.49	0.9	1.68e-43	2276.5	6.03e-04	0.13	3.02e-01	hBECs
ACTN4	GNB2	120	2.51	0.91	6.76e-47	3203.0	4.99e-01	0.08	8.01e-01	hBECs
ACTN4	GNG12	118	2.72	0.9	1.31e-42	3315.5	8.31e-01	0.08	8.84e-01	hBECs
ACTN4	GSTO1	118	2.65	0.9	1.89e-43	2464.0	1.51e-02	0.08	7.93e-01	hBECs
ACTN4	GTF3A	118	2.82	0.91	1.47e-46	1669.0	2.04e-06	0.11	4.73e-01	hBECs
ACTN4	H2AZ1	120	2.38	0.9	1.68e-43	3545.0	9.47e-01	0.07	9.54e-01	hBECs
ACTN4	HACD3	119	3.03	0.9	1.03e-44	1187.0	4.38e-10	0.16	9.63e-02	hBECs
ACTN4	HADHA	119	2.68	0.9	4.29e-45	2534.5	2.55e-02	0.09	6.92e-01	hBECs
ACTN4	HDGF	119	3.03	0.9	5.51e-45	1297.5	2.80e-09	0.15	1.32e-01	hBECs
ACTN4	HIGD2A	119	2.31	0.91	2.73e-45	2877.0	2.01e-01	0.06	9.87e-01	hBECs
ACTN4	HLA-C	119	2.92	0.9	2.05e-43	1354.5	4.22e-09	0.11	4.78e-01	hBECs
ACTN4	HNRNPA1	120	2.84	0.91	2.33e-46	1084.5	2.62e-11	0.17	7.12e-02	hBECs
ACTN4	HNRNPU	120	3.19	0.94	3.44e-56	288.0	3.22e-18	0.21	1.08e-02	hBECs
ACTN4	HSP90B1	119	2.87	0.91	2.91e-47	2779.5	6.76e-02	0.17	6.93e-02	hBECs
ACTN4	HSPA9	119	2.73	0.93	2.85e-51	1163.0	2.89e-10	0.18	4.90e-02	hBECs
ACTN4	IFI27L2	118	2.49	0.9	1.77e-43	2919.5	2.46e-01	0.08	8.84e-01	hBECs
ACTN4	IL18	120	2.32	0.9	1.97e-45	3296.5	7.90e-01	0.09	6.97e-01	hBECs
ACTN4	INSR	120	2.32	0.91	3.09e-46	3329.5	6.27e-01	0.05	9.98e-01	hBECs
ACTN4	ISCA2	117	2.77	0.9	3.17e-43	2690.0	5.28e-02	0.09	6.82e-01	hBECs
ACTN4	ISCU	118	2.29	0.92	1.06e-49	2196.0	9.74e-04	0.08	7.93e-01	hBECs
ACTN4	ITGB1	120	2.44	0.9	2.15e-44	2789.5	3.85e-02	0.17	7.12e-02	hBECs
ACTN4	JTB	119	2.79	0.92	1.36e-50	801.0	3.43e-13	0.16	9.63e-02	hBECs
ACTN4	KDM5A	120	2.96	0.91	5.69e-46	1803.0	2.79e-06	0.12	3.07e-01	hBECs
ACTN4	KIF2A	119	2.52	0.9	2.03e-44	2730.0	2.08e-01	0.12	3.84e-01	hBECs
ACTN4	KIF5B	120	2.25	0.92	1.76e-48	2248.5	2.97e-04	0.17	7.12e-02	hBECs
ACTN4	KLF5	120	2.72	0.9	8.40e-44	1736.5	1.90e-06	0.17	7.12e-02	hBECs
ACTN4	LAMP1	118	2.83	0.91	4.40e-45	1586.5	3.92e-07	0.14	1.73e-01	hBECs
ACTN4	LAMP2	117	2.64	0.9	6.16e-43	1660.0	4.80e-06	0.13	2.92e-01	hBECs
ACTN4	LAMTOR2	118	2.4	0.91	2.70e-47	1837.0	7.38e-05	0.08	8.84e-01	hBECs
ACTN4	LAMTOR5	119	2.68	0.9	2.14e-43	1403.0	6.96e-08	0.14	1.77e-01	hBECs
ACTN4	LAPTM4A	120	2.76	0.9	3.66e-45	997.0	1.48e-11	0.18	3.52e-02	hBECs
ACTN4	LARS1	117	3.37	0.92	3.36e-48	829.0	2.67e-12	0.16	9.14e-02	hBECs
ACTN4	LDHB	119	2.87	0.91	3.05e-46	1393.5	3.62e-08	0.11	4.78e-01	hBECs
ACTN4	LITAF	120	2.38	0.93	3.71e-52	1273.0	1.12e-09	0.13	2.37e-01	hBECs
ACTN4	LMNA	119	2.64	0.91	1.67e-45	1574.5	3.30e-07	0.14	1.77e-01	hBECs
ACTN4	LRP10	119	2.56	0.9	9.19e-45	1851.0	8.33e-06	0.1	5.83e-01	hBECs
ACTN4	LRRFIP1	118	2.49	0.9	1.47e-42	1976.5	6.02e-05	0.11	4.73e-01	hBECs
ACTN4	LSM3	119	2.86	0.91	3.36e-46	1699.0	3.06e-06	0.1	5.83e-01	hBECs
ACTN4	LSM4	118	3.04	0.9	5.90e-44	1834.0	1.08e-05	0.13	2.97e-01	hBECs
ACTN4	LSM5	118	3.25	0.9	9.36e-44	888.0	3.12e-12	0.2	1.50e-02	hBECs
ACTN4	LSM7	119	2.75	0.9	2.04e-44	1734.0	2.99e-06	0.09	6.92e-01	hBECs
ACTN4	MAP3K2	118	2.49	0.9	1.25e-42	3107.5	6.31e-01	0.08	7.93e-01	hBECs
ACTN4	MAT2A	118	3.55	0.9	8.81e-44	1139.5	3.21e-10	0.15	1.28e-01	hBECs
ACTN4	MATR3	119	2.55	0.9	5.78e-44	1888.5	3.40e-05	0.13	3.02e-01	hBECs
ACTN4	MCL1	120	3.01	0.9	1.39e-43	894.0	2.11e-12	0.2	1.63e-02	hBECs
ACTN4	MDH1	119	2.58	0.91	9.01e-47	1710.5	2.18e-06	0.11	4.78e-01	hBECs
ACTN4	MIEN1	118	2.47	0.9	2.09e-44	3324.0	7.29e-01	0.07	9.51e-01	hBECs
ACTN4	MKRN1	119	2.78	0.9	4.77e-43	2055.5	2.29e-04	0.11	4.78e-01	hBECs
ACTN4	MMADHC	118	2.55	0.91	3.28e-46	2632.0	2.58e-02	0.08	7.93e-01	hBECs
ACTN4	MOB1A	118	2.51	0.91	4.09e-46	1756.0	1.05e-05	0.09	6.87e-01	hBECs
ACTN4	MPG	119	2.81	0.9	9.02e-44	2660.5	8.11e-02	0.17	6.93e-02	hBECs
ACTN4	MPZL2	119	2.85	0.91	7.19e-47	730.5	8.28e-14	0.21	1.03e-02	hBECs
ACTN4	MRFAP1	120	2.35	0.91	2.92e-46	3255.0	8.23e-01	0.09	6.97e-01	hBECs
ACTN4	MRPL13	118	2.82	0.91	4.98e-47	1874.0	1.11e-05	0.13	2.97e-01	hBECs
ACTN4	MRPL33	120	2.47	0.9	2.65e-43	3072.5	4.64e-01	0.06	9.87e-01	hBECs
ACTN4	MRPL51	120	2.95	0.91	1.04e-47	913.0	3.04e-12	0.19	2.41e-02	hBECs
ACTN4	MRPL52	118	2.91	0.91	8.67e-47	1268.5	1.73e-09	0.14	2.29e-01	hBECs
ACTN4	MRPS21	120	2.97	0.91	4.61e-46	758.5	1.46e-13	0.17	5.05e-02	hBECs
ACTN4	MRPS36	118	2.62	0.91	2.01e-46	1895.5	3.70e-05	0.08	8.84e-01	hBECs
ACTN4	MTDH	118	2.74	0.93	3.31e-51	828.0	1.59e-12	0.16	9.38e-02	hBECs
ACTN4	MYH9	119	2.33	0.92	5.32e-48	3553.5	9.65e-01	0.06	9.87e-01	hBECs
ACTN4	MYOF	118	2.31	0.92	1.18e-48	2390.5	3.90e-03	0.08	8.84e-01	hBECs
ACTN4	MZT2A	119	2.63	0.91	1.70e-46	1392.0	5.87e-08	0.15	1.32e-01	hBECs
ACTN4	MZT2B	120	2.67	0.9	1.65e-43	1649.5	5.80e-07	0.17	5.05e-02	hBECs
ACTN4	NAA38	120	2.85	0.9	1.38e-44	1092.0	8.30e-11	0.17	5.05e-02	hBECs
ACTN4	NAP1L1	120	2.34	0.9	2.74e-45	2576.0	2.44e-02	0.08	8.01e-01	hBECs
ACTN4	NARS1	119	2.88	0.9	2.58e-44	1756.0	4.00e-06	0.1	5.83e-01	hBECs
ACTN4	NDUFA3	119	3.01	0.9	6.52e-44	1047.0	3.69e-11	0.17	6.93e-02	hBECs
ACTN4	NDUFA5	119	2.92	0.9	5.77e-43	1890.0	1.35e-05	0.1	5.83e-01	hBECs
ACTN4	NDUFA6	120	2.91	0.9	4.00e-44	1974.5	3.71e-05	0.11	4.84e-01	hBECs
ACTN4	NDUFB4	119	2.47	0.9	1.08e-43	1950.5	4.45e-05	0.1	5.83e-01	hBECs
ACTN4	NDUFB5	120	2.48	0.91	6.41e-46	2696.0	2.05e-02	0.07	8.90e-01	hBECs
ACTN4	NDUFB7	119	3.54	0.9	3.82e-44	499.5	3.87e-16	0.2	1.56e-02	hBECs
ACTN4	NDUFB9	118	3.18	0.9	1.14e-43	1377.0	1.68e-08	0.13	2.97e-01	hBECs
ACTN4	NDUFS4	119	2.64	0.9	2.43e-43	3275.0	7.45e-01	0.07	9.52e-01	hBECs
ACTN4	NDUFS8	118	2.88	0.9	2.94e-44	1574.5	5.45e-07	0.1	5.77e-01	hBECs
ACTN4	NDUFV2	120	2.48	0.9	2.88e-44	2092.5	8.92e-05	0.12	3.07e-01	hBECs
ACTN4	NEDD8	118	2.75	0.92	1.08e-48	901.0	2.42e-12	0.18	4.74e-02	hBECs
ACTN4	NHP2	118	3.42	0.91	3.08e-45	1245.5	3.29e-09	0.14	1.73e-01	hBECs
ACTN4	NOL7	119	2.68	0.9	6.87e-44	2941.5	9.56e-02	0.08	7.97e-01	hBECs
ACTN4	NONO	120	2.49	0.91	1.20e-45	3570.0	8.75e-01	0.07	9.54e-01	hBECs
ACTN4	NOP53	119	2.38	0.91	1.30e-47	2091.5	1.85e-03	0.13	2.33e-01	hBECs
ACTN4	NPC2	118	2.75	0.91	5.59e-46	789.5	7.36e-13	0.16	9.38e-02	hBECs
ACTN4	NPEPPS	118	2.72	0.91	5.48e-46	1229.0	1.49e-09	0.15	1.28e-01	hBECs
ACTN4	NR2F6	119	3.19	0.9	1.06e-43	1102.0	9.93e-11	0.17	6.93e-02	hBECs
ACTN4	NSD3	120	2.4	0.9	3.09e-44	3150.0	3.33e-01	0.08	8.01e-01	hBECs
ACTN4	NUCKS1	119	2.36	0.91	3.84e-46	2576.5	1.21e-02	0.09	6.92e-01	hBECs
ACTN4	NUDT14	118	2.95	0.9	9.60e-45	2151.5	6.25e-04	0.11	4.73e-01	hBECs
ACTN4	OCIAD2	119	2.65	0.91	2.67e-45	1682.0	5.53e-07	0.12	3.84e-01	hBECs
ACTN4	P4HB	120	2.42	0.91	2.00e-47	1901.5	2.49e-05	0.09	6.97e-01	hBECs
ACTN4	PA2G4	119	3.46	0.9	5.19e-44	1303.0	3.06e-09	0.16	9.63e-02	hBECs
ACTN4	PAFAH1B2	119	3.09	0.91	2.95e-47	1510.5	7.83e-08	0.15	1.32e-01	hBECs
ACTN4	PAIP1	119	2.77	0.9	2.46e-44	2832.5	6.86e-02	0.09	6.92e-01	hBECs
ACTN4	PAPOLA	120	2.28	0.91	1.43e-46	2858.0	1.40e-01	0.07	9.54e-01	hBECs
ACTN4	PCBP1	120	2.55	0.9	5.40e-44	1650.0	3.55e-07	0.12	3.89e-01	hBECs
ACTN4	PCNP	119	2.73	0.9	7.75e-43	2006.0	2.08e-04	0.09	6.92e-01	hBECs
ACTN4	PDCD4	118	2.82	0.92	3.00e-49	1396.0	2.26e-08	0.13	2.97e-01	hBECs
ACTN4	PDIA3	119	2.68	0.91	6.02e-46	1881.0	1.21e-05	0.11	4.78e-01	hBECs
ACTN4	PDLIM5	120	2.38	0.9	1.22e-44	2867.0	6.23e-02	0.07	8.90e-01	hBECs
ACTN4	PEBP1	117	2.76	0.91	4.31e-45	1043.0	5.72e-11	0.18	4.59e-02	hBECs
ACTN4	PET100	118	2.66	0.92	1.43e-47	1772.0	4.92e-06	0.13	2.97e-01	hBECs
ACTN4	PGLS	119	2.14	0.93	2.38e-54	1711.5	8.28e-07	0.14	1.77e-01	hBECs
ACTN4	PHB2	120	2.99	0.91	4.24e-46	1750.5	2.28e-06	0.13	2.37e-01	hBECs
ACTN4	PIN4	117	2.75	0.9	7.83e-44	1892.0	2.22e-05	0.09	6.82e-01	hBECs
ACTN4	PJA2	120	2.81	0.92	1.12e-50	776.5	3.45e-13	0.21	1.08e-02	hBECs
ACTN4	PLPP2	119	3.1	0.91	2.45e-46	973.0	9.46e-12	0.14	1.77e-01	hBECs
ACTN4	POLR2J	119	2.93	0.9	1.06e-43	2028.0	4.33e-05	0.11	4.78e-01	hBECs
ACTN4	POLR2K	120	2.75	0.9	1.72e-45	1587.0	8.76e-08	0.12	3.07e-01	hBECs
ACTN4	POMP	119	2.46	0.9	3.09e-44	1549.0	2.75e-06	0.15	1.32e-01	hBECs
ACTN4	PON2	120	3.6	0.9	3.47e-44	1307.5	5.49e-09	0.16	9.87e-02	hBECs
ACTN4	PPA1	118	2.15	0.92	9.49e-48	2967.5	5.68e-01	0.08	8.84e-01	hBECs
ACTN4	PPCS	117	2.92	0.9	3.38e-42	1529.0	1.70e-07	0.16	9.14e-02	hBECs
ACTN4	PPIC	118	2.7	0.91	1.65e-45	2097.5	1.48e-04	0.11	4.73e-01	hBECs
ACTN4	PPP1CA	119	2.88	0.9	6.27e-44	2122.5	1.93e-04	0.11	4.78e-01	hBECs
ACTN4	PRDX2	119	2.68	0.93	4.07e-53	996.5	2.43e-11	0.11	4.78e-01	hBECs
ACTN4	PRDX3	119	2.52	0.92	4.59e-49	2049.5	2.14e-04	0.09	6.92e-01	hBECs
ACTN4	PRDX6	119	2.34	0.9	6.10e-44	3391.5	6.36e-01	0.08	8.87e-01	hBECs
ACTN4	PSAP	117	2.26	0.91	1.79e-46	2603.5	7.71e-02	0.06	9.86e-01	hBECs
ACTN4	PSMA2	120	2.49	0.91	3.64e-47	2362.0	2.04e-03	0.09	6.97e-01	hBECs
ACTN4	PSMA4	119	3.66	0.92	1.88e-49	341.5	1.11e-17	0.2	1.56e-02	hBECs
ACTN4	PSMB1	120	2.51	0.9	6.81e-44	2040.5	7.89e-05	0.12	3.89e-01	hBECs
ACTN4	PSMB5	119	2.53	0.92	1.10e-48	1626.0	2.53e-07	0.11	4.78e-01	hBECs
ACTN4	PSMB6	119	3.36	0.91	3.66e-46	831.5	1.03e-12	0.17	6.93e-02	hBECs
ACTN4	PSMD4	119	2.97	0.9	6.09e-43	2390.5	1.76e-03	0.1	5.83e-01	hBECs
ACTN4	PTGES3	120	2.7	0.9	1.17e-43	3230.5	3.68e-01	0.2	1.63e-02	hBECs
ACTN4	PTP4A2	119	2.88	0.91	1.30e-45	993.5	8.34e-12	0.17	6.93e-02	hBECs
ACTN4	PTPMT1	120	3.23	0.9	1.54e-44	1226.0	8.51e-10	0.15	1.35e-01	hBECs
ACTN4	PTRHD1	119	2.72	0.9	2.25e-44	2524.0	8.07e-03	0.1	5.83e-01	hBECs
ACTN4	PTTG1IP	118	2.38	0.9	8.07e-43	3137.5	5.81e-01	0.06	9.86e-01	hBECs
ACTN4	PYCARD	119	2.7	0.91	7.46e-46	1713.5	1.39e-06	0.1	5.83e-01	hBECs
ACTN4	RAB2A	120	2.45	0.91	6.69e-46	2472.5	2.43e-03	0.07	8.90e-01	hBECs
ACTN4	RAD50	118	3.73	0.9	1.59e-42	916.5	5.39e-12	0.16	9.38e-02	hBECs
ACTN4	RBIS	119	2.29	0.91	1.28e-47	1861.0	2.43e-05	0.12	3.84e-01	hBECs
ACTN4	RBM3	117	2.38	0.92	7.17e-48	2534.0	4.92e-02	0.07	9.49e-01	hBECs
ACTN4	RER1	119	2.44	0.91	7.91e-46	2727.0	4.88e-02	0.08	8.87e-01	hBECs
ACTN4	REXO2	118	3.22	0.9	1.41e-42	1236.5	1.70e-09	0.15	1.28e-01	hBECs
ACTN4	RHOA	119	2.79	0.91	7.00e-47	817.0	2.10e-12	0.18	4.90e-02	hBECs
ACTN4	RNF181	118	2.47	0.92	5.06e-48	1769.0	1.24e-05	0.12	3.79e-01	hBECs
ACTN4	RNF7	120	2.32	0.92	5.38e-51	1497.5	2.33e-08	0.11	4.84e-01	hBECs
ACTN4	RPA3	118	2.3	0.9	5.45e-44	3299.5	5.71e-01	0.08	7.93e-01	hBECs
ACTN4	RPL36A	120	2.56	0.91	1.11e-45	2532.0	2.50e-02	0.09	6.97e-01	hBECs
ACTN4	RPL6	119	2.71	0.9	1.33e-44	3302.5	6.85e-01	0.08	8.87e-01	hBECs
ACTN4	RPS10	120	2.43	0.9	1.43e-44	2883.5	6.87e-02	0.07	9.54e-01	hBECs
ACTN4	RPS27L	120	2.44	0.9	4.92e-45	2077.5	7.55e-05	0.14	1.80e-01	hBECs
ACTN4	RTRAF	118	2.58	0.9	4.13e-44	1836.0	1.11e-05	0.09	6.87e-01	hBECs
ACTN4	RWDD1	120	2.83	0.91	4.54e-46	943.5	5.42e-12	0.18	3.52e-02	hBECs
ACTN4	S100A16	118	2.29	0.91	2.77e-45	2622.5	2.41e-02	0.1	5.77e-01	hBECs
ACTN4	SCP2	118	2.74	0.9	1.68e-44	1551.0	3.88e-07	0.1	5.77e-01	hBECs
ACTN4	SDC1	119	2.82	0.9	2.65e-44	1188.0	1.24e-09	0.16	9.63e-02	hBECs
ACTN4	SEC11A	120	2.37	0.92	2.41e-48	1914.5	2.91e-05	0.11	4.84e-01	hBECs
ACTN4	SEC62	120	2.7	0.91	2.94e-46	1178.0	6.26e-10	0.15	1.35e-01	hBECs
ACTN4	SELENOF	119	3.0	0.9	2.41e-43	1952.5	2.86e-05	0.12	3.84e-01	hBECs
ACTN4	SERBP1	119	2.46	0.91	1.37e-46	1716.0	1.44e-06	0.13	3.02e-01	hBECs
ACTN4	SERINC2	117	2.93	0.9	9.98e-43	1059.0	3.54e-10	0.17	6.54e-02	hBECs
ACTN4	SF3B5	119	2.75	0.91	4.07e-47	2389.0	5.67e-03	0.09	6.92e-01	hBECs
ACTN4	SF3B6	120	2.41	0.9	1.24e-44	3340.5	8.85e-01	0.07	9.54e-01	hBECs
ACTN4	SFT2D1	118	2.68	0.91	3.56e-46	2556.0	2.97e-02	0.13	2.97e-01	hBECs
ACTN4	SGPP2	118	2.61	0.9	8.47e-44	2088.5	3.26e-04	0.14	2.29e-01	hBECs
ACTN4	SH3BGRL	119	2.75	0.9	1.32e-44	2513.0	1.07e-02	0.11	4.78e-01	hBECs
ACTN4	SLC25A3	120	2.52	0.92	3.36e-49	1277.0	3.33e-09	0.17	5.05e-02	hBECs
ACTN4	SLC25A5	120	2.85	0.91	7.70e-48	943.5	1.98e-12	0.18	3.52e-02	hBECs
ACTN4	SLC25A6	119	2.65	0.91	6.63e-48	1252.5	7.96e-10	0.12	3.84e-01	hBECs
ACTN4	SLC38A1	118	2.96	0.9	1.59e-42	2472.5	7.75e-03	0.11	4.73e-01	hBECs
ACTN4	SLC38A2	120	2.56	0.92	1.14e-48	1396.0	4.89e-09	0.19	2.41e-02	hBECs
ACTN4	SLC39A6	118	3.3	0.92	1.28e-47	1336.5	5.27e-09	0.14	1.73e-01	hBECs
ACTN4	SLC6A14	120	2.87	0.91	1.13e-45	1146.0	7.74e-11	0.17	5.05e-02	hBECs
ACTN4	SLK	120	3.01	0.92	1.48e-48	531.5	1.24e-15	0.17	5.05e-02	hBECs
ACTN4	SMAD5	120	2.46	0.92	6.69e-49	1938.0	3.84e-05	0.12	3.07e-01	hBECs
ACTN4	SMARCA2	118	3.25	0.91	1.04e-45	971.0	1.51e-11	0.19	2.24e-02	hBECs
ACTN4	SMARCA5	119	3.24	0.9	8.57e-44	1134.5	1.06e-10	0.18	3.40e-02	hBECs
ACTN4	SMARCE1	118	2.96	0.91	3.48e-46	1670.0	8.91e-06	0.12	3.79e-01	hBECs
ACTN4	SMIM19	119	2.95	0.91	4.80e-46	1283.0	2.20e-09	0.17	6.93e-02	hBECs
ACTN4	SMIM26	119	2.63	0.9	4.05e-44	1215.0	7.05e-10	0.14	1.77e-01	hBECs
ACTN4	SNRPC	117	3.06	0.91	6.24e-47	1605.5	8.45e-07	0.14	2.25e-01	hBECs
ACTN4	SNRPD2	119	2.45	0.9	3.71e-43	3350.5	7.84e-01	0.06	9.87e-01	hBECs
ACTN4	SNRPF	118	2.71	0.94	7.97e-57	1005.0	4.74e-11	0.11	4.73e-01	hBECs
ACTN4	SNU13	119	2.35	0.91	7.73e-46	2480.0	1.19e-02	0.07	9.52e-01	hBECs
ACTN4	SPCS2	119	2.18	0.92	1.92e-49	2693.5	7.34e-02	0.11	4.78e-01	hBECs
ACTN4	SQLE	118	3.03	0.9	4.59e-43	1052.5	1.13e-10	0.18	4.74e-02	hBECs
ACTN4	SRP19	120	3.1	0.91	5.17e-46	998.5	6.99e-11	0.17	5.05e-02	hBECs
ACTN4	SRP9	120	2.56	0.9	1.01e-44	2082.0	7.94e-05	0.11	4.84e-01	hBECs
ACTN4	SRRM2	119	2.17	0.92	3.80e-48	2195.5	3.32e-03	0.08	7.97e-01	hBECs
ACTN4	SRSF10	120	3.51	0.9	5.34e-44	847.0	1.40e-12	0.2	1.63e-02	hBECs
ACTN4	SRSF5	120	2.75	0.91	2.90e-47	1024.5	2.45e-11	0.21	1.08e-02	hBECs
ACTN4	SSBP1	119	3.03	0.92	2.63e-50	535.5	1.36e-15	0.19	2.33e-02	hBECs
ACTN4	SSNA1	117	2.99	0.9	5.67e-43	1689.0	7.07e-06	0.1	5.72e-01	hBECs
ACTN4	SSR1	119	3.03	0.9	2.18e-43	1728.5	7.34e-06	0.13	3.02e-01	hBECs
ACTN4	SSR2	118	2.63	0.9	2.45e-43	1639.5	5.04e-07	0.14	1.73e-01	hBECs
ACTN4	SSR4	120	2.5	0.9	1.95e-45	1664.0	4.31e-07	0.13	2.37e-01	hBECs
ACTN4	ST13	120	1.94	0.94	2.75e-56	2127.0	8.27e-05	0.08	8.01e-01	hBECs
ACTN4	STK24	120	3.31	0.9	2.12e-44	576.0	3.26e-15	0.21	1.08e-02	hBECs
ACTN4	STUB1	119	3.2	0.9	3.74e-43	1185.5	4.27e-10	0.14	1.77e-01	hBECs
ACTN4	SUB1	120	2.22	0.92	5.68e-49	2336.0	7.77e-03	0.12	3.89e-01	hBECs
ACTN4	SUMO1	118	2.15	0.92	2.65e-48	2876.0	3.24e-01	0.07	9.51e-01	hBECs
ACTN4	SUMO3	118	2.67	0.9	1.34e-42	3287.5	6.56e-01	0.08	8.84e-01	hBECs
ACTN4	SYAP1	119	2.95	0.9	2.24e-44	1255.0	8.30e-10	0.17	6.93e-02	hBECs
ACTN4	TAF10	119	2.63	0.92	8.24e-49	1243.5	1.14e-09	0.15	1.32e-01	hBECs
ACTN4	TALDO1	119	2.77	0.9	1.35e-43	1286.0	2.32e-09	0.14	1.77e-01	hBECs
ACTN4	TAX1BP3	119	2.97	0.9	4.18e-45	1854.0	8.64e-06	0.13	3.02e-01	hBECs
ACTN4	TCEA1	119	2.3	0.92	1.45e-48	1910.5	2.77e-05	0.1	5.83e-01	hBECs
ACTN4	TES	119	3.08	0.9	7.58e-43	1593.0	2.61e-07	0.13	3.02e-01	hBECs
ACTN4	TIAL1	118	2.76	0.9	7.17e-43	2227.5	1.32e-03	0.14	1.73e-01	hBECs
ACTN4	TKT	119	2.51	0.9	7.13e-45	1537.5	1.42e-06	0.12	3.84e-01	hBECs
ACTN4	TM9SF2	119	2.66	0.91	2.35e-47	1837.5	1.13e-05	0.09	6.92e-01	hBECs
ACTN4	TMBIM4	119	2.86	0.91	3.72e-47	899.0	2.33e-12	0.21	1.03e-02	hBECs
ACTN4	TMCO1	117	2.98	0.92	2.65e-47	1206.5	4.75e-09	0.15	1.69e-01	hBECs
ACTN4	TMED10	120	2.22	0.92	1.05e-48	2935.5	3.34e-01	0.07	8.90e-01	hBECs
ACTN4	TMED2	118	2.41	0.91	9.88e-46	3208.5	8.45e-01	0.08	8.84e-01	hBECs
ACTN4	TMED4	117	2.2	0.93	3.96e-53	2532.0	2.50e-02	0.12	3.73e-01	hBECs
ACTN4	TMEM14A	119	3.09	0.91	2.79e-45	1384.5	3.14e-08	0.13	2.33e-01	hBECs
ACTN4	TMEM160	118	3.13	0.9	1.25e-42	1304.0	2.40e-08	0.14	2.29e-01	hBECs
ACTN4	TMEM165	120	2.45	0.9	2.48e-43	2661.0	1.59e-02	0.1	5.88e-01	hBECs
ACTN4	TMEM219	120	2.33	0.92	1.71e-48	1892.5	8.64e-06	0.14	1.80e-01	hBECs
ACTN4	TMEM238	119	2.68	0.91	1.60e-45	1905.5	2.61e-05	0.09	6.92e-01	hBECs
ACTN4	TMEM256	118	2.33	0.91	1.56e-46	2861.0	1.86e-01	0.1	5.77e-01	hBECs
ACTN4	TMEM30A	119	2.62	0.9	6.98e-44	3411.0	9.12e-01	0.08	8.87e-01	hBECs
ACTN4	TMPRSS4	120	2.59	0.91	7.28e-48	1225.5	5.05e-10	0.12	3.07e-01	hBECs
ACTN4	TOMM20	119	3.31	0.9	5.97e-45	494.0	5.45e-16	0.21	1.03e-02	hBECs
ACTN4	TOMM5	118	3.31	0.91	4.09e-45	719.5	6.62e-14	0.19	2.24e-02	hBECs
ACTN4	TOMM6	119	2.83	0.9	6.08e-45	1405.5	1.58e-08	0.14	1.77e-01	hBECs
ACTN4	TPR	119	2.9	0.9	5.98e-43	1629.5	7.21e-07	0.12	3.84e-01	hBECs
ACTN4	TRAM1	118	2.28	0.92	5.45e-49	2637.0	3.73e-02	0.08	7.93e-01	hBECs
ACTN4	TRAPPC5	119	2.38	0.91	1.65e-47	1817.0	8.76e-06	0.08	7.97e-01	hBECs
ACTN4	TRMT112	119	2.15	0.91	1.23e-47	3405.0	8.99e-01	0.07	9.52e-01	hBECs
ACTN4	TSPAN6	118	2.45	0.91	3.84e-46	1524.5	2.64e-07	0.15	1.28e-01	hBECs
ACTN4	TST	116	3.13	0.9	1.33e-43	1651.0	2.60e-06	0.13	2.88e-01	hBECs
ACTN4	TUFM	120	3.17	0.91	3.41e-46	742.0	6.40e-14	0.2	1.63e-02	hBECs
ACTN4	TWF1	118	2.81	0.9	3.41e-43	2870.0	1.50e-01	0.08	8.84e-01	hBECs
ACTN4	U2SURP	119	3.05	0.9	9.53e-44	1269.5	1.06e-09	0.17	6.93e-02	hBECs
ACTN4	UBE2B	120	2.73	0.9	7.15e-45	1202.5	3.42e-10	0.16	9.87e-02	hBECs
ACTN4	UBE2D2	119	2.49	0.9	5.71e-45	1797.5	2.86e-05	0.12	3.84e-01	hBECs
ACTN4	UBE2H	120	2.33	0.91	7.98e-48	1667.0	7.38e-07	0.11	4.84e-01	hBECs
ACTN4	UBE2L3	118	2.78	0.91	3.32e-45	1345.5	2.82e-08	0.15	1.28e-01	hBECs
ACTN4	UBXN4	120	2.33	0.91	9.16e-48	2038.0	1.89e-04	0.12	3.07e-01	hBECs
ACTN4	UXT	120	2.19	0.92	1.60e-49	2554.0	2.93e-02	0.07	8.90e-01	hBECs
ACTN4	VAPA	120	2.48	0.91	1.26e-45	1778.0	3.28e-06	0.11	4.84e-01	hBECs
ACTN4	VDAC1	118	2.39	0.92	6.65e-48	2369.0	4.79e-03	0.09	6.87e-01	hBECs
ACTN4	VPS13C	119	3.25	0.9	4.44e-44	1121.5	1.40e-10	0.17	6.93e-02	hBECs
ACTN4	VPS35	119	2.74	0.9	1.35e-43	1667.0	7.39e-07	0.12	3.84e-01	hBECs
ACTN4	VPS36	119	3.1	0.9	1.71e-44	1666.0	1.20e-06	0.12	3.84e-01	hBECs
ACTN4	VPS4B	120	2.58	0.91	6.69e-47	1763.5	1.16e-05	0.12	3.07e-01	hBECs
ACTN4	WDR83OS	120	2.17	0.92	1.10e-50	3284.5	4.49e-01	0.09	6.97e-01	hBECs
ACTN4	XRCC5	120	3.53	0.9	4.43e-45	729.5	1.33e-13	0.17	7.12e-02	hBECs
ACTN4	XRCC6	119	3.21	0.9	2.11e-44	1203.5	5.81e-10	0.17	6.93e-02	hBECs
ACTN4	YWHAE	119	2.35	0.91	7.02e-46	3153.0	4.17e-01	0.11	4.78e-01	hBECs
ACTN4	YWHAG	120	2.78	0.9	4.85e-44	2590.0	1.91e-02	0.09	6.97e-01	hBECs
ACTN4	ZFAND5	120	2.49	0.9	3.51e-44	2881.5	9.12e-02	0.1	5.88e-01	hBECs
ACTN4	ZKSCAN1	119	2.71	0.9	3.78e-44	1757.0	2.49e-06	0.14	1.77e-01	hBECs
ACTN4	ZNF664	119	3.6	0.91	9.91e-46	857.5	1.04e-12	0.15	1.32e-01	hBECs
ACTN4	ZNHIT1	117	2.31	0.92	2.52e-48	2322.5	4.72e-03	0.08	8.81e-01	hBECs
ACTR10	ARPC5	117	3.2	0.9	5.16e-43	2423.0	7.53e-03	0.12	3.73e-01	hBECs
ACTR10	ATP5F1A	116	3.41	0.9	4.83e-42	1450.0	1.07e-06	0.19	3.06e-02	hBECs
ACTR10	EIF3H	116	3.4	0.9	3.80e-42	1504.5	1.45e-06	0.14	2.20e-01	hBECs
ACTR10	PPIC	116	3.03	0.9	5.23e-42	3108.0	6.32e-01	0.09	6.76e-01	hBECs
ACTR10	RARS1	114	2.99	0.9	5.50e-42	2894.5	6.37e-01	0.08	8.72e-01	hBECs
ACTR10	YWHAQ	117	4.41	0.9	8.11e-43	738.0	1.58e-13	0.21	1.44e-02	hBECs
ACTR2	ACTR3	119	2.33	0.92	1.04e-49	2984.5	1.20e-01	0.09	6.92e-01	hBECs
ACTR2	ALCAM	119	2.73	0.9	5.39e-45	2087.0	3.21e-04	0.14	1.77e-01	hBECs
ACTR2	ALDH3A2	119	3.33	0.9	5.72e-44	1675.0	1.35e-06	0.13	3.02e-01	hBECs
ACTR2	ANXA4	119	3.26	0.9	8.82e-45	929.5	2.52e-12	0.17	6.93e-02	hBECs
ACTR2	ANXA5	118	2.54	0.9	6.04e-44	2291.0	5.28e-03	0.1	5.77e-01	hBECs
ACTR2	AP2M1	119	2.58	0.91	8.56e-47	2366.0	1.41e-03	0.07	9.52e-01	hBECs
ACTR2	AP2S1	118	2.5	0.9	6.49e-44	3236.5	5.59e-01	0.06	9.86e-01	hBECs
ACTR2	ARGLU1	119	2.62	0.9	1.64e-44	3314.5	5.99e-01	0.05	9.98e-01	hBECs
ACTR2	ARHGAP32	119	2.67	0.9	7.05e-43	2978.5	4.88e-01	0.07	9.52e-01	hBECs
ACTR2	ARL6IP1	119	2.74	0.9	1.20e-43	1548.5	3.74e-07	0.13	2.33e-01	hBECs
ACTR2	ARL6IP4	118	2.46	0.91	1.02e-45	2271.0	1.99e-03	0.07	9.51e-01	hBECs
ACTR2	ARPC1B	119	3.24	0.9	9.37e-45	967.5	5.14e-12	0.15	1.32e-01	hBECs
ACTR2	ARPC5L	119	2.6	0.91	1.28e-45	3177.5	4.56e-01	0.1	5.83e-01	hBECs
ACTR2	ATP1A1	119	2.83	0.9	5.22e-45	1604.0	3.06e-07	0.1	5.83e-01	hBECs
ACTR2	ATP2A2	119	2.91	0.9	3.10e-43	1650.0	1.57e-06	0.11	4.78e-01	hBECs
ACTR2	ATP5F1A	119	3.01	0.91	1.70e-46	1018.0	1.31e-11	0.16	9.63e-02	hBECs
ACTR2	ATP5F1B	119	3.14	0.91	4.14e-47	814.0	4.44e-13	0.16	9.63e-02	hBECs
ACTR2	ATP5F1D	118	2.69	0.9	1.03e-44	1452.5	8.99e-08	0.15	1.28e-01	hBECs
ACTR2	ATP5MC1	118	3.91	0.9	6.02e-43	792.5	2.89e-13	0.19	3.29e-02	hBECs
ACTR2	ATP5PO	118	2.65	0.91	2.68e-45	1744.0	3.41e-06	0.1	5.77e-01	hBECs
ACTR2	ATP6AP2	119	2.66	0.9	3.36e-44	3080.5	2.48e-01	0.08	8.87e-01	hBECs
ACTR2	AURKAIP1	118	2.94	0.9	9.47e-43	1366.5	2.36e-08	0.12	3.79e-01	hBECs
ACTR2	BLOC1S1	119	2.88	0.9	3.14e-45	1101.0	1.63e-10	0.16	9.63e-02	hBECs
ACTR2	C12orf57	119	2.79	0.91	3.91e-46	1166.5	3.07e-10	0.16	9.63e-02	hBECs
ACTR2	C19orf53	118	2.73	0.9	1.80e-44	1471.0	1.97e-07	0.14	1.73e-01	hBECs
ACTR2	C1QBP	117	2.94	0.91	1.12e-44	1625.5	1.83e-06	0.12	3.73e-01	hBECs
ACTR2	CALR	119	2.21	0.92	1.88e-50	2775.0	8.86e-02	0.09	6.92e-01	hBECs
ACTR2	CAPN2	119	3.34	0.9	7.72e-43	847.0	5.16e-13	0.21	1.03e-02	hBECs
ACTR2	CAPNS1	119	2.36	0.92	4.54e-48	2907.5	1.39e-01	0.08	7.97e-01	hBECs
ACTR2	CCT3	119	3.12	0.9	2.47e-43	1339.0	5.48e-09	0.13	2.33e-01	hBECs
ACTR2	CCT5	119	2.93	0.9	1.28e-44	1838.5	7.11e-06	0.1	5.83e-01	hBECs
ACTR2	CCT6A	119	2.57	0.9	5.78e-43	3001.5	2.21e-01	0.08	8.87e-01	hBECs
ACTR2	CD164	119	2.86	0.9	8.80e-45	1176.0	6.02e-10	0.15	1.32e-01	hBECs
ACTR2	CDC42	119	2.68	0.9	5.07e-44	2616.0	2.31e-02	0.14	1.77e-01	hBECs
ACTR2	CDH1	119	2.53	0.9	1.71e-43	3005.0	2.25e-01	0.05	9.98e-01	hBECs
ACTR2	CDK2AP1	119	2.82	0.92	5.73e-50	1010.5	5.24e-11	0.15	1.32e-01	hBECs
ACTR2	CHCHD10	119	2.41	0.92	5.62e-48	2577.5	1.74e-02	0.06	9.87e-01	hBECs
ACTR2	CHMP2A	119	2.5	0.9	5.87e-43	3447.0	9.90e-01	0.06	9.87e-01	hBECs
ACTR2	CHMP5	119	2.65	0.91	5.02e-47	1454.0	5.54e-08	0.17	6.93e-02	hBECs
ACTR2	CLSTN1	118	2.54	0.9	1.40e-44	3195.5	9.43e-01	0.1	5.77e-01	hBECs
ACTR2	COA3	118	2.92	0.9	2.91e-44	1264.5	2.71e-09	0.11	4.73e-01	hBECs
ACTR2	COPE	118	2.47	0.91	6.96e-46	3170.5	4.45e-01	0.05	9.98e-01	hBECs
ACTR2	COPS9	119	2.85	0.91	2.78e-46	1237.5	1.03e-09	0.15	1.32e-01	hBECs
ACTR2	COX14	118	2.47	0.9	3.16e-43	3077.0	4.71e-01	0.08	7.93e-01	hBECs
ACTR2	CPNE3	119	2.68	0.93	1.31e-51	952.5	6.43e-12	0.17	6.93e-02	hBECs
ACTR2	CSDE1	119	3.52	0.9	5.61e-44	471.5	3.31e-16	0.2	1.56e-02	hBECs
ACTR2	CSNK1A1	119	2.55	0.91	1.03e-47	1449.0	1.41e-07	0.13	2.33e-01	hBECs
ACTR2	CTSH	118	2.38	0.91	5.51e-45	2909.5	4.60e-01	0.08	7.93e-01	hBECs
ACTR2	CUTA	119	2.68	0.9	7.08e-44	2141.0	1.31e-03	0.14	1.77e-01	hBECs
ACTR2	DENR	119	2.87	0.91	9.41e-46	1825.0	6.00e-06	0.13	2.33e-01	hBECs
ACTR2	DGUOK	118	2.77	0.9	1.05e-42	2217.5	1.20e-03	0.15	1.28e-01	hBECs
ACTR2	DMAC1	118	2.85	0.91	3.86e-46	2727.0	8.97e-02	0.11	4.73e-01	hBECs
ACTR2	DNAJA2	119	2.67	0.9	1.17e-43	3134.5	4.76e-01	0.07	9.52e-01	hBECs
ACTR2	DRAP1	118	2.57	0.92	2.30e-48	2254.5	1.71e-03	0.17	6.73e-02	hBECs
ACTR2	EDF1	119	2.41	0.9	4.13e-45	3240.5	7.92e-01	0.09	6.92e-01	hBECs
ACTR2	EEF2	119	2.78	0.9	5.00e-43	2078.0	1.87e-04	0.15	1.32e-01	hBECs
ACTR2	EFCAB14	117	2.26	0.92	4.12e-49	3047.0	9.87e-01	0.08	8.81e-01	hBECs
ACTR2	EI24	119	3.38	0.91	8.79e-46	716.5	1.02e-13	0.19	2.33e-02	hBECs
ACTR2	EIF2AK1	118	2.74	0.9	5.16e-43	2228.0	3.00e-03	0.08	7.93e-01	hBECs
ACTR2	EIF2S2	119	2.91	0.91	5.99e-46	792.5	7.81e-13	0.18	4.90e-02	hBECs
ACTR2	EIF3A	119	2.48	0.91	1.34e-45	1943.0	1.61e-04	0.12	3.84e-01	hBECs
ACTR2	EIF3F	119	2.32	0.92	2.34e-49	2039.0	1.66e-03	0.11	4.78e-01	hBECs
ACTR2	EIF3H	119	2.58	0.91	1.09e-46	1362.0	2.20e-08	0.15	1.32e-01	hBECs
ACTR2	EIF3K	119	2.7	0.91	1.05e-46	1300.0	1.74e-09	0.13	2.33e-01	hBECs
ACTR2	EIF3L	118	2.32	0.92	8.84e-49	3089.5	5.95e-01	0.09	6.87e-01	hBECs
ACTR2	EIF3M	118	2.77	0.9	6.91e-44	2175.0	3.35e-04	0.14	2.29e-01	hBECs
ACTR2	EIF4A1	119	2.62	0.92	4.59e-48	1684.0	4.07e-06	0.16	9.63e-02	hBECs
ACTR2	EIF4B	119	3.18	0.91	6.88e-47	650.0	9.66e-15	0.2	1.56e-02	hBECs
ACTR2	EIF4G2	119	3.2	0.91	8.17e-46	551.0	4.89e-15	0.21	1.03e-02	hBECs
ACTR2	ERP29	119	2.31	0.92	4.17e-48	3277.0	7.49e-01	0.07	9.52e-01	hBECs
ACTR2	FKBP1A	119	2.87	0.9	5.40e-44	1784.0	2.18e-06	0.12	3.84e-01	hBECs
ACTR2	FOXA1	119	2.88	0.9	9.59e-44	1240.5	1.09e-09	0.15	1.32e-01	hBECs
ACTR2	GGNBP2	119	2.66	0.9	2.35e-44	2857.5	1.40e-01	0.09	6.92e-01	hBECs
ACTR2	GNAQ	119	2.77	0.9	4.62e-43	2338.0	1.64e-03	0.1	5.83e-01	hBECs
ACTR2	GPBP1L1	118	2.88	0.9	1.03e-42	2953.5	3.60e-01	0.14	2.29e-01	hBECs
ACTR2	H2AZ1	119	2.65	0.9	2.35e-43	2288.0	1.03e-03	0.12	3.84e-01	hBECs
ACTR2	HIGD2A	119	2.46	0.91	2.60e-45	2716.0	6.21e-02	0.08	8.87e-01	hBECs
ACTR2	HINT2	117	2.88	0.9	3.67e-43	1590.0	6.79e-07	0.11	4.67e-01	hBECs
ACTR2	HMGN2	118	3.05	0.9	7.20e-43	1094.0	2.39e-10	0.16	9.38e-02	hBECs
ACTR2	HNRNPA1	119	2.54	0.91	6.20e-46	1996.5	3.01e-05	0.1	5.83e-01	hBECs
ACTR2	HNRNPA3	119	3.58	0.9	8.99e-45	540.0	1.49e-15	0.21	1.03e-02	hBECs
ACTR2	HNRNPU	119	3.02	0.9	5.02e-45	987.5	1.24e-11	0.14	1.77e-01	hBECs
ACTR2	HSPA9	119	2.62	0.91	5.38e-46	2125.0	4.77e-04	0.07	9.52e-01	hBECs
ACTR2	HSPB11	118	2.71	0.9	9.42e-43	2896.0	1.31e-01	0.13	2.97e-01	hBECs
ACTR2	HYPK	119	3.11	0.9	4.26e-45	1010.5	1.90e-11	0.17	6.93e-02	hBECs
ACTR2	IER5	119	2.52	0.91	1.45e-45	2490.5	6.16e-03	0.13	3.02e-01	hBECs
ACTR2	IFT81	118	3.05	0.9	1.52e-42	1705.0	5.39e-06	0.09	6.87e-01	hBECs
ACTR2	ILF2	119	2.74	0.9	2.78e-44	2624.5	2.45e-02	0.07	9.52e-01	hBECs
ACTR2	INSR	119	2.55	0.9	2.85e-44	2443.0	2.80e-03	0.08	7.97e-01	hBECs
ACTR2	ISCU	117	2.22	0.92	9.87e-49	2934.5	2.64e-01	0.07	9.49e-01	hBECs
ACTR2	ITGB1	119	2.65	0.9	6.15e-43	3143.5	2.58e-01	0.11	4.78e-01	hBECs
ACTR2	JPT1	119	2.81	0.9	6.14e-44	1861.5	1.53e-05	0.08	7.97e-01	hBECs
ACTR2	JTB	119	2.65	0.9	3.32e-45	1865.0	6.14e-06	0.1	5.83e-01	hBECs
ACTR2	KIF5B	119	2.31	0.91	1.19e-47	3110.5	4.36e-01	0.08	8.87e-01	hBECs
ACTR2	KLF5	119	3.2	0.91	4.95e-47	1051.0	3.97e-11	0.2	1.56e-02	hBECs
ACTR2	LAMTOR2	118	2.35	0.91	1.52e-46	3285.5	6.52e-01	0.06	9.86e-01	hBECs
ACTR2	LDHB	119	2.68	0.9	2.82e-44	2148.5	9.28e-04	0.09	6.92e-01	hBECs
ACTR2	LITAF	119	2.99	0.92	2.08e-50	659.5	1.18e-14	0.19	2.33e-02	hBECs
ACTR2	LRRFIP1	118	2.91	0.9	8.27e-43	1170.5	9.18e-10	0.16	9.38e-02	hBECs
ACTR2	LSM3	119	2.69	0.9	5.72e-45	2675.5	2.49e-02	0.08	7.97e-01	hBECs
ACTR2	LSM4	118	2.81	0.9	2.25e-43	2732.5	5.05e-02	0.09	6.87e-01	hBECs
ACTR2	LSM5	118	2.87	0.9	2.86e-43	1505.0	1.19e-07	0.1	5.77e-01	hBECs
ACTR2	LSM7	119	2.53	0.9	4.09e-45	2475.5	1.65e-02	0.07	9.52e-01	hBECs
ACTR2	MDH2	119	2.43	0.91	3.94e-46	3099.5	6.15e-01	0.08	7.97e-01	hBECs
ACTR2	MEAF6	119	2.54	0.9	1.97e-43	3235.5	4.60e-01	0.06	9.87e-01	hBECs
ACTR2	METAP2	119	2.73	0.9	4.73e-45	2908.5	2.34e-01	0.09	6.92e-01	hBECs
ACTR2	MIDN	119	2.97	0.9	1.13e-43	1017.0	2.13e-11	0.19	2.33e-02	hBECs
ACTR2	MLXIP	117	3.28	0.91	1.05e-44	917.0	9.02e-12	0.15	1.26e-01	hBECs
ACTR2	MMADHC	118	2.6	0.9	6.39e-44	3228.5	6.50e-01	0.09	6.87e-01	hBECs
ACTR2	MOB1A	118	2.53	0.9	8.40e-44	2977.5	7.01e-01	0.06	9.86e-01	hBECs
ACTR2	MORF4L1	119	3.0	0.91	5.48e-46	1171.0	3.32e-10	0.17	6.93e-02	hBECs
ACTR2	MRPL20	118	3.19	0.91	1.16e-45	929.0	4.13e-12	0.16	9.38e-02	hBECs
ACTR2	MRPL33	119	2.51	0.9	4.29e-45	2088.5	1.79e-03	0.11	4.78e-01	hBECs
ACTR2	MRPL40	118	2.42	0.91	9.39e-46	2938.5	2.68e-01	0.06	9.86e-01	hBECs
ACTR2	MRPL51	119	2.59	0.91	9.59e-47	1692.0	1.04e-06	0.09	6.92e-01	hBECs
ACTR2	MRPL52	118	2.73	0.9	1.60e-43	2385.0	2.51e-03	0.1	5.77e-01	hBECs
ACTR2	MRPS21	119	2.73	0.9	2.94e-43	1724.5	1.61e-06	0.11	4.78e-01	hBECs
ACTR2	MTX2	118	2.51	0.91	2.82e-47	3411.5	9.13e-01	0.09	6.87e-01	hBECs
ACTR2	MYH9	119	2.68	0.9	2.29e-43	2368.0	4.74e-03	0.12	3.84e-01	hBECs
ACTR2	MYOF	118	2.58	0.9	4.23e-43	2695.0	7.41e-02	0.11	4.73e-01	hBECs
ACTR2	MZT2B	119	3.06	0.91	8.79e-47	833.0	1.06e-12	0.21	1.03e-02	hBECs
ACTR2	NAA38	119	2.56	0.9	1.21e-44	1776.5	5.22e-06	0.1	5.83e-01	hBECs
ACTR2	NAP1L1	119	2.62	0.91	8.30e-47	1509.0	1.27e-07	0.15	1.32e-01	hBECs
ACTR2	NCL	119	3.51	0.91	1.57e-47	589.5	4.35e-15	0.19	2.33e-02	hBECs
ACTR2	NDUFA3	119	2.47	0.92	6.69e-49	1921.5	1.98e-05	0.08	8.87e-01	hBECs
ACTR2	NDUFA6	119	2.66	0.9	5.44e-45	2959.5	2.95e-01	0.08	8.87e-01	hBECs
ACTR2	NDUFA7	118	2.48	0.9	4.16e-44	3137.0	6.91e-01	0.12	3.79e-01	hBECs
ACTR2	NDUFB1	119	3.01	0.9	3.34e-44	882.5	1.69e-12	0.19	2.33e-02	hBECs
ACTR2	NDUFB10	119	2.64	0.9	7.12e-45	1988.5	2.74e-05	0.09	6.92e-01	hBECs
ACTR2	NDUFB8	118	3.06	0.91	1.78e-45	1233.0	9.58e-10	0.12	3.79e-01	hBECs
ACTR2	NDUFS4	118	2.69	0.9	1.44e-44	2069.0	1.70e-04	0.16	9.38e-02	hBECs
ACTR2	NDUFS6	119	3.79	0.9	2.73e-44	545.5	1.05e-15	0.21	1.03e-02	hBECs
ACTR2	NHP2	118	3.16	0.9	7.01e-43	2076.0	4.42e-04	0.11	4.73e-01	hBECs
ACTR2	NONO	119	2.45	0.91	2.17e-47	2189.0	9.10e-04	0.1	5.83e-01	hBECs
ACTR2	NOP10	119	2.94	0.9	4.35e-44	1231.0	9.26e-10	0.17	6.93e-02	hBECs
ACTR2	NOP53	118	2.84	0.9	2.94e-44	1127.5	4.33e-10	0.15	1.28e-01	hBECs
ACTR2	NR2F2	117	3.14	0.91	6.37e-46	781.5	3.80e-13	0.2	2.15e-02	hBECs
ACTR2	NUCKS1	119	2.14	0.93	2.84e-51	3091.5	4.06e-01	0.07	9.52e-01	hBECs
ACTR2	NUDCD2	118	2.6	0.9	1.03e-43	3122.0	3.70e-01	0.07	9.51e-01	hBECs
ACTR2	OCIAD2	118	2.36	0.91	2.01e-46	2537.0	8.94e-03	0.1	5.77e-01	hBECs
ACTR2	P4HB	119	2.72	0.91	6.43e-48	1198.0	3.17e-10	0.16	9.63e-02	hBECs
ACTR2	PAIP2	119	2.84	0.91	9.55e-48	1456.0	4.30e-07	0.19	2.33e-02	hBECs
ACTR2	PAPOLA	119	2.69	0.9	8.07e-44	1601.0	7.93e-07	0.16	9.63e-02	hBECs
ACTR2	PCBP1	119	2.94	0.91	2.14e-46	917.0	1.98e-12	0.16	9.63e-02	hBECs
ACTR2	PDCD4	118	2.53	0.92	1.60e-48	2201.5	1.03e-03	0.09	6.87e-01	hBECs
ACTR2	PFN2	118	3.03	0.9	1.73e-43	1495.0	1.70e-07	0.12	3.79e-01	hBECs
ACTR2	PGLS	118	2.44	0.9	5.49e-44	2817.0	8.44e-02	0.06	9.86e-01	hBECs
ACTR2	PHLDA3	116	3.19	0.9	7.82e-42	1109.5	3.15e-10	0.21	1.38e-02	hBECs
ACTR2	PHPT1	118	2.28	0.92	4.53e-49	2694.5	7.38e-02	0.06	9.86e-01	hBECs
ACTR2	PIN4	117	2.57	0.9	3.97e-44	2682.0	1.23e-01	0.07	9.49e-01	hBECs
ACTR2	PIR	118	2.81	0.9	9.90e-44	2833.0	9.25e-02	0.13	2.97e-01	hBECs
ACTR2	PLPP2	119	2.66	0.91	1.42e-47	1717.5	1.47e-06	0.09	6.92e-01	hBECs
ACTR2	PPIB	118	2.66	0.9	5.50e-43	2035.5	1.84e-04	0.15	1.28e-01	hBECs
ACTR2	PRDX3	118	2.47	0.91	1.10e-46	3419.5	8.07e-01	0.09	6.87e-01	hBECs
ACTR2	PRKAR1A	119	2.7	0.9	1.19e-44	1444.5	2.88e-08	0.15	1.32e-01	hBECs
ACTR2	PSMA2	119	2.6	0.9	1.74e-43	3340.0	7.62e-01	0.08	7.97e-01	hBECs
ACTR2	PSMA3	119	3.01	0.9	3.38e-44	1764.5	4.47e-06	0.14	1.77e-01	hBECs
ACTR2	PSMA4	118	3.08	0.92	8.79e-50	672.0	6.56e-14	0.14	2.29e-01	hBECs
ACTR2	PSMA6	119	2.41	0.91	9.57e-46	3094.5	4.11e-01	0.08	8.87e-01	hBECs
ACTR2	PSMB1	119	2.38	0.91	2.36e-45	2936.5	3.35e-01	0.08	7.97e-01	hBECs
ACTR2	PSMB6	118	2.97	0.9	2.01e-44	1517.5	8.69e-08	0.1	5.77e-01	hBECs
ACTR2	PSMD4	118	2.82	0.9	1.01e-42	3031.5	7.00e-01	0.08	7.93e-01	hBECs
ACTR2	PTPMT1	119	2.85	0.9	3.16e-44	1890.0	8.38e-06	0.09	6.92e-01	hBECs
ACTR2	PYCARD	118	2.59	0.9	4.80e-43	2577.0	3.44e-02	0.06	9.86e-01	hBECs
ACTR2	RAB14	119	2.61	0.91	2.54e-46	1517.0	1.43e-07	0.13	2.33e-01	hBECs
ACTR2	RAB25	118	2.57	0.9	7.21e-45	1969.5	8.79e-05	0.1	5.77e-01	hBECs
ACTR2	RAB2A	119	2.83	0.9	5.33e-44	1303.0	3.06e-09	0.17	6.93e-02	hBECs
ACTR2	RAN	119	3.53	0.9	1.62e-43	703.5	2.92e-14	0.19	2.33e-02	hBECs
ACTR2	RBIS	119	2.79	0.91	4.25e-46	1074.0	6.01e-11	0.18	3.40e-02	hBECs
ACTR2	RER1	118	2.48	0.91	2.27e-45	3068.5	4.57e-01	0.08	7.93e-01	hBECs
ACTR2	REXO2	118	2.73	0.91	9.62e-46	1871.5	4.42e-05	0.09	6.87e-01	hBECs
ACTR2	RNF7	119	2.93	0.91	7.31e-48	660.5	1.95e-14	0.18	4.90e-02	hBECs
ACTR2	RPL6	119	2.67	0.91	1.56e-46	2457.5	6.86e-03	0.09	6.92e-01	hBECs
ACTR2	RPS10	119	2.44	0.91	4.07e-46	2757.0	7.97e-02	0.08	8.87e-01	hBECs
ACTR2	RPS27L	119	2.36	0.91	4.66e-46	3196.0	4.87e-01	0.09	6.92e-01	hBECs
ACTR2	RTRAF	118	2.25	0.92	7.36e-49	2765.0	1.92e-01	0.06	9.86e-01	hBECs
ACTR2	SARAF	118	2.56	0.9	1.40e-43	2262.0	1.83e-03	0.13	2.97e-01	hBECs
ACTR2	SCP2	118	2.53	0.91	4.40e-45	2626.0	6.55e-02	0.06	9.86e-01	hBECs
ACTR2	SERBP1	119	2.37	0.91	3.74e-46	2831.0	9.15e-02	0.06	9.87e-01	hBECs
ACTR2	SET	119	2.44	0.9	9.14e-45	2735.5	5.15e-02	0.14	1.77e-01	hBECs
ACTR2	SF3B1	119	2.66	0.91	1.86e-45	1467.0	4.07e-08	0.13	3.02e-01	hBECs
ACTR2	SF3B6	119	2.46	0.91	6.58e-48	1871.5	1.73e-05	0.12	3.84e-01	hBECs
ACTR2	SLC25A3	119	2.58	0.9	1.58e-43	2420.0	3.40e-03	0.12	3.84e-01	hBECs
ACTR2	SLC25A6	119	2.19	0.93	1.50e-52	2115.5	1.79e-04	0.08	8.87e-01	hBECs
ACTR2	SLC38A2	119	2.53	0.9	8.80e-44	2393.5	4.01e-03	0.09	6.92e-01	hBECs
ACTR2	SLIRP	119	3.33	0.91	1.92e-47	920.0	3.47e-12	0.17	6.93e-02	hBECs
ACTR2	SMAD3	119	2.94	0.91	1.53e-46	1106.0	1.07e-10	0.21	1.03e-02	hBECs
ACTR2	SMARCA5	119	2.7	0.91	1.37e-47	1866.0	1.00e-05	0.1	5.83e-01	hBECs
ACTR2	SNRPC	117	2.93	0.9	1.55e-43	2412.0	1.00e-02	0.09	6.82e-01	hBECs
ACTR2	SNRPD2	119	2.7	0.9	3.55e-43	1996.0	7.53e-05	0.13	3.02e-01	hBECs
ACTR2	SNRPE	118	3.15	0.9	1.90e-44	1251.5	3.64e-09	0.11	4.73e-01	hBECs
ACTR2	SNRPF	118	2.7	0.91	3.58e-47	2038.0	1.08e-03	0.08	7.93e-01	hBECs
ACTR2	SNU13	119	2.52	0.9	2.43e-44	2766.5	6.24e-02	0.09	6.92e-01	hBECs
ACTR2	SPCS1	119	2.44	0.91	2.61e-47	2047.5	2.10e-04	0.13	3.02e-01	hBECs
ACTR2	SPCS2	119	2.81	0.9	6.45e-43	1577.5	5.68e-07	0.16	9.63e-02	hBECs
ACTR2	SRP9	119	2.46	0.9	3.20e-44	2995.0	3.43e-01	0.04	1.00e+00	hBECs
ACTR2	SRRM2	119	2.75	0.9	1.10e-43	1495.5	4.69e-07	0.13	2.33e-01	hBECs
ACTR2	SRSF5	119	2.6	0.9	7.03e-44	1941.0	1.56e-05	0.13	2.33e-01	hBECs
ACTR2	SRSF9	118	2.54	0.9	8.93e-44	2234.5	2.13e-03	0.11	4.73e-01	hBECs
ACTR2	ST13	119	2.82	0.9	7.22e-43	1485.5	1.48e-07	0.16	9.63e-02	hBECs
ACTR2	SUMO1	118	2.38	0.91	2.36e-47	2234.0	2.12e-03	0.09	6.87e-01	hBECs
ACTR2	SYAP1	119	2.64	0.9	4.98e-45	2166.5	4.74e-04	0.08	7.97e-01	hBECs
ACTR2	TAF10	119	2.44	0.91	5.90e-47	2293.5	7.11e-04	0.1	5.83e-01	hBECs
ACTR2	TM9SF3	118	2.64	0.91	6.67e-46	1468.0	1.14e-07	0.14	1.73e-01	hBECs
ACTR2	TMCO1	117	2.75	0.9	3.41e-44	2328.0	2.24e-03	0.09	7.89e-01	hBECs
ACTR2	TMED10	119	2.56	0.91	3.47e-46	1525.5	7.28e-07	0.13	3.02e-01	hBECs
ACTR2	TMEM256	118	2.67	0.91	6.24e-45	1655.5	7.34e-06	0.15	1.28e-01	hBECs
ACTR2	TOMM6	119	2.5	0.91	2.61e-46	2192.0	2.58e-04	0.08	8.87e-01	hBECs
ACTR2	TRAPPC5	119	2.27	0.91	6.37e-48	3011.0	1.80e-01	0.08	8.87e-01	hBECs
ACTR2	TRIR	119	2.22	0.92	5.30e-49	3006.0	2.26e-01	0.07	9.52e-01	hBECs
ACTR2	TSC22D1	119	2.75	0.9	2.70e-43	1778.0	8.61e-06	0.14	1.77e-01	hBECs
ACTR2	TSG101	118	2.86	0.9	6.87e-43	2865.5	1.11e-01	0.09	6.87e-01	hBECs
ACTR2	TUFM	119	2.83	0.9	3.27e-44	1394.5	1.33e-08	0.12	3.84e-01	hBECs
ACTR2	TWF1	118	2.67	0.91	9.96e-46	2786.5	9.47e-02	0.11	4.73e-01	hBECs
ACTR2	UBE2A	118	2.78	0.9	1.76e-42	3052.5	5.25e-01	0.08	8.84e-01	hBECs
ACTR2	UBE2L3	118	2.64	0.9	7.99e-43	2048.0	7.82e-04	0.08	8.84e-01	hBECs
ACTR2	UBL3	119	2.54	0.9	2.46e-43	2591.0	1.28e-01	0.08	8.87e-01	hBECs
ACTR2	UBXN4	119	2.34	0.91	6.11e-47	3384.5	9.81e-01	0.07	9.52e-01	hBECs
ACTR2	UQCC2	119	2.92	0.92	4.93e-49	953.5	3.96e-12	0.14	1.77e-01	hBECs
ACTR2	UQCRFS1	119	2.58	0.9	3.45e-45	2135.0	3.43e-04	0.09	6.92e-01	hBECs
ACTR2	UXT	119	2.68	0.9	6.60e-45	1513.5	1.36e-07	0.14	1.77e-01	hBECs
ACTR2	VAPA	119	3.05	0.9	3.26e-43	1014.5	3.39e-11	0.18	4.90e-02	hBECs
ACTR2	VCP	119	2.91	0.9	6.06e-43	1878.0	1.16e-05	0.1	5.83e-01	hBECs
ACTR2	VDAC1	118	2.67	0.92	7.67e-48	1379.5	2.90e-08	0.17	6.73e-02	hBECs
ACTR2	VPS13C	118	2.84	0.9	4.85e-44	1658.0	2.87e-06	0.09	6.87e-01	hBECs
ACTR2	XRCC5	119	3.08	0.9	3.38e-44	1396.0	1.36e-08	0.15	1.32e-01	hBECs
ACTR2	XRCC6	119	2.83	0.9	8.57e-45	1999.0	7.79e-05	0.12	3.84e-01	hBECs
ACTR2	YWHAE	119	2.59	0.91	9.22e-47	2555.0	2.10e-02	0.15	1.32e-01	hBECs
ACTR2	YY1	119	2.53	0.9	1.60e-44	3079.0	2.47e-01	0.06	9.87e-01	hBECs
ACTR2	ZBTB7A	119	2.56	0.9	6.96e-43	3327.5	7.36e-01	0.05	9.98e-01	hBECs
ACTR2	ZKSCAN1	118	3.29	0.9	1.83e-43	1046.5	3.66e-11	0.2	1.50e-02	hBECs
ACTR3	ADGRF1	118	2.59	0.91	5.88e-46	2186.0	8.83e-04	0.07	9.51e-01	hBECs
ACTR3	ADH5	119	2.75	0.9	9.53e-44	3163.5	8.70e-01	0.08	8.87e-01	hBECs
ACTR3	ADSS2	119	2.82	0.91	1.75e-46	1454.5	3.36e-08	0.15	1.32e-01	hBECs
ACTR3	AKR7A2	119	2.59	0.9	9.75e-45	2656.5	5.83e-02	0.1	5.83e-01	hBECs
ACTR3	ALDH3A2	119	3.23	0.92	4.50e-48	1350.5	6.60e-09	0.15	1.32e-01	hBECs
ACTR3	ALKBH7	117	2.95	0.9	1.77e-42	1203.0	9.61e-10	0.15	1.26e-01	hBECs
ACTR3	ANXA11	120	2.69	0.9	1.77e-43	2924.5	1.52e-01	0.1	5.88e-01	hBECs
ACTR3	ANXA5	120	2.61	0.9	6.67e-45	2730.0	4.97e-02	0.07	8.90e-01	hBECs
ACTR3	AP2S1	118	2.29	0.92	8.88e-50	2832.5	1.61e-01	0.07	9.51e-01	hBECs
ACTR3	APRT	118	3.0	0.9	2.49e-43	1390.5	3.45e-08	0.11	4.73e-01	hBECs
ACTR3	ARL1	119	2.74	0.9	1.13e-44	2200.0	4.32e-04	0.14	1.77e-01	hBECs
ACTR3	ARL5A	120	2.74	0.9	2.12e-44	2566.0	7.76e-03	0.12	3.07e-01	hBECs
ACTR3	ARPC1A	119	3.13	0.91	4.04e-46	1134.5	1.06e-10	0.18	3.40e-02	hBECs
ACTR3	ARPC1B	120	3.38	0.91	6.29e-46	594.0	7.72e-15	0.17	5.05e-02	hBECs
ACTR3	ARPC5	120	2.48	0.91	1.03e-46	3123.5	4.58e-01	0.05	9.98e-01	hBECs
ACTR3	ARPC5L	119	2.71	0.9	1.60e-44	2775.5	6.60e-02	0.07	9.52e-01	hBECs
ACTR3	ATP1A1	120	2.75	0.93	6.17e-52	1133.5	6.22e-11	0.13	2.37e-01	hBECs
ACTR3	ATP2B4	117	2.76	0.92	3.50e-49	1130.5	2.74e-10	0.19	3.17e-02	hBECs
ACTR3	ATP5F1A	120	3.3	0.9	3.02e-44	952.0	2.32e-12	0.17	7.12e-02	hBECs
ACTR3	ATP5F1B	119	3.14	0.93	5.23e-54	513.0	8.28e-16	0.19	2.33e-02	hBECs
ACTR3	ATP5F1C	119	2.66	0.9	6.51e-43	3245.0	5.74e-01	0.08	8.87e-01	hBECs
ACTR3	ATP5MC1	118	3.81	0.92	1.31e-49	427.0	1.22e-16	0.19	2.24e-02	hBECs
ACTR3	ATP5PB	119	3.03	0.91	1.68e-46	967.0	5.10e-12	0.13	2.33e-01	hBECs
ACTR3	ATP5PO	119	2.77	0.91	7.11e-46	1400.5	4.04e-08	0.12	3.84e-01	hBECs
ACTR3	ATP6AP1	118	2.48	0.92	5.41e-50	1846.0	2.03e-05	0.09	6.87e-01	hBECs
ACTR3	ATP6V0E1	120	3.48	0.91	3.56e-46	1043.0	1.24e-11	0.21	1.08e-02	hBECs
ACTR3	ATP6V1F	119	2.91	0.9	3.33e-43	1713.0	5.99e-06	0.15	1.32e-01	hBECs
ACTR3	AURKAIP1	119	3.07	0.9	3.81e-44	1234.0	9.74e-10	0.13	2.33e-01	hBECs
ACTR3	BDH2	116	2.64	0.91	2.32e-45	2569.0	1.13e-01	0.06	9.85e-01	hBECs
ACTR3	BLCAP	119	2.71	0.91	5.10e-46	3057.5	2.24e-01	0.07	9.52e-01	hBECs
ACTR3	C12orf57	120	2.53	0.93	3.12e-52	1287.0	1.41e-09	0.12	3.89e-01	hBECs
ACTR3	C19orf53	119	2.82	0.9	5.68e-43	2042.0	8.02e-05	0.11	4.78e-01	hBECs
ACTR3	C1QBP	118	2.74	0.93	9.19e-53	1144.0	3.47e-10	0.13	2.97e-01	hBECs
ACTR3	CALM3	118	2.45	0.91	2.92e-46	2988.0	4.13e-01	0.06	9.86e-01	hBECs
ACTR3	CALR	121	2.67	0.9	9.57e-44	3550.0	9.58e-01	0.08	8.05e-01	hBECs
ACTR3	CAMTA1	118	2.97	0.92	5.66e-48	717.5	6.34e-14	0.17	6.73e-02	hBECs
ACTR3	CAPNS1	120	2.58	0.9	1.75e-45	3178.0	4.57e-01	0.06	9.87e-01	hBECs
ACTR3	CAT	116	2.99	0.9	5.76e-42	2117.5	4.41e-04	0.11	4.62e-01	hBECs
ACTR3	CAV2	119	2.73	0.9	3.15e-45	1711.5	1.36e-06	0.15	1.32e-01	hBECs
ACTR3	CCT3	120	3.22	0.9	1.35e-44	1083.5	2.57e-11	0.16	9.87e-02	hBECs
ACTR3	CCT6A	120	2.58	0.91	5.22e-46	2533.0	1.78e-02	0.09	6.97e-01	hBECs
ACTR3	CCT7	120	2.88	0.9	2.53e-43	2849.0	7.57e-02	0.09	6.97e-01	hBECs
ACTR3	CCT8	120	2.66	0.9	2.15e-44	3026.0	3.12e-01	0.05	9.98e-01	hBECs
ACTR3	CD164	121	2.77	0.91	1.03e-48	1568.0	1.82e-07	0.14	1.84e-01	hBECs
ACTR3	CDK2AP1	120	2.95	0.93	1.07e-51	959.0	4.39e-12	0.16	9.87e-02	hBECs
ACTR3	CHCHD5	118	2.55	0.91	6.58e-46	3048.0	5.16e-01	0.06	9.86e-01	hBECs
ACTR3	CHURC1	121	2.37	0.92	1.63e-49	3380.5	9.73e-01	0.06	9.88e-01	hBECs
ACTR3	CIAO2B	120	2.8	0.9	2.50e-45	1654.5	1.02e-06	0.15	1.35e-01	hBECs
ACTR3	CISD1	118	2.81	0.91	7.80e-46	1675.0	9.52e-06	0.07	9.51e-01	hBECs
ACTR3	CNIH4	118	2.9	0.9	9.55e-43	1901.0	6.28e-05	0.14	2.29e-01	hBECs
ACTR3	COA3	118	3.0	0.91	1.95e-46	1082.5	1.17e-10	0.13	2.97e-01	hBECs
ACTR3	COA4	120	2.88	0.92	1.07e-49	1633.5	4.64e-07	0.12	3.89e-01	hBECs
ACTR3	COA6	117	2.87	0.9	2.56e-44	2182.5	1.96e-03	0.09	6.82e-01	hBECs
ACTR3	COPB1	118	2.59	0.91	1.42e-45	2487.5	1.80e-02	0.07	9.51e-01	hBECs
ACTR3	COPS9	119	3.11	0.91	1.33e-45	921.5	5.93e-12	0.17	6.93e-02	hBECs
ACTR3	CORO2A	116	2.77	0.9	7.92e-42	1971.0	2.21e-04	0.09	6.76e-01	hBECs
ACTR3	COX14	120	2.57	0.9	5.80e-45	3002.0	1.72e-01	0.08	8.01e-01	hBECs
ACTR3	COX7A2L	116	2.91	0.9	3.23e-43	1370.0	4.16e-08	0.16	8.90e-02	hBECs
ACTR3	CPNE3	120	2.65	0.92	3.48e-51	1369.0	3.19e-09	0.14	1.80e-01	hBECs
ACTR3	CRYBG1	119	3.07	0.9	4.40e-44	1668.5	1.24e-06	0.13	3.02e-01	hBECs
ACTR3	CSNK1A1	121	2.79	0.9	5.50e-44	2199.0	2.77e-04	0.11	4.89e-01	hBECs
ACTR3	CTSH	119	2.18	0.93	2.60e-53	3473.5	7.98e-01	0.05	9.98e-01	hBECs
ACTR3	CTSS	119	2.63	0.91	2.97e-45	2278.0	9.33e-04	0.1	5.83e-01	hBECs
ACTR3	CUTA	119	2.71	0.9	1.63e-43	2383.5	1.65e-02	0.12	3.84e-01	hBECs
ACTR3	CYB561	118	3.46	0.9	5.27e-44	1192.0	7.97e-10	0.14	2.29e-01	hBECs
ACTR3	CYP51A1	120	2.82	0.91	5.33e-46	2198.5	4.26e-04	0.09	6.97e-01	hBECs
ACTR3	DENR	119	2.9	0.91	1.31e-47	1412.0	1.74e-08	0.13	3.02e-01	hBECs
ACTR3	DMAC1	120	2.98	0.9	3.43e-45	2429.5	3.70e-03	0.08	8.01e-01	hBECs
ACTR3	DRAP1	118	2.38	0.93	3.67e-51	2730.5	6.80e-02	0.13	2.97e-01	hBECs
ACTR3	DSG2	120	3.42	0.9	3.47e-43	852.5	5.74e-13	0.18	3.52e-02	hBECs
ACTR3	DYNLRB1	121	2.65	0.9	6.63e-44	3589.0	9.14e-01	0.1	5.93e-01	hBECs
ACTR3	EBPL	119	2.58	0.91	1.84e-47	3257.5	8.29e-01	0.07	9.52e-01	hBECs
ACTR3	EFCAB14	119	2.26	0.93	3.42e-51	2950.0	3.54e-01	0.04	1.00e+00	hBECs
ACTR3	EIF2AK1	118	2.85	0.9	2.00e-43	1990.0	1.74e-04	0.11	4.73e-01	hBECs
ACTR3	EIF2S2	121	3.03	0.9	1.67e-44	1052.5	6.79e-11	0.14	1.84e-01	hBECs
ACTR3	EIF3F	119	2.35	0.92	2.77e-50	2659.0	1.57e-02	0.08	7.97e-01	hBECs
ACTR3	EIF3J	115	3.17	0.9	7.24e-43	2340.0	1.16e-02	0.09	7.80e-01	hBECs
ACTR3	EIF3L	119	2.37	0.92	2.11e-49	2903.5	4.49e-01	0.06	9.87e-01	hBECs
ACTR3	EIF4B	121	3.23	0.9	5.97e-46	1111.5	4.23e-11	0.19	2.50e-02	hBECs
ACTR3	EIF4H	118	2.73	0.9	4.72e-43	2286.5	1.53e-03	0.08	8.84e-01	hBECs
ACTR3	FIS1	119	2.99	0.9	3.03e-44	1367.0	5.15e-09	0.12	3.84e-01	hBECs
ACTR3	FKBP1A	120	2.96	0.9	5.19e-45	1558.0	2.60e-07	0.1	5.88e-01	hBECs
ACTR3	FOXA1	119	2.92	0.91	7.38e-48	884.5	2.91e-12	0.17	6.93e-02	hBECs
ACTR3	GATAD1	117	2.6	0.9	7.60e-44	2767.0	3.16e-01	0.07	9.49e-01	hBECs
ACTR3	GCLM	119	2.52	0.92	2.22e-48	2039.5	1.23e-04	0.09	6.92e-01	hBECs
ACTR3	GCSH	116	3.26	0.92	1.63e-47	1403.0	4.20e-08	0.15	1.66e-01	hBECs
ACTR3	GMCL1	117	2.79	0.91	1.74e-45	2637.0	9.46e-02	0.07	9.49e-01	hBECs
ACTR3	GOLM2	118	2.79	0.91	1.07e-45	2267.0	2.87e-03	0.07	9.51e-01	hBECs
ACTR3	GPBP1L1	119	2.8	0.9	7.82e-45	3363.0	6.92e-01	0.09	6.92e-01	hBECs
ACTR3	GPRC5C	119	3.01	0.9	5.92e-43	1765.0	1.70e-06	0.13	3.02e-01	hBECs
ACTR3	GRN	119	2.38	0.92	3.62e-49	3147.5	2.63e-01	0.1	5.83e-01	hBECs
ACTR3	GSR	116	2.65	0.91	1.09e-46	3289.5	7.76e-01	0.07	9.47e-01	hBECs
ACTR3	GSTO1	118	2.63	0.9	3.29e-44	3247.5	6.89e-01	0.05	9.98e-01	hBECs
ACTR3	HACD3	119	2.8	0.91	4.05e-46	1532.0	1.78e-07	0.11	4.78e-01	hBECs
ACTR3	HDGF	119	2.88	0.9	3.79e-44	1630.0	7.25e-07	0.11	4.78e-01	hBECs
ACTR3	HIGD2A	119	2.53	0.91	1.39e-45	3242.5	4.72e-01	0.06	9.87e-01	hBECs
ACTR3	HINT2	117	3.02	0.9	1.80e-43	1182.5	3.15e-09	0.11	4.67e-01	hBECs
ACTR3	HSD17B12	117	2.72	0.9	2.31e-43	2447.0	5.18e-02	0.06	9.86e-01	hBECs
ACTR3	HSPA9	120	2.82	0.9	3.18e-45	1844.0	1.23e-05	0.14	1.80e-01	hBECs
ACTR3	HYPK	121	3.31	0.91	1.60e-47	719.5	1.53e-14	0.2	1.69e-02	hBECs
ACTR3	IFI27L2	118	2.28	0.92	3.25e-50	2643.5	9.83e-02	0.07	9.51e-01	hBECs
ACTR3	ILF2	120	2.84	0.9	1.75e-44	2230.0	8.93e-04	0.09	6.97e-01	hBECs
ACTR3	ISCU	118	2.6	0.9	1.85e-43	2963.0	2.36e-01	0.05	9.98e-01	hBECs
ACTR3	KDM5A	121	2.85	0.9	1.17e-44	2362.0	1.36e-03	0.09	7.02e-01	hBECs
ACTR3	KHSRP	117	2.96	0.9	1.81e-42	2040.0	7.19e-04	0.09	6.82e-01	hBECs
ACTR3	KIF2A	120	2.56	0.92	2.09e-48	1717.0	6.31e-06	0.15	1.35e-01	hBECs
ACTR3	KIF5B	121	2.57	0.91	7.18e-47	3234.0	5.54e-01	0.12	3.94e-01	hBECs
ACTR3	KPNA6	119	2.87	0.9	1.03e-43	1899.5	6.17e-05	0.1	5.83e-01	hBECs
ACTR3	LAMP2	117	2.88	0.91	3.80e-45	1294.5	7.41e-09	0.17	6.54e-02	hBECs
ACTR3	LAMTOR2	118	2.44	0.91	7.56e-47	2790.0	9.67e-02	0.07	9.51e-01	hBECs
ACTR3	LARS1	118	3.31	0.9	4.49e-43	1158.0	1.23e-09	0.13	2.97e-01	hBECs
ACTR3	LDHB	119	2.78	0.9	5.95e-45	1990.0	1.11e-04	0.1	5.83e-01	hBECs
ACTR3	LMNA	119	2.38	0.92	9.05e-50	2253.5	7.36e-04	0.1	5.83e-01	hBECs
ACTR3	LRRFIP1	118	2.81	0.91	1.14e-45	1236.0	7.81e-09	0.12	3.79e-01	hBECs
ACTR3	LSM2	119	2.73	0.91	2.01e-45	2545.5	1.95e-02	0.08	7.97e-01	hBECs
ACTR3	LSM3	119	2.53	0.92	2.09e-49	1983.5	1.62e-04	0.08	8.87e-01	hBECs
ACTR3	LSM6	118	3.21	0.9	1.07e-42	1515.5	8.43e-08	0.13	2.97e-01	hBECs
ACTR3	LSM7	120	2.25	0.93	5.98e-54	2288.5	1.03e-03	0.07	8.90e-01	hBECs
ACTR3	MAGEF1	117	2.73	0.93	1.43e-50	2615.5	6.12e-02	0.08	8.81e-01	hBECs
ACTR3	MAT2A	118	3.28	0.9	1.30e-42	1547.0	2.22e-07	0.12	3.79e-01	hBECs
ACTR3	MATR3	119	2.56	0.9	3.08e-45	2828.0	4.10e-01	0.08	7.97e-01	hBECs
ACTR3	MDH2	119	2.53	0.91	1.61e-45	3382.0	9.76e-01	0.06	9.87e-01	hBECs
ACTR3	MED31	118	3.04	0.9	1.64e-42	1902.5	1.59e-04	0.09	6.87e-01	hBECs
ACTR3	METAP2	120	2.81	0.9	5.01e-45	2395.0	5.97e-03	0.1	5.88e-01	hBECs
ACTR3	MFSD10	121	2.71	0.9	1.07e-43	3283.5	5.42e-01	0.06	9.88e-01	hBECs
ACTR3	MID1IP1	119	2.82	0.9	2.50e-44	2292.5	1.62e-03	0.09	6.92e-01	hBECs
ACTR3	MIEN1	118	2.51	0.91	2.70e-46	2753.0	1.80e-01	0.08	7.93e-01	hBECs
ACTR3	MKRN1	120	2.96	0.9	2.42e-45	1336.0	5.23e-09	0.12	3.07e-01	hBECs
ACTR3	MMADHC	119	2.33	0.92	9.64e-51	3171.0	5.41e-01	0.07	9.52e-01	hBECs
ACTR3	MOB1A	118	2.54	0.91	2.73e-45	2882.5	3.33e-01	0.07	9.51e-01	hBECs
ACTR3	MRPL13	119	2.58	0.92	1.81e-48	2350.0	4.06e-03	0.09	6.92e-01	hBECs
ACTR3	MRPL20	118	3.39	0.91	3.40e-45	744.5	2.95e-13	0.19	3.29e-02	hBECs
ACTR3	MRPL34	116	2.83	0.9	3.35e-43	2550.0	3.97e-02	0.07	9.47e-01	hBECs
ACTR3	MRPL40	119	2.62	0.9	3.97e-44	2615.0	1.13e-02	0.07	9.52e-01	hBECs
ACTR3	MSI2	119	3.34	0.91	6.76e-46	667.0	2.23e-14	0.2	1.56e-02	hBECs
ACTR3	MSRB2	117	2.83	0.9	3.59e-44	2782.5	9.26e-02	0.09	7.89e-01	hBECs
ACTR3	MT1E	120	3.34	0.91	3.97e-46	705.0	4.90e-14	0.19	2.41e-02	hBECs
ACTR3	MTDH	118	2.61	0.92	6.64e-49	1304.0	4.00e-08	0.11	4.73e-01	hBECs
ACTR3	MTX2	118	2.49	0.92	7.89e-48	3136.0	4.79e-01	0.05	9.98e-01	hBECs
ACTR3	MYH9	120	2.65	0.9	1.48e-44	2729.0	6.73e-02	0.07	8.90e-01	hBECs
ACTR3	MYOF	119	2.44	0.91	2.09e-47	3124.0	5.56e-01	0.08	8.87e-01	hBECs
ACTR3	MZT2A	119	3.09	0.9	2.22e-44	997.0	2.46e-11	0.18	3.40e-02	hBECs
ACTR3	NAA10	117	3.05	0.9	4.02e-44	2396.0	8.78e-03	0.09	6.82e-01	hBECs
ACTR3	NAP1L1	120	2.83	0.9	8.39e-44	1950.0	4.43e-05	0.15	1.35e-01	hBECs
ACTR3	NDUFA11	118	2.92	0.9	9.93e-43	1426.5	1.00e-07	0.13	2.97e-01	hBECs
ACTR3	NDUFA3	119	2.57	0.92	9.70e-51	1486.5	5.46e-08	0.13	3.02e-01	hBECs
ACTR3	NDUFA6	121	2.67	0.91	6.56e-47	2720.0	1.21e-02	0.08	8.05e-01	hBECs
ACTR3	NDUFB10	119	2.73	0.91	8.32e-47	1647.5	5.64e-07	0.11	4.78e-01	hBECs
ACTR3	NDUFB7	119	3.37	0.9	2.65e-43	924.0	3.75e-12	0.17	6.93e-02	hBECs
ACTR3	NDUFB8	118	3.07	0.92	8.77e-49	952.5	6.44e-12	0.15	1.28e-01	hBECs
ACTR3	NDUFS2	117	2.66	0.9	2.08e-44	2919.0	5.78e-01	0.09	7.89e-01	hBECs
ACTR3	NDUFS4	120	2.66	0.91	2.19e-46	2273.5	8.93e-04	0.12	3.89e-01	hBECs
ACTR3	NDUFS7	119	2.73	0.9	7.10e-45	3348.0	9.01e-01	0.07	9.52e-01	hBECs
ACTR3	NHP2	118	3.02	0.91	1.42e-46	1655.0	1.68e-06	0.1	5.77e-01	hBECs
ACTR3	NONO	120	2.54	0.91	3.77e-47	2553.0	4.79e-03	0.07	9.54e-01	hBECs
ACTR3	NPC2	118	3.29	0.91	1.41e-46	694.0	3.91e-14	0.2	1.50e-02	hBECs
ACTR3	NUCKS1	120	2.38	0.92	8.90e-49	3060.0	3.59e-01	0.05	9.98e-01	hBECs
ACTR3	NUDT14	118	2.83	0.9	3.31e-44	2881.0	2.62e-01	0.09	6.87e-01	hBECs
ACTR3	NUDT21	117	2.83	0.91	9.68e-45	2058.5	3.67e-04	0.12	3.73e-01	hBECs
ACTR3	NUDT5	117	3.03	0.9	4.61e-43	1686.0	2.57e-06	0.1	5.72e-01	hBECs
ACTR3	PA2G4	119	3.07	0.91	6.79e-46	1603.0	3.01e-07	0.12	3.84e-01	hBECs
ACTR3	PAFAH1B2	119	3.01	0.9	1.20e-43	1888.0	2.11e-05	0.13	3.02e-01	hBECs
ACTR3	PAIP2	121	2.92	0.91	3.36e-46	1828.0	6.23e-06	0.16	1.01e-01	hBECs
ACTR3	PAPOLA	121	2.69	0.9	3.28e-45	1899.0	1.51e-05	0.11	4.89e-01	hBECs
ACTR3	PAPSS1	118	3.09	0.9	6.27e-43	1766.0	1.92e-05	0.1	5.77e-01	hBECs
ACTR3	PCBP1	121	2.94	0.91	1.00e-48	1197.5	3.14e-10	0.15	1.38e-01	hBECs
ACTR3	PDCD4	118	2.77	0.91	2.77e-45	2036.0	7.50e-05	0.08	7.93e-01	hBECs
ACTR3	PDIA3	119	2.61	0.91	1.28e-45	2703.0	3.01e-02	0.08	7.97e-01	hBECs
ACTR3	PDIA6	118	2.63	0.9	1.05e-42	3032.5	3.99e-01	0.07	9.51e-01	hBECs
ACTR3	PFDN4	116	3.05	0.9	5.17e-43	1690.5	4.86e-05	0.17	6.35e-02	hBECs
ACTR3	PGLS	119	2.55	0.9	5.19e-45	2616.0	3.23e-02	0.09	6.92e-01	hBECs
ACTR3	PIGP	119	2.84	0.9	2.57e-43	2370.0	7.08e-03	0.08	7.97e-01	hBECs
ACTR3	PIN4	117	2.55	0.91	9.22e-46	2429.5	1.15e-02	0.05	9.98e-01	hBECs
ACTR3	PLP2	117	2.68	0.91	9.45e-45	1441.5	3.45e-07	0.14	2.25e-01	hBECs
ACTR3	PLPP2	119	2.73	0.92	1.45e-49	1344.5	9.99e-09	0.13	3.02e-01	hBECs
ACTR3	POLD4	116	2.8	0.91	4.13e-46	976.5	7.72e-11	0.17	6.35e-02	hBECs
ACTR3	POLR2J	120	2.53	0.92	2.34e-49	2330.0	2.29e-03	0.07	9.54e-01	hBECs
ACTR3	POLR2K	121	2.53	0.91	2.18e-48	2131.0	3.29e-04	0.08	8.05e-01	hBECs
ACTR3	POMP	120	2.71	0.9	1.34e-43	2966.0	8.20e-02	0.11	4.84e-01	hBECs
ACTR3	PON2	120	3.06	0.91	3.80e-48	1640.5	5.12e-07	0.11	4.84e-01	hBECs
ACTR3	POR	117	2.92	0.9	1.43e-42	2448.5	1.91e-02	0.1	5.72e-01	hBECs
ACTR3	PPIB	120	2.68	0.9	1.90e-44	2528.5	8.36e-03	0.12	3.07e-01	hBECs
ACTR3	PPIC	118	2.7	0.9	1.37e-43	2401.0	4.27e-03	0.08	8.84e-01	hBECs
ACTR3	PRDX2	120	2.83	0.9	1.55e-45	1691.5	1.03e-06	0.09	6.97e-01	hBECs
ACTR3	PRDX3	120	2.52	0.91	1.46e-47	3019.0	1.87e-01	0.07	9.54e-01	hBECs
ACTR3	PROM2	116	2.87	0.9	2.18e-42	1795.0	1.07e-05	0.11	4.62e-01	hBECs
ACTR3	PRRC2B	119	2.85	0.9	1.32e-44	2029.0	2.68e-04	0.08	7.97e-01	hBECs
ACTR3	PSAP	117	2.58	0.91	1.54e-45	1830.5	6.82e-05	0.11	4.67e-01	hBECs
ACTR3	PSMA2	121	2.49	0.91	1.05e-47	3090.0	3.25e-01	0.07	9.55e-01	hBECs
ACTR3	PSMA3	121	2.85	0.92	3.57e-51	1316.5	2.29e-09	0.14	1.84e-01	hBECs
ACTR3	PSMA5	120	2.82	0.91	5.05e-47	1469.0	2.52e-08	0.15	1.35e-01	hBECs
ACTR3	PSMC5	118	3.09	0.9	1.45e-43	1615.5	9.73e-07	0.14	2.29e-01	hBECs
ACTR3	PSMC6	119	2.79	0.9	4.73e-44	1993.0	4.60e-05	0.13	3.02e-01	hBECs
ACTR3	PSMD10	117	3.26	0.9	5.83e-43	1860.5	6.16e-05	0.1	5.72e-01	hBECs
ACTR3	PSMD9	117	2.62	0.91	1.28e-44	3034.5	4.92e-01	0.06	9.86e-01	hBECs
ACTR3	PTPMT1	120	2.9	0.91	5.02e-46	1651.0	5.92e-07	0.11	4.84e-01	hBECs
ACTR3	PTTG1IP	118	2.52	0.91	3.66e-45	2596.0	2.81e-02	0.07	9.51e-01	hBECs
ACTR3	PYCARD	119	2.67	0.9	3.04e-44	2444.0	4.18e-03	0.06	9.87e-01	hBECs
ACTR3	RAB14	121	2.68	0.9	4.18e-45	1940.0	5.95e-06	0.08	8.05e-01	hBECs
ACTR3	RANBP1	120	2.92	0.91	1.63e-46	1531.5	6.45e-08	0.12	3.07e-01	hBECs
ACTR3	RBIS	120	2.82	0.91	1.11e-45	1732.0	1.09e-06	0.16	9.87e-02	hBECs
ACTR3	RBM3	117	2.58	0.9	1.13e-43	2898.5	4.41e-01	0.06	9.86e-01	hBECs
ACTR3	RER1	119	2.67	0.9	4.63e-43	3225.0	5.38e-01	0.08	7.97e-01	hBECs
ACTR3	REXO2	118	2.74	0.92	7.54e-48	1520.0	6.72e-07	0.12	3.79e-01	hBECs
ACTR3	RHOA	120	3.41	0.91	8.76e-46	777.5	1.31e-13	0.17	5.05e-02	hBECs
ACTR3	RNF10	118	2.76	0.9	1.18e-42	3212.5	4.24e-01	0.07	9.51e-01	hBECs
ACTR3	RNF181	118	2.96	0.9	1.57e-44	1295.0	7.47e-09	0.15	1.28e-01	hBECs
ACTR3	RNF7	120	3.03	0.91	7.72e-46	1089.0	2.19e-10	0.16	9.87e-02	hBECs
ACTR3	RNPEP	118	2.7	0.92	5.49e-48	2971.0	3.10e-01	0.09	6.87e-01	hBECs
ACTR3	RPL36A	121	2.71	0.91	1.86e-47	1612.0	3.42e-07	0.13	2.41e-01	hBECs
ACTR3	RPL6	120	2.43	0.92	6.37e-51	2804.5	5.80e-02	0.05	9.98e-01	hBECs
ACTR3	RTN3	118	2.73	0.9	6.24e-43	2179.5	1.26e-03	0.08	7.93e-01	hBECs
ACTR3	RTRAF	119	2.53	0.91	6.83e-46	2832.5	6.86e-02	0.08	7.97e-01	hBECs
ACTR3	RXRA	119	2.82	0.9	7.59e-43	3341.5	7.65e-01	0.04	1.00e+00	hBECs
ACTR3	S100A16	118	2.52	0.91	1.50e-45	3255.0	8.23e-01	0.07	9.51e-01	hBECs
ACTR3	SAR1B	120	2.8	0.9	9.55e-45	2195.5	4.13e-04	0.07	8.90e-01	hBECs
ACTR3	SCAND1	120	2.63	0.9	3.22e-44	2836.0	9.41e-02	0.07	8.90e-01	hBECs
ACTR3	SCP2	118	2.48	0.92	8.05e-48	2471.5	5.27e-03	0.07	9.51e-01	hBECs
ACTR3	SDHB	118	2.84	0.9	4.82e-44	3388.5	9.90e-01	0.08	8.84e-01	hBECs
ACTR3	SEC11A	121	2.96	0.9	8.18e-45	1453.0	1.19e-08	0.17	7.32e-02	hBECs
ACTR3	SELENOT	119	2.82	0.91	1.89e-45	2175.5	5.19e-04	0.08	7.97e-01	hBECs
ACTR3	SEPTIN11	119	2.89	0.91	2.95e-46	2072.0	1.12e-04	0.11	4.78e-01	hBECs
ACTR3	SERINC3	118	2.68	0.9	5.15e-44	3288.5	8.97e-01	0.05	9.98e-01	hBECs
ACTR3	SF3B1	120	2.65	0.91	5.28e-46	1903.0	9.84e-06	0.1	5.88e-01	hBECs
ACTR3	SFT2D1	119	2.98	0.9	1.57e-43	1709.0	5.68e-06	0.13	2.33e-01	hBECs
ACTR3	SLC25A6	120	2.67	0.91	3.02e-46	1915.0	1.14e-05	0.09	6.97e-01	hBECs
ACTR3	SLC38A1	118	2.69	0.91	2.80e-45	3114.0	4.42e-01	0.06	9.86e-01	hBECs
ACTR3	SLC39A6	118	2.96	0.91	2.54e-47	1746.0	5.69e-06	0.1	5.77e-01	hBECs
ACTR3	SLC44A1	117	2.63	0.91	4.32e-46	2325.0	7.08e-03	0.08	8.81e-01	hBECs
ACTR3	SLIRP	119	3.45	0.92	5.97e-49	727.0	3.37e-13	0.17	6.93e-02	hBECs
ACTR3	SMAD5	120	2.6	0.9	3.47e-45	3027.5	1.95e-01	0.09	6.97e-01	hBECs
ACTR3	SMARCA5	120	2.81	0.92	1.40e-48	1400.0	2.41e-08	0.15	1.35e-01	hBECs
ACTR3	SMARCE1	118	2.76	0.91	7.76e-46	2353.5	6.16e-03	0.09	6.87e-01	hBECs
ACTR3	SNRPC	117	2.85	0.91	1.50e-45	2090.0	5.12e-04	0.1	5.72e-01	hBECs
ACTR3	SNRPD2	119	2.65	0.9	1.25e-44	2394.5	5.94e-03	0.11	4.78e-01	hBECs
ACTR3	SNRPF	118	2.75	0.92	1.08e-47	1626.0	6.86e-07	0.1	5.77e-01	hBECs
ACTR3	SNU13	120	2.35	0.92	1.24e-49	3202.5	4.08e-01	0.06	9.87e-01	hBECs
ACTR3	SNX7	116	2.97	0.9	1.41e-42	1809.5	3.31e-05	0.12	3.68e-01	hBECs
ACTR3	SOWAHC	117	2.97	0.9	1.15e-42	1714.0	3.74e-06	0.12	3.73e-01	hBECs
ACTR3	SPCS2	120	2.69	0.91	1.14e-46	1835.0	6.80e-06	0.13	2.37e-01	hBECs
ACTR3	SRP19	121	2.87	0.91	1.70e-46	1488.5	5.63e-08	0.13	2.41e-01	hBECs
ACTR3	SRP72	117	2.62	0.91	6.00e-45	2911.0	3.75e-01	0.08	8.81e-01	hBECs
ACTR3	SRRM2	119	2.78	0.9	7.77e-45	1819.0	8.99e-06	0.11	4.78e-01	hBECs
ACTR3	SSBP1	120	3.0	0.91	6.75e-46	1090.5	8.08e-11	0.16	9.87e-02	hBECs
ACTR3	SSR1	120	2.86	0.9	2.02e-44	2139.5	5.54e-04	0.1	5.88e-01	hBECs
ACTR3	SSR2	118	3.06	0.9	7.71e-43	872.5	3.81e-12	0.15	1.28e-01	hBECs
ACTR3	STUB1	119	2.85	0.91	2.83e-45	1642.5	5.26e-07	0.1	5.83e-01	hBECs
ACTR3	SUDS3	119	2.5	0.91	3.35e-46	2979.0	1.53e-01	0.08	8.87e-01	hBECs
ACTR3	SUMO1	119	2.47	0.91	4.07e-47	2838.5	1.66e-01	0.08	8.87e-01	hBECs
ACTR3	TAF10	120	2.36	0.93	8.26e-54	1521.5	2.52e-07	0.12	3.89e-01	hBECs
ACTR3	TAX1BP3	119	2.66	0.91	1.03e-47	2403.0	4.35e-03	0.08	8.87e-01	hBECs
ACTR3	THOC7	119	2.87	0.9	5.54e-43	2089.5	1.36e-04	0.07	9.52e-01	hBECs
ACTR3	TM9SF3	120	2.58	0.91	2.69e-47	1898.5	5.77e-06	0.11	4.84e-01	hBECs
ACTR3	TMCO1	117	2.63	0.92	2.04e-49	1490.5	2.64e-07	0.1	5.72e-01	hBECs
ACTR3	TMEM134	116	2.82	0.9	7.03e-43	1868.0	1.07e-04	0.16	1.23e-01	hBECs
ACTR3	TMEM147	117	2.74	0.91	1.50e-44	2135.5	1.24e-03	0.05	9.98e-01	hBECs
ACTR3	TMEM167A	118	2.49	0.92	6.95e-49	1886.5	3.32e-05	0.14	2.29e-01	hBECs
ACTR3	TMEM179B	118	2.65	0.91	1.78e-45	2408.0	3.07e-03	0.07	9.51e-01	hBECs
ACTR3	TMEM243	116	2.95	0.9	3.96e-42	2196.0	7.28e-03	0.06	9.85e-01	hBECs
ACTR3	TMEM256	118	2.65	0.91	2.42e-45	2136.5	2.24e-04	0.14	1.73e-01	hBECs
ACTR3	TNKS1BP1	115	2.73	0.92	1.90e-46	1971.5	3.46e-04	0.14	2.16e-01	hBECs
ACTR3	TOMM5	118	2.97	0.91	7.33e-47	920.0	9.55e-12	0.14	1.73e-01	hBECs
ACTR3	TOMM6	120	2.52	0.92	2.98e-50	1749.0	1.37e-06	0.12	3.89e-01	hBECs
ACTR3	TPR	119	2.49	0.92	3.01e-49	1967.0	3.40e-05	0.09	6.92e-01	hBECs
ACTR3	TRAPPC5	120	2.58	0.9	2.06e-45	2815.0	6.18e-02	0.07	8.90e-01	hBECs
ACTR3	TRIR	121	2.7	0.9	6.97e-44	2710.5	1.60e-02	0.07	8.93e-01	hBECs
ACTR3	TSG101	118	2.55	0.92	8.14e-50	2187.5	1.36e-03	0.08	7.93e-01	hBECs
ACTR3	TSPAN13	119	2.75	0.9	1.46e-43	3233.5	5.53e-01	0.09	6.92e-01	hBECs
ACTR3	TWF1	119	2.49	0.92	3.46e-49	3228.0	4.48e-01	0.08	8.87e-01	hBECs
ACTR3	UBE2A	119	2.53	0.92	4.25e-48	2775.0	6.58e-02	0.07	9.52e-01	hBECs
ACTR3	UBE2J1	120	2.77	0.9	2.40e-43	2863.5	8.23e-02	0.08	8.01e-01	hBECs
ACTR3	UBE2L3	119	2.58	0.91	3.06e-47	1970.5	5.62e-05	0.12	3.84e-01	hBECs
ACTR3	UBL3	121	2.66	0.9	8.09e-44	3309.5	6.99e-01	0.07	8.93e-01	hBECs
ACTR3	UBXN1	120	2.84	0.9	5.31e-44	1914.5	1.13e-05	0.13	2.37e-01	hBECs
ACTR3	UQCC2	120	3.35	0.91	1.24e-45	817.5	4.75e-13	0.19	2.41e-02	hBECs
ACTR3	UXT	121	2.76	0.9	1.28e-44	1968.5	8.41e-06	0.09	7.02e-01	hBECs
ACTR3	VDAC1	119	2.53	0.92	2.87e-50	1603.5	2.21e-06	0.13	2.33e-01	hBECs
ACTR3	VPS36	119	2.83	0.91	1.57e-45	2150.0	9.42e-04	0.08	7.97e-01	hBECs
ACTR3	XRCC5	121	3.19	0.91	2.95e-46	1167.5	6.75e-11	0.18	3.64e-02	hBECs
ACTR3	XRCC6	120	3.11	0.9	1.57e-43	1465.0	2.37e-08	0.13	2.37e-01	hBECs
ACTR3	YWHAG	120	2.5	0.92	1.20e-48	3397.0	7.61e-01	0.06	9.87e-01	hBECs
ACTR3	YWHAH	121	2.65	0.9	4.27e-44	2916.0	6.15e-02	0.07	8.93e-01	hBECs
ACTR3	YWHAQ	120	3.37	0.92	2.59e-51	536.0	8.57e-16	0.21	1.08e-02	hBECs
ACTR3	ZFYVE21	120	2.82	0.9	8.34e-45	3010.5	1.79e-01	0.07	8.90e-01	hBECs
ACTR3	ZMAT2	119	2.68	0.91	5.77e-47	2053.0	2.23e-04	0.1	5.83e-01	hBECs
ACTR3	ZNF703	118	2.92	0.9	1.79e-43	2655.0	5.77e-02	0.07	9.51e-01	hBECs
ACTR3	ZNHIT1	117	2.49	0.91	4.54e-45	2963.5	5.60e-01	0.05	9.98e-01	hBECs
ACTR6	NOLC1	115	3.76	0.9	1.83e-43	1426.0	9.95e-08	0.14	2.16e-01	hBECs
ACYP1	ADGRF1	117	2.89	0.91	1.01e-44	1236.0	2.81e-09	0.17	6.54e-02	hBECs
ACYP1	AKR1C3	117	3.07	0.9	9.16e-43	1137.0	1.43e-09	0.21	1.44e-02	hBECs
ACYP1	ANP32A	117	2.62	0.91	3.17e-45	2415.5	1.03e-02	0.09	6.82e-01	hBECs
ACYP1	ANP32B	117	3.04	0.9	9.96e-44	1084.0	1.20e-10	0.13	2.92e-01	hBECs
ACYP1	AP2M1	117	3.15	0.9	1.80e-42	1100.5	7.48e-10	0.17	6.54e-02	hBECs
ACYP1	AP2S1	117	2.75	0.9	1.84e-42	1926.5	5.34e-05	0.17	6.54e-02	hBECs
ACYP1	ARF5	116	2.63	0.9	1.37e-42	1838.5	4.72e-05	0.13	2.88e-01	hBECs
ACYP1	ATP5PD	117	2.9	0.9	5.93e-43	1358.0	1.24e-08	0.2	2.15e-02	hBECs
ACYP1	ATRAID	117	3.07	0.9	3.30e-42	1434.5	1.88e-07	0.15	1.26e-01	hBECs
ACYP1	C12orf57	117	2.43	0.91	2.10e-45	2870.5	1.50e-01	0.08	8.81e-01	hBECs
ACYP1	CAPNS1	117	2.68	0.9	2.87e-42	2255.0	3.84e-03	0.11	4.67e-01	hBECs
ACYP1	CBX3	117	2.93	0.9	6.45e-43	1732.0	1.24e-05	0.14	2.25e-01	hBECs
ACYP1	CHCHD10	117	2.92	0.9	3.02e-43	1124.0	1.90e-09	0.18	4.59e-02	hBECs
ACYP1	CHCHD5	117	2.75	0.9	3.65e-43	2208.0	1.66e-03	0.11	4.67e-01	hBECs
ACYP1	CISD1	117	3.3	0.9	3.88e-42	1153.0	1.89e-09	0.19	3.17e-02	hBECs
ACYP1	CLTC	117	2.67	0.9	3.04e-42	2456.5	4.00e-02	0.17	6.54e-02	hBECs
ACYP1	CNBP	117	2.88	0.9	1.92e-43	1326.0	2.06e-08	0.1	5.72e-01	hBECs
ACYP1	CNIH4	117	2.74	0.9	8.20e-43	3118.0	5.45e-01	0.09	7.89e-01	hBECs
ACYP1	COA6	116	3.11	0.91	2.44e-44	1512.0	5.98e-07	0.13	2.88e-01	hBECs
ACYP1	COMT	117	2.97	0.9	2.22e-43	1019.5	3.72e-11	0.2	2.15e-02	hBECs
ACYP1	COPB2	117	2.32	0.92	4.22e-49	2513.0	4.27e-02	0.09	6.82e-01	hBECs
ACYP1	COX7A2L	116	2.69	0.9	2.80e-42	2478.0	1.68e-02	0.08	8.78e-01	hBECs
ACYP1	DAZAP2	117	2.6	0.91	1.72e-45	2003.0	4.87e-04	0.15	1.26e-01	hBECs
ACYP1	DCAF7	117	3.26	0.91	3.68e-46	764.0	7.21e-13	0.21	1.44e-02	hBECs
ACYP1	DMAC1	117	2.94	0.93	1.66e-50	1313.0	1.00e-08	0.15	1.69e-01	hBECs
ACYP1	DYNLRB1	117	2.62	0.9	9.76e-44	2068.0	2.62e-04	0.17	6.54e-02	hBECs
ACYP1	EFCAB14	117	2.73	0.9	2.90e-43	2087.5	3.22e-04	0.14	2.25e-01	hBECs
ACYP1	ENY2	117	3.03	0.9	2.71e-42	1297.5	1.30e-08	0.21	1.44e-02	hBECs
ACYP1	F11R	117	2.57	0.9	9.31e-43	3041.0	4.12e-01	0.17	6.54e-02	hBECs
ACYP1	FLNB	117	2.92	0.91	8.39e-45	1109.5	8.78e-10	0.12	3.73e-01	hBECs
ACYP1	GTF2A2	117	2.83	0.9	9.22e-44	1220.5	1.68e-08	0.18	4.59e-02	hBECs
ACYP1	HADHA	117	2.82	0.9	2.64e-42	2220.5	1.24e-03	0.11	4.67e-01	hBECs
ACYP1	IER3IP1	117	3.42	0.9	4.41e-43	750.0	2.01e-13	0.15	1.69e-01	hBECs
ACYP1	JOSD2	117	3.21	0.9	2.52e-42	1197.0	1.45e-09	0.21	1.44e-02	hBECs
ACYP1	KIF2A	117	2.64	0.9	3.78e-42	2935.5	5.07e-01	0.06	9.86e-01	hBECs
ACYP1	LAMTOR4	117	2.84	0.9	3.17e-42	1414.0	8.26e-08	0.16	9.14e-02	hBECs
ACYP1	LAPTM4A	117	2.83	0.91	1.64e-45	1335.5	3.99e-08	0.14	2.25e-01	hBECs
ACYP1	LMNA	117	2.9	0.9	2.73e-42	1262.0	7.23e-09	0.21	1.44e-02	hBECs
ACYP1	LSM3	117	3.08	0.9	2.54e-42	1451.5	5.33e-08	0.16	9.14e-02	hBECs
ACYP1	LSM4	117	3.11	0.9	1.28e-43	1385.5	8.81e-08	0.16	9.14e-02	hBECs
ACYP1	MDH1	117	2.89	0.9	7.14e-43	1410.5	7.83e-08	0.18	4.59e-02	hBECs
ACYP1	MMADHC	117	2.52	0.92	4.27e-48	2041.5	7.31e-04	0.12	3.73e-01	hBECs
ACYP1	MOB1A	117	2.83	0.9	3.94e-42	1927.0	8.51e-05	0.15	1.26e-01	hBECs
ACYP1	MRPL13	117	2.79	0.92	4.37e-48	1454.0	9.20e-08	0.13	2.92e-01	hBECs
ACYP1	MRPL53	117	2.91	0.9	8.99e-44	1171.5	2.61e-09	0.15	1.26e-01	hBECs
ACYP1	MZT2A	117	2.73	0.9	6.53e-43	1957.5	7.66e-05	0.09	7.89e-01	hBECs
ACYP1	NDUFV2	117	2.72	0.9	1.31e-43	1651.5	4.27e-06	0.19	3.17e-02	hBECs
ACYP1	NONO	117	2.41	0.91	1.06e-46	2778.5	9.05e-02	0.11	4.67e-01	hBECs
ACYP1	OCIAD2	117	2.94	0.9	1.04e-42	1261.5	1.99e-08	0.21	1.44e-02	hBECs
ACYP1	PAPOLA	117	2.54	0.9	1.19e-42	3118.0	6.52e-01	0.09	6.82e-01	hBECs
ACYP1	PDCD5	117	3.29	0.9	2.13e-42	1081.0	1.90e-10	0.21	1.44e-02	hBECs
ACYP1	PHPT1	117	2.85	0.9	6.64e-44	1282.0	6.03e-09	0.19	3.17e-02	hBECs
ACYP1	PLAAT3	116	2.55	0.9	1.20e-42	2459.0	4.07e-02	0.08	8.78e-01	hBECs
ACYP1	PON2	117	3.62	0.9	2.92e-43	794.0	2.19e-12	0.18	4.59e-02	hBECs
ACYP1	PRDX2	117	3.04	0.91	1.56e-46	1003.0	2.74e-11	0.17	6.54e-02	hBECs
ACYP1	PRDX3	117	2.64	0.91	7.58e-47	1616.5	9.86e-07	0.11	4.67e-01	hBECs
ACYP1	PSMD4	117	2.99	0.9	3.46e-42	1748.0	5.84e-06	0.15	1.26e-01	hBECs
ACYP1	S100A16	117	2.49	0.91	1.65e-46	2209.5	7.30e-04	0.16	9.14e-02	hBECs
ACYP1	SNU13	117	2.49	0.91	3.60e-45	2209.5	3.77e-03	0.14	2.25e-01	hBECs
ACYP1	SRD5A3	117	2.86	0.9	1.87e-42	1758.5	4.13e-06	0.18	4.59e-02	hBECs
ACYP1	SUMO1	117	2.58	0.9	2.34e-42	2684.0	1.24e-01	0.15	1.69e-01	hBECs
ACYP1	TAX1BP3	117	3.11	0.9	2.14e-42	1352.5	1.45e-07	0.15	1.26e-01	hBECs
ACYP1	TCEA1	117	2.62	0.9	1.80e-42	2513.0	2.18e-02	0.07	9.49e-01	hBECs
ACYP1	TKT	117	2.76	0.9	2.76e-42	1971.5	3.46e-04	0.11	4.67e-01	hBECs
ACYP1	TMED4	117	2.64	0.9	3.62e-43	2974.0	5.81e-01	0.06	9.86e-01	hBECs
ACYP1	TST	116	3.24	0.9	8.49e-43	1358.0	3.44e-08	0.16	1.23e-01	hBECs
ACYP1	UBE2A	116	2.9	0.9	3.49e-43	1784.0	2.41e-05	0.15	1.66e-01	hBECs
ACYP1	UQCRC1	117	2.91	0.91	1.40e-44	2009.5	2.16e-04	0.15	1.69e-01	hBECs
ACYP1	VDAC1	116	2.58	0.9	7.85e-43	3069.0	4.58e-01	0.07	9.47e-01	hBECs
ACYP1	VDAC3	116	2.85	0.91	1.30e-44	1191.0	1.02e-08	0.15	1.66e-01	hBECs
ACYP1	WASL	117	3.46	0.9	1.67e-42	710.5	8.96e-14	0.16	9.14e-02	hBECs
ACYP1	ZC3H15	117	2.63	0.91	4.45e-46	2110.0	6.29e-04	0.15	1.69e-01	hBECs
ADAM10	ARHGAP5	120	3.47	0.9	1.18e-44	1323.5	4.27e-09	0.12	3.07e-01	hBECs
ADAM10	BSG	119	3.04	0.9	1.64e-43	2766.0	8.41e-02	0.08	8.87e-01	hBECs
ADAM10	CAMTA1	118	3.53	0.9	1.36e-42	1297.0	4.63e-09	0.14	1.73e-01	hBECs
ADAM10	CCDC6	120	3.04	0.9	8.70e-44	2704.5	4.22e-02	0.12	3.07e-01	hBECs
ADAM10	CHMP2B	119	2.94	0.9	2.10e-44	3172.0	3.63e-01	0.06	9.87e-01	hBECs
ADAM10	COPB2	118	2.98	0.9	1.17e-42	2774.0	8.81e-02	0.07	9.51e-01	hBECs
ADAM10	EIF3J	115	3.04	0.91	1.03e-44	2153.5	3.35e-03	0.07	9.45e-01	hBECs
ADAM10	EMP2	119	3.07	0.9	1.91e-43	2447.0	4.29e-03	0.13	3.02e-01	hBECs
ADAM10	FOXO3	120	3.22	0.9	2.13e-43	2332.0	1.55e-03	0.1	5.88e-01	hBECs
ADAM10	HSD17B12	117	2.62	0.92	6.69e-48	2639.5	7.12e-02	0.08	8.81e-01	hBECs
ADAM10	IRF6	117	3.85	0.9	2.11e-42	1043.5	1.60e-10	0.19	3.17e-02	hBECs
ADAM10	LSM2	118	2.99	0.9	1.64e-42	2795.0	5.47e-02	0.07	9.51e-01	hBECs
ADAM10	MATR3	118	2.94	0.9	5.73e-44	2872.5	3.97e-01	0.14	2.29e-01	hBECs
ADAM10	MBTPS1	120	3.01	0.9	4.14e-45	2342.0	2.55e-03	0.14	1.80e-01	hBECs
ADAM10	MMADHC	119	3.02	0.9	4.81e-43	3266.0	7.26e-01	0.07	9.52e-01	hBECs
ADAM10	PCNP	119	3.3	0.9	2.87e-44	1527.5	1.67e-07	0.11	4.78e-01	hBECs
ADAM10	PDCD4	118	2.97	0.9	4.13e-44	2173.0	7.76e-04	0.12	3.79e-01	hBECs
ADAM10	POLD4	115	3.22	0.9	2.23e-43	1375.0	1.24e-07	0.15	1.62e-01	hBECs
ADAM10	SLC39A6	117	3.03	0.91	3.52e-45	1963.5	5.18e-05	0.13	2.92e-01	hBECs
ADAM10	TMEM134	116	3.07	0.9	2.71e-42	1817.0	2.29e-04	0.1	5.66e-01	hBECs
ADAM10	VPS36	118	3.0	0.9	1.57e-43	2135.5	5.31e-04	0.12	3.79e-01	hBECs
ADAM9	CHP1	119	2.82	0.9	8.71e-45	3206.0	6.06e-01	0.06	9.87e-01	hBECs
ADAM9	IRF6	117	3.08	0.9	2.69e-42	1395.5	6.20e-08	0.16	9.14e-02	hBECs
ADAM9	MAPK1	118	3.01	0.9	1.68e-42	1703.5	1.38e-05	0.18	4.74e-02	hBECs
ADAM9	NSD3	119	2.58	0.9	3.50e-45	2944.0	2.16e-01	0.08	8.87e-01	hBECs
ADAM9	PAPOLA	119	2.64	0.9	2.39e-44	2925.5	1.98e-01	0.08	8.87e-01	hBECs
ADAM9	TRAPPC5	119	2.81	0.9	3.86e-43	2006.0	1.33e-04	0.13	3.02e-01	hBECs
ADAM9	UBE2A	118	2.95	0.9	1.54e-42	1880.5	1.24e-04	0.13	2.97e-01	hBECs
ADAM9	VAMP2	119	3.01	0.9	1.84e-43	1581.5	3.65e-07	0.18	3.40e-02	hBECs
ADGRF1	ADH5	118	2.89	0.9	1.36e-42	2080.0	1.22e-04	0.12	3.79e-01	hBECs
ADGRF1	ADIPOR1	118	2.91	0.92	3.23e-50	690.5	3.64e-14	0.17	6.73e-02	hBECs
ADGRF1	ADSS2	118	2.61	0.9	3.57e-44	2339.0	2.37e-02	0.09	6.87e-01	hBECs
ADGRF1	AGRN	118	2.82	0.91	3.10e-46	3182.5	4.64e-01	0.09	6.87e-01	hBECs
ADGRF1	AHCYL1	118	3.45	0.9	2.71e-43	535.0	2.15e-15	0.2	1.50e-02	hBECs
ADGRF1	AKR1C3	117	2.43	0.91	2.99e-45	2748.5	1.02e-01	0.07	9.49e-01	hBECs
ADGRF1	ANP32A	118	2.87	0.9	5.36e-43	2033.5	7.29e-05	0.13	2.97e-01	hBECs
ADGRF1	ANXA5	118	2.72	0.9	1.42e-44	1476.5	1.29e-07	0.1	5.77e-01	hBECs
ADGRF1	AP2M1	118	2.3	0.93	1.32e-50	2666.0	1.48e-01	0.06	9.86e-01	hBECs
ADGRF1	AP2S1	118	2.47	0.91	4.80e-46	2462.0	2.11e-02	0.07	9.51e-01	hBECs
ADGRF1	APRT	118	2.65	0.9	6.62e-44	2288.5	1.56e-03	0.08	8.84e-01	hBECs
ADGRF1	ARF5	117	2.48	0.91	2.13e-46	1788.5	2.55e-05	0.1	5.72e-01	hBECs
ADGRF1	ARGLU1	118	2.6	0.91	1.40e-45	2600.5	2.90e-02	0.06	9.86e-01	hBECs
ADGRF1	ARHGAP32	118	2.66	0.9	2.61e-44	2178.5	2.83e-03	0.1	5.77e-01	hBECs
ADGRF1	ARHGAP5	118	3.35	0.9	1.61e-43	611.0	1.11e-14	0.18	4.74e-02	hBECs
ADGRF1	ARL1	118	2.91	0.91	5.70e-46	1181.0	6.58e-10	0.17	6.73e-02	hBECs
ADGRF1	ARL6IP1	118	2.73	0.93	2.68e-53	821.5	1.40e-12	0.14	2.29e-01	hBECs
ADGRF1	ARL6IP4	117	2.22	0.92	3.43e-49	2708.5	1.42e-01	0.05	9.98e-01	hBECs
ADGRF1	ARL6IP5	118	2.6	0.91	1.21e-45	1527.5	7.49e-07	0.09	6.87e-01	hBECs
ADGRF1	ARPC1B	118	2.81	0.92	4.17e-48	1170.5	5.50e-10	0.15	1.28e-01	hBECs
ADGRF1	ATOX1	118	3.14	0.9	3.16e-44	1237.5	1.03e-09	0.18	4.74e-02	hBECs
ADGRF1	ATP1A1	118	2.67	0.9	2.83e-44	2161.5	4.50e-04	0.08	8.84e-01	hBECs
ADGRF1	ATP5F1B	118	2.82	0.91	4.28e-47	1250.5	3.58e-09	0.14	2.29e-01	hBECs
ADGRF1	ATP5F1C	118	2.66	0.9	1.37e-43	1717.0	1.65e-05	0.11	4.73e-01	hBECs
ADGRF1	ATP5MC1	118	3.51	0.9	1.23e-44	952.0	6.38e-12	0.15	1.28e-01	hBECs
ADGRF1	ATP5PO	118	2.41	0.91	1.98e-47	2316.5	2.02e-03	0.07	9.51e-01	hBECs
ADGRF1	ATP6AP1	117	2.47	0.91	3.40e-46	3184.5	7.93e-01	0.07	9.49e-01	hBECs
ADGRF1	ATP6AP2	118	2.67	0.9	1.74e-43	2982.5	2.58e-01	0.05	9.98e-01	hBECs
ADGRF1	ATP6V1A	117	2.84	0.91	6.46e-45	2637.0	2.67e-02	0.09	6.82e-01	hBECs
ADGRF1	ATP6V1D	118	2.52	0.91	3.64e-46	2016.0	9.44e-05	0.08	7.93e-01	hBECs
ADGRF1	ATP6V1F	118	3.19	0.9	3.50e-43	895.5	2.18e-12	0.19	3.29e-02	hBECs
ADGRF1	ATRAID	118	2.53	0.91	5.92e-47	3250.0	6.94e-01	0.05	9.98e-01	hBECs
ADGRF1	AURKAIP1	118	2.55	0.91	1.92e-46	2103.0	2.45e-04	0.08	7.93e-01	hBECs
ADGRF1	BAX	118	2.81	0.9	1.27e-42	2110.5	6.32e-04	0.1	5.77e-01	hBECs
ADGRF1	BCAP31	117	2.77	0.9	4.72e-43	1609.0	6.35e-06	0.12	3.73e-01	hBECs
ADGRF1	BIK	117	3.43	0.9	2.28e-42	662.5	8.75e-14	0.21	1.44e-02	hBECs
ADGRF1	BLCAP	117	2.76	0.91	7.28e-47	1684.5	6.66e-06	0.1	5.72e-01	hBECs
ADGRF1	BLOC1S1	118	2.5	0.92	1.09e-47	1542.5	5.65e-07	0.15	1.28e-01	hBECs
ADGRF1	BTF3L4	118	2.66	0.9	5.09e-43	2740.0	5.30e-02	0.08	8.84e-01	hBECs
ADGRF1	C12orf57	118	3.19	0.9	1.59e-42	867.5	5.71e-12	0.16	9.38e-02	hBECs
ADGRF1	C1QBP	117	2.52	0.92	4.13e-50	2072.5	2.75e-04	0.09	6.82e-01	hBECs
ADGRF1	CALR	118	2.48	0.91	2.30e-47	1654.5	7.24e-06	0.09	6.87e-01	hBECs
ADGRF1	CAPNS1	118	2.48	0.92	1.33e-48	1836.5	2.89e-05	0.09	6.87e-01	hBECs
ADGRF1	CBX5	118	2.65	0.92	8.36e-48	2907.0	1.81e-01	0.07	9.51e-01	hBECs
ADGRF1	CCT3	118	2.73	0.91	1.35e-45	1856.0	2.29e-05	0.1	5.77e-01	hBECs
ADGRF1	CCT5	118	2.76	0.9	2.64e-44	2337.0	1.14e-02	0.07	9.51e-01	hBECs
ADGRF1	CCT6A	118	2.5	0.9	2.85e-44	2565.0	2.25e-02	0.08	8.84e-01	hBECs
ADGRF1	CCT7	118	2.69	0.91	1.02e-45	2806.5	1.40e-01	0.11	4.73e-01	hBECs
ADGRF1	CCT8	118	2.61	0.91	1.19e-46	1898.0	1.49e-05	0.09	6.87e-01	hBECs
ADGRF1	CD164	118	3.08	0.91	1.71e-47	728.0	2.10e-13	0.17	6.73e-02	hBECs
ADGRF1	CD81	118	2.36	0.92	1.42e-47	2396.0	6.02e-03	0.08	8.84e-01	hBECs
ADGRF1	CEBPB	118	2.74	0.9	1.88e-44	1843.5	1.96e-05	0.13	2.97e-01	hBECs
ADGRF1	CERS6	118	2.84	0.9	2.04e-44	2367.0	6.90e-03	0.08	7.93e-01	hBECs
ADGRF1	CHCHD10	118	2.5	0.91	2.04e-45	3037.0	4.06e-01	0.04	1.00e+00	hBECs
ADGRF1	CHCHD5	117	2.73	0.9	1.39e-43	2163.0	7.02e-04	0.09	6.82e-01	hBECs
ADGRF1	CHMP5	118	3.13	0.9	1.59e-42	1015.5	2.08e-11	0.18	4.74e-02	hBECs
ADGRF1	CHURC1	118	2.35	0.92	3.40e-48	2230.0	1.35e-03	0.08	8.84e-01	hBECs
ADGRF1	CIAO1	116	2.79	0.9	2.38e-42	3142.5	8.23e-01	0.07	9.47e-01	hBECs
ADGRF1	CIRBP	118	2.78	0.9	5.33e-44	1223.0	1.35e-09	0.12	3.79e-01	hBECs
ADGRF1	CISD1	117	2.69	0.9	2.53e-44	2838.0	1.65e-01	0.08	8.81e-01	hBECs
ADGRF1	CLSTN1	118	2.48	0.91	1.15e-46	2539.5	1.31e-02	0.08	7.93e-01	hBECs
ADGRF1	CLTC	118	2.73	0.9	8.20e-43	1887.0	3.34e-05	0.1	5.77e-01	hBECs
ADGRF1	CMIP	117	3.18	0.9	2.68e-44	629.0	1.13e-13	0.16	9.14e-02	hBECs
ADGRF1	CMPK1	118	2.96	0.91	5.80e-45	969.5	2.44e-11	0.14	1.73e-01	hBECs
ADGRF1	COMMD3	118	2.93	0.9	8.70e-43	2926.0	1.53e-01	0.08	7.93e-01	hBECs
ADGRF1	COPA	118	2.73	0.9	1.09e-42	2357.0	6.34e-03	0.08	7.93e-01	hBECs
ADGRF1	COPB1	118	2.88	0.9	1.49e-43	1724.0	6.92e-06	0.11	4.73e-01	hBECs
ADGRF1	COPE	117	2.6	0.9	1.28e-43	2195.0	1.05e-02	0.08	8.81e-01	hBECs
ADGRF1	COPS9	118	2.7	0.9	4.92e-44	1714.5	1.41e-06	0.12	3.79e-01	hBECs
ADGRF1	COX7A2L	116	3.18	0.91	9.31e-45	863.5	5.29e-12	0.18	4.45e-02	hBECs
ADGRF1	CPEB4	118	2.89	0.9	4.68e-43	1435.5	6.93e-08	0.11	4.73e-01	hBECs
ADGRF1	CSDE1	118	3.9	0.9	2.32e-43	307.0	1.20e-17	0.19	2.24e-02	hBECs
ADGRF1	CSNK1A1	118	2.98	0.9	1.05e-43	1060.5	7.86e-11	0.14	2.29e-01	hBECs
ADGRF1	CTSD	118	2.45	0.91	7.48e-47	2455.5	9.80e-03	0.08	7.93e-01	hBECs
ADGRF1	CUL3	118	2.68	0.9	9.57e-43	2899.0	1.74e-01	0.05	9.98e-01	hBECs
ADGRF1	CUTA	118	2.65	0.92	1.73e-49	1160.0	7.65e-10	0.15	1.28e-01	hBECs
ADGRF1	CYB561	117	3.13	0.9	1.91e-43	1775.5	2.17e-05	0.1	5.72e-01	hBECs
ADGRF1	DBNDD2	118	3.06	0.9	1.03e-44	950.5	6.20e-12	0.16	9.38e-02	hBECs
ADGRF1	DCTN3	117	2.67	0.9	2.57e-42	3129.5	6.76e-01	0.05	9.98e-01	hBECs
ADGRF1	DDT	118	2.91	0.9	4.54e-43	1398.0	1.40e-08	0.13	2.97e-01	hBECs
ADGRF1	DDX3X	118	2.74	0.9	6.26e-43	2037.5	7.01e-04	0.14	2.29e-01	hBECs
ADGRF1	DDX42	118	2.85	0.91	3.88e-47	3260.0	9.61e-01	0.1	5.77e-01	hBECs
ADGRF1	DDX6	118	2.61	0.9	2.50e-44	2791.0	1.29e-01	0.06	9.86e-01	hBECs
ADGRF1	DECR1	117	2.56	0.91	7.65e-47	3077.5	3.85e-01	0.06	9.86e-01	hBECs
ADGRF1	DEK	118	2.7	0.9	2.57e-43	2831.5	3.34e-01	0.07	9.51e-01	hBECs
ADGRF1	DMAC1	118	2.62	0.92	4.39e-50	3033.5	5.92e-01	0.09	6.87e-01	hBECs
ADGRF1	DMKN	118	2.48	0.91	3.28e-46	2643.0	5.34e-02	0.07	9.51e-01	hBECs
ADGRF1	DNAJA2	118	2.74	0.9	9.65e-43	2727.5	3.55e-02	0.06	9.86e-01	hBECs
ADGRF1	DNAJC3	118	2.63	0.92	1.10e-47	1486.5	5.46e-08	0.11	4.73e-01	hBECs
ADGRF1	DRAP1	117	2.98	0.9	3.97e-43	1842.5	1.21e-05	0.17	6.54e-02	hBECs
ADGRF1	DYNLRB1	118	2.46	0.91	2.59e-46	2364.0	4.58e-03	0.12	3.79e-01	hBECs
ADGRF1	EFCAB14	117	2.38	0.92	1.88e-48	2256.5	1.74e-03	0.08	8.81e-01	hBECs
ADGRF1	EIF2S2	118	3.26	0.91	1.41e-46	503.0	2.70e-15	0.19	3.29e-02	hBECs
ADGRF1	EIF3A	118	2.49	0.9	2.90e-43	3107.5	7.46e-01	0.1	5.77e-01	hBECs
ADGRF1	EIF3D	118	3.13	0.9	2.15e-43	949.5	6.08e-12	0.17	6.73e-02	hBECs
ADGRF1	EIF3F	118	2.64	0.91	6.63e-47	1412.5	4.86e-08	0.12	3.79e-01	hBECs
ADGRF1	EIF3H	118	2.93	0.9	1.25e-44	1053.5	6.92e-11	0.14	2.29e-01	hBECs
ADGRF1	EIF3L	117	2.49	0.91	3.72e-46	2062.0	5.88e-04	0.08	8.81e-01	hBECs
ADGRF1	EIF3M	117	2.96	0.9	2.01e-43	1636.5	2.13e-06	0.13	2.92e-01	hBECs
ADGRF1	EIF4A1	118	3.02	0.9	6.17e-44	1375.0	9.75e-09	0.16	9.38e-02	hBECs
ADGRF1	EIF4H	118	2.9	0.9	1.04e-43	1432.0	6.56e-08	0.12	3.79e-01	hBECs
ADGRF1	EML4	118	2.6	0.91	2.56e-45	3251.5	4.87e-01	0.05	9.98e-01	hBECs
ADGRF1	ENSA	118	2.52	0.91	2.54e-45	2478.0	6.38e-02	0.1	5.77e-01	hBECs
ADGRF1	ENY2	118	2.18	0.93	2.82e-52	3435.5	9.65e-01	0.05	9.98e-01	hBECs
ADGRF1	EPN2	117	2.94	0.9	3.68e-43	1687.0	6.89e-06	0.12	3.73e-01	hBECs
ADGRF1	EPRS1	116	2.64	0.91	5.88e-45	3268.5	9.80e-01	0.06	9.85e-01	hBECs
ADGRF1	ERBB3	118	2.71	0.9	1.00e-43	2154.5	4.19e-04	0.11	4.73e-01	hBECs
ADGRF1	ERP29	118	2.63	0.9	4.58e-43	1866.0	9.62e-04	0.09	6.87e-01	hBECs
ADGRF1	ESF1	118	2.76	0.9	3.08e-43	2614.0	1.46e-01	0.1	5.77e-01	hBECs
ADGRF1	F11R	118	2.65	0.91	3.56e-45	1488.0	6.92e-07	0.11	4.73e-01	hBECs
ADGRF1	FAM177A1	118	2.5	0.91	3.03e-46	2628.0	4.85e-02	0.09	6.87e-01	hBECs
ADGRF1	FOXA1	118	2.64	0.9	3.20e-44	1893.5	1.44e-04	0.14	2.29e-01	hBECs
ADGRF1	GABARAPL2	118	2.83	0.9	1.42e-44	1475.0	7.62e-08	0.12	3.79e-01	hBECs
ADGRF1	GLO1	116	2.71	0.9	9.77e-44	2213.5	2.63e-03	0.1	5.66e-01	hBECs
ADGRF1	GLTP	118	3.22	0.91	5.33e-46	789.5	7.36e-13	0.19	3.29e-02	hBECs
ADGRF1	GM2A	118	2.9	0.9	7.67e-43	2485.0	1.77e-02	0.08	8.84e-01	hBECs
ADGRF1	GNAI2	118	3.12	0.91	5.42e-47	823.0	8.73e-13	0.18	4.74e-02	hBECs
ADGRF1	GNAQ	118	2.65	0.9	5.62e-43	2862.0	1.09e-01	0.08	8.84e-01	hBECs
ADGRF1	GNG12	117	2.87	0.9	3.52e-44	1479.0	8.09e-08	0.13	2.92e-01	hBECs
ADGRF1	GRN	118	2.67	0.9	1.09e-43	1769.5	2.01e-05	0.13	2.97e-01	hBECs
ADGRF1	GSR	116	2.9	0.9	1.83e-43	2237.0	7.12e-03	0.09	6.76e-01	hBECs
ADGRF1	GSTK1	117	2.61	0.9	5.41e-43	3165.5	8.75e-01	0.06	9.86e-01	hBECs
ADGRF1	H2AZ2	118	2.68	0.9	1.15e-42	2261.0	1.27e-02	0.07	9.51e-01	hBECs
ADGRF1	HACD3	118	2.56	0.9	1.19e-44	2695.5	5.46e-02	0.09	6.87e-01	hBECs
ADGRF1	HDAC1	118	2.75	0.9	1.07e-44	3002.0	2.81e-01	0.08	8.84e-01	hBECs
ADGRF1	HMGN2	118	2.81	0.9	8.39e-43	1514.5	1.02e-06	0.15	1.28e-01	hBECs
ADGRF1	HNRNPA1	118	2.35	0.91	1.09e-46	2670.5	8.61e-02	0.08	8.84e-01	hBECs
ADGRF1	HNRNPA3	118	3.21	0.91	4.22e-45	686.5	5.46e-14	0.19	3.29e-02	hBECs
ADGRF1	HNRNPAB	118	3.04	0.9	2.62e-44	1551.0	3.88e-07	0.11	4.73e-01	hBECs
ADGRF1	HNRNPD	118	2.71	0.9	1.25e-42	3345.0	7.72e-01	0.08	7.93e-01	hBECs
ADGRF1	HNRNPU	118	2.65	0.91	1.13e-46	1550.0	2.31e-07	0.13	2.97e-01	hBECs
ADGRF1	HSPA9	118	2.56	0.9	7.70e-45	3156.0	3.41e-01	0.08	8.84e-01	hBECs
ADGRF1	HYPK	118	2.68	0.92	2.44e-48	1200.0	1.52e-09	0.15	1.28e-01	hBECs
ADGRF1	IARS2	117	2.68	0.9	3.35e-43	2814.5	2.45e-01	0.06	9.86e-01	hBECs
ADGRF1	IDS	118	2.83	0.9	1.70e-42	1597.5	4.59e-07	0.1	5.77e-01	hBECs
ADGRF1	IFI27L2	118	2.68	0.9	3.52e-44	1917.5	1.88e-05	0.09	6.87e-01	hBECs
ADGRF1	IL18	118	2.79	0.9	4.85e-43	1288.5	2.41e-09	0.12	3.79e-01	hBECs
ADGRF1	ISCA1	116	2.86	0.9	3.34e-43	3243.5	9.23e-01	0.09	7.84e-01	hBECs
ADGRF1	ISCA2	117	2.94	0.9	2.19e-42	1928.5	8.66e-05	0.13	2.92e-01	hBECs
ADGRF1	ISCU	117	2.54	0.9	4.80e-44	2289.5	2.29e-02	0.09	6.82e-01	hBECs
ADGRF1	ITGB1	118	2.81	0.9	1.10e-42	2217.0	1.81e-03	0.12	3.79e-01	hBECs
ADGRF1	JOSD2	118	2.58	0.91	9.73e-46	2862.5	1.44e-01	0.08	8.84e-01	hBECs
ADGRF1	KDM5A	118	2.72	0.9	2.44e-43	3316.5	9.59e-01	0.07	9.51e-01	hBECs
ADGRF1	KHDRBS1	118	2.74	0.91	5.47e-45	2090.5	3.32e-04	0.13	2.97e-01	hBECs
ADGRF1	KIAA1522	118	3.22	0.9	9.50e-45	673.0	2.53e-14	0.17	6.73e-02	hBECs
ADGRF1	KIF2A	118	2.83	0.92	4.68e-48	1020.5	3.79e-11	0.19	3.29e-02	hBECs
ADGRF1	KIF5B	118	2.56	0.9	3.22e-44	2203.0	2.38e-03	0.09	6.87e-01	hBECs
ADGRF1	KLF3	118	2.84	0.9	9.87e-45	1011.0	3.18e-11	0.14	1.73e-01	hBECs
ADGRF1	KTN1	116	2.97	0.9	1.43e-42	1965.0	1.32e-04	0.16	1.23e-01	hBECs
ADGRF1	LAMP1	117	2.34	0.92	2.18e-48	3376.0	9.63e-01	0.05	9.98e-01	hBECs
ADGRF1	LARS1	117	2.75	0.91	3.92e-47	2039.0	1.22e-04	0.09	7.89e-01	hBECs
ADGRF1	LGALS3BP	118	3.3	0.9	3.05e-43	1155.5	2.54e-10	0.16	9.38e-02	hBECs
ADGRF1	LMNA	118	2.13	0.93	2.20e-51	2951.5	5.37e-01	0.06	9.86e-01	hBECs
ADGRF1	LRP10	118	2.39	0.91	8.90e-47	2620.0	2.37e-02	0.08	8.84e-01	hBECs
ADGRF1	LRRFIP1	118	3.24	0.9	1.57e-42	773.0	5.27e-13	0.16	9.38e-02	hBECs
ADGRF1	LSM3	118	2.75	0.9	4.37e-43	3345.0	6.57e-01	0.06	9.86e-01	hBECs
ADGRF1	LSM4	117	2.7	0.9	3.32e-44	3313.0	9.51e-01	0.06	9.86e-01	hBECs
ADGRF1	LSM7	118	2.39	0.91	6.99e-47	3263.5	7.21e-01	0.06	9.86e-01	hBECs
ADGRF1	MAT2A	118	2.99	0.9	5.32e-43	2427.0	3.62e-03	0.08	7.93e-01	hBECs
ADGRF1	MBTPS1	118	2.6	0.9	1.06e-43	2859.5	2.37e-01	0.06	9.86e-01	hBECs
ADGRF1	MCL1	118	2.41	0.91	5.86e-46	2701.0	1.03e-01	0.1	5.77e-01	hBECs
ADGRF1	MDH1	118	2.24	0.92	1.65e-49	3109.5	5.29e-01	0.07	9.51e-01	hBECs
ADGRF1	MDH2	118	2.63	0.9	1.18e-43	2045.0	3.18e-04	0.08	7.93e-01	hBECs
ADGRF1	MIEN1	118	2.81	0.9	6.12e-44	1729.0	1.72e-06	0.12	3.79e-01	hBECs
ADGRF1	MKRN1	117	3.38	0.9	3.05e-43	865.5	3.32e-12	0.18	4.59e-02	hBECs
ADGRF1	MMADHC	118	2.44	0.92	4.75e-49	2454.5	4.57e-03	0.11	4.73e-01	hBECs
ADGRF1	MOB1A	118	2.47	0.91	3.64e-46	2624.0	2.44e-02	0.05	9.98e-01	hBECs
ADGRF1	MRPL13	118	2.43	0.92	1.25e-49	2857.0	3.73e-01	0.08	8.84e-01	hBECs
ADGRF1	MRPL14	118	3.18	0.9	2.59e-43	831.5	1.70e-12	0.16	9.38e-02	hBECs
ADGRF1	MRPL20	118	2.98	0.9	5.82e-44	1205.0	5.94e-10	0.14	2.29e-01	hBECs
ADGRF1	MRPL33	118	2.53	0.92	6.94e-50	1326.5	1.25e-08	0.12	3.79e-01	hBECs
ADGRF1	MRPL34	116	2.64	0.91	1.15e-46	2967.0	3.04e-01	0.09	7.84e-01	hBECs
ADGRF1	MRPL36	118	2.98	0.9	1.46e-42	3101.5	3.41e-01	0.08	8.84e-01	hBECs
ADGRF1	MRPL40	118	2.47	0.91	7.92e-46	2325.0	3.26e-03	0.06	9.86e-01	hBECs
ADGRF1	MRPL41	118	2.62	0.9	2.62e-43	2100.5	3.70e-04	0.14	2.29e-01	hBECs
ADGRF1	MRPL42	117	2.65	0.9	1.01e-43	2612.5	6.01e-02	0.08	8.81e-01	hBECs
ADGRF1	MRPL51	118	2.38	0.91	2.26e-47	2430.0	3.71e-03	0.08	7.93e-01	hBECs
ADGRF1	MSI2	118	2.57	0.93	1.02e-51	829.0	3.32e-11	0.15	1.28e-01	hBECs
ADGRF1	MTCH2	118	3.04	0.9	7.55e-43	1982.5	6.45e-05	0.08	7.93e-01	hBECs
ADGRF1	MTDH	118	2.39	0.92	1.10e-47	2597.5	2.84e-02	0.08	7.93e-01	hBECs
ADGRF1	MTLN	117	2.95	0.9	2.73e-43	2989.0	3.34e-01	0.1	5.72e-01	hBECs
ADGRF1	MYH9	118	2.77	0.91	6.02e-45	1685.5	1.56e-06	0.1	5.77e-01	hBECs
ADGRF1	MYOF	117	2.45	0.92	2.26e-47	1847.0	1.32e-04	0.09	6.82e-01	hBECs
ADGRF1	NAP1L1	118	2.99	0.9	1.34e-43	1204.5	9.86e-10	0.16	9.38e-02	hBECs
ADGRF1	NCL	118	3.09	0.92	3.53e-49	621.5	8.59e-15	0.18	4.74e-02	hBECs
ADGRF1	NDFIP2	118	2.94	0.9	1.25e-43	1377.0	2.12e-07	0.16	9.38e-02	hBECs
ADGRF1	NDUFA11	117	2.51	0.9	5.68e-44	2276.5	3.14e-03	0.09	6.82e-01	hBECs
ADGRF1	NDUFA2	117	2.52	0.9	2.30e-42	2894.0	2.18e-01	0.09	7.89e-01	hBECs
ADGRF1	NDUFA3	118	2.34	0.92	1.87e-48	2642.0	3.85e-02	0.07	9.51e-01	hBECs
ADGRF1	NDUFA5	118	2.64	0.9	4.58e-44	3081.5	3.14e-01	0.07	9.51e-01	hBECs
ADGRF1	NDUFB10	118	2.39	0.91	5.97e-47	2255.0	1.72e-03	0.05	9.98e-01	hBECs
ADGRF1	NDUFB4	118	3.33	0.9	1.49e-43	758.0	1.45e-13	0.18	4.74e-02	hBECs
ADGRF1	NDUFB5	118	2.64	0.9	7.56e-45	1902.0	4.00e-05	0.14	2.29e-01	hBECs
ADGRF1	NDUFB7	118	2.75	0.91	6.83e-45	1265.0	1.27e-08	0.1	5.77e-01	hBECs
ADGRF1	NDUFB8	118	2.68	0.92	2.31e-48	1757.5	2.50e-06	0.1	5.77e-01	hBECs
ADGRF1	NDUFB9	117	2.72	0.9	1.79e-43	2778.0	9.02e-02	0.06	9.86e-01	hBECs
ADGRF1	NFIC	118	2.45	0.91	2.59e-47	3093.0	4.99e-01	0.05	9.98e-01	hBECs
ADGRF1	NGRN	118	2.4	0.91	1.08e-45	3384.0	9.80e-01	0.08	8.84e-01	hBECs
ADGRF1	NHP2	118	2.86	0.91	4.22e-46	2623.0	2.42e-02	0.1	5.77e-01	hBECs
ADGRF1	NONO	118	2.59	0.92	1.84e-48	1590.5	4.15e-07	0.1	5.77e-01	hBECs
ADGRF1	NR2F2	117	2.98	0.9	8.28e-43	1202.5	9.52e-10	0.2	2.15e-02	hBECs
ADGRF1	OCIAD2	117	2.41	0.91	1.51e-44	3096.5	5.06e-01	0.06	9.86e-01	hBECs
ADGRF1	PAFAH1B2	118	2.68	0.91	6.11e-46	3219.0	5.27e-01	0.07	9.51e-01	hBECs
ADGRF1	PAPOLA	118	2.91	0.91	3.67e-45	1039.0	5.32e-11	0.16	9.38e-02	hBECs
ADGRF1	PARK7	118	2.8	0.9	1.62e-44	1481.0	3.78e-07	0.2	1.50e-02	hBECs
ADGRF1	PBX1	118	3.43	0.9	1.51e-42	906.0	7.30e-12	0.18	4.74e-02	hBECs
ADGRF1	PCBP1	118	3.34	0.9	1.50e-44	580.5	9.30e-15	0.18	4.74e-02	hBECs
ADGRF1	PDIA6	118	2.46	0.91	1.10e-45	2364.5	3.11e-03	0.07	9.51e-01	hBECs
ADGRF1	PEBP1	117	2.49	0.9	1.93e-43	2313.0	4.34e-03	0.11	4.67e-01	hBECs
ADGRF1	PET100	117	2.71	0.9	2.96e-42	2981.0	2.01e-01	0.09	7.89e-01	hBECs
ADGRF1	PGD	117	2.81	0.9	4.39e-43	2137.5	1.27e-03	0.11	4.67e-01	hBECs
ADGRF1	PGLS	118	2.29	0.92	4.16e-48	2537.5	6.89e-02	0.06	9.86e-01	hBECs
ADGRF1	PIGP	118	2.53	0.91	1.51e-46	3203.5	7.14e-01	0.06	9.86e-01	hBECs
ADGRF1	PIN4	117	2.48	0.91	2.21e-46	3022.0	3.07e-01	0.05	9.98e-01	hBECs
ADGRF1	PLP2	116	2.97	0.91	2.51e-44	900.0	6.50e-12	0.17	6.35e-02	hBECs
ADGRF1	PLPP2	118	2.55	0.91	3.40e-46	2277.5	4.69e-03	0.08	8.84e-01	hBECs
ADGRF1	POLD4	115	3.27	0.9	1.52e-42	541.5	1.03e-14	0.21	1.32e-02	hBECs
ADGRF1	POLR2J	118	2.76	0.9	1.44e-42	3018.5	4.64e-01	0.06	9.86e-01	hBECs
ADGRF1	POLR2K	118	2.39	0.91	2.04e-46	3278.0	8.74e-01	0.06	9.86e-01	hBECs
ADGRF1	POMP	118	2.45	0.91	2.98e-45	2948.5	1.71e-01	0.08	7.93e-01	hBECs
ADGRF1	PON2	118	2.88	0.91	1.87e-46	2288.0	3.48e-03	0.1	5.77e-01	hBECs
ADGRF1	PPIB	117	2.78	0.91	7.35e-45	1113.0	5.59e-10	0.15	1.69e-01	hBECs
ADGRF1	PPIC	118	2.62	0.9	2.61e-44	2821.0	4.90e-01	0.08	8.84e-01	hBECs
ADGRF1	PPL	118	2.93	0.91	1.94e-46	940.0	1.40e-11	0.14	2.29e-01	hBECs
ADGRF1	PPP1CC	118	2.57	0.92	1.51e-50	1539.0	1.97e-07	0.14	2.29e-01	hBECs
ADGRF1	PPP4C	118	2.56	0.9	5.51e-43	3154.0	3.38e-01	0.05	9.98e-01	hBECs
ADGRF1	PRDX2	118	2.48	0.91	6.30e-46	2569.0	2.32e-02	0.05	9.98e-01	hBECs
ADGRF1	PRDX3	118	2.71	0.9	3.14e-43	2653.0	1.04e-01	0.08	7.93e-01	hBECs
ADGRF1	PRDX6	118	2.8	0.9	2.03e-43	1555.0	2.49e-07	0.13	2.97e-01	hBECs
ADGRF1	PRKAR1A	118	2.5	0.91	5.85e-45	2182.5	1.96e-03	0.13	2.97e-01	hBECs
ADGRF1	PRKDC	118	3.57	0.9	1.55e-44	906.0	2.66e-12	0.18	4.74e-02	hBECs
ADGRF1	PSAP	117	2.83	0.91	5.05e-45	1217.5	3.43e-09	0.13	2.92e-01	hBECs
ADGRF1	PSMA2	118	2.65	0.9	1.23e-43	2037.5	2.47e-03	0.11	4.73e-01	hBECs
ADGRF1	PSMA3	118	2.89	0.9	6.13e-43	2346.5	5.80e-03	0.1	5.77e-01	hBECs
ADGRF1	PSMA4	117	2.9	0.91	1.14e-46	1012.5	1.51e-10	0.14	2.25e-01	hBECs
ADGRF1	PSMA5	118	2.6	0.9	1.08e-43	2296.0	2.51e-03	0.08	7.93e-01	hBECs
ADGRF1	PSMA7	118	2.45	0.9	7.79e-45	2599.0	2.87e-02	0.08	7.93e-01	hBECs
ADGRF1	PSMB1	118	2.56	0.9	1.41e-42	2898.5	1.73e-01	0.07	9.51e-01	hBECs
ADGRF1	PSMB5	117	2.29	0.92	1.17e-47	3356.5	9.20e-01	0.04	1.00e+00	hBECs
ADGRF1	PSMC5	117	2.88	0.9	1.33e-42	2396.5	1.27e-02	0.07	9.49e-01	hBECs
ADGRF1	PTMS	118	3.44	0.92	1.30e-48	769.5	1.82e-13	0.16	9.38e-02	hBECs
ADGRF1	PTPMT1	118	2.74	0.9	3.99e-43	2237.5	3.27e-03	0.08	8.84e-01	hBECs
ADGRF1	PTRHD1	118	2.65	0.91	2.92e-46	2237.5	1.46e-03	0.11	4.73e-01	hBECs
ADGRF1	RAB22A	116	3.32	0.9	9.70e-43	872.0	6.25e-12	0.2	2.07e-02	hBECs
ADGRF1	RAB2A	118	3.09	0.9	3.06e-43	1003.5	1.67e-11	0.16	9.38e-02	hBECs
ADGRF1	RAD50	117	2.94	0.9	2.22e-44	2120.5	7.00e-04	0.09	7.89e-01	hBECs
ADGRF1	RAN	118	2.96	0.92	6.11e-49	742.5	1.73e-13	0.18	4.74e-02	hBECs
ADGRF1	RBIS	118	3.14	0.91	3.88e-45	766.0	1.70e-13	0.19	2.24e-02	hBECs
ADGRF1	RBM3	116	2.57	0.91	1.48e-44	2013.0	2.25e-04	0.08	8.78e-01	hBECs
ADGRF1	RBM8A	118	2.71	0.9	5.61e-43	1658.0	6.52e-07	0.08	7.93e-01	hBECs
ADGRF1	RCC2	117	2.77	0.9	3.83e-42	2963.0	4.61e-01	0.05	9.98e-01	hBECs
ADGRF1	REEP5	118	2.53	0.9	3.62e-43	2826.5	2.02e-01	0.08	7.93e-01	hBECs
ADGRF1	RNF7	118	3.33	0.91	4.60e-45	509.5	1.22e-15	0.17	6.73e-02	hBECs
ADGRF1	ROCK1	118	2.77	0.9	5.21e-43	2406.0	6.55e-03	0.08	7.93e-01	hBECs
ADGRF1	RPL36A	118	3.01	0.91	5.79e-46	710.5	2.40e-13	0.18	4.74e-02	hBECs
ADGRF1	RPL6	118	2.94	0.9	4.41e-44	1715.0	6.15e-06	0.12	3.79e-01	hBECs
ADGRF1	RPN1	116	2.45	0.91	1.20e-46	2889.5	5.20e-01	0.08	8.78e-01	hBECs
ADGRF1	RPS27L	118	2.47	0.9	1.21e-44	2677.5	8.98e-02	0.08	8.84e-01	hBECs
ADGRF1	RTN3	118	2.93	0.9	3.12e-43	1359.0	7.56e-09	0.14	2.29e-01	hBECs
ADGRF1	RTRAF	118	2.27	0.92	2.23e-49	2642.5	7.26e-02	0.06	9.86e-01	hBECs
ADGRF1	RWDD1	118	2.54	0.9	5.97e-43	2826.5	2.59e-01	0.08	7.93e-01	hBECs
ADGRF1	SAR1B	118	2.55	0.91	3.06e-46	3117.5	7.68e-01	0.05	9.98e-01	hBECs
ADGRF1	SCAF11	118	2.72	0.9	5.61e-43	2981.5	2.57e-01	0.08	8.84e-01	hBECs
ADGRF1	SCAND1	118	2.59	0.9	8.71e-44	2233.5	4.69e-03	0.07	9.51e-01	hBECs
ADGRF1	SEC63	118	2.85	0.9	2.31e-43	2392.5	2.68e-03	0.14	1.73e-01	hBECs
ADGRF1	SF3B1	118	2.8	0.92	5.36e-49	1015.0	5.70e-11	0.14	2.29e-01	hBECs
ADGRF1	SF3B2	118	2.66	0.9	8.93e-44	1676.0	1.56e-05	0.09	6.87e-01	hBECs
ADGRF1	SF3B5	118	2.81	0.9	8.06e-45	2485.5	1.24e-02	0.12	3.79e-01	hBECs
ADGRF1	SF3B6	118	2.9	0.9	2.56e-43	1079.5	1.85e-10	0.12	3.79e-01	hBECs
ADGRF1	SFT2D1	118	3.22	0.91	1.03e-45	903.0	4.16e-12	0.18	4.74e-02	hBECs
ADGRF1	SLC25A3	118	2.43	0.91	1.17e-45	2934.5	1.60e-01	0.11	4.73e-01	hBECs
ADGRF1	SLC25A5	118	2.53	0.9	1.16e-43	2355.0	2.86e-03	0.11	4.73e-01	hBECs
ADGRF1	SLC25A6	118	2.51	0.9	2.11e-43	2662.0	8.18e-02	0.05	9.98e-01	hBECs
ADGRF1	SLC39A6	117	3.01	0.9	2.28e-42	2475.0	6.25e-02	0.09	7.89e-01	hBECs
ADGRF1	SLC44A1	117	2.62	0.9	1.84e-44	3072.5	4.64e-01	0.06	9.86e-01	hBECs
ADGRF1	SLC6A14	118	2.36	0.91	2.19e-46	2565.5	2.26e-02	0.08	7.93e-01	hBECs
ADGRF1	SLIRP	118	3.15	0.9	2.52e-44	1198.0	5.29e-10	0.14	2.29e-01	hBECs
ADGRF1	SMAD5	118	2.57	0.9	3.54e-44	2502.0	2.01e-02	0.08	7.93e-01	hBECs
ADGRF1	SMARCA5	118	2.37	0.93	1.34e-50	2315.0	6.50e-03	0.09	6.87e-01	hBECs
ADGRF1	SMARCC1	118	2.79	0.9	7.99e-43	2890.0	1.66e-01	0.06	9.86e-01	hBECs
ADGRF1	SMC5	118	2.95	0.9	1.48e-42	1630.0	5.20e-06	0.11	4.73e-01	hBECs
ADGRF1	SMIM19	118	2.55	0.91	3.54e-45	2822.5	1.53e-01	0.07	9.51e-01	hBECs
ADGRF1	SNRPF	117	2.79	0.9	8.33e-43	2822.5	1.53e-01	0.07	9.49e-01	hBECs
ADGRF1	SNU13	118	2.73	0.9	1.73e-42	1877.5	1.16e-05	0.1	5.77e-01	hBECs
ADGRF1	SNX6	118	2.49	0.91	2.81e-45	3361.5	9.31e-01	0.06	9.86e-01	hBECs
ADGRF1	SPAG1	118	3.34	0.9	7.43e-44	737.0	4.15e-13	0.2	1.50e-02	hBECs
ADGRF1	SPCS2	118	2.82	0.92	4.96e-49	717.5	4.52e-13	0.17	6.73e-02	hBECs
ADGRF1	SRP9	118	2.41	0.91	4.76e-46	2538.0	6.91e-02	0.08	8.84e-01	hBECs
ADGRF1	SRRM2	118	2.94	0.91	3.44e-46	846.5	2.29e-12	0.14	2.29e-01	hBECs
ADGRF1	SRSF10	118	2.83	0.9	1.19e-43	2254.5	7.43e-04	0.11	4.73e-01	hBECs
ADGRF1	SSBP1	118	2.34	0.92	3.12e-50	1939.5	9.83e-05	0.11	4.73e-01	hBECs
ADGRF1	SSNA1	117	2.72	0.9	3.44e-43	3353.0	9.12e-01	0.05	9.98e-01	hBECs
ADGRF1	SSR1	118	2.35	0.93	5.04e-51	2989.0	4.15e-01	0.07	9.51e-01	hBECs
ADGRF1	SSR2	118	3.31	0.91	3.14e-46	482.0	1.06e-15	0.19	3.29e-02	hBECs
ADGRF1	SSU72	118	2.55	0.9	1.21e-42	3160.5	9.92e-01	0.07	9.51e-01	hBECs
ADGRF1	ST13	118	2.96	0.91	1.03e-46	819.5	2.21e-12	0.15	1.28e-01	hBECs
ADGRF1	SUB1	118	3.1	0.9	5.59e-43	863.5	1.93e-12	0.18	4.74e-02	hBECs
ADGRF1	SUDS3	118	2.66	0.9	5.41e-44	1713.5	2.28e-06	0.13	2.97e-01	hBECs
ADGRF1	SUMO1	118	2.58	0.92	1.32e-47	1449.0	2.34e-07	0.11	4.73e-01	hBECs
ADGRF1	SYAP1	118	2.66	0.9	1.69e-42	2958.0	4.52e-01	0.08	7.93e-01	hBECs
ADGRF1	TAF10	118	2.45	0.9	8.80e-45	3039.0	2.62e-01	0.06	9.86e-01	hBECs
ADGRF1	TCEA1	118	3.08	0.91	6.35e-47	662.5	2.03e-14	0.18	4.74e-02	hBECs
ADGRF1	THYN1	117	2.83	0.9	5.66e-43	2970.0	3.85e-01	0.11	4.67e-01	hBECs
ADGRF1	TKT	118	3.47	0.9	4.19e-43	550.0	7.70e-15	0.19	2.24e-02	hBECs
ADGRF1	TM9SF2	118	2.57	0.9	9.84e-45	2959.0	2.94e-01	0.05	9.98e-01	hBECs
ADGRF1	TM9SF3	118	3.0	0.9	5.26e-44	1100.5	9.66e-11	0.15	1.28e-01	hBECs
ADGRF1	TMBIM4	118	2.34	0.92	5.58e-48	2181.5	1.29e-03	0.14	2.29e-01	hBECs
ADGRF1	TMC4	117	2.62	0.9	1.35e-43	3035.5	4.03e-01	0.05	9.98e-01	hBECs
ADGRF1	TMCO1	116	2.55	0.91	7.48e-46	2500.5	5.41e-02	0.06	9.85e-01	hBECs
ADGRF1	TMED2	118	2.71	0.91	2.26e-47	1243.0	1.89e-09	0.14	1.73e-01	hBECs
ADGRF1	TMED4	117	3.13	0.9	3.00e-43	1076.5	4.87e-10	0.16	9.14e-02	hBECs
ADGRF1	TMEM107	118	2.59	0.9	5.45e-43	3315.0	9.55e-01	0.07	9.51e-01	hBECs
ADGRF1	TMEM179B	117	2.66	0.9	1.97e-43	3060.5	4.44e-01	0.07	9.49e-01	hBECs
ADGRF1	TMEM230	117	2.61	0.9	2.99e-44	3387.5	9.88e-01	0.05	9.98e-01	hBECs
ADGRF1	TMEM30A	118	2.85	0.9	1.82e-44	1589.5	6.74e-07	0.14	2.29e-01	hBECs
ADGRF1	TMEM50A	118	2.25	0.92	1.85e-49	2463.0	3.00e-02	0.06	9.86e-01	hBECs
ADGRF1	TMEM54	118	3.09	0.9	1.20e-42	963.0	2.16e-11	0.16	9.38e-02	hBECs
ADGRF1	TNKS1BP1	114	3.08	0.9	3.06e-43	1350.0	1.39e-07	0.18	5.97e-02	hBECs
ADGRF1	TOMM5	118	2.74	0.9	9.26e-44	1886.0	2.07e-04	0.12	3.79e-01	hBECs
ADGRF1	TPR	118	2.33	0.92	6.07e-49	3172.5	5.44e-01	0.04	1.00e+00	hBECs
ADGRF1	TRAM1	118	2.71	0.9	1.07e-43	1591.0	1.13e-06	0.08	7.93e-01	hBECs
ADGRF1	TRAPPC5	118	2.43	0.91	3.15e-45	2670.0	8.58e-02	0.05	9.98e-01	hBECs
ADGRF1	TRIR	118	2.29	0.92	3.28e-48	2784.0	1.24e-01	0.05	9.98e-01	hBECs
ADGRF1	TRMT112	118	2.56	0.92	4.85e-50	1182.0	1.87e-09	0.12	3.79e-01	hBECs
ADGRF1	TSC22D1	118	2.42	0.92	2.68e-48	2492.5	6.26e-03	0.13	2.97e-01	hBECs
ADGRF1	TSPAN6	118	2.48	0.9	1.43e-43	2870.0	2.49e-01	0.08	7.93e-01	hBECs
ADGRF1	TSPYL1	118	2.88	0.91	2.15e-45	1766.5	1.20e-05	0.1	5.77e-01	hBECs
ADGRF1	TST	116	2.8	0.9	3.98e-43	3016.5	5.59e-01	0.08	8.78e-01	hBECs
ADGRF1	TTC37	118	2.84	0.9	1.26e-42	2966.0	1.87e-01	0.08	8.84e-01	hBECs
ADGRF1	TUFM	118	2.6	0.9	2.63e-44	1893.5	3.61e-05	0.1	5.77e-01	hBECs
ADGRF1	TXNDC17	118	2.52	0.91	4.87e-45	2596.5	2.00e-02	0.05	9.98e-01	hBECs
ADGRF1	UBAC1	118	2.57	0.9	5.46e-44	2507.0	1.46e-02	0.1	5.77e-01	hBECs
ADGRF1	UBE2A	117	2.54	0.92	1.60e-47	2494.5	1.90e-02	0.08	8.81e-01	hBECs
ADGRF1	UBE2H	118	3.29	0.9	5.23e-43	743.0	2.86e-13	0.19	2.24e-02	hBECs
ADGRF1	UBL3	118	2.65	0.9	1.20e-42	2178.0	3.46e-04	0.08	7.93e-01	hBECs
ADGRF1	UQCC2	118	2.75	0.91	3.66e-46	1396.0	3.76e-08	0.11	4.73e-01	hBECs
ADGRF1	USP46	117	2.64	0.91	1.19e-45	2707.0	1.07e-01	0.08	8.81e-01	hBECs
ADGRF1	VAPA	118	3.42	0.9	4.92e-43	616.5	2.02e-14	0.18	4.74e-02	hBECs
ADGRF1	VDAC1	117	2.99	0.91	2.00e-45	989.5	3.55e-11	0.16	9.14e-02	hBECs
ADGRF1	VPS29	118	2.76	0.9	8.25e-44	2341.5	8.13e-03	0.09	6.87e-01	hBECs
ADGRF1	VPS36	118	2.65	0.91	1.85e-46	3116.5	7.66e-01	0.07	9.51e-01	hBECs
ADGRF1	XRCC6	118	2.71	0.9	7.52e-44	2836.0	9.41e-02	0.08	8.84e-01	hBECs
ADGRF1	YTHDF2	118	2.63	0.9	7.13e-44	3125.0	5.58e-01	0.09	6.87e-01	hBECs
ADGRF1	YWHAG	118	2.74	0.9	8.15e-45	2257.5	7.65e-04	0.09	6.87e-01	hBECs
ADGRF1	ZFAND5	118	2.65	0.9	3.71e-43	1798.0	6.88e-06	0.08	8.84e-01	hBECs
ADGRF1	ZMAT2	118	2.68	0.9	1.38e-43	3342.0	8.88e-01	0.04	1.00e+00	hBECs
ADH5	ARF5	118	2.76	0.9	8.67e-43	3039.0	6.03e-01	0.08	7.93e-01	hBECs
ADH5	ARL6IP4	118	2.85	0.9	1.06e-43	2066.0	6.14e-04	0.14	2.29e-01	hBECs
ADH5	ASAH1	119	2.51	0.92	1.01e-48	2603.0	2.95e-02	0.11	4.78e-01	hBECs
ADH5	ATP1A1	119	3.05	0.91	1.35e-46	1010.0	1.88e-11	0.18	3.40e-02	hBECs
ADH5	ATP2B4	117	3.04	0.9	2.54e-43	1449.5	8.59e-08	0.14	2.25e-01	hBECs
ADH5	ATP5PD	118	2.65	0.91	2.15e-46	1918.0	1.21e-04	0.13	2.97e-01	hBECs
ADH5	ATP6AP1	118	2.88	0.9	1.76e-43	2044.0	3.15e-04	0.14	1.73e-01	hBECs
ADH5	ATP6AP2	119	2.46	0.93	4.17e-51	2479.5	1.18e-02	0.12	3.84e-01	hBECs
ADH5	BUD31	119	2.74	0.9	1.61e-43	3220.0	5.29e-01	0.1	5.83e-01	hBECs
ADH5	C12orf57	119	2.67	0.92	1.09e-49	1777.0	1.99e-06	0.09	6.92e-01	hBECs
ADH5	C1QBP	117	3.18	0.9	2.18e-43	1406.0	2.64e-08	0.16	9.14e-02	hBECs
ADH5	CALM3	118	2.64	0.91	4.16e-45	3317.5	9.61e-01	0.09	6.87e-01	hBECs
ADH5	CALR	119	2.7	0.91	1.84e-46	3486.5	8.25e-01	0.12	3.84e-01	hBECs
ADH5	CAMTA1	118	3.2	0.9	2.60e-43	1190.0	7.70e-10	0.17	6.73e-02	hBECs
ADH5	CBX3	118	2.76	0.9	1.78e-44	2773.5	1.17e-01	0.08	8.84e-01	hBECs
ADH5	CCT8	119	2.72	0.9	2.52e-44	3069.5	4.59e-01	0.08	7.97e-01	hBECs
ADH5	CD81	118	2.75	0.9	7.37e-44	2836.0	1.64e-01	0.08	7.93e-01	hBECs
ADH5	CEBPD	119	4.08	0.9	1.91e-44	1379.0	1.73e-08	0.2	1.56e-02	hBECs
ADH5	CHCHD10	119	2.84	0.9	6.17e-44	2359.0	2.96e-03	0.13	2.33e-01	hBECs
ADH5	CHMP1B	119	2.88	0.9	5.67e-43	2621.0	1.69e-02	0.13	3.02e-01	hBECs
ADH5	CISD1	118	3.03	0.9	1.07e-42	1645.0	1.47e-06	0.14	2.29e-01	hBECs
ADH5	CKLF	117	3.28	0.9	8.57e-44	1850.5	3.43e-05	0.13	2.92e-01	hBECs
ADH5	COMMD3	119	2.86	0.91	1.26e-45	2251.5	8.07e-03	0.08	8.87e-01	hBECs
ADH5	COPB1	118	2.71	0.9	2.96e-44	2787.0	5.20e-02	0.07	9.51e-01	hBECs
ADH5	CPNE3	119	2.97	0.9	5.25e-44	1771.0	1.83e-06	0.11	4.78e-01	hBECs
ADH5	CRYBG1	118	3.23	0.9	1.58e-42	1200.0	4.25e-09	0.17	6.73e-02	hBECs
ADH5	DGUOK	118	2.56	0.91	2.81e-47	2634.5	1.86e-02	0.1	5.77e-01	hBECs
ADH5	DMAC1	118	3.06	0.9	3.80e-43	2261.0	2.72e-03	0.08	7.93e-01	hBECs
ADH5	DYNLRB1	119	2.8	0.9	2.31e-43	3104.0	5.19e-01	0.13	3.02e-01	hBECs
ADH5	EFCAB14	117	2.75	0.9	3.53e-42	2819.5	4.87e-01	0.06	9.86e-01	hBECs
ADH5	EIF1AX	119	2.72	0.91	1.48e-46	2492.0	1.86e-02	0.13	2.33e-01	hBECs
ADH5	EIF3H	119	2.81	0.9	5.07e-44	2429.5	3.69e-03	0.08	7.97e-01	hBECs
ADH5	EIF3J	115	3.27	0.9	1.58e-41	2168.0	1.71e-03	0.09	7.80e-01	hBECs
ADH5	EIF3L	118	2.7	0.9	1.01e-43	3129.5	7.94e-01	0.08	7.93e-01	hBECs
ADH5	EIF3M	118	2.74	0.9	2.53e-44	2463.5	1.50e-02	0.08	8.84e-01	hBECs
ADH5	EIF4A1	119	3.04	0.9	1.41e-44	2558.0	1.51e-02	0.12	3.84e-01	hBECs
ADH5	EIF4H	118	2.71	0.9	1.82e-44	2495.0	6.39e-03	0.07	9.51e-01	hBECs
ADH5	EMP2	118	2.85	0.9	3.22e-44	1860.5	1.51e-05	0.14	2.29e-01	hBECs
ADH5	ERP29	119	2.67	0.9	5.43e-45	2934.5	2.64e-01	0.1	5.83e-01	hBECs
ADH5	FAM3C	119	3.71	0.91	8.45e-46	921.5	2.16e-12	0.17	6.93e-02	hBECs
ADH5	FKBP1A	119	3.09	0.9	2.34e-44	1240.5	1.81e-09	0.17	6.93e-02	hBECs
ADH5	GADD45A	119	3.72	0.9	8.26e-45	1410.5	1.70e-08	0.18	4.90e-02	hBECs
ADH5	GLRX5	118	3.53	0.9	6.88e-43	1254.0	2.27e-09	0.18	4.74e-02	hBECs
ADH5	HSD17B12	117	2.76	0.9	1.35e-43	2648.5	1.34e-01	0.07	9.49e-01	hBECs
ADH5	IFI27L2	118	2.74	0.9	4.88e-43	3074.5	5.66e-01	0.07	9.51e-01	hBECs
ADH5	IQGAP1	119	2.77	0.9	3.86e-44	2270.0	1.98e-03	0.08	8.87e-01	hBECs
ADH5	KLF3	119	2.83	0.9	1.46e-43	2265.0	8.23e-04	0.09	6.92e-01	hBECs
ADH5	KRAS	117	3.14	0.9	2.61e-42	1275.5	5.42e-09	0.16	9.14e-02	hBECs
ADH5	LSM3	119	2.56	0.92	1.91e-50	2030.5	2.72e-04	0.1	5.83e-01	hBECs
ADH5	LSM4	118	2.66	0.92	1.65e-48	2047.0	1.33e-04	0.1	5.77e-01	hBECs
ADH5	LSM8	118	2.8	0.9	3.03e-43	3064.0	4.49e-01	0.08	8.84e-01	hBECs
ADH5	MDH1	119	2.77	0.9	1.74e-44	2494.0	1.33e-02	0.1	5.83e-01	hBECs
ADH5	MDH2	119	2.48	0.92	1.39e-48	3352.0	9.10e-01	0.1	5.83e-01	hBECs
ADH5	MMADHC	118	2.72	0.9	7.65e-44	3204.0	9.62e-01	0.06	9.86e-01	hBECs
ADH5	MRPL40	118	2.61	0.91	5.75e-46	2837.0	9.46e-02	0.08	8.84e-01	hBECs
ADH5	MRPL51	119	2.87	0.92	5.96e-48	1298.5	2.20e-08	0.2	1.56e-02	hBECs
ADH5	MYOF	118	2.66	0.9	4.33e-44	3201.0	7.08e-01	0.07	9.51e-01	hBECs
ADH5	NAP1L1	119	2.95	0.9	4.89e-43	2368.0	2.15e-03	0.1	5.83e-01	hBECs
ADH5	NDFIP2	119	2.74	0.9	1.12e-44	2851.5	5.67e-02	0.07	9.52e-01	hBECs
ADH5	NDUFA5	119	2.86	0.9	6.48e-44	2261.0	1.20e-03	0.11	4.78e-01	hBECs
ADH5	NDUFB10	119	2.99	0.9	2.37e-44	1489.5	9.48e-08	0.14	1.77e-01	hBECs
ADH5	NDUFS4	118	2.81	0.9	5.30e-43	2328.0	3.34e-03	0.09	6.87e-01	hBECs
ADH5	NHP2	118	3.28	0.9	1.64e-42	1573.0	8.77e-07	0.15	1.28e-01	hBECs
ADH5	NPC2	118	3.38	0.91	4.46e-45	899.5	3.89e-12	0.17	6.73e-02	hBECs
ADH5	NUDCD2	118	2.81	0.9	4.96e-43	2623.5	4.71e-02	0.14	2.29e-01	hBECs
ADH5	OCIAD2	118	2.77	0.9	1.10e-44	2177.5	8.12e-04	0.13	2.97e-01	hBECs
ADH5	PA2G4	119	3.24	0.9	8.98e-44	1378.5	2.86e-08	0.17	6.93e-02	hBECs
ADH5	PDCD4	118	2.95	0.9	1.47e-43	1852.0	2.18e-05	0.13	2.97e-01	hBECs
ADH5	PJA2	119	3.4	0.9	3.95e-45	958.0	7.14e-12	0.16	9.63e-02	hBECs
ADH5	POLR2F	117	3.2	0.9	9.62e-43	1121.5	1.82e-09	0.18	4.59e-02	hBECs
ADH5	PON2	119	3.32	0.9	1.45e-43	1556.5	1.54e-07	0.11	4.78e-01	hBECs
ADH5	PPA1	118	2.83	0.9	7.23e-43	2525.5	1.18e-02	0.09	6.87e-01	hBECs
ADH5	PPIB	118	2.64	0.91	1.19e-46	2697.5	2.90e-02	0.07	9.51e-01	hBECs
ADH5	PPP1CA	119	2.64	0.91	1.28e-47	2533.0	2.52e-02	0.08	7.97e-01	hBECs
ADH5	PRDX2	119	3.06	0.9	6.71e-43	1484.5	5.29e-08	0.13	2.33e-01	hBECs
ADH5	PRDX3	118	2.7	0.9	1.03e-44	2582.5	2.56e-02	0.07	9.51e-01	hBECs
ADH5	PSMA5	119	3.03	0.9	3.35e-45	1350.5	1.10e-08	0.19	2.33e-02	hBECs
[truncated: 998,000+ more rows]
