# Supplementary material for: Single-cell RNA-sequencing data analysis reveals a highly correlated triphasic transcriptional response to SARS-CoV-2 infection
Source: Commun Biol. 2022 Nov 27;5:1302. doi: 10.1038/s42003-022-04253-4 (PMC9701238; doi:10.1038/s42003-022-04253-4)
Supplement: Supplementary file 8 — Supplementary Data 5 [file 42003_2022_4253_MOESM8_ESM.zip › Suppl_Data_5/common_network_p90.csv]

source	target
ACADVL	DMAC1
ACADVL	PET100
AHCYL1	CAPN1
AHCYL1	PCNP
AKIRIN1	CBX3
AKIRIN1	EIF4H
AKR1C3	CISD1
AKR1C3	PAPOLA
ALDH2	TMBIM4
ALG5	C11orf58
ALG5	PSMA5
ALKBH7	CIRBP
ALKBH7	DAD1
ALKBH7	FAM162A
ALKBH7	SNRPD2
ALKBH7	SNU13
ANAPC5	CNPY2
ANAPC5	MRPL20
ANAPC5	PSME1
ANAPC5	SNRPE
ANAPC5	TAX1BP3
AP2M1	CHMP4A
AP2M1	GCSH
ARF1	RAB2A
ARF3	CLPTM1L
ARF3	COX20
ARF5	BDH2
ARF5	CIRBP
ARF5	CISD1
ARF5	IQGAP1
ARF5	MRPL27
ARF5	PET100
ARF5	RANBP1
ARF5	SRSF5
ARF5	TRAPPC5
ARL1	DMAC1
ARL1	EIF3G
ARL1	ENY2
ARL1	GCHFR
ARL1	TAX1BP3
ARL2	CCT8
ARL6IP4	MRPS21
ARL6IP4	NDUFA6
ARL6IP4	PIN4
ARL6IP4	UXT
ARPC1A	DMAC1
ARPC1A	SRSF9
ARPC5L	CISD1
ARPC5L	GRN
ARPC5L	PAPOLA
ARPC5L	PET100
ARPC5L	PGLS
ARPC5L	SCAND1
ARPC5L	SSR2
ARPC5L	TOMM6
ARPC5L	TRAPPC5
ASAH1	XRN2
ATP5F1A	CISD1
ATP5F1C	CISD1
ATP5F1C	OCIAD2
ATP5F1C	TMEM219
ATP5F1D	EEF1B2
ATP5PB	FKBP1A
ATP5PD	CISD1
ATP5PO	CHMP2A
ATP5PO	CISD1
ATP5PO	NDUFB8
ATP5PO	OCIAD2
ATP5PO	SRSF5
ATP6V0B	CISD1
ATP6V1F	C12orf57
ATP6V1F	CD81
ATP6V1F	CISD1
ATP6V1F	MMADHC
ATP6V1F	PIN4
ATP6V1F	SFT2D1
BAG1	PSME1
BAG1	TOMM6
BANF1	MMADHC
BDH2	EIF3H
BDH2	PGLS
BDH2	RPL6
BDH2	UQCC2
BEX3	MYCBP
BRK1	GCHFR
BRK1	ISCU
BRK1	SELENOH
BTF3	TSPO
C11orf58	RAB18
C12orf57	CISD1
CALM3	CISD1
CALM3	ST13
CAMTA1	HADHB
CAMTA1	MRPL33
CAMTA1	NDFIP2
CAMTA1	NPC2
CAMTA1	PIN4
CAMTA1	TMPRSS4
CAMTA1	UBE2H
CAMTA1	VILL
CAPN1	EMC6
CAPN1	NDUFV1
CAPN2	CISD1
CAPNS1	DNAJB6
CAPNS1	GCHFR
CAPNS1	GNB2
CAPNS1	SNU13
CAPNS1	TMEM50A
CAPZA2	CISD1
CBX3	MMADHC
CCT3	CIRBP
CCT3	NDUFV1
CCT3	NOL7
CCT5	DENR
CCT8	EIF2AK1
CCT8	PIN4
CCT8	SCAND1
CD81	CTSH
CD81	DMAC1
CD81	EI24
CD81	NUDC
CD81	PHB2
CD81	PIN4
CD81	PSMB5
CD81	SRSF5
CDK2AP1	PSMB5
CHCHD1	CISD1
CHCHD1	JTB
CHCHD1	NDUFA7
CHCHD1	NDUFAF3
CHCHD1	TMEM219
CHMP2A	FKBP1A
CHMP2A	OCIAD2
CHMP2A	POMP
CHMP2A	SF3B5
CHMP2A	TMBIM4
CHMP2B	CISD1
CHMP2B	PCNP
CHMP4A	MMP24OS
CHMP4A	PSMD8
CHMP4A	SDHA
CHMP4A	SSBP1
CHMP5	CIRBP
CHMP5	CISD1
CHMP5	JTB
CHURC1	CISD1
CHURC1	DAD1
CHURC1	SPCS2
CHURC1	TRAPPC5
CIAO1	NDUFA10
CIAO2B	CISD1
CIRBP	EMC6
CIRBP	JTB
CIRBP	PSMD7
CISD1	COPE
CISD1	DBNDD2
CISD1	DENR
CISD1	DMAC1
CISD1	EIF3D
CISD1	EIF3M
CISD1	F11R
CISD1	FKBP1A
CISD1	GADD45GIP1
CISD1	GTF3C6
CISD1	IARS2
CISD1	IQGAP1
CISD1	ISCU
CISD1	LARS1
CISD1	LRP10
CISD1	MDH2
CISD1	MICOS13
CISD1	MMADHC
CISD1	MRPL20
CISD1	MRPL27
CISD1	NAA38
CISD1	NANS
CISD1	NDUFA3
CISD1	NDUFA7
CISD1	NDUFB10
CISD1	NDUFB3
CISD1	NDUFS2
CISD1	NDUFV2
CISD1	NHP2
CISD1	NR2F6
CISD1	NUCKS1
CISD1	OCIAD2
CISD1	PAPOLA
CISD1	PDCD6
CISD1	PDCD6IP
CISD1	PGLS
CISD1	PGRMC2
CISD1	PHB2
CISD1	PIN4
CISD1	POLR2F
CISD1	POMP
CISD1	PON2
CISD1	PRDX2
CISD1	PSMA4
CISD1	PSMA5
CISD1	PSMB1
CISD1	PSMB2
CISD1	PSMD9
CISD1	PSME1
CISD1	PTGES3
CISD1	PTPMT1
CISD1	RAB2A
CISD1	RABAC1
CISD1	RANBP1
CISD1	RBM3
CISD1	REEP5
CISD1	RPL6
CISD1	RRAGA
CISD1	RWDD1
CISD1	SAP18
CISD1	SCAND1
CISD1	SCP2
CISD1	SLIRP
CISD1	SNU13
CISD1	SPCS1
CISD1	SPCS2
CISD1	SSBP1
CISD1	ST13
CISD1	STOML2
CISD1	STUB1
CISD1	SUB1
CISD1	SUMO1
CISD1	TAF10
CISD1	TAF9
CISD1	TIAL1
CISD1	TMBIM4
CISD1	TMED2
CISD1	TMEM167A
CISD1	TMEM219
CISD1	TMEM256
CISD1	TRAPPC5
CISD1	TRIR
CISD1	TSPYL1
CISD1	TUFM
CISD1	VCP
CISD1	VPS29
CISD1	VPS35
CISD2	EIF3F
CLDN1	RHEB
CLNS1A	VCP
CLTC	MXD4
CNBP	EIF4H
CNBP	NUCKS1
CNBP	PAPOLA
CNBP	SPCS2
CNIH4	RSL24D1
COA3	DENR
COA6	EIF3F
COA6	PSME1
COPZ1	MDH1
COX5B	COX6B1
CTSH	DENR
CTSH	EI24
CTSH	NBDY
CTSH	PFN2
CTSH	SELENOF
CTSH	UBE2J1
CUTA	EIF3F
DAZAP2	PSMA1
DAZAP2	PSMB2
DAZAP2	PSMB5
DBNDD2	GCHFR
DBNDD2	JTB
DBNDD2	MRPL42
DDX1	ECI1
DECR1	MRPL40
DECR1	SNU13
DENR	ISCU
DENR	JTB
DENR	PPIC
DENR	PSMB5
DENR	PSME1
DENR	RWDD1
DENR	SNX6
DENR	SRP9
DENR	ST13
DENR	TOMM6
DENR	TRAPPC1
DENR	TRAPPC5
DENR	TWF1
DGUOK	MRPL13
DMAC1	DNPH1
DMAC1	EIF3F
DMAC1	GCSH
DMAC1	GHITM
DMAC1	MPG
DMAC1	MRPL13
DMAC1	NAA38
DMAC1	NDUFB10
DMAC1	NDUFS4
DMAC1	NHP2
DMAC1	PSMC5
DMAC1	SAR1B
DMAC1	SNU13
DMAC1	TAF10
DMAC1	TMED10
DNAJA2	DNPH1
DNAJB6	RER1
DNPH1	FKBP1A
ECH1	HADHB
ECH1	IL18
ECH1	ISCU
ECH1	ST13
ECH1	TOMM6
ECH1	TWF1
ECH1	UBXN1
ECH1	VPS29
EEF1A1	RPL10
EFHD2	NANS
EFR3A	NDUFA10
EFR3A	TRAPPC1
EI24	LARS1
EI24	PIN4
EIF1AX	EIF4H
EIF2AK1	PIN4
EIF2AK1	RER1
EIF3F	PSMB5
EIF3H	NDUFS2
EIF3H	PET100
EIF3J	TAX1BP3
EIF3M	PIN4
EIF3M	SLC44A1
EIF4H	TRAPPC5
EIF4H	VCP
EIF6	TAF10
EMC6	LARS1
EMC6	MRPL13
EMC6	RWDD1
EML4	SMARCE1
ENY2	GCHFR
ENY2	NHP2
ENY2	REXO2
ENY2	VPS29
EPRS1	MRPS21
ERLEC1	NBDY
ERP44	RER1
ETF1	MMADHC
F11R	LONP2
F11R	PSMB5
FIS1	NDUFB1
FKBP1A	IL18
FKBP1A	MDH1
FKBP1A	MMP24OS
FKBP1A	NDUFB10
FKBP1A	NDUFB8
FKBP1A	PGLS
FKBP1A	PSMD8
FKBP1A	PSME1
FKBP1A	RABAC1
FKBP1A	SRSF5
FKBP1A	TSPAN13
FKBP1A	UBE2L3
GADD45GIP1	PSMB5
GCHFR	NPC2
GCHFR	SNU13
GCHFR	SRP9
GCSH	LMNA
GCSH	MRPL13
GCSH	PIGP
GGNBP2	YWHAQ
GLO1	PSMD8
GLO1	SLIRP
GLO1	SRSF5
GLO1	TAF9
GNB2	PET100
GNB2	PIN4
GNB2	TMEM219
GRB2	H2AZ2
GRB2	MRPL13
GRB2	REEP5
GRB2	SELENOF
GRN	RPA3
GSPT1	H2AZ2
GSPT1	LMO4
GSR	NDFIP2
GTF2B	UBE2A
HADHB	MRPL14
HADHB	PET100
HADHB	SMIM26
HADHB	SSU72
HADHB	TMEM50A
HDAC2	NBDY
HIGD2A	TMEM219
HNRNPF	ISCU
HNRNPF	SRSF5
HSPA9	RBM8A
HSPA9	RPA3
IARS2	PGLS
IFI27L2	NDUFA3
IFI27L2	PIGP
IGBP1	NPC2
IL18	PIGP
ISCU	MRFAP1
ISCU	PCNP
ISCU	PET100
ISCU	PHPT1
ISCU	PNKD
ISCU	PSMD9
ISCU	RER1
ISCU	SNRPC
ISCU	TMED2
ISCU	TMEM219
JTB	MDH2
JTB	MICOS13
JTB	MYCBP
JTB	PRDX2
JTB	PYCARD
JTB	RABAC1
JTB	SRSF5
JTB	ST13
JTB	TRAPPC5
JTB	TWF1
KHDRBS1	MRPL20
KHDRBS1	PGLS
LAMP1	XBP1
LAMTOR2	MICOS13
LAMTOR2	NOP10
LAMTOR5	NDUFA7
LAMTOR5	ST13
LARS1	RPA3
LMNA	MICOS13
LMNA	PET100
LMNA	PPIG
LMNA	RWDD1
LMNA	SLC25A6
LMNA	SRSF5
LMNA	ST13
LMNA	TSC22D1
LONP2	SSR1
LSM2	SYAP1
LSM2	UBXN1
LSM3	PSMD4
LSM8	SCP2
MAGOH	UBXN1
MAP3K2	SSR1
MDH1	MRPL53
MDH1	PSMC6
MDH1	RPA3
MDH1	RPL36A
MDH1	TRAPPC1
MDH2	NDUFB8
MDH2	PGLS
MDH2	SRSF5
MDH2	ST13
MDH2	TRAPPC5
MDH2	VCP
MDH2	VPS29
MICOS13	PSME1
MICOS13	SRSF5
MICOS13	SSBP1
MMADHC	MPG
MMADHC	MRFAP1
MMADHC	MRPL43
MMADHC	NDUFA10
MMADHC	PPP4C
MMADHC	PSMD4
MMADHC	PTPMT1
MMADHC	SAR1B
MMADHC	SFT2D1
MMADHC	TSPYL1
MMADHC	TUFM
MMADHC	UBE2A
MMP24OS	PAPOLA
MMP24OS	TRAPPC5
MPC2	TMEM219
MPG	ST13
MPG	WDR83OS
MRFAP1	PAPOLA
MRPL13	PIN4
MRPL13	RWDD1
MRPL13	SEC11A
MRPL13	SSU72
MRPL14	NDUFA3
MRPL20	RANBP1
MRPL20	SARAF
MRPL20	VDAC3
MRPL21	NDUFS2
MRPL21	TFG
MRPL27	PSMB1
MRPL27	PTPMT1
MRPL27	SNRPD1
MRPL27	SRP9
MRPL27	SSBP1
MRPL27	SUMO3
MRPL27	TUFM
MRPL33	NDUFB8
MRPL33	PAPOLA
MRPL33	TMEM50A
MRPL33	XRCC6
MRPL40	THOC7
MRPL51	PON2
MRPS21	RPL6
MRPS21	SRSF5
MT-ATP6	MT-COX2
MT-ATP6	MT-COX3
MT-ATP6	MT-ND3
MT-COX1	MT-ND4
MT-COX2	MT-ND3
MT-COX3	MT-CYTB
MT-COX3	MT-ND1
MT-CYTB	MT-ND1
MT-ND1	MT-ND2
MTCH2	PIGP
MYCBP	RER1
MYCBP	RTRAF
MYCBP	TWF1
NAA20	RER1
NAA38	PSMB5
NACA	RPL35A
NANS	SSBP1
NBDY	STMP1
NBDY	TSPYL1
NDFIP2	PIN4
NDUFA10	PAPOLA
NDUFA10	PET100
NDUFA10	PSMA1
NDUFA10	RPL6
NDUFA10	SERINC3
NDUFA11	PSMB5
NDUFA12	PIN4
NDUFA12	TST
NDUFA3	VPS29
NDUFA5	PPP1CA
NDUFA6	PGLS
NDUFA7	SCAND1
NDUFA7	TRAPPC1
NDUFB1	TOB1
NDUFB10	NDUFB7
NDUFB10	PGLS
NDUFB10	RAB25
NDUFB10	RAB2A
NDUFB10	TMEM219
NDUFC1	TOMM6
NDUFS8	TOMM22
NHP2	RANBP1
NHP2	ST13
NOP10	SUMO1
NPC2	SPCS2
NSA2	PSMA2
NSA2	SNU13
OCIAD2	PSMD8
OCIAD2	SNRPC
PA2G4	SRP72
PAPOLA	PSMD4
PAPOLA	ST13
PAPOLA	TAF10
PAPOLA	UBE2K
PAPOLA	VAPA
PCBP1	SPCS2
PCBP1	TOB1
PCNP	WASL
PDCD6	RWDD1
PDCD6	SRSF5
PDCD6	TOMM6
PDCD6	UQCRFS1
PDZD11	RANBP1
PET100	PGLS
PET100	REEP5
PET100	RER1
PET100	SDHC
PET100	SF3B5
PET100	TMED2
PET100	TMEM167A
PET100	TMEM219
PET100	TSPYL1
PET100	TUFM
PGLS	RWDD1
PGLS	SSBP1
PGLS	TUFM
PHB2	PTPMT1
PHB2	USP14
PHPT1	PSME1
PHPT1	TMED10
PIGP	SPCS2
PIGP	TMED4
PIGP	YWHAG
PIN4	PSMB5
PIN4	RWDD1
PIN4	UBXN1
PIN4	VCP
PLP2	RTN3
PLP2	TRAPPC5
PLP2	UBE2A
PON2	TIMP1
PON2	TRAPPC5
PPP2R1A	TTC37
PSAP	SPCS2
PSMA2	RPA3
PSMA2	SNU13
PSMA4	RANBP1
PSMA4	TRAPPC5
PSMB2	PSMB5
PSMB5	PSMB7
PSMB5	RAB25
PSMB5	RER1
PSMB5	SAP18
PSMB5	SNU13
PSMB5	SPCS1
PSMB5	SRSF5
PSMB5	SSBP1
PSMB5	SUMO3
PSMB5	TRAPPC5
PSMB5	TSPYL1
PSMB7	RWDD1
PSMD4	XRCC6
PSMD8	SPCS2
PSMD8	SRSF5
PSMD8	VPS29
PSME1	SRSF5
PSME1	SSBP1
PSME1	ST13
PSME1	SUMO1
PSME1	TMEM219
PSME1	TMEM50A
PSME1	TRAPPC1
PTPMT1	SNRPF
PTPMT1	USP14
RAB11A	SPCS2
RAB14	RPS19BP1
RAB2A	ST13
RABAC1	RANBP1
RABAC1	SRSF5
RAN	SSBP1
RBM8A	WASHC3
RER1	SPCS1
RER1	SPCS2
RER1	YWHAG
REXO2	TRAPPC1
RNF7	ST13
ROMO1	TMEM179B
RPA3	TOMM6
RPL10	RPL18
RPL10A	RPLP0
RPL11	RPL19
RPL11	RPL32
RPL11	RPL36
RPL11	RPL37
RPL11	RPLP1
RPL11	RPS16
RPL11	RPS18
RPL11	RPS3
RPL11	RPS5
RPL12	RPLP2
RPL12	RPS12
RPL12	RPS23
RPL13	RPL18A
RPL13	RPL34
RPL13	RPL7A
RPL13	RPLP1
RPL13	RPS14
RPL13	RPS15
RPL13	RPS16
RPL13	RPS18
RPL13	RPS19
RPL13	RPS27A
RPL13	RPS28
RPL13	RPS4X
RPL13A	RPLP0
RPL13A	RPS6
RPL18	RPL35A
RPL18	RPS15A
RPL18A	RPL19
RPL18A	RPS15
RPL18A	RPS18
RPL18A	RPS19
RPL18A	RPS3
RPL19	RPL26
RPL19	RPL30
RPL19	RPL32
RPL19	RPL34
RPL19	RPL36
RPL19	RPL7A
RPL19	RPS15
RPL19	RPS15A
RPL19	RPS18
RPL19	RPS19
RPL19	RPS24
RPL19	RPS3
RPL19	RPS9
RPL21	RPL27A
RPL21	RPL37
RPL21	RPS23
RPL24	RPL26
RPL24	RPL34
RPL24	RPL35A
RPL26	RPL32
RPL26	RPL34
RPL26	RPL35A
RPL26	RPL36
RPL26	RPL8
RPL26	RPLP1
RPL26	RPS13
RPL26	RPS14
RPL26	RPS18
RPL26	RPS19
RPL26	RPS27A
RPL26	RPS4X
RPL27	RPL35
RPL27A	RPL37
RPL27A	RPS12
RPL27A	RPS23
RPL28	RPS19
RPL29	RPS19
RPL29	RPS4X
RPL3	RPS2
RPL3	RPS9
RPL30	RPL34
RPL30	RPL35A
RPL30	RPL39
RPL30	RPS15
RPL30	RPS27
RPL30	RPS27A
RPL32	RPL34
RPL32	RPL36
RPL32	RPL37
RPL32	RPL39
RPL32	RPLP1
RPL32	RPLP2
RPL32	RPS13
RPL32	RPS14
RPL32	RPS16
RPL32	RPS18
RPL32	RPS19
RPL32	RPS27A
RPL32	RPS3
RPL32	RPS4X
RPL34	RPL35A
RPL34	RPL36
RPL34	RPL39
RPL34	RPS15A
RPL34	RPS18
RPL35	RPL37
RPL35A	RPL36
RPL35A	RPL39
RPL35A	RPS15
RPL35A	RPS18
RPL35A	RPS24
RPL35A	RPS27A
RPL35A	RPS3A
RPL36	RPL7A
RPL36	RPS14
RPL36	RPS15
RPL36	RPS18
RPL36	RPS3
RPL37	RPLP1
RPL37	RPS12
RPL37	RPS23
RPL37	RPS3
RPL37	RPS5
RPL37A	RPS23
RPL39	RPS15A
RPL39	RPS18
RPL39	RPS28
RPL6	TRAPPC1
RPL7	RPS20
RPL7A	RPLP1
RPL7A	RPS15
RPL7A	RPS18
RPL7A	RPS19
RPL8	RPLP1
RPL8	RPS14
RPL9	RPS27A
RPLP0	RPLP2
RPLP0	RPS23
RPLP1	RPLP2
RPLP1	RPS14
RPLP1	RPS2
RPLP1	RPS3
RPLP1	RPS6
RPLP2	RPS12
RPLP2	RPS13
RPLP2	RPS23
RPLP2	RPS4X
RPLP2	RPS6
RPS12	RPS23
RPS14	RPS18
RPS14	RPS28
RPS15	RPS15A
RPS15	RPS18
RPS15	RPS19
RPS15	RPS24
RPS15	RPS27
RPS15	RPS3
RPS15A	RPS18
RPS15A	RPS27
RPS15A	RPS27A
RPS15A	RPS3A
RPS16	RPS3
RPS18	RPS19
RPS18	RPS27A
RPS18	RPS28
RPS18	RPS3
RPS18	RPS3A
RPS18	RPS4X
RPS19	RPS4X
RPS2	RPS3
RPS2	RPS6
RPS24	RPS3
RPS3	RPS9
RRAGA	TXN2
RTRAF	UXT
RUVBL1	TUFM
RWDD1	TWF1
SCAND1	TRAPPC5
SCAND1	TRIR
SELENOF	ST13
SLC30A9	SPCS2
SLC44A1	UBE2K
SLC44A1	YWHAG
SMDT1	UQCC2
SNRPD1	SSBP1
SNRPD1	TMEM9B
SNRPD2	TOMM20
SNRPE	TWF1
SNU13	SRP9
SNU13	STOML2
SNU13	TMEM98
SNU13	TRAPPC5
SNU13	USP14
SPCS1	TWF1
SPCS2	ST13
SPCS2	TAX1BP1
SPCS2	TSPAN13
SRP9	ST13
SRP9	TRAPPC5
SRP9	TWF1
SRPK1	TCEA1
SRSF5	STUB1
SRSF5	TRAPPC5
SSU72	TSPYL1
SUMO3	UBE2A
TAF10	TMEM219
THOC7	TMEM219
TIAL1	UFM1
TMBIM4	UBE2K
TMEM134	TRAPPC1
TXN	UQCRQ
TXN2	VPS35
